# Supplementary material for: DCAF1-based PROTACs with activity against clinically validated targets overcoming intrinsic- and acquired-degrader resistance
Source: Nat Commun. 2024 Jan 4;15:275. doi: 10.1038/s41467-023-44237-4 (PMC10766610; doi:10.1038/s41467-023-44237-4)
Supplement: Supplementary file 3 — Supplementary Data 1 [file 41467_2023_44237_MOESM3_ESM.xlsx]

## Sheet: Supp. Data file 1
		E3 ligase
Gene Name	UniprotID	CRL family	annotation
AMBRA1	Q9C0C7	CRL4	Receptor
BRWD1	Q9NSI6	CRL4	Receptor
BTRC	Q9Y297	CRL1	Receptor
CDC20	Q12834	nonCRL	ANAPC Receptor
CDRT1	O95170	CRL1	Receptor
DCAF10	Q5QP82	CRL4	Receptor
DCAF11	Q8TEB1	CRL4	Receptor
DCAF12	Q5T6F0	CRL4	Receptor
DCAF12L1	Q5VU92	CRL4	Receptor
DCAF12L2	Q5VW00	CRL4	Receptor
DCAF13	Q9NV06	CRL4	Receptor
DCAF4	Q8WV16	CRL4	Receptor
DCAF4L1	Q3SXM0	CRL4	Receptor
DCAF4L2	Q8NA75	CRL4	Receptor
DCAF5	Q96JK2	CRL4	Receptor
DCAF6	Q58WW2	CRL4	Receptor
DCAF7	P61962	CRL4	Receptor
DCAF8	Q5TAQ9	CRL4	Receptor
DCAF8L1	A6NGE4	CRL4	Receptor
DCAF8L2	P0C7V8	CRL4	Receptor
DDB1	Q16531	CRL4	Adaptor
DDB2	Q92466	CRL4	Receptor
DTL	Q9NZJ0	CRL4	Receptor
ERCC8	Q13216	CRL4	Receptor
FBXW10	Q5XX13	CRL1	Receptor
FBXW11	Q9UKB1	CRL1	Receptor
FBXW12	Q6X9E4	CRL1	Receptor
FBXW2	Q9UKT8	CRL1	Receptor
FBXW4	P57775	CRL1	Receptor
FBXW5	Q969U6	CRL1	Receptor
FBXW7	Q969H0	CRL1	Receptor
FBXW8	Q8N3Y1	CRL1	Receptor
FBXW9	Q5XUX1	CRL1	Receptor
FZR1	Q9UM11	nonCRL	ANAPC cofactor
HERC1	Q15751	nonCRL	HECT
KCTD3	Q9Y597	nonCRL	BTB
PHIP	Q8WWQ0	CRL4	Receptor
PRPF19	Q9UMS4	nonCRL	Ubox
RFWD2	Q8NHY2	CRL4	Receptor
RFWD3	Q6PCD5	nonCRL	RING finger
SHKBP1	Q8TBC3	nonCRL	BTB
TRAF7	Q6Q0C0	nonCRL	RING finger
TULP4	Q9NRJ4	nonCRL	SOCS box
VPRBP	Q9Y4B6	CRL4	Receptor
WDSUB1	Q8N9V3	nonCRL	Ubox
WDTC1	Q8N5D0	CRL4	Receptor
WSB1	Q9Y6I7	CRL5	Receptor
WSB2	Q9NYS7	CRL5	Receptor
