# Supplementary material for: DCAF1-based PROTACs with activity against clinically validated targets overcoming intrinsic- and acquired-degrader resistance
Source: Nat Commun. 2024 Jan 4;15:275. doi: 10.1038/s41467-023-44237-4 (PMC10766610; doi:10.1038/s41467-023-44237-4)
Supplement: Supplementary file 4 — Supplementary Data 2 [file 41467_2023_44237_MOESM4_ESM.xlsx]

## Sheet: Supplementary_Data-file_2
Chemical Proteomics data using compound 16 on beads
Protein Name	UniprotID	Relicate 1	Replicate 2	WD40
DDB1	Q16531	-0.644577	-0.687632	YES
VPRBP	Q9Y4B6	-0.663384	-0.645827	YES
PRCP	P42785	-0.614488	-0.505852
DDA1	Q9BW61	-0.609202	-0.587742
SLC27A3	Q5K4L6	-0.544576	0.112092
ANXA4	P09525	-0.533278	0.118743
CUL4B	Q13620	-0.476008	-0.468497
TTC7A	Q9ULT0	-0.432762	-0.401285
ADH1C	P00326	-0.431833	-0.0150051
PGP	A6NDG6	-0.429605	0.0721974
CUL4A	Q13619	-0.381796	-0.362546
FN1	P02751	-0.380452	-0.368456
FICD	Q9BVA6	-0.365248	0.0168278
RBX1	P62877	-0.364814	-0.40261
ACSM1	Q08AH1	-0.36327	0.0981696
C16orf87	Q6PH81	-0.361272	-0.094782
FLG2	Q5D862	-0.322804	-0.0622054
ACO2	Q99798	-0.322008	0.108317
FGG	P02679	-0.32131	-0.354511
FAM109A	Q8N4B1	-0.313564	0.0527833
LONP2	Q86WA8	-0.306395	-0.43606
ALDH1A1	P00352	-0.304874	0.264146
DHX29	Q7Z478	-0.303448	-0.158763
GSDMA	Q96QA5	-0.295321	-0.128059
CDPF1	Q6NVV7	-0.290638	0.0445222
CCDC124	Q96CT7	-0.287845	-0.198358
AKR1C4	P17516	-0.285354	0.0828457
GGT7	Q9UJ14	-0.268251	-0.286425
TRIM65	Q6PJ69	-0.266949	-0.0168329
SPHK2	Q9NRA0	-0.264498	-0.326285
PPAT	Q06203	-0.258969	-0.256235
RPAP1	Q9BWH6	-0.2582	-0.203293
TTC21A	Q8NDW8	-0.252773	-0.457036
CCDC150	Q8NCX0	-0.24915	-0.353345
MNS1	Q8NEH6	-0.243158	-0.307673
ACADVL	P49748	-0.243054	-0.137151
COQ9	O75208	-0.241648	-0.24738
TMEM97	Q5BJF2	-0.240021	-0.212683
C2orf72	A6NCS6	-0.239381	-0.220006
DSC1	Q08554	-0.239276	-0.167883
ALDH2	P05091	-0.236659	0.0420106
IGFBP2	P18065	-0.234523	-0.162017
NDUFV2	P19404	-0.234424	-0.16545
TTC21B	Q7Z4L5	-0.23228	-0.12724
TMEM232	C9JQI7	-0.230001	0.0209214
TRIM4	Q9C037	-0.229325	-0.16619
JUN	P05412	-0.221179	-0.247977
IFRD1	O00458	-0.220855	-0.117693
IGSF10	Q6WRI0	-0.220158	-0.0894106
CLCN7	P51798	-0.217755	-0.0324536
NUP43	Q8NFH3	-0.132889	-0.165922	YES
PDXK	O00764	-0.215435	-0.21308
ACTBL2	Q562R1	-0.214217	0.413821
FUT8	Q9BYC5	-0.213629	-0.0428976
PREX1	Q8TCU6	-0.212991	-0.461512
ZNF532	Q9HCE3	-0.212559	-0.0637674
ADPGK	Q9BRR6	-0.207375	-0.0171936
CSRP2BP	Q9H8E8	-0.207331	-0.166793
BPIFB6	Q8NFQ5	-0.205016	-0.332633
ZNF415	Q09FC8	-0.202271	-0.184552
C2orf69	Q8N8R5	-0.199962	-0.0319369
C1orf198	Q9H425	-0.199832	-0.19893
ARHGAP42	A6NI28	-0.197997	-0.124614
WASF2	Q9Y6W5	-0.196338	-0.154596
RNPEP	Q9H4A4	-0.195726	-0.192099
IRF2BP2	Q7Z5L9	-0.193117	-0.102751
SUPT3H	O75486	-0.192666	-0.153253
ASS1	P00966	-0.192095	-0.00625125
TMLHE	Q9NVH6	-0.191048	-0.134623
PIK3C3	Q8NEB9	-0.189918	-0.489214
KLHL12	Q53G59	-0.188101	-0.0528417
ARF3	P61204	-0.18747	0.0776206
PSMB1	P20618	-0.18725	-0.368512
CAT	P04040	-0.186685	0.0334391
GNE	Q9Y223	-0.184493	-0.104333
ATIC	P31939	-0.18428	-0.142019
PSMD14	O00487	-0.181329	-0.0381396
FDXR	P22570	-0.177055	-0.131041
GPC1	P35052	-0.175999	-0.11825
RANBP9	Q96S59	-0.175433	-0.122202
TRIM37	O94972	-0.175169	0.109114
TRIM23	P36406	-0.174723	-0.0557258
LCP2	Q13094	-0.174458	-0.091765
CTSD	P07339	-0.17434	0.0530499
FAM127A	A6ZKI3	-0.174246	-0.125911
NDRG3	Q9UGV2	-0.173923	-0.165916
ZNF777	Q9ULD5	-0.173553	-0.030169
DNMT3A	Q9Y6K1	-0.172268	-0.312622
SCIN	Q9Y6U3	-0.171973	-0.122392
AKT3	Q9Y243	-0.171899	-0.0534027
TRABD	Q9H4I3	-0.171198	-0.058373
CRBN	Q96SW2	-0.169198	-0.272847
ZAN	Q9Y493	-0.168423	-0.229055
SWAP70	Q9UH65	-0.167972	-0.0727723
NCK2	O43639	-0.167135	0.0586077
SERPINA7	P05543	-0.16602	-0.227624
CC2D1B	Q5T0F9	-0.165908	0.127369
DSG1	Q02413	-0.16537	0.120295
GIT2	Q14161	-0.164802	-0.148467
MAPK9	P45984	-0.164478	-0.0610281
AHCY	P23526	-0.164013	-0.0732868
ZBTB26	Q9HCK0	-0.162405	-0.0687455
MTMR12	Q9C0I1	-0.16207	-0.156984
ALDH6A1	Q02252	-0.161878	-0.0626825
POLQ	O75417	-0.16032	-0.0931776
KNSTRN	Q9Y448	-0.159853	-0.011967
N4BP2	Q86UW6	-0.158935	-0.112054
TLN2	Q9Y4G6	-0.158067	-0.107088
ZBTB48	P10074	-0.157647	-0.0234412
ZNF714	Q96N38	-0.156219	-0.163009
PDILT	Q8N807	-0.155198	-0.0754136
CORO1B	Q9BR76	-0.0682371	-0.164799	YES
MARK4	Q96L34	-0.153756	-0.0760145
SIX5	Q8N196	-0.152894	-0.0959234
GRLF1	A2RRE5	-0.15213	-0.0435394
CAPN1	P07384	-0.151794	-0.153599
S100A9	P06702	-0.150711	0.308458
SYBU	Q9NX95	-0.1504	-0.0644471
HIF1A	Q16665	-0.148812	-0.0844879
PXK	Q7Z7A4	-0.148639	-0.0785364
XRCC3	O43542	-0.148309	-0.0111481
MTOR	P42345	-0.148194	-0.072868
CLK2	P49760	-0.147051	-0.284003
RPL3L	Q92901	-0.146831	-0.03516
MOCS3	O95396	-0.145452	-0.167553
ARF5	P84085	-0.145436	-0.0936611
JUP	P14923	-0.14494	0.178123
CAMSAP1	Q5T5Y3	-0.144502	0.00505281
R3HCC1	Q9Y3T6	-0.144352	-0.0501755
TOR1A	O14656	-0.143137	-0.154881
WDR74	Q6RFH5	-0.15403	-0.156295	YES
PSMD8	P48556	-0.141591	-0.0456756
MYLK2	Q9H1R3	-0.141515	-0.209835
PLEKHG2	Q9H7P9	-0.14077	-0.0404251
TUSC1	Q2TAM9	-0.1384	-0.10779
LYZ	P61626	-0.137467	0.0310419
ACAT1	P24752	-0.137061	-0.121159
NCBP2-AS2	Q69YL0	-0.136408	-0.101426
TRIM32	Q13049	-0.136401	-0.14043
TALDO1	P37837	-0.136062	-0.0844581
PPP1R12B	O60237	-0.13588	-0.182822
BAHD1	Q8TBE0	-0.135647	-0.178336
HRAS	P01112	-0.135477	-0.148531
PSMA5	P28066	-0.134944	-0.19016
C16orf58	Q96GQ5	-0.134779	-0.188365
CIC	Q96RK0	-0.134325	-0.0834059
PTCHD1	Q96NR3	-0.134259	-0.155119
ZNF827	Q17R98	-0.133596	-0.227696
TTLL6	Q8N841	-0.133403	-0.23797
GTDC1	Q4AE62	-0.133049	-0.0340262
NUP214	P35658	-0.0327698	-0.114802	YES
CRKL	P46109	-0.132744	0.122499
EDEM3	Q9BZQ6	-0.132389	0.027974
ISOC2	Q96AB3	-0.132324	-0.0541996
VPS41	P49754	-0.131739	-0.0969591
CPS1	P31327	-0.131648	0.0297395
GET4	Q7L5D6	-0.131441	-0.0596713
BAT3	A0A024RCR6	-0.13144	-0.118149
NCSTN	Q92542	-0.131416	-0.143047
TST	Q16762	-0.131372	0.00191763
ZNF729	A6NN14	-0.13114	-0.004797
SPTB	P11277	-0.130686	-0.115124
SLC20A1	Q8WUM9	-0.130524	-0.110292
ADCY9	O60503	-0.130382	-0.0138012
FAM156A	Q8NDB6	-0.130354	-0.180628
IGHV3OR15-7	A0A075B7D8	-0.130325	-0.313589
GALK1	P51570	-0.129787	-0.0191062
ASL	P04424	-0.129472	-0.0632862
SMURF1	Q9HCE7	-0.129017	-0.11236
BRD9	Q9H8M2	-0.128994	-0.062941
DDX42	Q86XP3	-0.128781	-0.116813
SULF2	Q8IWU5	-0.128582	-0.302088
RAB9A	P51151	-0.128471	-0.0659125
COL6A5	A8TX70	-0.128234	0.0643591
NDEL1	Q9GZM8	-0.128068	#VALUE!
GARNL3	Q5VVW2	-0.127539	-0.103349
LAMA2	P24043	-0.126667	-0.0962446
HEXA	P06865	-0.124913	-0.0663696
TEKT5	Q96M29	-0.124889	-0.103262
ZZZ3	Q8IYH5	-0.124791	-0.0775091
NLRX1	Q86UT6	-0.124146	-0.0380219
MPHOSPH9	Q99550	-0.123985	-0.0734465
RMDN3	Q96TC7	-0.123911	-0.0189519
SESTD1	Q86VW0	-0.123821	-0.232369
GLTSCR1	Q9NZM4	-0.123398	-0.113832
RAB34	Q9BZG1	-0.122667	-0.234216
SEC23B	Q15437	-0.122476	-0.0472758
OXCT1	P55809	-0.122123	-0.0742431
MTERF1	Q99551	-0.121977	-0.0514342
CLUH	O75153	-0.121841	-0.119916
NUDT8	Q8WV74	-0.121074	-0.0837381
MYH11	P35749	-0.120427	-0.207885
GGA2	Q9UJY4	-0.120125	-0.220716
PTPDC1	A2A3K4	-0.120075	-0.007779
C16orf59	Q7L2K0	-0.120063	0.00355892
TLCD1	Q96CP7	-0.119923	-0.184537
GNB1L	Q9BYB4	-0.0391206	-0.113926	YES
GTF2IRD1	Q9UHL9	-0.11983	-0.135905
MRPL50	Q8N5N7	-0.119775	-0.0613833
SNRNP48	Q6IEG0	-0.119567	0.0372113
MROH7-TTC4	A0A0A0MT08	-0.119309	-0.0287534
TEX9	Q8N6V9	-0.119299	-0.240337
CNTRL	Q7Z7A1	-0.119085	-0.0872364
ABHD18	Q0P651	-0.119016	-0.099966
TCF12	Q99081	-0.118543	-0.104088
S100PBP	Q96BU1	-0.117661	-0.0962623
ETNK2	Q9NVF9	-0.117502	-0.103148
EIF4E	P06730	-0.117254	-0.165429
ERAP2	Q6P179	-0.117176	-0.272064
SLMAP	Q14BN4	-0.11708	0.00526419
CD47	Q08722	-0.117043	0.00603773
ZNF724P	A8MTY0	-0.116555	-0.102406
KIRREL	Q96J84	-0.116365	-0.0399393
MCC	P23508	-0.115845	-0.0702194
POLR1D	Q9Y2S0	-0.115734	-0.0343225
ATG3	Q9NT62	-0.115657	-0.196379
SHTN1	A0MZ66	-0.11505	0.00822158
PTDSS2	Q9BVG9	-0.114827	-0.0606819
SIGMAR1	Q99720	-0.114402	-0.0260897
CLCN1	P35523	-0.114188	-0.173165
ADARB1	P78563	-0.114088	-0.0735336
PPP1R14A	Q96A00	-0.113948	0.000157405
SNAPC4	Q5SXM2	-0.11331	-0.00972277
PDZD11	Q5EBL8	-0.11277	-0.0231913
DKFZp781D1416	Q68DW7	-0.112664	-0.0198696
TIMM8A	O60220	-0.112661	-0.00544327
NADK2	Q4G0N4	-0.112351	-0.10355
GPR98	Q8WXG9	-0.112165	0.0047918
BAX	Q07812	-0.111946	-0.00892889
PAPSS2	O95340	-0.111887	-0.0918281
ALDH9A1	P49189	-0.111831	0.0168705
AP1S2	P56377	-0.111806	-0.120449
COPS4	Q9BT78	-0.111693	-0.0255001
PAFAH1B3	Q15102	-0.111658	-0.171718
ARHGAP17	Q68EM7	-0.111638	-0.173168
SMARCB1	Q12824	-0.111618	0.0447506
CLK3	P49761	-0.111522	-0.0274467
PSAT1	Q9Y617	-0.111062	-0.0667617
CMTM3	Q96MX0	-0.11106	-0.11064
ETFB	P38117	-0.111012	-0.0543614
44806	Q15019	-0.110835	-0.00402366
TTLL12	Q14166	-0.110736	#VALUE!
WDR91	A4D1P6	-0.0830708	-0.107708	YES
AGPAT2	O15120	-0.110434	0.00480501
MT-CO2	P00403	-0.110155	-0.0717888
MCF2L	O15068	-0.109938	-0.110506
NAA50	Q9GZZ1	-0.109437	-0.192497
PPEF2	O14830	-0.10928	-0.206493
NDUFAF4	Q9P032	-0.108904	0.0120659
IKBKAP	O95163	-0.108812	-0.0853959
CASP7	P55210	-0.108791	-0.075411
NUP58	Q9BVL2	-0.108767	-0.0741738
SLC26A8	Q96RN1	-0.108606	-0.106182
ZNF236	Q9UL36	-0.108217	-0.134697
PKDREJ	Q9NTG1	-0.108066	-0.29531
SCO2	O43819	-0.107836	-0.116818
COA7	Q96BR5	-0.107784	-0.0648876
PEO1	Q96RR1	-0.107643	-0.0604587
TRMT112	Q9UI30	-0.107508	-0.0494974
RNF170	Q96K19	-0.107399	-0.0988422
HOXB7	P09629	-0.107328	-0.068025
DCP1A	Q9NPI6	-0.107323	-0.112272
CENPO	Q9BU64	-0.107262	-0.104094
CP	P00450	-0.10705	-0.0836604
DNAJB12	Q9NXW2	-0.106918	-0.0811295
UBAC2	Q8NBM4	-0.106873	-0.0296895
TNIP1	Q15025	-0.106694	-0.15539
FAM98A	Q8NCA5	-0.106571	0.0440939
PSD3	Q9NYI0	-0.105535	-0.0272282
A2M	P01023	-0.105422	-0.0993848
RANGAP1	P46060	-0.104987	-0.0611635
DYNC1LI2	O43237	-0.104972	-0.118804
ELAC2	Q9BQ52	-0.104955	-0.0055112
POLR2K	P53803	-0.104936	-0.0576058
IFT122	Q9HBG6	-0.141609	-0.104784	YES
DHRS13	Q6UX07	-0.104471	-0.103792
FAM117A	Q9C073	-0.104412	-0.0334882
CKMT1A	P12532	-0.103955	-0.091749
PTGES3L-AARSD1	C9J5N1	-0.10391	-0.115652
ALG3	Q92685	-0.103892	-0.0611678
GK	P32189	-0.103812	-0.0451751
PTK2	Q05397	-0.103224	-0.11388
FAR1	Q8WVX9	-0.102879	-0.0824421
ZXDC	Q2QGD7	-0.102822	0.00935569
ELP3	Q9H9T3	-0.102586	-0.185175
ZNF589	Q86UQ0	-0.102436	-0.169631
GPC4	O75487	-0.1023	-0.133172
THUMPD1	Q9NXG2	-0.102154	0.0289014
SNRNP27	Q8WVK2	-0.101814	-0.138616
SHCBP1	Q8NEM2	-0.101806	-0.230041
FAS	P25445	-0.101779	-0.104325
AKIRIN2	Q53H80	-0.101703	-0.0258341
GLO1	Q04760	-0.101556	-0.15366
TOM1L2	Q6ZVM7	-0.101229	-0.0872709
C2orf68	Q2NKX9	-0.101089	-0.0248107
TRIM6-TRIM34	B2RNG4	-0.100804	-0.0626815
INPP5K	Q9BT40	-0.100303	0.041894
TYK2	P29597	-0.100271	-0.042186
LSM7	Q9UK45	-0.100047	0.0197891
MYOM1	P52179	-0.0998521	-0.0926966
LYPLAL1	Q5VWZ2	-0.0998201	-0.00638869
TCEAL8	Q8IYN2	-0.0996603	#VALUE!
EMC2	Q15006	-0.0996284	-0.075209
TPRN	Q4KMQ1	-0.0994987	-0.0738536
ATP6V1D	Q9Y5K8	-0.099434	0.167878
BLMH	Q13867	-0.0989888	0.121775
NR4A2	P43354	-0.0989722	-0.226064
IGHMBP2	P38935	-0.0989078	-0.142797
KIAA1107	Q9UPP5	-0.0987242	-0.0464063
RBM7	Q9Y580	-0.0986837	0.0348856
EXOC2	Q96KP1	-0.0979909	-0.0802287
INTU	Q9ULD6	-0.0977563	0.00710571
POC1B	Q8TC44	-0.0351252	-0.103952	YES
DDHD1	Q8NEL9	-0.0975972	-0.106431
ATPAF1	Q5TC12	-0.0975022	-0.118877
INPP4A	Q96PE3	-0.0974405	-0.0319334
OPA1	O60313	-0.0973637	-0.0551352
ROR2	Q01974	-0.0973556	-0.14868
DNAH11	Q96DT5	-0.0971545	-0.11473
DVL1	O14640	-0.0969869	0.0141637
SAR1A	Q9NR31	-0.0968555	-0.00398587
PGRMC2	O15173	-0.0964396	-0.0418448
ARL6IP5	O75915	-0.0964225	0.0790441
RNF40	O75150	-0.0963576	-0.08821
ZNF501	Q96CX3	-0.0963431	-0.162503
INTS5	Q6P9B9	-0.0963098	-0.000278989
TPD52L2	O43399	-0.0962089	-0.0680507
BRCA2	P51587	-0.0960571	-0.0327351
DNM1L	O00429	-0.0958435	-0.0427696
BCL6	P41182	-0.0955774	-0.229564
PCMT1	P22061	-0.095513	0.00651375
MAP3K1	Q13233	-0.0955119	-0.0512342
ATF6B	Q99941	-0.095427	-0.164631
PODXL	O00592	-0.0953273	-0.131823
ZNF709	Q8N972	-0.0951358	-0.11468
RAP2C	Q9Y3L5	-0.0950652	-0.0533954
TP53RK	Q96S44	-0.094919	-0.0235241
SRM	P19623	-0.0948186	-0.133697
DIS3L	Q8TF46	-0.0944253	#VALUE!
ARF4	P18085	-0.0942497	-0.0855219
LPCAT3	Q6P1A2	-0.0942111	-0.0439533
ARG1	P05089	-0.0942073	-0.0100174
NAMPT	P43490	-0.0940205	-0.00367821
SPIRE1	Q08AE8	-0.0939851	-0.0658864
PLCL1	Q15111	-0.0939017	-0.0962416
PTPN11	Q06124	-0.0936017	-0.0670181
KIAA1217	Q5T5P2	-0.0933061	-0.047026
SLC22A18	Q96BI1	-0.0932659	-0.0934065
HIP1	O00291	-0.0931917	-0.0610889
NUFIP1	Q9UHK0	-0.0928844	-0.0769344
GGH	Q92820	-0.0926667	-0.0676664
PIK3R2	O00459	-0.0925996	0.00884432
GMPPA	Q96IJ6	-0.0924928	-0.045725
OTUD4	Q01804	-0.0923224	-0.0111866
MPDZ	O75970	-0.0920994	0.0169536
KDM4D	Q6B0I6	-0.0920715	-0.0383341
AAR2	Q9Y312	-0.0919493	-0.0701065
ATP8B2	P98198	-0.091946	-0.101638
USP5	P45974	-0.0919227	-0.0722952
SIKE1	Q9BRV8	-0.091765	-0.0566954
G3BP2	Q9UN86	-0.0914992	-0.0373283
SMNDC1	O75940	-0.0909519	-0.0193424
HMGCL	P35914	-0.0909451	-0.149031
PAXIP1	Q6ZW49	-0.0909326	0.0172645
DPCD	Q9BVM2	-0.090637	0.0193797
BLVRA	P53004	-0.0902079	-0.0487287
LGMN	Q99538	-0.090072	-0.0424238
HAUS5	O94927	-0.0900144	-0.077108
BAZ2B	Q9UIF8	-0.0897307	-0.0899576
YTHDF1	Q9BYJ9	-0.089479	-0.134594
FAM118B	Q9BPY3	-0.0893957	0.0350489
MECOM	Q03112	-0.0893195	-0.0134217
IDE	P14735	-0.0892155	-0.0275306
ECD	O95905	-0.0890524	-0.067667
PEX14	O75381	-0.0887054	0.0323977
TOR1AIP2	Q8NFQ8	-0.0885912	-0.0768201
ERBB3	P21860	-0.0883853	-0.0894768
NPL	Q9BXD5	-0.0883734	-0.0241639
KAZN	Q674X7	-0.0882701	0.0407241
TMX4	Q9H1E5	-0.0881434	0.0665211
hCG_1984214	I3L0E3	-0.087709	-0.22312
FANCA	O15360	-0.0875201	-0.0920267
BANF1	O75531	-0.0875176	-0.047892
OTUD5	Q96G74	-0.0873719	0.0543217
MDH2	P40926	-0.0873534	0.0233898
SLC25A20	O43772	-0.0873394	-0.0637163
PCK2	Q16822	-0.0872082	-0.0697863
HELQ	Q8TDG4	-0.0871595	-0.00456947
WDR26	Q9H7D7	-0.0326154	-0.101915	YES
OVCH1	Q7RTY7	-0.0868235	-0.219903
CACNA1E	Q15878	-0.0866553	-0.0551101
CXorf57	Q6NSI4	-0.0865083	-0.0719878
SPICE1	Q8N0Z3	-0.0864219	-0.0734979
GM2A	P17900	-0.0862804	-0.075814
C1orf131	Q8NDD1	-0.0862516	-0.068152
S100A8	P05109	-0.0861514	0.162639
GDAP2	Q9NXN4	-0.0860017	-0.0955975
PEG3	Q9GZU2	-0.0858629	-0.0959146
UBE4A	Q14139	-0.0854648	-0.0906137
ABCA3	Q99758	-0.0851395	-0.00278961
BSPRY	Q5W0U4	-0.0851015	-0.150839
WHSC1L1	Q9BZ95	-0.0850691	-0.235894
CXorf23	A2AJT9	-0.084695	-0.0369044
RBL1	P28749	-0.0846106	-0.0298954
SNAP29	O95721	-0.084539	0.020114
YTHDF3	Q7Z739	-0.0843666	-0.0288232
NAT14	Q8WUY8	-0.0841091	-0.0353549
PTBP2	Q9UKA9	-0.0840222	-0.150948
NDC80	O14777	-0.083996	-0.0281992
MED30	Q96HR3	-0.083953	-0.0655552
HSD17B4	P51659	-0.0839303	-0.00572004
HDAC3	O15379	-0.0833668	-0.0417698
OFD1	O75665	-0.0833083	-0.0585707
R3HDM2	Q9Y2K5	-0.0831945	-0.011769
COX7C	P15954	-0.0830939	-0.0351212
PKD1	P98161	-0.0830848	-0.0106224
KIF21A	Q7Z4S6	-0.05271	-0.100259	YES
TWISTNB	Q3B726	-0.0830165	-0.0523922
SIRT7	Q9NRC8	-0.0829783	-0.0235621
TADA2B	Q86TJ2	-0.0829354	-0.065179
PCSK5	Q92824	-0.0829288	-0.054977
ZNF687	Q8N1G0	-0.082714	-0.0413698
PSMA1	P25786	-0.0826344	-0.0400334
DNAJC16	Q9Y2G8	-0.0826134	-0.0726614
PTPN9	P43378	-0.0825647	-0.0877539
WDR72	Q3MJ13	-0.0656559	-0.0988081	YES
ERP44	Q9BS26	-0.0822711	-0.107708
SMG5	Q9UPR3	-0.0820279	-0.0336745
AASDH	Q4L235	-0.0819436	-0.110539
COX5A	P20674	-0.0819137	-0.00164818
PLD6	Q8N2A8	-0.0815295	-0.0624892
FAM83B	Q5T0W9	-0.0814254	#VALUE!
PDHX	O00330	-0.0814011	-0.0621984
BHMT	Q93088	-0.0812547	0.00414224
F13A1	P00488	-0.0810819	-0.135564
MRPS6	P82932	-0.0810148	0.0147633
NPLOC4	Q8TAT6	-0.0809785	-0.134398
CS	O75390	-0.0806928	-0.04972
NECTIN2	Q92692	-0.0803056	-0.0654488
FAT2	Q9NYQ8	-0.0802711	-0.0395281
DENND4C	Q5VZ89	-0.0800922	-0.100954
TMEM30A	Q9NV96	-0.0800561	-0.053748
TRAPPC3	O43617	-0.0799544	-0.0717788
NWD2	Q9ULI1	0.00845702	-0.0986294	YES
OTUD6B	Q8N6M0	-0.0799172	0.0705066
CBWD1	Q9BRT8	-0.0796841	-0.00845957
DDRGK1	Q96HY6	-0.079663	-0.194721
ERO1A	Q96HE7	-0.0796587	0.0496531
CXXC1	Q9P0U4	-0.0792486	-0.113038
HTT	P42858	-0.0792463	-0.0777082
METTL2B	Q6P1Q9	-0.079183	-0.053686
WDFY3	Q8IZQ1	0.0465788	-0.0975901	YES
RICTOR	Q6R327	-0.0786546	-0.0930183
BRD1	O95696	-0.0783597	-0.0375117
MKL1	Q969V6	-0.0779471	-0.0648365
NGEF	Q8N5V2	-0.077698	-0.262856
RBM20	Q5T481	-0.0776492	-0.200026
HARS	P12081	-0.0776279	0.0363067
MED13L	Q71F56	-0.0776078	-0.0258112
MRPL38	Q96DV4	-0.0775045	0.0157802
PSMA7	O14818	-0.0774334	0.351178
PRKCI	P41743	-0.0773474	0.0337687
ACADS	P16219	-0.0772748	-0.0262824
GPAT4	Q86UL3	-0.0770962	0.0271235
SRGAP3	O43295	-0.0770943	-0.0257705
RDH11	Q8TC12	-0.0764443	-0.0628745
NTHL1	P78549	-0.0764234	-0.0227653
MON1A	Q86VX9	-0.0762252	-0.0473084
PAX3	P23760	-0.076065	-0.0750666
OCRL	Q01968	-0.0759358	-0.111332
OGT	O15294	-0.0758214	-0.0635626
HOOK2	Q96ED9	-0.0756953	-0.015374
SMTN	P53814	-0.075575	0.150412
CCDC171	Q6TFL3	-0.0755003	-0.147231
POLR3E	Q9NVU0	-0.0754565	-0.0575366
RPL39	P62891	-0.0751652	-0.0849666
SUV39H2	Q9H5I1	-0.0751252	-0.0494274
STK26	Q9P289	-0.0749786	-0.0434162
CETN3	O15182	-0.0749527	-0.0805492
COX5B	P10606	-0.0747385	-0.0109709
NFKB2	Q00653	-0.0747025	0.00932281
CCDC8	Q9H0W5	-0.0746005	-0.00828975
LIG3	P49916	-0.0745479	-0.053283
LRRC2	Q9BYS8	-0.0745424	-0.0923681
FAM149B1	Q96BN6	-0.0744325	-0.230207
ARHGEF17	Q96PE2	-0.0744312	0.0108927
KSR1	Q8IVT5	-0.0743819	-0.115596
CDKAL1	Q5VV42	-0.0740277	-0.0393116
PAPSS1	O43252	-0.0737465	-0.0277472
RPLP2	P05387	-0.0736809	-0.0415986
CHMP1B	Q7LBR1	-0.0734914	-0.165876
TH1L	H0UI80	-0.0734568	-0.0279131
SLC9A3R1	O14745	-0.0734367	-0.305284
PPL	O60437	-0.0734064	-0.0153838
NUP37	Q8NFH4	-0.0976642	-0.0960125	YES
GULP1	Q9UBP9	-0.0732882	-0.109808
LSS	P48449	-0.0732048	-0.0213291
C19orf52	Q9BSF4	-0.0731065	-0.0412833
ACOT9	Q9Y305	-0.0731051	-0.092603
GLRX3	O76003	-0.0729425	-0.0280189
SLX4IP	Q5VYV7	-0.0728892	0.0335085
NFATC1	O95644	-0.0728078	-0.0114269
ACACA	Q13085	-0.0727842	-0.039654
MCRS1	Q96EZ8	-0.0727556	-0.0700051
ATR	Q13535	-0.072701	-0.0947925
UGDH	O60701	-0.0724801	-0.0110311
LRRC1	Q9BTT6	-0.072432	-0.0302397
KIT	P10721	-0.0723676	-0.206512
CDK5	Q00535	-0.072365	-0.0635686
DNAAF5	Q86Y56	-0.072299	-0.0369775
CDC123	O75794	-0.0721685	-0.0387511
SPATA5	Q8NB90	-0.0720442	-0.0674472
COX7B	P24311	-0.0719868	-0.00625185
ST5	P78524	-0.0719333	-0.0488452
MEX3A	A1L020	-0.0718996	0.0711237
ZBED4	O75132	-0.0718421	0.179064
RNF14	Q9UBS8	-0.0718392	-0.138874
CWF19L2	Q2TBE0	-0.0718058	-0.0662463
C7orf50	Q9BRJ6	-0.0716905	-0.0609794
FN3KRP	Q9HA64	-0.0716383	-0.0515037
COL4A2	P08572	-0.071624	-0.0873429
COG8	Q96MW5	-0.071572	-0.0316951
FUK	Q8N0W3	-0.0714667	-0.0396294
PREP	P48147	-0.0714561	-0.0807292
CHPF	Q8IZ52	-0.0713564	-0.0218605
RIC8B	Q9NVN3	-0.07129	0.0132975
CNST	Q6PJW8	-0.0712557	-0.0835244
KIAA1462	Q9P266	-0.0712152	-0.0311492
LAMA5	O15230	-0.0711252	-0.386977
MAP2K1	Q02750	-0.0711031	-0.105404
GAK	O14976	-0.0710666	-0.118866
RAD9A	Q99638	-0.0710622	-0.0385188
VPS45	Q9NRW7	-0.0709017	0.024257
ATP1B1	P05026	-0.0708844	0.0672425
VPS13C	Q709C8	-0.0708798	-0.0737458
PRKCD	Q05655	-0.0708158	-0.08095
DSC3	Q14574	-0.0706035	-0.0573797
PHF12	Q96QT6	-0.0705471	-0.175325
LRFN1	Q9P244	-0.0704438	-0.11557
CDC34	P49427	-0.0704202	-0.078741
TCP11L1	Q9NUJ3	-0.0702941	-0.0203147
RPGRIP1L	Q68CZ1	-0.0702498	-0.0246592
CWH43	Q9H720	-0.0702205	-0.110051
JRK	O75564	-0.0702154	0.0182514
ERCC3	P19447	-0.0701274	-0.0640403
NELFE	P18615	-0.0700124	-0.0188521
PLD1	Q13393	-0.069935	-0.0132292
HK1	P19367	-0.0698002	0.0100408
MAP3K6	O95382	-0.069745	-0.127493
44811	Q16181	-0.0696687	-0.136711
DUSP11	O75319	-0.0696586	-0.0121086
ST7	Q9NRC1	-0.0695491	0.0279545
CLCN3	P51790	-0.0695471	-0.0736459
WDR73	Q6P4I2	-0.0310077	-0.090244	YES
RDX	P35241	-0.0695413	-0.0133289
FAM58A	Q8N1B3	-0.0694626	-0.0529524
SNRPE	P62304	-0.069418	-0.0767066
DNTTIP1	Q9H147	-0.06916	-0.0604022
GTF2E2	P29084	-0.0691506	-0.0106161
MAD1L1	Q9Y6D9	-0.0690156	0.0243684
SPEG	Q15772	-0.0689495	-0.119183
RHOC	P08134	-0.0689267	-0.0577986
GTF2H2	Q13888	-0.0687691	-0.0321858
MED23	Q9ULK4	-0.0686957	-0.0506822
VPS13A	Q96RL7	-0.0685774	-0.0308695
CUL3	Q13618	-0.0684196	-0.0763704
ANKS1A	Q92625	-0.0683982	-0.00730276
NDUFA8	P51970	-0.0683818	0.0398175
GNAZ	P19086	-0.0683294	-0.0689492
PPWD1	Q96BP3	-0.0272272	-0.0885015	YES
PLEKHG4	Q58EX7	-0.0681565	-0.0445116
STK11IP	Q8N1F8	-0.0680554	-0.0719022
SKA3	Q8IX90	-0.0678629	-0.0332247
PEX11A	O75192	-0.0678294	-0.0997019
ECH1	Q13011	-0.0677738	-0.0403403
FMNL2	Q96PY5	-0.0676912	-0.0256782
TRIM25	Q14258	-0.0676782	-0.043745
CUL5	Q93034	-0.0676489	-0.0162572
CEP78	Q5JTW2	-0.0676218	-0.0927162
TONSL	Q96HA7	-0.0674302	-0.0291949
ZNF398	Q8TD17	-0.0673569	-0.227606
CCNC	P24863	-0.0671955	-0.0706872
USP11	P51784	-0.0671816	-0.0176341
CIZ1	Q9ULV3	-0.0671717	0.0248713
EIF6	P56537	-0.0671605	0.0434395
FAM57A	Q8TBR7	-0.0670313	-0.0671348
ICE1	Q9Y2F5	-0.0668358	-0.0186692
NDNF	Q8TB73	-0.0668301	-0.0292578
BCL7A	Q4VC05	-0.0668197	-0.0187059
PATZ1	Q9HBE1	-0.0668078	-0.0378806
SART3	Q15020	-0.0667818	-0.0580916
MTO1	Q9Y2Z2	-0.0666961	-0.0547575
PIGU	Q9H490	-0.0666771	-0.0531612
USP15	Q9Y4E8	-0.0661824	-0.0559523
PRIM1	P49642	-0.0661469	-0.0572409
ENAH	Q8N8S7	-0.0660976	-0.0855645
VANGL1	Q8TAA9	-0.0660309	0.000344681
TTC4	O95801	-0.0659483	-0.00490839
CENPW	Q5EE01	-0.0658629	-0.106945
ETNK1	Q9HBU6	-0.0658351	-0.0870052
FAM184B	Q9ULE4	-0.0657964	-0.0436854
FAM53C	Q9NYF3	-0.0657761	-0.229766
HPS5	Q9UPZ3	-0.0868405	-0.088428	YES
CTSA	P10619	-0.0656387	-0.010699
PEX16	Q9Y5Y5	-0.065637	-0.0111628
CHTF18	Q8WVB6	-0.0655812	0.0118584
PATL1	Q86TB9	-0.0652226	-0.0041598
SSBP1	Q04837	-0.0652065	-0.0616802
MET	P08581	-0.0651748	-0.068534
ANAPC5	Q9UJX4	-0.0651701	-0.102817
UAP1	Q16222	-0.0651421	-0.0777919
PREX2	Q70Z35	-0.06508	-0.00873331
INTS1	Q8N201	-0.0650747	-0.0430774
ANXA7	P20073	-0.0649767	-0.0179869
ZDHHC13	Q8IUH4	-0.0649764	-0.131879
COL2A1	P02458	-0.06471	-0.0658229
RSG1	Q9BU20	-0.0646473	-0.073704
YKT6	O15498	-0.064633	-0.0537163
LGALS1	P09382	-0.0645419	-0.0412601
DCXR	Q7Z4W1	-0.0644995	-0.0115629
MCM3AP	O60318	-0.0643395	#VALUE!
COG1	Q8WTW3	-0.0643073	-0.0428164
PTK7	Q13308	-0.0641429	-0.0650171
NCK1	P16333	-0.0639592	-0.141395
WDR45	Q9Y484	-0.0733492	-0.0843543	YES
COTL1	Q14019	-0.0638785	-0.0915269
HMGA2	P52926	-0.063643	0.00187118
SEC16A	O15027	-0.0636429	-0.00273946
KIF13B	Q9NQT8	-0.063516	-0.0209001
WRAP53	Q9BUR4	-0.0108641	-0.0742756	YES
PLRG1	O43660	0.00603398	-0.0730592	YES
OGDH	Q02218	-0.0633394	-0.163105
EP300	Q09472	-0.0633096	-0.11188
NDUFB10	O96000	-0.0632933	-0.00807897
PRR11	Q96HE9	-0.0632849	-0.0930427
ZSCAN20	P17040	-0.0632303	0.000631453
TRPS1	Q9UHF7	-0.0631629	-0.0537623
CD276	Q5ZPR3	-0.0631021	0.0761944
CYB5A	P00167	-0.063096	0.031312
TFB2M	Q9H5Q4	-0.0630574	0.0411323
DAAM1	Q9Y4D1	-0.0629716	-0.0251781
ALAS1	P13196	-0.0629614	0.0147031
CRELD2	Q6UXH1	-0.0629391	-0.00489938
SPTLC2	O15270	-0.0627767	-0.0137836
EFL1	Q7Z2Z2	-0.0627244	-0.162803
VCP	P55072	-0.0625993	-0.0733698
KLF13	Q9Y2Y9	-0.0625906	0.0221545
MRPL48	Q96GC5	-0.0625692	-0.0724055
GAN	Q9H2C0	-0.0625657	-0.173373
GOLGA3	Q08378	-0.062485	-0.0234923
PSMC4	P43686	-0.0624479	0.00061599
PEX6	Q13608	-0.062338	-0.0237875
VRK3	Q8IV63	-0.0623183	-0.00573726
HSPA4L	O95757	-0.0621613	-0.0516461
WDR18	Q9BV38	-0.0267205	-0.0697095	YES
DRC7	Q8IY82	-0.0620083	-0.169488
EPHA2	P29317	-0.0619617	-0.021315
POT1	Q9NUX5	-0.0619347	-0.0404936
NUP88	Q99567	-0.0619135	0.00175766
ARFGEF1	Q9Y6D6	-0.0619026	-0.0794979
SLC25A16	P16260	-0.0617967	0.0192169
ASUN	Q9NVM9	-0.0617862	-0.0548627
FANCM	Q8IYD8	-0.0617842	-0.0943187
CPT2	P23786	-0.0616879	-0.0189034
STAT1	P42224	-0.0616461	-0.0722032
FBXO22	Q8NEZ5	-0.061619	-0.161366
UBL5	Q9BZL1	-0.0616108	0.000526721
UCK2	Q9BZX2	-0.0616057	-0.0295819
COG7	P83436	-0.0615346	-0.00911459
ZSWIM3	Q96MP5	-0.0614814	-0.0487798
BTRC	Q9Y297	-0.119841	-0.0678591	YES
ZNF580	Q9UK33	-0.0613547	-0.0710144
BRPF3	Q9ULD4	-0.0613468	-0.0432093
LAMB2	P55268	-0.0613158	-0.0355464
APEX1	P27695	-0.0612324	-0.061453
PHKA1	P46020	-0.0612127	-0.094048
MPND	Q8N594	-0.0611338	-0.0250964
PC	P11498	-0.061041	-0.0276781
ZBED6	P86452	-0.0610376	0.0522349
ARHGEF40	Q8TER5	-0.0609101	-0.0620923
PDE8A	O60658	-0.0608545	-0.223192
MAP3K3	Q99759	-0.0607134	-0.0135961
LANCL1	O43813	-0.0606518	0.00117509
AMPH	P49418	-0.0605667	-0.0975082
ZSCAN25	Q6NSZ9	-0.0605448	-0.0154036
LCOR	Q96JN0	-0.0605416	-0.0713534
ZFYVE21	Q9BQ24	-0.0604008	-0.0490874
CEP350	Q5VT06	-0.0600924	-0.0612244
PPP1CA	P62136	-0.0600847	-0.00487039
ZNF561	Q8N587	-0.060079	-0.0495241
TICRR	Q7Z2Z1	-0.0600606	0.0348012
DECR1	Q16698	-0.06005	-0.0757019
ANKRD24	Q8TF21	-0.0599389	-0.029815
ST13P4	Q8IZP2	-0.0599279	-0.196388
BCR	P11274	-0.0598876	0.00627294
COMTD1	Q86VU5	-0.0598584	-0.0988821
MIEF1	Q9NQG6	-0.0598447	-0.0161419
DOCK1	Q14185	-0.0598249	-0.0831818
CHST14	Q8NCH0	-0.0597661	-0.00237122
CTBP1	Q13363	-0.0597301	-0.125964
HNRNPH1	P31943	-0.0597065	-0.120452
NARS2	Q96I59	-0.0597016	-0.137017
ANKRD54	Q6NXT1	-0.0596184	0.0507914
CDS2	O95674	-0.059607	-0.00402101
ITPA	Q9BY32	-0.0595669	-0.0286475
CENPH	Q9H3R5	-0.0595167	0.04358
GPAM	Q9HCL2	-0.059487	0.0378479
TMEM161B	Q8NDZ6	-0.0594571	-0.0129158
NOS1AP	O75052	-0.0593627	-0.00475146
RABEP1	Q15276	-0.0592795	0.0245623
MDH1	P40925	-0.0592215	-0.0274527
C2orf47	Q8WWC4	-0.0592171	-0.0302934
WDR54	Q9H977	-0.0621079	-0.0629311	YES
RAP1GAP2	Q684P5	-0.0591431	0.0398269
PCYOX1	Q9UHG3	-0.0589995	0.00743716
CEBPD	P49716	-0.0589954	0.0210106
PARD6G	Q9BYG4	-0.0589771	0.00839187
GNA13	Q14344	-0.0587903	-0.0610487
MTSS1L	Q765P7	-0.0587645	-0.00927559
MYBPC1	Q00872	-0.0587635	-0.0363457
COL4A4	P53420	-0.0587088	-0.0167143
EME1	Q96AY2	-0.0586412	0.0592049
ALDH3A2	P51648	-0.0585711	-0.0315619
PBK	Q96KB5	-0.0584502	-0.0533722
BASP1	P80723	-0.0583218	0.0025835
VRK2	Q86Y07	-0.0581492	-0.0216267
C16orf78	Q8WTQ4	-0.0581053	-0.0275508
MOXD1	Q6UVY6	-0.0579969	-0.0605547
FBN2	P35556	-0.0577337	-0.0309032
CKB	P12277	-0.0576639	-0.0456389
VPS4B	O75351	-0.0575441	-0.113508
RPRD1A	Q96P16	-0.0573881	0.0166798
ATAD3B	Q5T9A4	-0.057332	0.00200315
CACNA2D1	P54289	-0.0573305	-0.0408569
DIRAS1	O95057	-0.0571284	-0.00799922
SRP9	P49458	-0.0570732	-0.0122565
NUBP1	P53384	-0.0569606	-0.0126374
CAMK1	Q14012	-0.0569248	-0.0600152
BAP1	Q92560	-0.0569047	-0.12426
RAD17	O75943	-0.0569021	-0.0485519
CHD7	Q9P2D1	-0.0568723	-0.00130173
UBR7	Q8N806	-0.0567795	0.0139306
TTC26	A0AVF1	-0.0565725	-0.0601359
PAPD7	Q5XG87	-0.056524	-0.0445023
FAM92A1	A1XBS5	-0.0563352	-0.000473063
COMT	P21964	-0.0562781	-0.0983282
STRIP1	Q5VSL9	-0.0562179	-0.0345132
TEX264	Q9Y6I9	-0.0561511	-0.0341213
TACC2	O95359	-0.056105	0.0209958
PCNP	Q8WW12	-0.0560292	-0.00680846
EPB41L4B	Q9H329	-0.0560226	-0.0417347
LIMD2	Q9BT23	-0.0560113	-0.0874914
VPS25	Q9BRG1	-0.0559047	0.0148846
SNX29	Q8TEQ0	-0.0558198	-0.0610563
WASF3	Q9UPY6	-0.0557437	-0.0155888
MAP6	Q96JE9	-0.0556978	-0.0372999
MYEF2	Q9P2K5	-0.0556797	-0.0454881
GMEB2	Q9UKD1	-0.0556745	-0.0158289
CDC6	Q99741	-0.0556697	-0.151715
NEK7	Q8TDX7	-0.0556552	0.0187655
PPP2CB	P62714	-0.0556523	0.00249472
CC2D1A	Q6P1N0	-0.0556292	0.006
TM9SF1	O15321	-0.0556103	-0.0679393
UBN2	Q6ZU65	-0.055562	0.0269823
AGPAT4	Q9NRZ5	-0.055524	0.0184422
GOLGA4	Q13439	-0.0555071	-0.051582
LANCL2	Q9NS86	-0.0551942	-0.00356264
METTL25	Q8N6Q8	-0.0551737	0.0398689
TACC1	O75410	-0.0551479	0.0463292
EIF4ENIF1	Q9NRA8	-0.0551145	-0.0360653
ARL5B	Q96KC2	-0.0550716	-0.0830773
KHDRBS3	O75525	-0.055025	-0.057221
RANBP17	Q9H2T7	-0.0550219	-0.00149516
SRR	Q9GZT4	-0.0549474	0.00210837
RAB15	P59190	-0.0549268	-0.0614132
SKI	P12755	-0.0548472	-0.0748749
CASKIN2	Q8WXE0	-0.0548315	-0.233526
CLHC1	Q8NHS4	-0.0548029	-0.0577446
EIF2A	Q9BY44	-0.0030675	-0.0599556	YES
DHX33	Q9H6R0	-0.0547392	-0.00631129
CWF19L1	Q69YN2	-0.0547387	0.0191705
PRPS1	P60891	-0.0546458	-0.0468888
PARD3B	Q8TEW8	-0.0546409	0.0201299
SNF8	Q96H20	-0.0543379	-0.0086843
GLT8D1	Q68CQ7	-0.0543357	-0.00345447
KPNA5	O15131	-0.054309	-0.00215801
ZNF688	P0C7X2	-0.0541599	0.0828017
TCEB1	Q15369	-0.054149	-0.0181748
PRKAR2A	P13861	-0.0540656	-0.032114
SPAG5	Q96R06	-0.0540516	-0.0535164
CSNK2B	P67870	-0.0540358	-0.0151322
SACS	Q9NZJ4	-0.0539091	-0.0307354
YEATS4	O95619	-0.0539009	-0.0460413
HSD17B11	Q8NBQ5	-0.0538278	-0.0210077
RAB12	Q6IQ22	-0.0537672	-0.00573665
VPS11	Q9H270	-0.0536798	0.00142339
LAMP2	P13473	-0.0535976	-0.00755024
DNAJC14	Q6Y2X3	-0.0533427	-0.0199854
RGPD1	P0DJD0	-0.0532723	-0.0909595
BIRC5	O15392	-0.053204	-0.0641162
HIRA	P54198	0.00351231	-0.0580374	YES
MCAT	Q8IVS2	-0.0531954	-0.0152569
TDP2	O95551	-0.0531149	-0.111019
ZNF444	Q8N0Y2	-0.0530126	-0.0633749
RBFA	Q8N0V3	-0.0528999	0.0313908
CFAP57	Q96MR6	0.000120087	-0.0555724	YES
PIBF1	Q8WXW3	-0.0527762	-0.0192657
RAB6A	P20340	-0.0527478	-0.053859
LLGL2	Q6P1M3	-0.0448265	-0.0541103	YES
EIF2B3	Q9NR50	-0.0527059	0.0124971
THAP12	O43422	-0.0525877	#VALUE!
RRM2B	Q7LG56	-0.0525855	0.06496
ROS1	P08922	-0.0525545	0.0207624
TGS1	Q96RS0	-0.0525008	0.00602094
ITPRIP	Q8IWB1	-0.0524125	-0.0657115
MIER1	Q8N108	-0.0523884	-0.0612376
ABCA12	Q86UK0	-0.0522945	-0.125966
MAPK10	P53779	-0.0522401	-0.0509309
PTCHD3	Q3KNS1	-0.05222	#VALUE!
MAGI1	Q96QZ7	-0.0521148	-0.00699305
CMTR1	Q8N1G2	-0.052105	-0.0418684
DNAJC21	Q5F1R6	-0.0520505	0.0279513
SYNM	O15061	-0.0519659	-0.0467386
SEL1L	Q9UBV2	-0.051963	0.193643
ARHGAP28	Q9P2N2	-0.0519235	0.0201799
RALGAPA1	Q6GYQ0	-0.0517914	-0.0528367
TUBGCP4	Q9UGJ1	-0.0517774	-0.0347555
COG4	Q9H9E3	-0.0517378	-0.00786629
AGL	P35573	-0.0517253	-0.0132148
MAST2	Q6P0Q8	-0.0517117	-0.180979
HEATR5A	Q86XA9	-0.0516149	-0.199508
QARS	P47897	-0.0515739	-0.0284798
NKX2-5	P52952	-0.0515212	-0.00694026
PTPN12	Q05209	-0.0514822	-0.140125
HSD17B10	Q99714	-0.0514362	0.030049
CCDC138	Q96M89	-0.0514045	-0.0858486
CSNK2A2	P19784	-0.0513632	-0.0641319
LMTK2	Q8IWU2	-0.0513375	-0.0573408
CRELD1	Q96HD1	-0.0513349	-0.0884225
FRAS1	Q86XX4	-0.0512933	-0.0296524
PSPC1	Q8WXF1	-0.0512442	0.00452649
SPON1	Q9HCB6	-0.0512357	0.0685956
HSPBP1	Q9NZL4	-0.0511602	-0.00659909
CTBP2	P56545	-0.0511193	0.00181628
PRDX3	P30048	-0.051095	-0.0223836
NUP35	Q8NFH5	-0.0510821	-0.00595549
GTPBP2	Q9BX10	-0.050997	-0.060246
GPATCH1	Q9BRR8	-0.0508099	-0.0401939
CNTLN	Q9NXG0	-0.0507224	0.0435278
EZR	P15311	-0.0506924	-0.0662416
ZZEF1	O43149	-0.0506835	-0.181839
ZKSCAN8	Q15776	-0.0506604	0.00280699
DUSP1	P28562	-0.0506165	-0.25638
ZNF187	A0A024RCN4	-0.0505686	-0.0543826
CMYA5	Q8N3K9	-0.0504518	-0.0667415
ZNF410	Q86VK4	-0.0504324	-0.174634
CMTR2	Q8IYT2	-0.0504182	-0.0132265
RTTN	Q86VV8	-0.0502979	-0.0675638
RIOK3	O14730	-0.050166	-0.0122657
ERCC4	Q92889	-0.0501164	-0.0148495
SOAT1	P35610	-0.0501088	-0.0777698
EEF1D	P29692	-0.0500984	-0.0748421
GSTO1	P78417	-0.0500436	-0.0413168
PPP1CB	P62140	-0.0500235	-0.079695
POM121C	A8CG34	-0.0499545	0.00677123
UBA5	Q9GZZ9	-0.0499053	-0.13661
ZNF217	O75362	-0.0497942	-0.0373452
CTNNAL1	Q9UBT7	-0.0497324	-0.107681
ZNF518A	Q6AHZ1	-0.049717	-0.0472492
GUSB	P08236	-0.0496948	0.0268222
OSBPL1A	Q9BXW6	-0.0496598	-0.0478287
HRNR	Q86YZ3	-0.0496014	-0.0199377
PHF20	Q9BVI0	-0.0495771	-0.000977921
INPPL1	O15357	-0.049558	-0.114438
EXT1	Q16394	-0.0495565	-0.065174
CDK2	P24941	-0.0494296	-0.0758137
BCORL1	Q5H9F3	-0.0492986	0.00253806
PKP1	Q13835	-0.049232	0.0247465
RPP38	P78345	-0.0492305	-0.0339337
SORD	Q00796	-0.0491756	0.0214833
HMGN3	Q15651	-0.0491755	-0.092613
OLA1	Q9NTK5	-0.0491384	-0.055845
SLC35B2	Q8TB61	-0.0490194	-0.0205469
PGAM5	Q96HS1	-0.0489783	-0.0265447
RAB3GAP1	Q15042	-0.0489605	-0.0520566
KDM4B	O94953	-0.04884	-0.0209844
ADK	P55263	-0.0486339	-0.0410329
NME3	Q13232	-0.0486261	0.0058462
QSOX2	Q6ZRP7	-0.0486113	0.0161158
BSDC1	Q9NW68	-0.0485827	0.0535228
HNRNPH2	P55795	-0.0485403	-0.0619382
ATP6V1H	Q9UI12	-0.0485246	-0.0469239
MID2	Q9UJV3	-0.0484408	-0.0786525
EXTL3	O43909	-0.0484208	-0.00333342
ZNF449	Q6P9G9	-0.0482659	0.0132427
HNRNPH3	P31942	-0.0482096	-0.0661888
DNAH3	Q8TD57	-0.0481784	-0.0453064
MTHFD2	P13995	-0.048162	-0.0770175
FADS1	O60427	-0.0481163	-0.00631814
DGKA	P23743	-0.048088	-0.0111274
C11orf70	Q9BRQ4	-0.0480195	-0.0995927
EIF4A1	P60842	-0.0479754	-0.0403761
ELMOD2	Q8IZ81	-0.0479452	-0.0199361
HPS6	Q86YV9	-0.0479231	-0.0271526
SEC61A2	Q9H9S3	-0.0478909	-0.109759
FDPS	P14324	-0.0478284	-0.0300666
MRPL18	Q9H0U6	-0.0477447	-0.038329
RECQL4	O94761	-0.0477432	0.000802088
VMP1	Q96GC9	-0.0475848	-0.0769029
DNAH10	Q8IVF4	-0.0475805	-0.0303445
SPAG9	O60271	-0.0475371	-0.0454295
PRCC	Q92733	-0.0475048	-0.182998
ZWINT	O95229	-0.0475003	0.0464273
OBSCN	Q5VST9	-0.0473811	-0.0707599
XAB2	Q9HCS7	-0.0472302	-0.108513
SHC1	P29353	-0.0470552	-0.040261
DNM2	P50570	-0.0469419	-0.0284521
SYF2	O95926	-0.0469069	0.0172767
ST13	P50502	-0.0468828	-0.0293133
ACOT2	P49753	-0.0468674	-0.110828
E2F6	O75461	-0.0468588	-0.00262724
PRAME	P78395	-0.0467944	-0.0067089
NCOA2	Q15596	-0.0467899	-0.0207455
FAM91A1	Q658Y4	-0.0467834	-0.00225044
PLOD3	O60568	-0.046731	-0.0796009
GINS2	Q9Y248	-0.0466873	0.0265876
NTMT1	Q9BV86	-0.0466224	-0.0691811
MAP2	P11137	-0.0464423	-0.0691637
SLC7A1	P30825	-0.0464232	0.0249627
PALLD	Q8WX93	-0.0464068	0.0335583
ATP4A	P20648	-0.0464019	-0.0586404
PEX10	O60683	-0.0463694	-0.0868001
MRPL14	Q6P1L8	-0.0462936	0.0192875
RNF17	Q9BXT8	-0.0462891	-0.109408
BZW2	Q9Y6E2	-0.0462849	-0.0181941
MTIF2	P46199	-0.0462272	0.00849546
FBLN1	P23142	-0.0462198	-0.0655236
NDC1	Q9BTX1	-0.0461825	0.0375321
TSC1	Q92574	-0.0461812	-0.0323481
DTNA	Q9Y4J8	-0.0461594	-0.0221082
COL14A1	Q05707	-0.0461225	-0.0570337
ALG1	Q9BT22	-0.0461103	0.0534346
CNTN1	Q12860	-0.0461072	-0.125217
L3MBTL2	Q969R5	-0.0460869	0.0221334
CTIF	O43310	-0.0460852	0.0215451
LMAN2L	Q9H0V9	-0.0460228	0.00527403
DNAJA3	Q96EY1	-0.0459983	-0.0288057
SRPRA	P08240	-0.0459806	-0.00236319
DNAJB2	P25686	-0.0459768	-0.052975
CEP135	Q66GS9	-0.0459734	-0.0523625
SLC25A21	Q9BQT8	-0.0457677	-0.0329936
LMF2	Q9BU23	-0.0457153	-0.000419183
SYDE1	Q6ZW31	-0.0456433	-0.0677468
PASD1	Q8IV76	-0.045626	-0.185056
NAA35	Q5VZE5	-0.0455964	-0.0591657
CAMK2G	Q13555	-0.0455724	-0.033683
MAGED1	Q9Y5V3	-0.045536	-0.0674396
F5	P12259	-0.0455197	-0.0561367
TSNAX	Q99598	-0.0454975	0.017655
GTPBP10	A4D1E9	-0.0454162	0.055482
KMT2B	Q9UMN6	-0.0454024	0.0323554
POLR1C	O15160	-0.0453605	-0.0550808
PFKFB2	O60825	-0.0452002	-0.0167409
NEK9	Q8TD19	-0.0450789	-0.0354826
CAP1	Q01518	-0.0449301	-0.0673669
TMF1	P82094	-0.0449259	-0.0374439
KLHL7	Q8IXQ5	-0.0449051	0.00232515
CBFB	Q13951	-0.0449035	0.0239897
POLR1B	Q9H9Y6	-0.0448748	-0.0171198
GPX3	P22352	-0.0448432	-0.024494
LRBA	P50851	-0.0824329	-0.053491	YES
UGT8	Q16880	-0.0447023	-0.0564453
SCAF8	Q9UPN6	-0.0447	0.079588
MAPK3	P27361	-0.0445434	-0.0881475
SRSF12	Q8WXF0	-0.0445416	0.0737096
USP19	O94966	-0.0444756	#VALUE!
POP5	Q969H6	-0.0444429	-0.0326499
RAB23	Q9ULC3	-0.044421	-0.0703584
AIMP2	Q13155	-0.0444106	-0.045898
CTDSPL2	Q05D32	-0.0444018	-0.0926968
TSC2	P49815	-0.0443931	-0.0323071
PRKCSH	P14314	-0.0443754	-0.122259
RNF20	Q5VTR2	-0.0443358	0.0410288
CLTB	P09497	-0.0442264	-0.0364909
ZFHX4	Q86UP3	-0.0442228	0.0215485
CD55	P08174	-0.0441146	-0.035804
EIF2B5	Q13144	-0.0440571	-0.0547776
SCARB2	Q14108	-0.0440311	0.000634597
ZNF672	Q499Z4	-0.0440178	-0.0134091
PRDM10	Q9NQV6	-0.0439785	0.00427081
PPP1R13L	Q8WUF5	-0.0439763	-0.102954
TRAP1	Q12931	-0.0439579	-0.0676529
ANAPC2	Q9UJX6	-0.0439505	-0.0543163
PGM1	P36871	-0.0439059	-0.0259359
RAN	P62826	-0.0439	-0.0411386
MINA	Q8IUF8	-0.0438305	-0.040341
NGDN	Q8NEJ9	-0.0438015	0.0140615
ATF1	P18846	-0.0436021	0.0197736
MYBL2	P10244	-0.0435536	-0.0385671
STOML2	Q9UJZ1	-0.0435197	-0.00234421
PIK3R4	Q99570	0.00452811	-0.0531535	YES
CEP57	Q86XR8	-0.0434572	-0.00508627
XPR1	Q9UBH6	-0.043448	0.00582379
RBM4B	Q9BQ04	-0.0433986	-0.00349798
MRPS23	Q9Y3D9	-0.0433949	-0.0287912
MRPS18A	Q9NVS2	-0.0433615	0.0288314
MUS81	Q96NY9	-0.0432396	-0.0495451
ARL3	P36405	-0.0432197	-0.0633548
SCYL1	Q96KG9	-0.043204	-0.0325614
USP54	Q70EL1	-0.0431996	-0.0669628
WWC2	Q6AWC2	-0.0431832	-0.0319057
GSK3B	P49841	-0.0431342	-0.0245172
GADD45GIP1	Q8TAE8	-0.0431224	0.0384224
ARMC8	Q8IUR7	-0.0431158	-0.0114662
CCDC28B	Q9BUN5	-0.0430631	-0.225096
PYGL	P06737	-0.0430345	0.0034761
GPATCH2	Q9NW75	-0.0430216	0.050369
MDK	P21741	-0.0430188	0.0249102
GALNT2	Q10471	-0.0429772	0.0669913
YME1L1	Q96TA2	-0.0429765	-0.0188819
KIAA1671	Q9BY89	-0.0428982	-0.0151889
CDCA8	Q53HL2	-0.0428567	-0.00112782
PSMA3	P25788	-0.0427688	0.0292537
PDIA5	Q14554	-0.0427567	0.0132514
FLG	P20930	-0.0427556	0.0998888
ESRRA	P11474	-0.0427489	-0.0643037
JRKL	Q9Y4A0	-0.0426837	0.00606338
SLC25A52	Q3SY17	-0.0426512	-0.139392
ELP2	Q6IA86	-0.0799489	-0.0498974	YES
PIGK	Q92643	-0.0424418	-0.0268889
NUMBL	Q9Y6R0	-0.0424399	0.0646695
LYST	Q99698	-0.0528047	-0.0493266	YES
DNAH2	Q9P225	-0.0423616	-0.121833
TRIM56	Q9BRZ2	-0.0423271	-0.00225067
COASY	Q13057	-0.0422642	-0.060229
MRPL41	Q8IXM3	-0.0422455	0.0127532
PTGES2	Q9H7Z7	-0.0422128	-0.0188211
SNTA1	Q13424	-0.0421975	-0.0587236
PGD	P52209	-0.0421974	0.0167484
PPM1G	O15355	-0.0421762	-0.0629806
CEPT1	Q9Y6K0	-0.0420824	-0.051374
NOA1	Q8NC60	-0.0420604	-0.114268
C11orf57	Q6ZUT1	-0.0420252	0.0123958
TROAP	Q12815	-0.0420169	-0.0139868
TEX30	Q5JUR7	-0.041787	-0.0136795
STK3	Q13188	-0.0417023	-0.0403327
DUS1L	Q6P1R4	-0.0416849	0.0110296
MTUS2	Q5JR59	-0.0416323	-0.0377767
NEK4	P51957	-0.0416238	-0.0454846
ZNF526	Q8TF50	-0.0414477	-0.0149052
GATAD2A	Q86YP4	-0.0413414	-0.0542092
STAT3	P40763	-0.0412755	-0.0381069
TDRD7	Q8NHU6	-0.0412656	-0.0080252
KEAP1	Q14145	-0.0412588	-0.0298975
SEC23A	Q15436	-0.0412057	-0.0634125
REL	Q04864	-0.0412032	-0.08971
THOC6	Q86W42	0.0208667	-0.0477965	YES
ARHGEF1	Q92888	-0.04108	-0.231469
AFF1	P51825	-0.041077	-0.113327
DOT1L	Q8TEK3	-0.0410683	0.030123
KIF1A	Q12756	-0.04102	-0.0406636
MTG1	Q9BT17	-0.0409929	-0.0643601
RASA4B	C9J798	-0.0409282	0.00897671
ADCY3	O60266	-0.0409265	-0.0111256
PTPRF	P10586	-0.0409052	-0.045744
DIAPH1	O60610	-0.040879	-0.0780929
PAX6	P26367	-0.0408578	0.015237
PCGF5	Q86SE9	-0.0408304	0.00641794
TAF6L	Q9Y6J9	-0.0408273	-0.00490543
HMG20B	Q9P0W2	-0.0407964	-0.0426421
BRD7	Q9NPI1	-0.0407919	-0.015312
ZMYM1	Q5SVZ6	-0.0407722	-0.0223374
CASK	O14936	-0.0407448	-0.018702
ZNF516	Q92618	-0.0407144	-0.0366302
VASH1	Q7L8A9	-0.0407026	0.0396116
UHRF2	Q96PU4	-0.0406487	0.0507362
PLSCR1	O15162	-0.0406484	-0.0236239
PRKAR1A	P10644	-0.0406233	-0.0611721
CPD	O75976	-0.0406122	-0.0849744
RABGAP1L	Q5R372	-0.0406049	-0.0839549
HECTD1	Q9ULT8	-0.0405759	-0.0110178
ERC2	O15083	-0.0405592	-0.0821641
NSMCE3	Q96MG7	-0.0405514	-0.00628349
HIST1H4A	P62805	-0.040505	-0.110746
RPS28	P62857	-0.0404347	0.00727606
MARCKS	P29966	-0.0404089	0.0426687
CCAR1	Q8IX12	-0.0404079	-0.0329936
ZFP37	Q9Y6Q3	-0.0403758	-0.0509772
RDH10	Q8IZV5	-0.0403363	-0.0330533
B3GALT6	Q96L58	-0.0402286	-0.0439475
PA2G4	Q9UQ80	-0.0401857	-0.0233217
RNF220	Q5VTB9	-0.0401746	-0.0668982
ISCU	Q9H1K1	-0.0401693	0.0431916
ZNF664	Q8N3J9	-0.0401036	#VALUE!
TAOK3	Q9H2K8	-0.0400845	0.0148823
MOCS1	Q9NZB8	-0.0400752	-0.099591
C5orf30	Q96GV9	-0.0400021	0.0306583
MYC	P01106	-0.03983	-0.0233887
PPP1R12C	Q9BZL4	-0.0398066	-0.0918753
RRAS2	P62070	-0.0397775	-0.00923505
VPS29	Q9UBQ0	-0.0396244	-0.0341636
APOBEC3F	Q8IUX4	-0.039566	-0.0439051
PLD3	Q8IV08	-0.0395565	-0.0271331
SHROOM3	Q8TF72	-0.0395335	0.00269413
SDCCAG3	Q96C92	-0.0394242	-0.0509761
RCCD1	A6NED2	-0.0394186	-0.0246816
ATP7A	Q04656	-0.0394025	-0.0460738
ZFC3H1	O60293	-0.0393933	0.00940577
CCDC120	Q96HB5	-0.0393735	0.0331516
TLN1	Q9Y490	-0.0393543	-0.0275249
ANXA6	P08133	-0.0393528	-0.0584338
SCAF11	Q99590	-0.0393491	-0.00757712
RHEB	Q15382	-0.0393198	0.000764041
TRMT1	Q9NXH9	-0.0393043	-0.0628318
STOM	P27105	-0.039207	-0.0227452
GBA2	Q9HCG7	-0.0391764	-0.188218
PISD	Q9UG56	-0.0391679	-0.0617967
EEFSEC	P57772	-0.0391496	0.0445699
APC	P25054	-0.0391254	-0.032904
WDHD1	O75717	-0.00967755	-0.047679	YES
METTL17	Q9H7H0	-0.0391109	-0.0147732
UGGT2	Q9NYU1	-0.0390381	-0.0544242
UBR5	O95071	-0.0389756	-0.0286839
MFAP3	P55082	-0.0389233	-0.227901
DIAPH2	O60879	-0.0388736	-0.0095219
CREB5	Q02930	-0.0388495	-0.0421112
KCTD13	Q8WZ19	-0.0388067	-0.0234456
ANXA2	P07355	-0.0387248	0.0323421
ZNF639	Q9UID6	-0.0387186	-0.0118694
PARG	Q86W56	-0.0386388	0.0160838
GRK6	P43250	-0.0386274	-0.00768732
SLC4A7	Q9Y6M7	-0.0385347	-0.0543303
IGBP1	P78318	-0.0385343	-0.0580189
MINK1	Q8N4C8	-0.0384946	-0.0760933
GID8	Q9NWU2	-0.0384906	0.0399696
ZNF37A	P17032	-0.0384854	-0.0418967
HADHB	P55084	-0.0384479	-0.0302005
HPCAL1	P37235	-0.0383791	-0.0683128
ZNF483	Q8TF39	-0.0383389	-0.0500268
NUP85	Q9BW27	-0.0383355	-0.0803297
PRDX6	P30041	-0.0381628	-0.0109771
DNAH12	Q6ZR08	-0.0381576	-0.0290494
RASAL2	Q9UJF2	-0.0381439	-0.00134863
PLAT	P00750	-0.0381388	0.0113713
TRA2B	P62995	-0.0381264	-0.0587215
RBM8A	Q9Y5S9	-0.0380595	-0.0602117
POLA1	P09884	-0.0380525	0.00598529
GYS2	P54840	-0.0380029	-0.033434
SMARCA4	P51532	-0.0379368	0.00872385
NBN	O60934	-0.0379102	0.0019616
WDR76	Q9H967	-0.0242336	-0.04705	YES
POLE	Q07864	-0.0378328	-0.0565103
DAB2IP	Q5VWQ8	-0.0378045	-0.0484744
PSMC3	P17980	-0.0377176	0.00646583
ATF6	P18850	-0.0376291	0.0631586
FHOD1	Q9Y613	-0.0376276	0.00108237
ZC3HAV1L	Q96H79	-0.0375999	-0.0253796
VCL	P18206	-0.0375846	-0.0240395
SEC11A	P67812	-0.0375622	-0.0539872
NDUFS8	O00217	-0.0375452	-0.0452775
NDUFA5	Q16718	-0.0375436	-0.019305
KDM1A	O60341	-0.0375151	#VALUE!
SNAP47	Q5SQN1	-0.0374906	-0.110648
SIPA1L2	Q9P2F8	-0.0374444	-0.0566296
HIST1H2BL	Q99880	-0.0373614	-0.0893208
SMARCA2	P51531	-0.0373597	0.0367073
FLT1	P17948	-0.0373364	-0.0578389
CENPT	Q96BT3	-0.0372956	0.0197124
EXOC4	Q96A65	-0.0372574	-0.0214521
DDX56	Q9NY93	-0.0372492	-0.0135182
EP400	Q96L91	-0.0372406	-0.056612
CSNK1G3	Q9Y6M4	-0.0372074	-0.0122212
ILF2	Q12905	-0.0371658	-0.0281445
PGLS	O95336	-0.0371625	0.0581433
SUPT20H	Q8NEM7	-0.0371532	-0.195956
ZMYND8	Q9ULU4	-0.0371305	0.0105124
CTSB	P07858	-0.0369845	0.0296375
ACADM	P11310	-0.0369736	#VALUE!
KCTD10	Q9H3F6	-0.0369597	-0.0458246
ZMYM6	O95789	-0.036942	-0.0415199
SLC9A3R2	Q15599	-0.0369255	-0.109606
LONP1	P36776	-0.0369213	-0.0241512
TSR3	Q9UJK0	-0.0368651	0.0102517
ZNF395	Q9H8N7	-0.036848	-0.0124877
ITCH	Q96J02	-0.0368439	-0.00736042
CEP250	Q9BV73	-0.0368047	-0.0736173
CARS	P49589	-0.0368008	-0.0642763
KLF12	Q9Y4X4	-0.0367577	-0.00430648
ABI1	Q8IZP0	-0.0367041	-0.0937598
NDUFS2	O75306	-0.0366797	0.0017345
RACK1	P63244	-0.0366483	-0.0610039
LENG9	Q96B70	-0.0365734	-0.0212673
CCNB1	P14635	-0.0365064	-0.0297961
NAV1	Q8NEY1	-0.036462	-0.00367937
TBX1	O43435	-0.0364534	2.66571e-05
CCDC93	Q567U6	-0.0364476	-0.0505525
LSM12	Q3MHD2	-0.0364409	-0.0336179
EMC1	Q8N766	-0.0363197	-0.0106901
TMEM214	Q6NUQ4	-0.0362964	0.0285908
COLGALT1	Q8NBJ5	-0.0362684	-0.0768316
ZW10	O43264	-0.0362677	-0.0543608
NUP160	Q12769	-0.0362619	-0.0652878
CRTAP	O75718	-0.0361874	-0.0198427
EGFR	P00533	-0.0361341	-0.0523974
REXO1	Q8N1G1	-0.0360297	0.0785319
TMEM65	Q6PI78	-0.0360031	-0.0432245
DNAJB11	Q9UBS4	-0.0359929	-0.0266157
ELAVL2	Q12926	-0.0358773	0.0224753
GTF2H1	P32780	-0.0358022	0.111227
MIB1	Q86YT6	-0.0357221	-0.0404508
TXNDC5	Q8NBS9	-0.0357019	0.00594535
MBD2	Q9UBB5	-0.0356836	-0.0207165
MYO19	Q96H55	-0.0356498	-0.0500469
NEB	P20929	-0.0355517	-0.0498095
TBC1D2B	Q9UPU7	-0.0355481	-0.0583293
CHD1L	Q86WJ1	-0.0355357	-0.00752516
LAMA3	Q16787	-0.035512	-0.024576
RIOK2	Q9BVS4	-0.0354642	0.0185119
RPL18A	Q02543	-0.0354551	-0.0336837
DPYD	Q12882	-0.0354423	-0.167773
APLP2	Q06481	-0.03537	0.0662553
NEK1	Q96PY6	-0.0352152	-0.0230566
SRSF8	Q9BRL6	-0.0352122	-0.000370389
DMAP1	Q9NPF5	-0.0351874	-0.0499953
SNX33	Q8WV41	-0.0351723	-0.0209996
ERC1	Q8IUD2	-0.0351665	-0.092799
AARS2	Q5JTZ9	-0.0351625	-0.0510962
SAV1	Q9H4B6	-0.0351485	-0.0680261
SARS	P49591	-0.0351289	0.0599789
STRN3	Q13033	-0.0424536	-0.0429794	YES
ZFP62	Q8NB50	-0.0351109	-0.0498016
ALDH7A1	P49419	-0.0351066	-0.0352466
TUBB	P07437	-0.0350985	-0.073023
ECI2	O75521	-0.0350349	-0.0572829
GRIP1	Q9Y3R0	-0.0350087	-0.0204573
APMAP	Q9HDC9	-0.0349691	-0.0393505
GPX4	P36969	-0.0348969	-0.0218294
CCDC14	Q49A88	-0.0348776	-0.00161876
CAPZA2	P47755	-0.034863	0.0167941
CD59	P13987	-0.0348507	0.00618473
BRD8	Q9H0E9	-0.0348457	-0.125368
RAB35	Q15286	-0.0345657	-0.0138777
LRIF1	Q5T3J3	-0.0345343	-0.067334
PSMD6	Q15008	-0.0345313	0.00632921
HOXA10	P31260	-0.0345085	0.0180597
CEP131	Q9UPN4	-0.0344115	-0.0321605
MRPL4	Q9BYD3	-0.0343357	-0.0850404
CCDC88A	Q3V6T2	-0.034331	-0.0300056
ASPHD2	Q6ICH7	-0.0343246	-0.198895
DIABLO	Q9NR28	-0.0341429	-0.0912798
ZGPAT	Q8N5A5	-0.0341419	0.0104488
PXMP2	Q9NR77	-0.0341387	-0.021485
IP6K1	Q92551	-0.0341331	0.00674901
SENP7	Q9BQF6	-0.0341096	-0.0175691
PRKAA1	Q13131	-0.0340859	0.0050681
TRAF2	Q12933	-0.0340683	-0.067351
TBX3	O15119	-0.0340218	-0.0270061
PSRC1	Q6PGN9	-0.0340177	-0.0489565
NBR1	Q14596	-0.0339661	-0.0899117
LTN1	O94822	-0.0339499	-0.0209737
RASSF7	Q02833	-0.033896	-0.00141321
ATP9A	O75110	-0.0338891	-0.0219473
HOOK3	Q86VS8	-0.0338503	-0.0317973
PJA1	Q8NG27	-0.033841	-0.0221489
STXBP3	O00186	-0.0335515	-0.0436538
CNN2	Q99439	-0.0335208	0.0299954
SSH1	Q8WYL5	-0.0334996	-0.0643066
FUCA2	Q9BTY2	-0.0334837	0.0163961
ARMCX3	Q9UH62	-0.0333798	0.000721945
SNRPD1	P62314	-0.0333468	-0.0316892
NET1	Q7Z628	-0.0333323	0.0238563
FAM160B1	Q5W0V3	-0.0332963	0.0188238
PHRF1	Q9P1Y6	-0.0332909	0.0188844
TCAF1	Q9Y4C2	-0.0332635	-0.0888119
BDP1	A6H8Y1	-0.033247	-0.0058056
TMEM126A	Q9H061	-0.0332324	-0.0529151
GSTP1	P09211	-0.0332301	-0.0280057
KIAA0368	J3KN16	-0.0332152	-0.0301586
CORO2A	Q92828	-0.00802395	-0.0420981	YES
UNC13A	Q9UPW8	-0.0331815	-0.00563438
WDR62	O43379	-0.0227309	-0.0392268	YES
GZF1	Q9H116	-0.0330877	-0.0183911
MROH2A	A6NES4	-0.0330683	-0.010325
FAM105A	Q9NUU6	-0.033064	-0.0873418
EXOC1	Q9NV70	-0.0330538	-0.0152093
NSD1	Q96L73	-0.033043	-0.0212488
PCSK6	P29122	-0.0329455	-0.00973475
TMOD1	P28289	-0.0328926	-0.0238344
TTC38	Q5R3I4	-0.0328155	-0.0026978
KTN1	Q86UP2	-0.0328075	-0.0380081
SEC13	P55735	-0.0224982	-0.0391378	YES
KDM7A	Q6ZMT4	-0.0327689	-0.03331
NPC1	O15118	-0.0327498	0.113443
SYNJ2BP-COX16	A0A087WUM0	-0.032719	-0.112839
ASH1L	Q9NR48	-0.0326993	0.0275167
SSX2IP	Q9Y2D8	-0.0326949	-0.0329926
ATP5B	P06576	-0.0326894	-0.028087
FABP5	Q01469	-0.0326171	0.350893
WDR48	Q8TAF3	-0.0163616	-0.0356838	YES
MRTO4	Q9UKD2	-0.0325781	-0.0280812
FECH	P22830	-0.0325544	0.00851375
PSMD10	O75832	-0.0325434	-0.0211092
FAM50A	Q14320	-0.0325153	-0.0439003
ADGRA2	Q96PE1	-0.0325012	-0.00834776
EIF4A3	P38919	-0.0324885	-0.023012
SYNE2	Q8WXH0	-0.0324493	-0.0335334
GRB10	Q13322	-0.0324207	0.00275072
ROR1	Q01973	-0.0324158	0.0132652
ASPM	Q8IZT6	-0.0324116	-0.0184033
HIC2	Q96JB3	-0.0324007	-0.00744308
TRIM71	Q2Q1W2	-0.0323621	-0.167053
SGF29	Q96ES7	-0.0323601	-0.0460231
SBDS	Q9Y3A5	-0.0322314	-0.0138847
EHMT2	Q96KQ7	-0.0322021	0.00539686
SNAPC3	Q92966	-0.0321668	-0.0608731
TRUB2	O95900	-0.0321267	-0.0063828
RAPGEF6	Q8TEU7	-0.0320971	0.00669271
CEP192	Q8TEP8	-0.0320791	-0.0768741
HMOX2	P30519	-0.0320708	0.0195133
DNAJB1	P25685	-0.0320592	-0.0272768
MTG2	Q9H4K7	-0.0320541	-0.114743
FOCAD	Q5VW36	-0.0319893	0.000633141
POLR3D	P05423	-0.031985	-0.118148
POLR2C	P19387	-0.0319843	0.0063184
TMEM87A	Q8NBN3	-0.0319165	0.0652396
SCAPER	Q9BY12	-0.031878	0.00907765
CHAF1A	Q13111	-0.0318616	0.0270114
MMTAG2	Q9BU76	-0.0318507	0.0441959
MLK4	Q5TCX8	-0.0318336	0.019892
MAGI3	Q5TCQ9	-0.0318325	-0.00523377
RP2	O75695	-0.0318107	0.0696085
R3HDM1	Q15032	-0.0317565	-0.0359518
PTDSS1	P48651	-0.0317546	-0.0137267
DLC1	Q96QB1	-0.0317229	-0.0658187
KANK2	Q63ZY3	-0.0316924	-0.0816082
TRIO	O75962	-0.03166	-0.0348507
CTPS1	P17812	-0.0316241	-0.0127318
ILVBL	A1L0T0	-0.0316038	0.070645
ANXA11	P50995	-0.0316031	-0.0287002
RER1	O15258	-0.0315979	-0.0635248
GSTK1	Q9Y2Q3	-0.031581	-0.114792
ARMCX5	Q6P1M9	-0.0315362	-0.0150331
MPP5	Q8N3R9	-0.0315114	0.000853225
CEP126	Q9P2H0	-0.0314943	-0.13357
IVD	P26440	-0.0314586	-0.158676
NDUFB4	O95168	-0.0313398	-0.0347723
MIOS	Q9NXC5	-0.0378469	-0.0341982	YES
BOP1	Q14137	#VALUE!	-0.0339435	YES
DCTN1	Q14203	-0.0313132	-0.068532
TLK2	Q86UE8	-0.031184	0.000824374
AACS	Q86V21	-0.0311318	0.0248462
TCF25	Q9BQ70	-0.0310984	-0.011594
S100A11	P31949	-0.0310861	0.165505
STRN	O43815	-0.0411016	-0.0332588	YES
STX16	O14662	-0.0309277	0.0203687
PRDM2	Q13029	-0.0309032	0.00628282
ERGIC2	Q96RQ1	-0.0308725	-0.0328407
RPL36AL	Q969Q0	-0.0308174	-0.0290465
SAPCD2	Q86UD0	-0.0308143	-0.00257916
RITA1	Q96K30	-0.0307431	-0.0679202
RHBDD2	Q6NTF9	-0.0307344	-0.0140164
EIF4G2	P78344	-0.030706	-0.0630516
AKAP2	Q9Y2D5	-0.0306728	0.0324435
ADD1	P35611	-0.0306526	-0.00167734
NIP7	Q9Y221	-0.0306429	-0.0420909
DICER1	Q9UPY3	-0.0305588	-0.0343755
ANK3	Q12955	-0.0305391	-0.0618648
PRPS2	P11908	-0.0304965	0.0697937
RNF213	Q63HN8	-0.0304403	-0.0687203
THAP4	Q8WY91	-0.0303887	-0.0884613
SLC27A4	Q6P1M0	-0.0303834	0.00246053
LARS	Q9P2J5	-0.0303628	-0.0489003
MRI1	Q9BV20	-0.0303537	-0.07078
UGGT1	Q9NYU2	-0.030341	-0.0325696
MRPS16	Q9Y3D3	-0.0303392	-0.011321
CFAP47	Q6ZTR5	-0.0303226	-0.107332
TOP1	P11387	-0.0303122	-0.0514441
ZNF462	Q96JM2	-0.0303071	-0.0642474
TTC37	Q6PGP7	-0.030299	-0.00385217
ERCC6	Q03468	-0.0302915	-0.0242102
PRMT1	Q99873	-0.0302285	-0.0358276
PHF14	O94880	-0.0302087	-0.0279872
RNF138	Q8WVD3	-0.0301996	0.0256032
LRP1	Q07954	-0.0301822	-0.0351837
RRP36	Q96EU6	-0.0301763	0.0046151
GNL3	Q9BVP2	-0.0301669	0.0201081
DMXL1	Q9Y485	-0.0259176	-0.0321797	YES
CTCF	P49711	-0.0300487	0.0317449
CORO2B	Q9UQ03	-0.0331273	-0.029239	YES
IGF2BP2	Q9Y6M1	-0.0298615	-0.0389971
GORASP2	Q9H8Y8	-0.0298491	0.0676678
EPHX1	P07099	-0.0298325	-0.0468419
IQGAP3	Q86VI3	-0.0298263	-0.0446587
GTF3A	Q92664	-0.029744	0.00789037
GARS	P41250	-0.0297418	-0.0134273
INTS7	Q9NVH2	-0.0297153	-0.0123163
KIF11	P52732	-0.0296736	-0.0378422
INTS4	Q96HW7	-0.029669	0.0126578
TRIM26	Q12899	-0.0296259	-0.0766362
EIF4G1	Q04637	-0.0296086	-0.00868939
OXA1L	Q15070	-0.029606	-0.0395359
STX5	Q13190	-0.0295329	0.0129583
ASCC2	Q9H1I8	-0.0295282	-0.00376149
AKAP5	P24588	-0.0295192	0.0295419
ADCK3	Q8NI60	-0.0294504	-0.00962738
RRAGA	Q7L523	-0.0294382	-0.0745429
PUS10	Q3MIT2	-0.0294365	-0.008637
TUBGCP5	Q96RT8	-0.0293653	-0.061981
SPATA18	Q8TC71	-0.0293582	0.0936858
44M2	Q96IC2	-0.029351	-0.074322
UPF1	Q92900	-0.0293006	-0.00582932
CPOX	P36551	-0.0292676	-0.0324091
NUP98	P52948	-0.0292375	-0.0725964
SAAL1	Q96ER3	-0.0292276	-0.0152419
ZNF281	Q9Y2X9	-0.0292011	-0.0315643
ZNF239	Q16600	-0.0291961	-0.0988801
ANKHD1	Q8IWZ3	-0.0291545	-0.053598
SEH1L	Q96EE3	-0.0635091	-0.0264866	YES
PTCD3	Q96EY7	-0.0290955	-0.0149702
CCDC88B	A6NC98	-0.0290104	-0.0939173
TARS2	Q9BW92	-0.0289999	-0.023097
LOC102723897	A0A096LP75	-0.0289337	-0.0252339
ZNF652	Q9Y2D9	-0.028933	0.0161292
CCDC71L	Q8N9Z2	-0.0289193	-0.130328
NACA	E9PAV3	-0.0288715	-0.0277033
PALD1	Q9ULE6	-0.0288332	-0.0824662
AGRN	O00468	-0.0287855	-0.0415903
CUX1	P39880	-0.0287854	0.0216174
XRCC5	P13010	-0.0287455	-0.0204367
SECISBP2L	Q93073	-0.0287205	-0.0139472
ACTN1	P12814	-0.0287159	-0.0379509
MRPS11	P82912	-0.0286649	-0.0121194
PLEKHH3	Q7Z736	-0.0286228	-0.00879355
INO80	Q9ULG1	-0.0286135	-0.131192
IREB2	P48200	-0.0285819	0.0270264
AIMP1	Q12904	-0.0285534	0.00606773
CDC7	O00311	-0.0285083	0.0171651
RPS6KA4	O75676	-0.0285074	0.0301053
PIK3C2A	O00443	-0.0284332	0.0112642
URB2	Q14146	-0.028414	-0.0167481
SEC24D	O94855	-0.0283971	-0.00646623
XRN2	Q9H0D6	-0.0283749	-0.0565586
NDUFA4	O00483	-0.0283581	-0.026682
KANSL1L	A0AUZ9	-0.0283511	0.0135833
PDCD6IP	Q8WUM4	-0.0283206	-0.0334523
NFIB	O00712	-0.0283088	-0.0424424
GNA12	Q03113	-0.0282268	0.0127825
HHIP	Q96QV1	-0.0281547	-0.0214402
PHIP	Q8WWQ0	-0.0137223	-0.0245724	YES
CFL1	P23528	-0.0280329	-0.00728931
ATP2B1	P20020	-0.0280094	-0.00353615
LIN28B	Q6ZN17	-0.0279809	0.0753813
FKBP4	Q02790	-0.0279771	-0.0615617
WDR35	Q9P2L0	-0.00177615	-0.0241609	YES
ARIH1	Q9Y4X5	-0.0278643	-0.177044
HMGCS1	Q01581	-0.0278522	-0.0604028
SYTL5	Q8TDW5	-0.0278391	-0.0451352
PCNT	O95613	-0.0277895	-0.0503588
PSMB7	Q99436	-0.0277588	-0.0105917
ABHD12	Q8N2K0	-0.0277338	-0.0162464
PTBP1	P26599	-0.0277124	0.0099634
C15orf52	Q6ZUT6	-0.0277102	-0.0245216
NSA2	O95478	-0.0277077	0.0108106
ATF3	P18847	-0.0277047	-0.00311547
CHMP4A	Q9BY43	-0.0276733	-0.0414328
THAP11	Q96EK4	-0.0276549	0.0495771
TDRD3	Q9H7E2	-0.027606	-0.00395071
SCARF2	Q96GP6	-0.027587	0.0223547
SLC12A4	Q9UP95	-0.0274975	0.0212363
MERTK	Q12866	-0.0274776	0.0194426
PPP2R1B	P30154	-0.0274545	-0.0373747
CHD8	Q9HCK8	-0.0274049	0.0247926
PDE12	Q6L8Q7	-0.0273714	-0.0359622
EHD1	Q9H4M9	-0.0273667	-0.0808267
KIF13A	Q9H1H9	-0.0273647	-0.0503404
RAB32	Q13637	-0.0273413	0.0973806
MTR	Q99707	-0.0273351	-0.0178532
ARL6IP6	Q8N6S5	-0.0273323	-0.0681514
GART	P22102	-0.0273263	-0.0374953
USP24	Q9UPU5	-0.027317	0.00806172
NCOR1	O75376	-0.0273033	-0.0887577
ZFP91	Q96JP5	-0.027278	0.0411875
KCTD3	Q9Y597	-0.0246089	-0.0227307	YES
AGPAT5	Q9NUQ2	-0.0271977	-0.0389426
SH3GLB1	Q9Y371	-0.0271807	-0.00128106
OSBP	P22059	-0.0271541	-0.0331946
LSG1	Q9H089	-0.0271535	0.0279996
MPP1	Q00013	-0.0270619	-0.000297346
ANKRD26	Q9UPS8	-0.0270497	-0.0298528
MED1	Q15648	-0.0270269	0.00412819
RRAGC	Q9HB90	-0.0269919	-0.114751
TXNDC12	O95881	-0.0269607	-0.0464169
FAM9A	Q8IZU1	-0.026928	0.00170296
ATP2C1	P98194	-0.0269202	-0.0168628
DDX28	Q9NUL7	-0.0268935	-0.0232131
PLEKHA5	Q9HAU0	-0.0268633	0.0121386
AP3M1	Q9Y2T2	-0.0267803	-0.00567707
WDR55	Q9H6Y2	-0.00300708	-0.0221924	YES
EXOSC7	Q15024	-0.0266903	0.00418898
ACTR1A	P61163	-0.0266558	-0.033469
CARNMT1	Q8N4J0	-0.0265725	0.0180671
ATAD5	Q96QE3	-0.0265557	0.0151287
ANKRD11	Q6UB99	-0.0265496	0.0146483
RPIA	P49247	-0.0265267	0.0136834
AFAP1L1	Q8TED9	-0.0265225	-0.0351129
SS18L2	Q9UHA2	-0.0265137	0.0458382
UNC5B	Q8IZJ1	-0.0265103	-0.0696628
MCM4	P33991	-0.0264778	-0.0417836
GIGYF1	O75420	-0.0264597	0.0133811
PLCD3	Q8N3E9	-0.0264023	-0.0379793
PHPT1	Q9NRX4	-0.026373	0.0424282
GLMN	Q92990	-0.0263559	0.0235478
LZTS2	Q9BRK4	-0.0263106	-0.0182588
WDR25	Q64LD2	-0.0229472	-0.0214733	YES
TAF1C	Q15572	-0.0262935	-0.168682
MED16	Q9Y2X0	-0.00579385	-0.0213835	YES
SPTBN2	O15020	-0.0262791	-0.0276723
MRPS26	Q9BYN8	-0.0262451	-0.00942881
PPFIA1	Q13136	-0.0262038	-0.0600029
GPS1	Q13098	-0.0261555	-0.0395928
SMYD4	Q8IYR2	-0.0261525	-0.00781746
MRPL47	Q9HD33	-0.0261399	0.0129386
SAP130	Q9H0E3	-0.0261392	0.103551
ZNF397	Q8NF99	-0.0261198	-0.0352706
SMC6	Q96SB8	-0.0260993	-0.0211808
GCC2	Q8IWJ2	-0.0260415	-0.127366
TAF2	Q6P1X5	-0.0260362	0.0402605
ZNF280D	Q6N043	-0.0260351	-0.0192602
44813	Q9UHD8	-0.0260082	-0.00541766
GAPVD1	Q14C86	-0.0259965	-0.0240421
GTF2F1	P35269	-0.0259946	-0.0426417
CAPSL	Q8WWF8	-0.0259748	0.071938
PLEKHG3	A1L390	-0.025952	-0.00994487
PLCG1	P19174	-0.0259336	0.00475009
HERC1	Q15751	-0.0789653	-0.0205854	YES
DCTN4	Q9UJW0	-0.0259039	0.00836505
ERGIC3	Q9Y282	-0.0258554	-0.0808027
HSP90B1	P14625	-0.0258163	-0.0187502
DCK	P27707	-0.0257985	-0.0780342
RAB3GAP2	Q9H2M9	-0.0257809	-0.0402583
BAZ1A	Q9NRL2	-0.0257788	0.021319
SREK1	Q8WXA9	-0.0257765	-0.0442352
MLLT3	P42568	-0.0257681	-0.0374994
STT3A	P46977	-0.0256934	-0.00582029
UBE3D	Q7Z6J8	-0.0256326	-0.0424882
LARP6	Q9BRS8	-0.0255431	-0.0656208
NF2	P35240	-0.0255224	-0.0299962
DSN1	Q9H410	-0.0255073	0.0336141
WDR1	O75083	-0.0117902	-0.0187753	YES
MLLT4	P55196	-0.0254304	-0.0262957
ZNF318	Q5VUA4	-0.0254059	-0.0131787
HOXC9	P31274	-0.0253769	-0.031421
COL4A3	Q01955	-0.025374	0.00646197
RABGAP1	Q9Y3P9	-0.0253557	-0.00724969
ECHS1	P30084	-0.0253518	-0.00878147
INADL	Q8NI35	-0.0253516	-0.0377672
ORMDL3	Q8N138	-0.02533	-0.0527975
MCU	Q8NE86	-0.0253241	-0.0292191
UFL1	O94874	-0.0252722	-0.0286003
PRDM16	Q9HAZ2	-0.0252375	-0.0269925
CREB1	P16220	-0.0252033	0.000286825
MRPL21	Q7Z2W9	-0.0251456	0.0101056
MPHOSPH6	Q99547	-0.025079	0.000950672
SETD1A	O15047	-0.0249932	0.0170502
ANKZF1	Q9H8Y5	-0.0249756	0.0355656
SLF2	Q8IX21	-0.0249566	0.040285
DVL2	O14641	-0.0248823	-0.0670655
TSFM	P43897	-0.0248783	-0.034655
SCFD1	Q8WVM8	-0.02486	-0.04826
ANKRD17	O75179	-0.0248257	-0.0417503
SLC12A1	Q13621	-0.0248154	-0.0174728
RAD18	Q9NS91	-0.024768	-0.0243883
TEKT2	Q9UIF3	-0.0247677	-0.300375
SMPDL3B	Q92485	-0.0247653	-0.0477994
PDIA6	Q15084	-0.0247364	0.0327794
CAMSAP3	Q9P1Y5	-0.0246967	0.0284543
GNL1	P36915	-0.0246837	0.0480029
ALDH5A1	P51649	-0.0246511	-0.0771577
CYP4X1	Q8N118	-0.024645	0.0188484
FAM213A	Q9BRX8	-0.0246244	0.0191644
WDR83	Q9BRX9	-0.104719	-0.0184555	YES
ATP5J2-PTCD1	G3V325	-0.0245737	0.0241639
TRAF3IP1	Q8TDR0	-0.0245453	-0.040026
VTA1	Q9NP79	-0.0245431	0.0241068
USP9X	Q93008	-0.0245368	-0.0423667
RFC1	P35251	-0.0245143	0.00619586
AKAP13	Q12802	-0.0245102	-0.0134694
RNPC3	Q96LT9	-0.0244953	-0.0139608
SH2D4A	Q9H788	-0.0244924	-0.013812
CCPG1	Q9ULG6	-0.0244586	-0.0560493
DENND6A	Q8IWF6	-0.0244031	-0.00617786
RREB1	Q92766	-0.024352	0.017248
PPP1CC	P36873	-0.0243282	-0.0156601
BAG2	O95816	-0.0242853	-0.0163149
CLPB	Q9H078	-0.0242509	-0.0140984
PAAF1	Q9BRP4	-0.054779	-0.0182399	YES
FBXO45	P0C2W1	-0.0242294	-0.0250196
SRSF9	Q13242	-0.0241906	-0.027204
HGH1	Q9BTY7	-0.0241872	-0.035903
MELK	Q14680	-0.0241846	-0.0378306
NASP	P49321	-0.0241662	-0.0711236
MTHFD1	P11586	-0.024147	0.0195933
KANSL3	Q9P2N6	-0.0241426	-0.0333496
WRN	Q14191	-0.0240451	0.0508523
MBD3	O95983	-0.0240209	0.06144
CDIPT	O14735	-0.0239911	-0.0352981
VAC14	Q08AM6	-0.0239848	-1.09547e-05
MT-ATP6	P00846	-0.0239765	#VALUE!
CRNKL1	Q9BZJ0	-0.0239222	0.00591549
ARHGEF10	O15013	-0.0239124	-0.0230955
RADIL	Q96JH8	-0.0239114	-0.0733228
SLC30A7	Q8NEW0	-0.0238814	-0.0544426
PPFIBP1	Q86W92	-0.0238764	-0.0397098
MANF	P55145	-0.0238319	-0.105315
ARAP2	Q8WZ64	-0.0238283	-0.0179919
RBM12	Q9NTZ6	-0.0237883	-0.0723197
RYR3	Q15413	-0.0237738	-0.077654
PHLDB1	Q86UU1	-0.0237533	0.00342706
DPYSL4	O14531	-0.0237067	-0.0170596
AVEN	Q9NQS1	-0.0236757	0.0755922
MARK3	P27448	-0.0236678	-0.0254788
MSI1	O43347	-0.0236357	-0.0102617
TTN	Q8WZ42	-0.0236324	-0.0287868
CCT5	P48643	-0.0236319	0.0171572
USP48	Q86UV5	-0.0235784	-0.0207263
XPO6	Q96QU8	-0.0235511	0.00779167
ZNF609	O15014	-0.0235486	0.0126423
CECR5	Q9BXW7	-0.0235105	0.0317647
ZNF275	Q9NSD4	-0.0234951	-0.0688002
ABCC5	O15440	-0.0234364	-0.00315219
AK4	P27144	-0.0234313	-0.023712
ADGRL2	O95490	-0.0234298	0.0168506
DNAJC13	O75165	-0.0234259	-0.0427629
GRIPAP1	Q4V328	-0.0234183	-0.0598156
KDM6B	O15054	-0.0234144	-0.112298
TACO1	Q9BSH4	-0.0233959	-0.051416
PPP2R5A	Q15172	-0.0233928	-0.014581
CENPF	P49454	-0.0233846	-0.0528366
ATP5I	P56385	-0.0233414	0.0228318
RNASEL	Q05823	-0.0233364	0.0178928
PDS5A	Q29RF7	-0.0233316	-0.00632077
C11orf96	Q7Z7L8	-0.0233291	0.0159585
JARID2	Q92833	-0.0233007	0.0363852
SRP54	P61011	-0.023277	0.069427
DHDDS	Q86SQ9	-0.0232608	-0.0703435
NAA30	Q147X3	-0.023155	0.00383798
EMC6	Q9BV81	-0.0231381	-0.044086
LMNA	P02545	-0.0231332	-0.0108615
PIWIL2	Q8TC59	-0.0231057	-0.0655284
ADIPOR1	Q96A54	-0.0230998	-0.0259985
ARFGEF3	Q5TH69	-0.0230945	0.0168081
SHB	Q15464	-0.023066	-0.0368371
EIF3E	P60228	-0.0230527	0.00616013
DNAJB6	O75190	-0.0230499	-0.0665808
AHSA1	O95433	-0.0230222	0.0232629
HJURP	Q8NCD3	-0.0230068	-0.0458146
PDE4DIP	Q5VU43	-0.0229715	-0.0142719
KIF1B	O60333	-0.0229673	0.0025688
WDR59	Q6PJI9	-0.0639136	-0.0179561	YES
MIA3	Q5JRA6	-0.02294	-0.0188447
KIF7	Q2M1P5	-0.0229267	0.0064056
NDUFS4	O43181	-0.0228652	0.0127073
PLOD1	Q02809	-0.0228204	-0.0052272
CCDC137	Q6PK04	-0.022814	0.00894322
NES	P48681	-0.0228137	-0.0219522
ARHGAP11A	Q6P4F7	-0.0228011	0.00229719
BLOC1S4	Q9NUP1	-0.0227772	-0.000818927
PHF2	O75151	-0.0227529	0.000946624
CACHD1	Q5VU97	-0.0227384	-0.032642
DDX31	Q9H8H2	-0.0227332	-0.00248355
TRAF7	Q6Q0C0	-0.000766128	-0.0177806	YES
USP31	Q70CQ4	-0.022727	-0.00940432
GTPBP1	O00178	-0.0226768	0.00942112
EPS15	P42566	-0.0226588	-0.042098
PFKFB4	Q16877	-0.0225944	0.00859038
IFT172	Q9UG01	-0.00600954	-0.0172913	YES
ATXN10	Q9UBB4	-0.0224834	-0.024675
CROCC2	H7BZ55	-0.0224436	0.12162
TOP3A	Q13472	-0.022429	-0.0963548
DHX15	O43143	-0.022387	0.00886054
RPSA	P08865	-0.0223722	-0.0232293
CALM2	E7EMB3	-0.0223629	-0.0455643
ANP32B	Q92688	-0.0223081	0.0560897
HOXB6	P17509	-0.0222979	0.0135077
C9orf114	Q5T280	-0.022281	0.0262986
HOXA11	P31270	-0.0222037	-0.0173402
PPIL3	Q9H2H8	-0.0221981	-0.00258839
DNAJC2	Q99543	-0.0221918	0.00949916
RASA2	Q15283	-0.0221705	-0.00912935
AFAP1	Q8N556	-0.0221526	0.0140868
SF3A2	Q15428	-0.0221365	-0.0103114
ABCC4	O15439	-0.0221255	-0.0233287
NUBP2	Q9Y5Y2	-0.0221119	-0.0302838
CDK9	P50750	-0.0220825	0.0198255
CDYL	Q9Y232	-0.0220708	-0.0348269
SLC25A24	Q6NUK1	-0.0220692	0.0250262
E2F4	Q16254	-0.0220375	0.0524144
PCYT1A	P49585	-0.0220351	-0.00745102
PARP1	P09874	-0.0220206	-0.0633775
TLR3	O15455	-0.0219824	-0.00476983
ASCC3	Q8N3C0	-0.0219664	-0.00611993
XRCC6	P12956	-0.0219441	-0.0646223
FOXF2	Q12947	-0.021878	0.0444906
ERCC2	P18074	-0.021871	-0.0222402
TMX3	Q96JJ7	-0.0218619	-0.0372834
NOM1	Q5C9Z4	-0.0218535	-0.00253042
CDC16	Q13042	-0.0218016	0.00995394
HAT1	O14929	-0.0217781	0.00498556
DSC2	Q02487	-0.0217663	-0.0275327
NHP2	Q9NX24	-0.0217441	-0.0584051
RTKN	Q9BST9	-0.0217342	-0.00804882
NSMCE1	Q8WV22	-0.0217152	-0.0382849
ZNF316	A6NFI3	-0.0216933	0.0302527
YBX3	P16989	-0.0216863	0.0295909
SLC9C1	Q4G0N8	-0.0216314	-0.000128906
ABL1	P00519	-0.0215999	-0.0860669
VAV2	P52735	-0.0215202	-0.0778443
TATDN2	Q93075	-0.0214595	-0.018272
NCR3LG1	Q68D85	-0.0214021	-0.00109518
ZNF644	Q9H582	-0.0213946	#VALUE!
MRPS2	Q9Y399	-0.0213268	-0.0122935
CORO7-PAM16	A0A0A6YYL4	-0.0213146	0.00678345
ASXL2	Q76L83	-0.0213111	-0.0530803
ALDH1L2	Q3SY69	-0.0213003	0.00223831
ADSL	P30566	-0.0212995	0.0366576
SERPINE2	P07093	-0.0212314	-0.00507935
KIF1C	O43896	-0.0211641	-0.000835519
RBM12B	Q8IXT5	-0.0211569	-0.0713736
ZC3H4	Q9UPT8	-0.0211325	-0.0275237
ESCO2	Q56NI9	-0.0211187	-0.00549806
FAM193A	P78312	-0.0210872	-0.00378309
POLK	Q9UBT6	-0.0210853	-0.00290437
CHD2	O14647	-0.0210754	-0.0154905
AGFG1	P52594	-0.0210557	-0.0484482
ATP6V0D1	P61421	-0.0210351	0.012573
FASTKD5	Q7L8L6	-0.0210308	-0.077032
HELZ2	Q9BYK8	-0.0210291	-0.0129804
MEAF6	Q9HAF1	-0.020974	-0.0424399
TIMM23	O14925	-0.0209726	-0.0134583
USO1	O60763	-0.0209245	-0.0698304
VPS36	Q86VN1	-0.0208421	-0.0574101
VPS50	Q96JG6	-0.0208401	0.00568015
MCCC2	Q9HCC0	-0.0208209	-0.0424469
MTERF4	Q7Z6M4	-0.0208142	0.044789
DHX16	O60231	-0.020814	0.01993
TNIK	Q9UKE5	-0.0208125	0.0516597
GRN	P28799	-0.0207979	0.0269375
ZKSCAN1	P17029	-0.0207821	0.0131048
ICMT	O60725	-0.0207317	0.0106632
ZNF24	P17028	-0.0206559	0.0491192
TYW3	Q6IPR3	-0.0206529	0.0271103
POGK	Q9P215	-0.0206232	0.0347232
AMMECR1L	Q6DCA0	-0.0205703	0.00881362
PSMC1	P62191	-0.0205648	-0.0179066
VPS35	Q96QK1	-0.0205608	-0.0634389
EIF2AK2	P19525	-0.0205293	0.00277875
QRICH1	Q2TAL8	-0.020519	-0.029289
SDC2	P34741	-0.0205041	-0.0489331
DLG1	Q12959	-0.0204927	0.0037458
DNA2	P51530	-0.0204483	-0.0451505
CDK17	Q00537	-0.0204449	0.00664382
LMNB2	Q03252	-0.0203025	-0.0335936
COG6	Q9Y2V7	-0.020285	-0.00681141
H2AFX	P16104	-0.0202745	-0.0428484
RALB	P11234	-0.0202089	-0.0501743
PFKFB3	Q16875	-0.0202078	-0.000968628
CENPE	Q02224	-0.020192	-0.0228762
PKN3	Q6P5Z2	-0.0201915	-0.0151446
FGD6	Q6ZV73	-0.0201874	-0.0628572
SMCHD1	A6NHR9	-0.0201698	-0.0238873
CDC2	A0A024QZP7	-0.0201551	-0.0421238
DGKZ	Q13574	-0.0201141	0.013165
KMT2A	Q03164	-0.020092	0.0204151
RBM14	Q96PK6	-0.020078	-0.00323494
LSM6	P62312	-0.0200768	0.0256631
HSDL2	Q6YN16	-0.0200068	0.0474475
C16orf62	Q7Z3J2	-0.0199803	0.0360163
C2orf16	Q68DN1	-0.0199773	0.0109041
ACTR10	Q9NZ32	-0.0199752	-0.0142028
SMG7	Q92540	-0.0199705	-0.0607393
XXYLT1	Q8NBI6	-0.0199141	0.0576947
UPRT	Q96BW1	-0.0199099	-0.0328918
KDM5C	P41229	-0.0198998	-0.00887965
SND1	Q7KZF4	-0.0198786	-0.00632307
STAU1	O95793	-0.0198545	-0.0149044
NUP133	Q8WUM0	-0.0198508	-0.0187151
RBM10	P98175	-0.0198487	0.0203836
CCDC59	Q9P031	-0.0198267	0.063062
RPA2	P15927	-0.0198142	-0.0742678
FAM83D	Q9H4H8	-0.0197675	0.0372369
DTNB	O60941	-0.0197465	-0.0522941
DROSHA	Q9NRR4	-0.019705	0.0113573
TP53BP2	Q13625	-0.0196509	0.00442227
GPD2	P43304	-0.0196427	-0.00265435
PLEKHA7	Q6IQ23	-0.0195789	-0.0529965
CDC42BPB	Q9Y5S2	-0.0195625	-0.00886502
SRPK2	P78362	-0.0195171	-0.0060667
INTS8	Q75QN2	-0.019507	-0.0298626
PLXNB2	O15031	-0.0194745	-0.0351289
ZCCHC4	Q9H5U6	-0.0193415	-0.0602031
DARS	P14868	-0.0193381	-0.058036
NOTCH2	Q04721	-0.019336	0.023389
ARHGAP23	Q9P227	-0.0193318	0.0315189
NDUFS7	O75251	-0.0193074	0.0111999
KIAA0930	Q6ICG6	-0.0192782	-0.0695001
PLEKHF2	Q9H8W4	-0.0191908	-0.092334
MMS19	Q96T76	-0.0191894	0.00604659
MYO1F	O00160	-0.0191689	-0.0458127
PACSIN2	Q9UNF0	-0.0191413	-0.0143495
ACAA2	P42765	-0.0191187	0.0243796
DSP	P15924	-0.0191128	0.0967713
BANP	Q8N9N5	-0.0190223	0.00252961
TM9SF3	Q9HD45	-0.018991	#VALUE!
NUP107	P57740	-0.0189671	-0.0522575
TWF1	Q12792	-0.0189603	0.0012774
MTUS1	Q9ULD2	-0.0189523	-0.140564
ZNF148	Q9UQR1	-0.018925	0.0140826
BTBD9	Q96Q07	-0.0188887	-0.045722
RPLP0	P05388	-0.0188814	-0.0183176
PPIB	P23284	-0.01888	-0.023468
IFT140	Q96RY7	0.000597596	-0.0171937	YES
LRSAM1	Q6UWE0	-0.018855	0.0263589
ACAD9	Q9H845	-0.0188481	-0.0413371
PRRC2B	Q5JSZ5	-0.0187842	-0.00793275
HMG20A	Q9NP66	-0.0187699	0.0185983
CCNB3	Q8WWL7	-0.0187665	0.000788051
MRPL15	Q9P015	-0.0187619	-0.175718
PLD2	O14939	-0.018758	-0.0830395
TOE1	Q96GM8	-0.0187397	-0.0736574
UIMC1	Q96RL1	-0.0187161	0.0356533
ESYT2	A0FGR8	-0.0186846	-0.00347649
MYO1E	Q12965	-0.0186839	-0.046654
ATM	Q13315	-0.0186538	0.00255745
JMJD6	Q6NYC1	-0.0186278	0.0294669
MICALL1	Q8N3F8	-0.0186055	-0.00449576
TTC3	P53804	-0.0185499	-0.0317999
ZDBF2	Q9HCK1	-0.0185474	-0.0059873
GCDH	Q92947	-0.0185442	0.01842
PRPSAP1	Q14558	-0.0185351	-0.0849373
ISOC1	Q96CN7	-0.0185215	-0.0132933
PDK1	Q15118	-0.0185039	-0.0473279
EFR3A	Q14156	-0.0184914	-0.117971
LUC7L3	O95232	-0.0184752	-0.0103205
DNAJC1	Q96KC8	-0.0184619	-0.0404115
UBXN1	Q04323	-0.0184046	-0.112968
ATG2B	Q96BY7	-0.0183911	-0.086276
AKR1B1	P15121	-0.0183759	-0.0291518
WEE1	P30291	-0.0183671	-0.000559189
PSIP1	O75475	-0.0183649	-0.0344804
HAUS4	Q9H6D7	-0.018342	-0.0166558
THADA	Q6YHU6	-0.0182973	0.00757186
PABPC1	P11940	-0.0182461	-0.030559
NSDHL	Q15738	-0.0182399	0.0130062
NUP188	Q5SRE5	-0.0182238	-0.0190238
SQSTM1	Q13501	-0.0181862	0.00935273
CACTIN	Q8WUQ7	-0.0181757	-0.051896
USP8	P40818	-0.0181696	-0.0702748
NUSAP1	Q9BXS6	-0.0181226	0.0247555
CDKN2A	P42771	-0.0181198	-0.0646793
RTCB	Q9Y3I0	-0.0181184	-0.0221254
OTUD3	Q5T2D3	-0.018095	0.0468083
TMEM11	P17152	-0.0180512	-0.114321
GNG12	Q9UBI6	-0.0180405	-0.045445
ENO1	P06733	-0.0180199	0.0125483
JADE1	Q6IE81	-0.0179939	-0.05753
BAZ2A	Q9UIF9	-0.0179913	0.00367308
CDC25C	P30307	-0.0179806	-0.00364972
MACF1	Q9UPN3	-0.0179741	-0.0035392
TUFM	P49411	-0.0179625	0.00494854
FLNC	Q14315	-0.0179608	-0.0358374
GSG2	Q8TF76	-0.0178913	-0.014351
HSPA12A	O43301	-0.0178741	0.010054
ITPKA	P23677	-0.0178711	0.0440326
FAM129B	Q96TA1	-0.0178542	-0.0518262
CYB5R3	P00387	-0.0178393	-0.026632
ZNF771	Q7L3S4	-0.0178367	0.0339747
LIN9	Q5TKA1	-0.01779	-0.0624555
SDHA	P31040	-0.0177685	0.0219333
DEPTOR	Q8TB45	-0.0177654	-0.288381
RHOG	P84095	-0.0177558	-0.0511985
ABR	Q12979	-0.0177148	-0.0161703
ATAD2B	Q9ULI0	-0.0177148	-0.00102842
UNC45A	Q9H3U1	-0.0177146	-0.00769857
ANAPC7	Q9UJX3	-0.0177026	-0.0472687
BZW1	Q7L1Q6	-0.017691	0.010077
ISL2	Q96A47	-0.0176812	0.0276767
LTA4H	P09960	-0.0176571	-0.0177425
DNAJC19	Q96DA6	-0.0176453	-0.142162
FASTKD1	Q53R41	-0.0176056	-0.00155411
RHOU	Q7L0Q8	-0.017598	0.0193124
WRNIP1	Q96S55	-0.0175812	0.0196114
SSRP1	Q08945	-0.0175382	-0.0208051
EIF3D	O15371	-0.0175325	-0.0305499
DDX24	Q9GZR7	-0.0175296	0.0026213
KAT6A	Q92794	-0.0175215	-0.0128815
DACH1	Q9UI36	-0.0175107	-0.0815116
HCFC1	P51610	-0.0174919	0.00235184
EDC4	Q6P2E9	0.0358895	-0.017082	YES
XPOT	O43592	-0.0174811	0.0166465
RPS15A	P62244	-0.0174526	-9.08369e-05
MAN1A2	O60476	-0.0174241	0.0525611
TTC30A	Q86WT1	-0.0174059	-0.0211627
UBR2	Q8IWV8	-0.0173722	-0.0299832
GLIPR2	Q9H4G4	-0.0173647	-0.112653
NOP56	O00567	-0.0173601	-0.0154401
USP53	Q70EK8	-0.0173596	0.000121028
SYNGR2	O43760	-0.0173101	0.0679929
ELAVL1	Q15717	-0.0173097	-0.0175995
PRICKLE3	O43900	-0.0173068	-0.0380769
GTF3C5	Q9Y5Q8	-0.0172553	-0.0160351
PSMD2	Q13200	-0.0172226	-0.0313784
PCLO	Q9Y6V0	-0.0172008	0.0298631
SPC24	Q8NBT2	-0.0171991	-0.0449258
MRPL46	Q9H2W6	-0.0171888	0.0246667
BTAF1	O14981	-0.0171471	-0.0490623
ZC3H7B	Q9UGR2	-0.0171079	-0.0552254
GSTM3	P21266	-0.0170779	-0.0313643
GPX8	Q8TED1	-0.0170715	0.0561056
SMARCAL1	Q9NZC9	-0.0170229	-0.0457599
CEBPZ	Q03701	-0.0170181	-0.00481327
SIVA1	O15304	-0.0170038	0.0530584
FAM208A	Q9UK61	-0.0170031	-0.0267048
EXD2	Q9NVH0	-0.0169852	0.0233791
RBM23	Q86U06	-0.0169815	-0.00721145
ROCK2	O75116	-0.0169811	-0.0414636
SGO2	Q562F6	-0.0169667	-0.056906
ATP23	Q9Y6H3	-0.0168994	0.0237312
HERC5	Q9UII4	-0.0168532	-0.0319759
DDO	Q99489	-0.0168475	-0.194872
FAM117B	Q6P1L5	-0.016847	0.0349092
GTF2H3	Q13889	-0.0168108	0.0575445
MRPS22	P82650	-0.0168005	0.000808794
ZC3H18	Q86VM9	-0.0167742	-0.0139787
PAN2	Q504Q3	0.00971117	-0.0168707	YES
MGST2	Q99735	-0.0167271	0.0465662
NRP1	O14786	-0.0166555	0.00480946
YWHAQ	P27348	-0.0165956	-0.000713043
MEPCE	Q7L2J0	-0.0165775	-0.0145194
RAB7A	P51149	-0.0165699	-0.0185046
NEDD4L	Q96PU5	-0.0165538	0.000779778
ADNP	Q9H2P0	-0.0165536	-0.040394
MYO9A	B2RTY4	-0.0165455	-0.0265011
ERLIN2	O94905	-0.0165399	0.00401888
PPP1R12A	O14974	-0.0164926	-0.0401336
NUP155	O75694	-0.016471	-0.0389772
CSE1L	P55060	-0.0164093	-0.022911
GIPC1	O14908	-0.0164082	-0.0231465
ABL2	P42684	-0.0164008	-0.00811668
PRIM2	P49643	-0.0163824	-0.00506887
DCAF10	Q5QP82	-0.0159918	-0.0156311	YES
DOCK8	Q8NF50	-0.0163511	-0.0534886
QSER1	Q2KHR3	-0.0163211	0.0222242
SLIT2	O94813	-0.0162717	0.0347783
FUBP3	Q96I24	-0.016175	-0.0163044
MRPL32	Q9BYC8	-0.0161312	0.0257092
LMAN2	Q12907	-0.0161215	-0.0503416
STX12	Q86Y82	-0.0160863	0.0292897
ZC3H6	P61129	-0.0160581	-0.0753318
MAP1S	Q66K74	-0.0160553	0.0141026
STRN4	Q9NRL3	-0.0634342	-0.0150228	YES
ARPC1B	O15143	-0.00251858	-0.014836	YES
MYO10	Q9HD67	-0.0159709	0.044548
EARS2	Q5JPH6	-0.0159632	0.00628372
FMNL3	Q8IVF7	-0.0159553	0.0234232
KIAA0196	Q12768	-0.0159454	-0.0414869
IDH3G	P51553	-0.0159275	-0.00450071
MOV10	Q9HCE1	-0.0158913	-0.040293
ECHDC1	Q9NTX5	-0.0158796	0.0134969
FAM120C	Q9NX05	-0.0158739	-0.0128707
BLM	P54132	-0.0158087	0.017982
ERLIN1	O75477	-0.0158074	0.00302055
CRLF3	Q8IUI8	-0.0158028	-0.0332898
TBC1D9B	Q66K14	-0.0157401	-0.00414968
MIC13	Q5XKP0	-0.0156584	0.00212126
SRFBP1	Q8NEF9	-0.0156193	-0.0668111
NDUFA10	O95299	-0.0156009	0.00425702
ACTR6	Q9GZN1	-0.0155865	0.0186269
FIZ1	Q96SL8	-0.015579	-0.0122263
HNRNPA3	P51991	-0.0155787	-0.0381099
FEN1	P39748	-0.0155769	-0.0369502
GMPPB	Q9Y5P6	-0.0155282	-0.063047
TARS	P26639	-0.0155082	-0.0429075
TUBGCP2	Q9BSJ2	-0.0155027	-0.0427985
NMD3	Q96D46	-0.0154878	0.102546
APBB1	O00213	-0.0154814	-0.0465848
MRPL22	Q9NWU5	-0.0154651	-0.01703
FAM83H	Q6ZRV2	-0.0154358	0.0625764
FLOT2	Q14254	-0.0154303	0.0395225
SMYD3	Q9H7B4	-0.015427	-0.00687737
PHLDB2	Q86SQ0	-0.0154198	-0.00482527
NF1	P21359	-0.0153948	-0.000351261
VPS53	Q5VIR6	-0.0153884	-0.00774728
ING5	Q8WYH8	-0.0153563	-0.0197036
FHAD1	B1AJZ9	-0.015313	-0.00282396
ALG11	Q2TAA5	-0.0153087	-0.0203326
EIF3B	P55884	-0.0167403	-0.0138593	YES
ARHGAP21	Q5T5U3	-0.015285	0.0141162
VPS51	Q9UID3	-0.0151936	-0.0223481
[truncated: 2,868 more rows]
