# Supplementary material for: DCAF1-based PROTACs with activity against clinically validated targets overcoming intrinsic- and acquired-degrader resistance
Source: Nat Commun. 2024 Jan 4;15:275. doi: 10.1038/s41467-023-44237-4 (PMC10766610; doi:10.1038/s41467-023-44237-4)
Supplement: Supplementary file 5 — Supplementary Data 3 [file 41467_2023_44237_MOESM5_ESM.xlsx]

## Sheet: Supplementary_Data-file_3
Library Name	Well Position	Plate Number	Total Plates Per Library	CRISPR ID	NCBI Gene ID	Gene Symbol	Target Sequence	Target Number	PAM	%GC	Chromosome	chr_direction	chr_start	chr_stop	exon	transcript_id	direction	crispr_start	crispr_stop
Ubiquitin	(A,2)	01	12	953910	91	ACVR1B	ACTGCAACAGGATCGACTTG	1	AGG	50	chr12	(+)	51975472	51975494	exon2, exon2, exon2	NM_020328, NM_020327, NM_004302	(+)	23806	23828
Ubiquitin	(A,2)	01	12	1037735	91	ACVR1B	CTACACGTGTGAGACAGATG	2	GGG	50	chr12	(+)	51975302	51975324	exon2, exon2	NM_020328, NM_004302	(+)	23636	23658
Ubiquitin	(A,2)	01	12	1037731	91	ACVR1B	TCTCACACGTGTAGTTGGCC	3	TGG	55	chr12	(-)	51975293	51975315	exon2, exon2	NM_020328, NM_004302	(+)	23627	23649
Ubiquitin	(A,2)	01	12	953916	91	ACVR1B	GATCTTCCATGTCCAGTCTC	4	TGG	50	chr12	(-)	51976472	51976494	exon3, exon3, exon3	NM_020328, NM_020327, NM_004302	(+)	24806	24828
Ubiquitin	(A,3)	01	12	1057190	57379	AICDA	ATGTGGCCGACTTTCTGCGA	1	GGG	55	chr12	(-)	8605342	8605364	exon3	NM_020661	(-)	3177	3199
Ubiquitin	(A,3)	01	12	1057185	57379	AICDA	TCCTCCGCTACATCTCGGAC	2	TGG	60	chr12	(-)	8605438	8605460	exon3	NM_020661	(-)	3273	3295
Ubiquitin	(A,3)	01	12	1057195	57379	AICDA	ACCTGTGCTACGTAGTGAAG	3	AGG	50	chr12	(-)	8606916	8606938	exon2	NM_020661	(-)	4751	4773
Ubiquitin	(A,3)	01	12	1057194	57379	AICDA	ACTTCCTCCGGTTCATCAAG	4	AGG	50	chr12	(+)	8606990	8607012	exon2	NM_020661	(-)	4825	4847
Ubiquitin	(A,4)	01	12	726505	207	AKT1	TCACGTTGGTCCACATCCTG	1	CGG	55	chr14	(+)	104780117	104780139	exon3, exon4, exon3	NM_005163, NM_001014432, NM_001014431	(-)	10768	10790
Ubiquitin	(A,4)	01	12	726508	207	AKT1	GAGCGACGTGGCTATTGTGA	2	AGG	55	chr14	(-)	104792619	104792641	exon2, exon3, exon2	NM_005163, NM_001014432, NM_001014431	(-)	23270	23292
Ubiquitin	(A,4)	01	12	726523	207	AKT1	GCGCCACAGAGAAGTTGTTG	3	AGG	55	chr14	(+)	104780088	104780110	exon3, exon4, exon3	NM_005163, NM_001014432, NM_001014431	(-)	10739	10761
Ubiquitin	(A,4)	01	12	726510	207	AKT1	GAAGGTGCGTTCGATGACAG	4	TGG	55	chr14	(+)	104776682	104776704	exon4, exon5, exon4	NM_005163, NM_001014432, NM_001014431	(-)	7333	7355
Ubiquitin	(A,5)	01	12	610601	25906	ANAPC15	TCACACGAGGGAAGAGTGAG	1	GGG	55	chr11	(+)	72111240	72111262	exon3, exon3, exon3, exon3, exon3, exon3, exon3, exon3, exon3, exon2, exon3	NM_001278488, NM_001278487, NM_001278486, NM_001278493, NM_014042, NM_001278494, NM_001278492, NM_001278491, NM_001278489, NM_001278490, NM_001278485	(-)	1654	1676
Ubiquitin	(A,5)	01	12	610576	25906	ANAPC15	TAATCTGGATCGACCCTGTG	2	TGG	50	chr11	(-)	72111201	72111223	exon3, exon3, exon3, exon3, exon3, exon3, exon3, exon3, exon3, exon2, exon3	NM_001278488, NM_001278487, NM_001278486, NM_001278493, NM_014042, NM_001278494, NM_001278492, NM_001278491, NM_001278489, NM_001278490, NM_001278485	(-)	1615	1637
Ubiquitin	(A,5)	01	12	610584	25906	ANAPC15	CTCGTGTGACTGAGACTCTG	3	TGG	55	chr11	(-)	72111226	72111248	exon3, exon3, exon3, exon3, exon3, exon3, exon3, exon3, exon3, exon2, exon3	NM_001278488, NM_001278487, NM_001278486, NM_001278493, NM_014042, NM_001278494, NM_001278492, NM_001278491, NM_001278489, NM_001278490, NM_001278485	(-)	1640	1662
Ubiquitin	(A,5)	01	12	610644	25906	ANAPC15	AGGAACAGCAGCATCAGGCC	4	TGG	60	chr11	(-)	72111157	72111179	exon3, exon3, exon3, exon3, exon3, exon3, exon3, exon3, exon3, exon2, exon3	NM_001278488, NM_001278487, NM_001278486, NM_001278493, NM_014042, NM_001278494, NM_001278492, NM_001278491, NM_001278489, NM_001278490, NM_001278485	(-)	1571	1593
Ubiquitin	(A,6)	01	12	930421	10297	APC2	GTTTTCCCTGTAGGTGCTTC	1	AGG	50	chr19	(-)	1453252	1453274	exon3	NM_005883	(+)	3104	3126
Ubiquitin	(A,6)	01	12	930413	10297	APC2	CGACGTCTCTGTCTCCAGCT	2	TGG	60	chr19	(-)	1453111	1453133	exon2	NM_005883	(+)	2963	2985
Ubiquitin	(A,6)	01	12	930429	10297	APC2	TGTCCCTTAGCTCCTGCCTC	3	AGG	60	chr19	(-)	1453073	1453095	exon2	NM_005883	(+)	2925	2947
Ubiquitin	(A,6)	01	12	930441	10297	APC2	GTGGCTGTTCTCAGCCTTCA	4	AGG	55	chr19	(-)	1453051	1453073	exon2	NM_005883	(+)	2903	2925
Ubiquitin	(A,7)	01	12	781110	409	ARRB2	TGCGGTCCTTCAGGTAGTCA	1	GGG	55	chr17	(-)	4716166	4716188	exon4, exon4, exon4, exon4	NM_001257330, NM_004313, NM_001257329, NM_001257328	(+)	5673	5695
Ubiquitin	(A,7)	01	12	781121	409	ARRB2	TCACCGTGTACTTGGGCAAG	2	CGG	55	chr17	(+)	4715974	4715996	exon3, exon3, exon3, exon3, exon3, exon3	NM_001257330, NM_004313, NM_199004, NM_001257329, NM_001257328, NM_001257331	(+)	5481	5503
Ubiquitin	(A,7)	01	12	781138	409	ARRB2	GTCTTCACGGCCATAGCGGA	3	AGG	60	chr17	(-)	4716433	4716455	exon5, exon5, exon4, exon5, exon5, exon4	NM_001257330, NM_004313, NM_199004, NM_001257329, NM_001257328, NM_001257331	(+)	5940	5962
Ubiquitin	(A,7)	01	12	781117	409	ARRB2	TGGCGATGAACAGGTCTTTG	4	CGG	50	chr17	(-)	4716479	4716501	exon5, exon5, exon4, exon5, exon5, exon4	NM_001257330, NM_004313, NM_199004, NM_001257329, NM_001257328, NM_001257331	(+)	5986	6008
Ubiquitin	(A,8)	01	12	1076294	51665	ASB1	CTCCATGATGCAGCTTACGT	1	CGG	50	chr2	(+)	238433625	238433647	exon2	NM_001040445	(+)	6641	6663
Ubiquitin	(A,8)	01	12	1076327	51665	ASB1	GGTGGACGTAAAAGGACAGA	2	CGG	50	chr2	(+)	238435837	238435859	exon3	NM_001040445	(+)	8853	8875
Ubiquitin	(A,8)	01	12	1076298	51665	ASB1	TACGTCCACCAGATCCACCT	3	CGG	55	chr2	(-)	238435824	238435846	exon3	NM_001040445	(+)	8840	8862
Ubiquitin	(A,8)	01	12	1076308	51665	ASB1	AGACAGACTTCTCGTTGATG	4	CGG	45	chr2	(-)	238435711	238435733	exon3	NM_001040445	(+)	8727	8749
Ubiquitin	(A,9)	01	12	961457	79754	ASB13	GTGGATGCTCGCAACATCGA	1	CGG	55	chr10	(-)	5651341	5651363	exon3	NM_024701	(-)	12485	12507
Ubiquitin	(A,9)	01	12	961460	79754	ASB13	GAAGCTCTTGCTGTCCTACG	2	GGG	55	chr10	(-)	5651270	5651292	exon3	NM_024701	(-)	12414	12436
Ubiquitin	(A,9)	01	12	961473	79754	ASB13	CTGCAACAGCTGATCGAGAG	3	CGG	55	chr10	(-)	5652969	5652991	exon2	NM_024701	(-)	14113	14135
Ubiquitin	(A,9)	01	12	961469	79754	ASB13	TGATGGAGTCCACGGTGACC	4	TGG	60	chr10	(+)	5652934	5652956	exon2	NM_024701	(-)	14078	14100
Ubiquitin	(A,10)	01	12	874447	142685	ASB15	GCTTTGACTGCCAAAGTCAA	1	GGG	45	chr7	(-)	123617626	123617648	exon5, exon7	NM_080928, NM_001290258	(+)	15760	15782
Ubiquitin	(A,10)	01	12	874453	142685	ASB15	TTTACATACTCCTGGAGCTC	2	AGG	45	chr7	(-)	123616372	123616394	exon4, exon6	NM_080928, NM_001290258	(+)	14506	14528
Ubiquitin	(A,10)	01	12	874442	142685	ASB15	CTTGTAAGATGGTCTTCATC	3	AGG	40	chr7	(-)	123614521	123614543	exon2, exon4	NM_080928, NM_001290258	(+)	12655	12677
Ubiquitin	(A,10)	01	12	874491	142685	ASB15	TGCAGTCTTGCTGGCTTCAA	4	TGG	50	chr7	(-)	123614573	123614595	exon2, exon4	NM_080928, NM_001290258	(+)	12707	12729
Ubiquitin	(A,11)	01	12	880203	401036	ASB18	GTCTTTCATCCAGTCGTCAT	2	TGG	45	chr2	(+)	236264175	236264197	exon1	NM_212556	(-)	69304	69326
Ubiquitin	(A,11)	01	12	880200	401036	ASB18	GTCGGGAAGGTAATCCGAGT	3	TGG	55	chr2	(+)	236264319	236264341	exon1	NM_212556	(-)	69448	69470
Ubiquitin	(A,11)	01	12	880214	401036	ASB18	GTTCTTCCAGGATGCCAACG	4	TGG	55	chr2	(-)	236241346	236241368	exon2	NM_212556	(-)	46475	46497
Ubiquitin	(B,2)	01	12	699618	527	ATP6V0C	GCTTCGTTTTTCGCCGTCAT	1	GGG	50	chr16	(+)	2514134	2514156	exon2, exon1	NM_001198569, NM_001694	(+)	265	287
Ubiquitin	(B,2)	01	12	699620	527	ATP6V0C	ACCGCTCTTGGCTGTGCCAT	2	AGG	60	chr16	(-)	2519230	2519252	exon3, exon2	NM_001198569, NM_001694	(+)	5361	5383
Ubiquitin	(B,2)	01	12	699624	527	ATP6V0C	GATGTCGTCATTCAGGGAGT	3	TGG	50	chr16	(-)	2519368	2519390	exon3, exon2	NM_001198569, NM_001694	(+)	5499	5521
Ubiquitin	(B,2)	01	12	699636	527	ATP6V0C	TTGCGGCCATGTCTGTCATG	4	CGG	55	chr16	(+)	2519260	2519282	exon3, exon2	NM_001198569, NM_001694	(+)	5391	5413
Ubiquitin	(B,3)	01	12	1120203	84126	ATRIP	GCGAGACTCACTACATCAGA	1	CGG	50	chr3	(+)	48451782	48451804	exon4, exon3, exon3, exon3	NM_001271022, NM_001271023, NM_032166, NM_130384	(+)	5073	5095
Ubiquitin	(B,3)	01	12	1120204	84126	ATRIP	TATCCTGACTCCGTCTGGCA	2	GGG	55	chr3	(-)	48457371	48457393	exon6, exon5, exon5, exon5	NM_001271022, NM_001271023, NM_032166, NM_130384	(+)	10662	10684
Ubiquitin	(B,3)	01	12	1120205	84126	ATRIP	ACTCAGAACTACTACTCAGG	3	AGG	45	chr3	(-)	48459854	48459876	exon8, exon7, exon7, exon7	NM_001271022, NM_001271023, NM_032166, NM_130384	(+)	13145	13167
Ubiquitin	(B,3)	01	12	1120207	84126	ATRIP	GAGTCACCTCTCAGACTGTG	4	GGG	55	chr3	(-)	48459367	48459389	exon7, exon6, exon6, exon6	NM_001271022, NM_001271023, NM_032166, NM_130384	(+)	12658	12680
Ubiquitin	(B,4)	01	12	602354	6790	AURKA	TGCTTGCAAAGGAATGCGCT	2	GGG	50	chr20	(+)	56386393	56386415	exon3, exon4, exon3, exon4, exon5, exon3	NM_198437, NM_198436, NM_198435, NM_198434, NM_198433, NM_003600	(-)	17005	17027
Ubiquitin	(B,4)	01	12	602349	6790	AURKA	ACACGTTTTGGACCTCCAAC	3	TGG	50	chr20	(+)	56386502	56386524	exon3, exon4, exon3, exon4, exon5, exon3	NM_198437, NM_198436, NM_198435, NM_198434, NM_198433, NM_003600	(-)	17114	17136
Ubiquitin	(B,4)	01	12	602380	6790	AURKA	ATTACCTGTAAATAGTGGCC	4	AGG	40	chr20	(-)	56386446	56386468	exon3, exon4, exon3, exon4, exon5, exon3	NM_198437, NM_198436, NM_198435, NM_198434, NM_198433, NM_003600	(-)	17058	17080
Ubiquitin	(B,5)	01	12	983707	567	B2M	AGTCACATGGTTCACACGGC	1	AGG	55	chr15	(-)	44715651	44715673	exon2	NM_004048	(+)	4165	4187
Ubiquitin	(B,5)	01	12	983713	567	B2M	TCACGTCATCCAGCAGAGAA	2	TGG	50	chr15	(+)	44715446	44715468	exon2	NM_004048	(+)	3960	3982
Ubiquitin	(B,5)	01	12	983710	567	B2M	TGAAGATGCCGCATTTGGAT	3	TGG	45	chr15	(+)	44717610	44717632				0	0
Ubiquitin	(B,5)	01	12	983706	567	B2M	GAGTAGCGCGAGCACAGCTA	4	AGG	60	chr15	(-)	44711563	44711585	exon1	NM_004048	(+)	77	99
Ubiquitin	(B,6)	01	12	595427	7917	BAG6	TGATAGTACCAGTACCGCTG	1	TGG	50	chr6	(-)	31651730	31651752	exon2, exon2, exon2, exon2, exon2, exon2	NM_080702, NM_080703, NM_004639, NM_001199698, NM_001199697, NM_001098534	(-)	12703	12725
Ubiquitin	(B,6)	01	12	595422	7917	BAG6	AACTCGTACCTTTATTGTGG	2	GGG	40	chr6	(-)	31651661	31651683	exon2, exon2, exon2, exon2, exon2, exon2	NM_080702, NM_080703, NM_004639, NM_001199698, NM_001199697, NM_001098534	(-)	12634	12656
Ubiquitin	(B,6)	01	12	595438	7917	BAG6	GGTACGAGTTTGAGAGTCCA	3	AGG	50	chr6	(+)	31651674	31651696	exon2, exon2, exon2, exon2, exon2, exon2	NM_080702, NM_080703, NM_004639, NM_001199698, NM_001199697, NM_001098534	(-)	12647	12669
Ubiquitin	(B,6)	01	12	595434	7917	BAG6	GGCATTCCGGTCATGAACAG	4	AGG	55	chr6	(+)	31649235	31649257	exon4, exon4, exon4, exon4, exon4, exon4	NM_080702, NM_080703, NM_004639, NM_001199698, NM_001199697, NM_001098534	(-)	10208	10230
Ubiquitin	(B,7)	01	12	780468	580	BARD1	ATAATCGGCAGCCGAGGAAC	1	CGG	55	chr2	(-)	214809540	214809562	exon1, exon1, exon1, exon1, exon1	NM_000465, NM_001282545, NM_001282543, NM_001282549, NM_001282548	(-)	83895	83917
Ubiquitin	(B,7)	01	12	1017982	580	BARD1	GATGGACCTCTTGTACTTAT	2	AGG	40	chr2	(-)	214745811	214745833	exon8, exon4, exon7, exon3	NM_000465, NM_001282545, NM_001282543, NM_001282548	(-)	20166	20188
Ubiquitin	(B,7)	01	12	780472	580	BARD1	CAAGTCTTGTATCCAGGCCG	3	GGG	55	chr2	(+)	214792376	214792398	exon3, exon2, exon3	NM_000465, NM_001282543, NM_001282549	(-)	66731	66753
Ubiquitin	(B,7)	01	12	780485	580	BARD1	GTAAGTGACTGCATTGGAAC	4	TGG	45	chr2	(-)	214792416	214792438	exon3, exon2, exon3	NM_000465, NM_001282543, NM_001282549	(-)	66771	66793
Ubiquitin	(B,8)	01	12	809349	637	BID	AGAACCTACGCACCTACGTG	1	AGG	55	chr22	(-)	17738032	17738054	exon3, exon3, exon4, exon5, exon4, exon5, exon5	NM_001244572, NM_001244570, NM_001244569, NM_001244567, NM_197967, NM_197966, NM_001196	(-)	3893	3915
Ubiquitin	(B,8)	01	12	961141	637	BID	ACATCATCCGGAATATTGCC	2	AGG	45	chr22	(-)	17739448	17739470	exon4, exon4, exon4	NM_001244567, NM_197966, NM_001196	(-)	5309	5331
Ubiquitin	(B,8)	01	12	961145	637	BID	TCAACAACGGTTCCAGCCTC	3	AGG	55	chr22	(-)	17743990	17744012	exon3, exon3, exon3	NM_001244567, NM_197966, NM_001196	(-)	9851	9873
Ubiquitin	(B,8)	01	12	809358	637	BID	TGACTGGCTAAAGCTCGATG	4	TGG	50	chr22	(-)	17735538	17735560				0	0
Ubiquitin	(B,9)	01	12	711991	332	BIRC5	ATGCGGTGGTCCTTGAGAAA	1	GGG	50	chr17	(-)	78214350	78214372	exon1, exon1, exon1	NM_001012271, NM_001012270, NM_001168	(+)	155	177
Ubiquitin	(B,9)	01	12	711998	332	BIRC5	CACTGAGAACGAGCCAGACT	2	TGG	55	chr17	(+)	78214709	78214731	exon2, exon2, exon2	NM_001012271, NM_001012270, NM_001168	(+)	514	536
Ubiquitin	(B,9)	01	12	712007	332	BIRC5	GACAGAAAGGAAAGCGCAAC	3	CGG	50	chr17	(-)	78216687	78216709	exon4, exon3	NM_001012271, NM_001168	(+)	2492	2514
Ubiquitin	(B,9)	01	12	712004	332	BIRC5	GCATCTCTACATTCAAGAAC	4	TGG	40	chr17	(+)	78214369	78214391	exon1, exon1, exon1	NM_001012271, NM_001012270, NM_001168	(+)	174	196
Ubiquitin	(B,10)	01	12	626089	57448	BIRC6	AAAGTCATCGACGGCACCTC	1	GGG	55	chr2	(+)	32357435	32357457	exon1	NM_016252	(+)	408	430
Ubiquitin	(B,10)	01	12	626115	57448	BIRC6	GCGCTCAGCACAATCACACT	2	GGG	55	chr2	(-)	32357213	32357235	exon1	NM_016252	(+)	186	208
Ubiquitin	(B,10)	01	12	626124	57448	BIRC6	TGACATTTCACCTGTCCACC	3	TGG	50	chr2	(-)	32377593	32377615	exon2	NM_016252	(+)	20566	20588
Ubiquitin	(B,10)	01	12	626134	57448	BIRC6	ATGTCAGTATATCTCTGCTG	4	TGG	40	chr2	(+)	32377610	32377632	exon2	NM_016252	(+)	20583	20605
Ubiquitin	(B,11)	01	12	901700	79444	BIRC7	AGTCAGCGGCCAGTCATAGA	1	AGG	55	chr20	(-)	63236374	63236396	exon1, exon1	NM_139317, NM_022161	(+)	492	514
Ubiquitin	(B,11)	01	12	901721	79444	BIRC7	GAGGTGCTTCTTCTGCTATG	2	GGG	50	chr20	(+)	63237919	63237941	exon2, exon2	NM_139317, NM_022161	(+)	2037	2059
Ubiquitin	(B,11)	01	12	901712	79444	BIRC7	AGCACCTCACCTTGTCCTGA	3	TGG	55	chr20	(-)	63237904	63237926	exon2, exon2	NM_139317, NM_022161	(+)	2022	2044
Ubiquitin	(B,11)	01	12	901728	79444	BIRC7	AGGCACTTGGCACTGTCTTT	4	AGG	50	chr20	(-)	63236103	63236125	exon1, exon1	NM_139317, NM_022161	(+)	221	243
Ubiquitin	(C,2)	01	12	713676	8315	BRAP	TGTTATCCGATTGGAGCTCG	1	CGG	50	chr12	(-)	111685753	111685775	exon1	NM_006768	(-)	43608	43630
Ubiquitin	(C,2)	01	12	713686	8315	BRAP	GCGATTATCCATCAGCATCT	2	CGG	45	chr12	(-)	111683196	111683218	exon2	NM_006768	(-)	41051	41073
Ubiquitin	(C,2)	01	12	713695	8315	BRAP	GCTGTTTGGACGGAGAATCT	3	GGG	50	chr12	(+)	111681716	111681738	exon3	NM_006768	(-)	39571	39593
Ubiquitin	(C,2)	01	12	713684	8315	BRAP	ATAATCGCTACTTTCTCTCC	4	TGG	40	chr12	(+)	111683211	111683233	exon2	NM_006768	(-)	41066	41088
Ubiquitin	(C,3)	01	12	991903	9184	BUB3	GTGCTGGTACTTGAGCCGCA	1	TGG	60	chr10	(-)	123155060	123155082	exon2, exon2	NM_004725, NM_001007793	(+)	817	839
Ubiquitin	(C,3)	01	12	991902	9184	BUB3	CAGCTTGAACTCGTTAGAAC	2	CGG	45	chr10	(-)	123154922	123154944	exon2, exon2	NM_004725, NM_001007793	(+)	679	701
Ubiquitin	(C,3)	01	12	991905	9184	BUB3	GGTGTTGGGGCTGAACTTCA	3	CGG	55	chr10	(-)	123154973	123154995	exon2, exon2	NM_004725, NM_001007793	(+)	730	752
Ubiquitin	(C,3)	01	12	30431	9184	BUB3	GATCCAACGCATGCCTGGAG	4	TGG	60	chr10	(+)	123155658	123155680	exon3, exon3	NM_004725, NM_001007793	(+)	1415	1437
Ubiquitin	(C,4)	01	12	878286	199990	C1orf86	TCGTGATCCAGGATCAGCTC	1	CGG	55	chr1	(+)	2194029	2194051				0	0
Ubiquitin	(C,4)	01	12	878296	199990	C1orf86	TCCGACAGTGAAGACTTCAG	2	TGG	50	chr1	(+)	2193866	2193888				0	0
Ubiquitin	(C,4)	01	12	878291	199990	C1orf86	TCGGACCCAAGACCTTTTCC	3	TGG	55	chr1	(-)	2193848	2193870				0	0
Ubiquitin	(C,4)	01	12	934508	199990	C1orf86	GCGAACTCCTTCTGGCACAT	4	GGG	55	chr1	(+)	2193645	2193667				0	0
Ubiquitin	(C,5)	01	12	1007596	811	CALR	CGGCAAGTTCTACGGTGACG	1	AGG	60	chr19	(+)	12939201	12939223	exon2	NM_004343	(+)	602	624
Ubiquitin	(C,5)	01	12	1007600	811	CALR	TGCACGCTTTTATGCTCTGT	2	CGG	45	chr19	(+)	12939447	12939469	exon3	NM_004343	(+)	848	870
Ubiquitin	(C,5)	01	12	1007602	811	CALR	TGCTCCTTGAAGTAGACGGC	3	AGG	55	chr19	(-)	12938734	12938756	exon1	NM_004343	(+)	135	157
Ubiquitin	(C,5)	01	12	1007604	811	CALR	TTCGAGCCTTTCAGCAACAA	4	AGG	45	chr19	(+)	12939475	12939497	exon3	NM_004343	(+)	876	898
Ubiquitin	(C,6)	01	12	859971	867	CBL	GATAGTACGGAGATGCTGGT	1	AGG	50	chr11	(-)	119232524	119232546	exon2	NM_005188	(+)	26249	26271
Ubiquitin	(C,6)	01	12	859969	867	CBL	TATTCTTTAGCGCCAGCTTT	2	GGG	40	chr11	(-)	119232468	119232490	exon2	NM_005188	(+)	26193	26215
Ubiquitin	(C,6)	01	12	859970	867	CBL	ATCTTCTTGTCCACCGTCCC	3	CGG	55	chr11	(-)	119206559	119206581	exon1	NM_005188	(+)	284	306
Ubiquitin	(C,6)	01	12	859976	867	CBL	GCAGGTCTAAGATATAAGGT	4	GGG	40	chr11	(-)	119232492	119232514	exon2	NM_005188	(+)	26217	26239
Ubiquitin	(C,7)	01	12	972844	28952	CCDC22	GCAGCGAATGGATGAGGATT	1	CGG	50	chrX	(-)	49235651	49235673	exon1	NM_014008	(+)	185	207
Ubiquitin	(C,7)	01	12	972846	28952	CCDC22	CTATTCTCCTCCGGGCCATT	2	GGG	55	chrX	(+)	49242895	49242917	exon4	NM_014008	(+)	7429	7451
Ubiquitin	(C,7)	01	12	536486	28952	CCDC22	TTCTGATAGCCAAGCTCCAA	4	GGG	45	chrX	(-)	49242028	49242050	exon3	NM_014008	(+)	6562	6584
Ubiquitin	(C,8)	01	12	763822	374969	CCDC23	GCCCCAGGTTCAAACCAGAT	1	GGG	55	chr1	(-)	42807390	42807412				0	0
Ubiquitin	(C,8)	01	12	763816	374969	CCDC23	GGGCCATCTCAGCTTAAAAC	2	TGG	50	chr1	(+)	42807341	42807363				0	0
Ubiquitin	(C,8)	01	12	763842	374969	CCDC23	GTTCTGTCATGACTCTGTTG	3	AGG	45	chr1	(+)	42807470	42807492				0	0
Ubiquitin	(C,8)	01	12	763834	374969	CCDC23	AACACCCTCTCAAAGCTCTC	4	AGG	50	chr1	(+)	42807365	42807387				0	0
Ubiquitin	(C,9)	01	12	759734	152137	CCDC50	GAACGTTCAGCGGAACCGTT	1	TGG	55	chr3	(+)	191358017	191358039	exon3, exon3	NM_178335, NM_174908	(+)	28933	28955
Ubiquitin	(C,9)	01	12	759743	152137	CCDC50	ACGACGCATTCAGGAGAAGA	2	AGG	50	chr3	(+)	191361132	191361154	exon4, exon4	NM_178335, NM_174908	(+)	32048	32070
Ubiquitin	(C,9)	01	12	759739	152137	CCDC50	ATGCCGAGATTTTGCTGTCC	3	TGG	50	chr3	(+)	191357089	191357111	exon2, exon2	NM_178335, NM_174908	(+)	28005	28027
Ubiquitin	(C,9)	01	12	759760	152137	CCDC50	AGCTCGCCTTTTGCAAGAAA	4	AGG	45	chr3	(+)	191369924	191369946	exon5, exon5	NM_178335, NM_174908	(+)	40840	40862
Ubiquitin	(C,10)	01	12	637970	57820	CCNB1IP1	CTAATGTCCAACACGATCTC	1	TGG	45	chr14	(+)	20316258	20316280	exon5, exon4, exon6	NM_021178, NM_182849, NM_182852	(-)	4891	4913
Ubiquitin	(C,10)	01	12	637974	57820	CCNB1IP1	AAGTGTCGCATCAAACTCTC	2	TGG	45	chr14	(-)	20316462	20316484	exon5, exon4, exon6	NM_021178, NM_182849, NM_182852	(-)	5095	5117
Ubiquitin	(C,10)	01	12	637992	57820	CCNB1IP1	GAAAGGGTACTGTTGCAGGC	3	AGG	55	chr14	(+)	20316357	20316379	exon5, exon4, exon6	NM_021178, NM_182849, NM_182852	(-)	4990	5012
Ubiquitin	(C,11)	01	12	886895	899	CCNF	ATCTTCGGGGAGACTCAAGA	1	TGG	50	chr16	(-)	2431205	2431227	exon2	NM_001761	(+)	1812	1834
Ubiquitin	(C,11)	01	12	886879	899	CCNF	ATAGCCTACCTCTACAATGA	2	AGG	40	chr16	(+)	2435849	2435871	exon4	NM_001761	(+)	6456	6478
Ubiquitin	(C,11)	01	12	886886	899	CCNF	TGGACAACCACGCCAGTGTG	4	TGG	60	chr16	(+)	2432986	2433008	exon3	NM_001761	(+)	3593	3615
Ubiquitin	(D,2)	01	12	714641	958	CD40	ATTCGCTTTCACCGCAAGGA	1	AGG	50	chr20	(-)	46122279	46122301	exon3, exon3, exon3	NM_001250, NM_152854, NM_001302753	(+)	4026	4048
Ubiquitin	(D,2)	01	12	714652	958	CD40	GGTCGCAGTATTTGTGCTGG	2	TGG	55	chr20	(-)	46122333	46122355	exon3, exon3, exon3	NM_001250, NM_152854, NM_001302753	(+)	4080	4102
Ubiquitin	(D,2)	01	12	714647	958	CD40	AAAGCGAATTCCTAGACACC	3	TGG	45	chr20	(+)	46122293	46122315	exon3, exon3, exon3	NM_001250, NM_152854, NM_001302753	(+)	4040	4062
Ubiquitin	(D,2)	01	12	714654	958	CD40	TTTCTGAGGTGCCCTTCTGC	4	TGG	55	chr20	(-)	46122626	46122648	exon4, exon4, exon4	NM_001250, NM_152854, NM_001302753	(+)	4373	4395
Ubiquitin	(D,3)	01	12	676986	996	CDC27	GCAACCTGTTATTACCGCTC	1	AGG	50	chr17	(-)	47172013	47172035	exon3, exon3, exon3	NM_001256, NM_001293089, NM_001114091	(-)	54317	54339
Ubiquitin	(D,3)	01	12	676990	996	CDC27	TGCTTTACTCTTTCATTGTT	2	GGG	30	chr17	(-)	47169929	47169951	exon4, exon4, exon3, exon4	NM_001256, NM_001293089, NM_001293091, NM_001114091	(-)	52233	52255
Ubiquitin	(D,3)	01	12	677015	996	CDC27	CCGCATCTCGGTAAGCATAG	3	TGG	55	chr17	(+)	47181592	47181614	exon2, exon2, exon2, exon2	NM_001256, NM_001293089, NM_001293091, NM_001114091	(-)	63896	63918
Ubiquitin	(D,3)	01	12	677030	996	CDC27	GGGGAACAAATCTTATCTGG	4	TGG	45	chr17	(-)	47170010	47170032	exon4, exon4, exon3, exon4	NM_001256, NM_001293089, NM_001293091, NM_001114091	(-)	52314	52336
Ubiquitin	(D,4)	01	12	1029549	83461	CDCA3	GTCCGTGCAATACCAAGAGT	1	AGG	50	chr12	(+)	6850490	6850512	exon3, exon3, exon3, exon3	NM_031299, NM_001297603, NM_001297602, NM_001297604	(-)	1683	1705
Ubiquitin	(D,4)	01	12	1029550	83461	CDCA3	CGAGCCAGATGCTTGTTGTG	2	CGG	55	chr12	(+)	6850885	6850907	exon2, exon2, exon2, exon2	NM_031299, NM_001297603, NM_001297602, NM_001297604	(-)	2078	2100
Ubiquitin	(D,4)	01	12	1029554	83461	CDCA3	GGGTACCCAGTTATCTGTTG	3	AGG	50	chr12	(-)	6849709	6849731	exon4, exon4, exon4, exon4	NM_031299, NM_001297603, NM_001297602, NM_001297604	(-)	902	924
Ubiquitin	(D,4)	01	12	1029560	83461	CDCA3	CACTCAGCTGTTTCACCAGT	4	GGG	50	chr12	(+)	6849826	6849848	exon4, exon4, exon4	NM_031299, NM_001297603, NM_001297604	(-)	1019	1041
Ubiquitin	(D,5)	01	12	1075783	999	CDH1	CTCGACACCCGATTCAAAGT	1	GGG	50	chr16	(+)	68801717	68801739	exon3, exon3	NM_004360, NM_001317184	(+)	64428	64450
Ubiquitin	(D,5)	01	12	1075787	999	CDH1	CACCGTGAACGTGTAGCTCT	2	CGG	55	chr16	(-)	68738349	68738371	exon2, exon2	NM_004360, NM_001317184	(+)	1060	1082
Ubiquitin	(D,5)	01	12	1075793	999	CDH1	CCCAGGCGTAGACCAAGAAA	3	TGG	55	chr16	(-)	68801794	68801816	exon3, exon3	NM_004360, NM_001317184	(+)	64505	64527
Ubiquitin	(D,5)	01	12	1075790	999	CDH1	ATAGGCTGTCCTTTGTCGAC	4	CGG	50	chr16	(-)	68801688	68801710	exon3, exon3	NM_004360, NM_001317184	(+)	64399	64421
Ubiquitin	(D,6)	01	12	1090412	1024	CDK8	AGACGTGACCATAAGTGCCT	1	CGG	50	chr13	(-)	26254725	26254747	exon1, exon1	NM_001260, NM_001318368	(+)	622	644
Ubiquitin	(D,6)	01	12	1090423	1024	CDK8	GTCACGTCTACAAAGCCAAG	2	AGG	50	chr13	(+)	26254739	26254761	exon1, exon1	NM_001260, NM_001318368	(+)	636	658
Ubiquitin	(D,6)	01	12	1090446	1024	CDK8	GTGGGTCTTCTAAGAAATAG	3	GGG	40	chr13	(-)	26400515	26400537	exon10, exon10	NM_001260, NM_001318368	(+)	146412	146434
Ubiquitin	(D,6)	01	12	278227	1024	CDK8	CGAGGACCTGTTTGAATACG	4	AGG	50	chr13	(+)	26254689	26254711	exon1, exon1	NM_001260, NM_001318368	(+)	586	608
Ubiquitin	(D,7)	01	12	865085	1026	CDKN1A	CCATTAGCGCATCACAGTCG	1	CGG	55	chr6	(-)	36684194	36684216	exon2, exon2, exon3, exon3, exon2	NM_001220778, NM_001220777, NM_001291549, NM_078467, NM_000389	(+)	5516	5538
Ubiquitin	(D,7)	01	12	865087	1026	CDKN1A	GTCGAAGTTCCATCGCTCAC	2	GGG	55	chr6	(-)	36684235	36684257	exon2, exon2, exon3, exon3, exon2	NM_001220778, NM_001220777, NM_001291549, NM_078467, NM_000389	(+)	5557	5579
Ubiquitin	(D,7)	01	12	865095	1026	CDKN1A	GATGTCCGTCAGAACCCATG	3	CGG	55	chr6	(+)	36684120	36684142	exon2, exon2, exon3, exon3, exon2	NM_001220778, NM_001220777, NM_001291549, NM_078467, NM_000389	(+)	5442	5464
Ubiquitin	(D,7)	01	12	865094	1026	CDKN1A	CTTTGTCACCGAGACACCAC	4	TGG	55	chr6	(+)	36684257	36684279	exon2, exon2, exon3, exon3, exon2	NM_001220778, NM_001220777, NM_001291549, NM_078467, NM_000389	(+)	5579	5601
Ubiquitin	(D,8)	01	12	823414	1027	CDKN1B	TCAAACGTGCGAGTGTCTAA	1	CGG	45	chr12	(+)	12717843	12717865	exon1	NM_004064	(+)	574	596
Ubiquitin	(D,8)	01	12	823413	1027	CDKN1B	TTAGCCGGAGCCCCAATTAA	2	AGG	50	chr12	(-)	12718188	12718210	exon1	NM_004064	(+)	919	941
Ubiquitin	(D,8)	01	12	823415	1027	CDKN1B	AGTCCCGGGTTAACTCTTCG	3	TGG	55	chr12	(-)	12717950	12717972	exon1	NM_004064	(+)	681	703
Ubiquitin	(D,8)	01	12	823430	1027	CDKN1B	CACTCGTACTTGCCCTCTAG	4	GGG	55	chr12	(-)	12718044	12718066	exon1	NM_004064	(+)	775	797
Ubiquitin	(D,9)	01	12	1078396	10668	CGRRF1	CTCGCCGCTTTTCTACATCG	1	CGG	55	chr14	(+)	54509995	54510017	exon1	NM_006568	(+)	127	149
Ubiquitin	(D,9)	01	12	1078400	10668	CGRRF1	ACCCCCAGTAGCATGTAAGG	2	AGG	55	chr14	(-)	54530086	54530108	exon3	NM_006568	(+)	20218	20240
Ubiquitin	(D,9)	01	12	1078401	10668	CGRRF1	ACCTGCTTCATCGTGACCAC	3	CGG	55	chr14	(+)	54510026	54510048	exon1	NM_006568	(+)	158	180
Ubiquitin	(D,9)	01	12	1078408	10668	CGRRF1	ATGTAAGGAGGCTATCTTCA	4	AGG	40	chr14	(-)	54530074	54530096	exon3	NM_006568	(+)	20206	20228
Ubiquitin	(D,10)	01	12	1020047	11200	CHEK2	GGCTCGATTATGGGCCCTTC	1	AGG	60	chr22	(-)	28734421	28734443	exon2, exon2, exon2	NM_145862, NM_007194, NM_001005735	(-)	46679	46701
Ubiquitin	(D,10)	01	12	1024055	11200	CHEK2	TGCTATTGGTTCAGCAAGAG	2	AGG	45	chr22	(-)	28711911	28711933	exon7, exon6, exon6, exon7	NM_001257387, NM_145862, NM_007194, NM_001005735	(-)	24169	24191
Ubiquitin	(D,10)	01	12	1020056	11200	CHEK2	ATGACAACTACTGGTTTGGG	3	AGG	45	chr22	(-)	28725336	28725358	exon3, exon3, exon4	NM_145862, NM_007194, NM_001005735	(-)	37594	37616
Ubiquitin	(D,10)	01	12	1020054	11200	CHEK2	GTTTGGCATCGTGCTGGTAG	4	AGG	55	chr22	(+)	28734578	28734600	exon2, exon2, exon2	NM_145862, NM_007194, NM_001005735	(-)	46836	46858
Ubiquitin	(D,11)	01	12	668069	51185	CRBN	CGCACCATACTGACTTCTTG	1	AGG	50	chr3	(+)	3174104	3174126	exon3, exon3	NM_001173482, NM_016302	(-)	24472	24494
Ubiquitin	(D,11)	01	12	668074	51185	CRBN	GCACGATGACGACAGCTGTC	2	AGG	60	chr3	(-)	3174198	3174220	exon3, exon3	NM_001173482, NM_016302	(-)	24566	24588
Ubiquitin	(D,11)	01	12	668104	51185	CRBN	GTAATGTCTGTCCGGGAATC	3	AGG	50	chr3	(+)	3174144	3174166	exon3, exon3	NM_001173482, NM_016302	(-)	24512	24534
Ubiquitin	(D,11)	01	12	668082	51185	CRBN	TGTATGTGATGTCGGCAGAC	4	TGG	50	chr3	(+)	3175163	3175185	exon2, exon2	NM_001173482, NM_016302	(-)	25531	25553
Ubiquitin	(E,2)	01	12	700951	1407	CRY1	GTCCACGAATCACAAACAGA	1	CGG	45	chr12	(+)	107022116	107022138	exon2	NM_004075	(-)	30752	30774
Ubiquitin	(E,2)	01	12	700956	1407	CRY1	GCGTCTCGTTCCTTTCCAAA	2	GGG	50	chr12	(+)	107005184	107005206	exon3	NM_004075	(-)	13820	13842
Ubiquitin	(E,2)	01	12	700943	1407	CRY1	CAGGATGTAGACGCAGCGGA	3	TGG	60	chr12	(+)	107092851	107092873	exon1	NM_004075	(-)	101487	101509
Ubiquitin	(E,2)	01	12	700962	1407	CRY1	CTGAATGCACTCCTTCAGGG	4	CGG	55	chr12	(+)	107092884	107092906	exon1	NM_004075	(-)	101520	101542
Ubiquitin	(E,3)	01	12	700326	8454	CUL1	GATTGGCCTGGACCAGATCT	1	GGG	55	chr7	(+)	148730164	148730186	exon2	NM_003592	(+)	31324	31346
Ubiquitin	(E,3)	01	12	700318	8454	CUL1	GGTGTACACACGGCAGAGCA	2	TGG	60	chr7	(+)	148730212	148730234	exon2	NM_003592	(+)	31372	31394
Ubiquitin	(E,3)	01	12	700322	8454	CUL1	CCTCCTTCTAAGTCGAAAAA	3	GGG	40	chr7	(+)	148754037	148754059	exon3	NM_003592	(+)	55197	55219
Ubiquitin	(E,3)	01	12	700328	8454	CUL1	TCAAACCAAGCACGAGGAGC	4	TGG	55	chr7	(+)	148754010	148754032	exon3	NM_003592	(+)	55170	55192
Ubiquitin	(E,4)	01	12	1101454	23113	CUL9	AGCTTTCCTCGAGATCCAGG	1	AGG	55	chr6	(+)	43184605	43184627	exon2	NM_015089	(+)	2422	2444
Ubiquitin	(E,4)	01	12	1101450	23113	CUL9	AACTCATTCGACAGAGGCCT	2	GGG	50	chr6	(+)	43184381	43184403	exon2	NM_015089	(+)	2198	2220
Ubiquitin	(E,4)	01	12	1101455	23113	CUL9	GGTGAGCGGGCACTATCTAA	3	GGG	55	chr6	(+)	43184551	43184573	exon2	NM_015089	(+)	2368	2390
Ubiquitin	(E,4)	01	12	1101453	23113	CUL9	CTCCATCGGATCAGGTATTC	4	AGG	50	chr6	(-)	43184416	43184438	exon2	NM_015089	(+)	2233	2255
Ubiquitin	(E,5)	01	12	1118610	79269	DCAF10	CGAGTACTCGAGGTTGAAGA	1	CGG	50	chr9	(-)	37801375	37801397	exon1	NM_024345	(+)	590	612
Ubiquitin	(E,5)	01	12	1118560	79269	DCAF10	AAGCGAATCCCATAGCCATG	2	TGG	50	chr9	(-)	37861296	37861318	exon7, exon7	NM_001286810, NM_024345	(+)	60511	60533
Ubiquitin	(E,5)	01	12	1118611	79269	DCAF10	CGCACCATGACTAGCCTCTA	3	CGG	55	chr9	(+)	37801302	37801324	exon1	NM_024345	(+)	517	539
Ubiquitin	(E,6)	01	12	1024647	80344	DCAF11	CACTCGAGACTGTTCTCCAA	1	GGG	50	chr14	(-)	24117702	24117724	exon5, exon5, exon5	NM_001163484, NM_025230, NM_181357	(+)	2418	2440
Ubiquitin	(E,6)	01	12	659737	80344	DCAF11	GAGCTTGGGATGGTCGTCTT	2	GGG	55	chr14	(+)	24117003	24117025	exon3, exon3, exon3	NM_001163484, NM_025230, NM_181357	(+)	1719	1741
Ubiquitin	(E,6)	01	12	659752	80344	DCAF11	ACACAAGTGGAACTGGCCAC	3	AGG	55	chr14	(+)	24117313	24117335	exon4, exon4, exon4	NM_001163484, NM_025230, NM_181357	(+)	2029	2051
Ubiquitin	(E,6)	01	12	659763	80344	DCAF11	TCGAGGAAAGCTGTGCTTCT	4	GGG	50	chr14	(-)	24117359	24117381	exon4, exon4, exon4	NM_001163484, NM_025230, NM_181357	(+)	2075	2097
Ubiquitin	(E,7)	01	12	1080666	90379	DCAF15	GGTTCGGCTATTCCAGGACG	1	AGG	60	chr19	(+)	13955920	13955942	exon4	NM_138353	(+)	3414	3436
Ubiquitin	(E,7)	01	12	1080672	90379	DCAF15	ACATCTACCATCTGTACTGG	2	TGG	45	chr19	(+)	13954609	13954631	exon3	NM_138353	(+)	2103	2125
Ubiquitin	(E,7)	01	12	1080671	90379	DCAF15	CGTGTCCCTCAAGAACATTG	3	TGG	50	chr19	(+)	13954393	13954415	exon2	NM_138353	(+)	1887	1909
Ubiquitin	(E,7)	01	12	311199	90379	DCAF15	TTCCGCTCCGATTTCGAGCT	4	GGG	55	chr19	(-)	13952519	13952541	exon1	NM_138353	(+)	13	35
Ubiquitin	(E,8)	01	12	942482	26094	DCAF4	GTTAAATCGGTCGCTTGCCA	1	AGG	50	chr14	(-)	72943065	72943087	exon6, exon6, exon5, exon6	NM_001163509, NM_001163508, NM_181340, NM_015604	(+)	16734	16756
Ubiquitin	(E,8)	01	12	676075	26094	DCAF4	GCCGGATGCTCTCTTTCGTC	2	AGG	60	chr14	(-)	72940296	72940318	exon4, exon4, exon4, exon4	NM_181341, NM_001163509, NM_001163508, NM_015604	(+)	13965	13987
Ubiquitin	(E,8)	01	12	676081	26094	DCAF4	ACGGAGACTCGTCATCACCG	3	TGG	60	chr14	(-)	72939841	72939863	exon3, exon3, exon3, exon3	NM_181341, NM_001163509, NM_001163508, NM_015604	(+)	13510	13532
Ubiquitin	(E,8)	01	12	942490	26094	DCAF4	CATGAACACCTTGAGCGTAG	4	GGG	50	chr14	(-)	72945975	72945997	exon5, exon7, exon7, exon6, exon7	NM_181341, NM_001163509, NM_001163508, NM_181340, NM_015604	(+)	19644	19666
Ubiquitin	(E,9)	01	12	960216	10238	DCAF7	GCCAAGCGAAAGCGCTTATC	1	GGG	55	chr17	(-)	63550759	63550781	exon1	NM_005828	(+)	325	347
Ubiquitin	(E,9)	01	12	960218	10238	DCAF7	GCGGTGACTATCTCCGTGTG	2	TGG	60	chr17	(+)	63578603	63578625	exon2	NM_005828	(+)	28169	28191
Ubiquitin	(E,9)	01	12	960221	10238	DCAF7	AGTCACCGCTTGTTGCCAGT	3	AGG	55	chr17	(-)	63578589	63578611	exon2	NM_005828	(+)	28155	28177
Ubiquitin	(E,9)	01	12	960229	10238	DCAF7	ACGCGATGAACTGGAGTGTG	4	CGG	55	chr17	(+)	63550736	63550758	exon1	NM_005828	(+)	302	324
Ubiquitin	(E,10)	01	12	1109121	50717	DCAF8	ACCCTGCACTTTAACCAGCG	1	CGG	55	chr1	(-)	160239806	160239828	exon4	NM_015726	(-)	24092	24114
Ubiquitin	(E,10)	01	12	1109122	50717	DCAF8	CTCGACTTTCTGTGCTGGTG	2	CGG	55	chr1	(+)	160240224	160240246	exon4	NM_015726	(-)	24510	24532
Ubiquitin	(E,10)	01	12	1109071	50717	DCAF8	TTGAGGCCTCATACCTAGGT	3	GGG	50	chr1	(-)	160217573	160217595				0	0
Ubiquitin	(E,10)	01	12	1109123	50717	DCAF8	TCGAGTCCATGACCGCTCAG	4	AGG	60	chr1	(-)	160240119	160240141	exon4	NM_015726	(-)	24405	24427
Ubiquitin	(E,11)	01	12	1021016	149095	DCST1	GCATCTTGGGTACTAGTAGG	1	AGG	50	chr1	(-)	155039452	155039474	exon4, exon5	NM_001143687, NM_152494	(+)	5647	5669
Ubiquitin	(E,11)	01	12	1021011	149095	DCST1	AGATGTTCATGGGGTTCACC	2	AGG	50	chr1	(-)	155034666	155034688	exon4	NM_152494	(+)	861	883
Ubiquitin	(E,11)	01	12	1021024	149095	DCST1	CGCCTTGGCTGCCATCTATG	3	TGG	60	chr1	(+)	155039509	155039531	exon4, exon5	NM_001143687, NM_152494	(+)	5704	5726
Ubiquitin	(E,11)	01	12	1021075	149095	DCST1	CATCATCAGAATGGCACAAG	4	AGG	45	chr1	(+)	155034049	155034071	exon2, exon2	NM_001143687, NM_152494	(+)	244	266
Ubiquitin	(F,2)	01	12	724515	79139	DERL1	AACCAATAGCGCGTGATCGC	1	CGG	55	chr8	(+)	123042067	123042089	exon1, exon1	NM_024295, NM_001134671	(-)	28904	28926
Ubiquitin	(F,2)	01	12	724520	79139	DERL1	CGATGCAAATCCAGTTAAAG	2	AGG	40	chr8	(+)	123024988	123025010	exon3, exon3	NM_024295, NM_001134671	(-)	11825	11847
Ubiquitin	(F,2)	01	12	724534	79139	DERL1	AAAGGAAGGCTTCGGGCCAG	3	AGG	60	chr8	(+)	123041981	123042003	exon1, exon1	NM_024295, NM_001134671	(-)	28818	28840
Ubiquitin	(F,2)	01	12	724549	79139	DERL1	AATCCAGTTCCTGGACCCAC	4	AGG	55	chr8	(+)	123030661	123030683	exon2, exon2	NM_024295, NM_001134671	(-)	17498	17520
Ubiquitin	(F,3)	01	12	753011	55070	DET1	ACCAGCGGTCAGTGAATATC	1	CGG	50	chr15	(-)	88531355	88531377	exon2, exon3	NM_001144074, NM_017996	(-)	18873	18895
Ubiquitin	(F,3)	01	12	753026	55070	DET1	GCAATAAAGTAGCGTCCATC	2	AGG	45	chr15	(+)	88531485	88531507	exon2, exon3	NM_001144074, NM_017996	(-)	19003	19025
Ubiquitin	(F,3)	01	12	753020	55070	DET1	GACCTACTGCAGGGATACGA	3	AGG	55	chr15	(-)	88531401	88531423	exon2, exon3	NM_001144074, NM_017996	(-)	18919	18941
Ubiquitin	(F,3)	01	12	753032	55070	DET1	ACACTCGGACTTGGTGCCAG	4	TGG	60	chr15	(+)	88531582	88531604	exon2, exon3	NM_001144074, NM_017996	(-)	19100	19122
Ubiquitin	(F,4)	01	12	885535	1734	DIO2	TTGACCACTAGTGGGCGCTC	1	AGG	60	chr14	(+)	80203131	80203153	exon4, exon2, exon3	NM_000793, NM_013989, NM_001007023	(-)	5607	5629
Ubiquitin	(F,4)	01	12	885555	1734	DIO2	GACATGCACCACACTGGAAT	2	TGG	50	chr14	(+)	80203244	80203266	exon4, exon2, exon3	NM_000793, NM_013989, NM_001007023	(-)	5720	5742
Ubiquitin	(F,4)	01	12	885570	1734	DIO2	GTGCATGTCTCCAGTACAGA	3	AGG	50	chr14	(-)	80203230	80203252	exon4, exon2, exon3	NM_000793, NM_013989, NM_001007023	(-)	5706	5728
Ubiquitin	(F,4)	01	12	774505	1734	DIO2	TGACCGAGTCATAGAGAGCC	4	AGG	55	chr14	(+)	80211379	80211401	exon3, exon1, exon1, exon1, exon1	NM_000793, NM_013989, NM_001007023, NM_001242502, NM_001242503	(-)	13855	13877
Ubiquitin	(F,5)	01	12	901112	8193	DPF1	GGGTACGTGTAAATCTGTCC	1	CGG	50	chr19	(+)	38222434	38222456	exon3, exon3, exon3, exon3	NM_001289978, NM_004647, NM_001135156, NM_001135155	(-)	11429	11451
Ubiquitin	(F,5)	01	12	915954	8193	DPF1	GTTTCCGCATGACCTCGAGG	2	TGG	60	chr19	(-)	38218623	38218645	exon5, exon5, exon5, exon5	NM_001289978, NM_004647, NM_001135156, NM_001135155	(-)	7618	7640
Ubiquitin	(F,5)	01	12	915969	8193	DPF1	TCTACTGTGTGCAGAGACGG	3	GGG	55	chr19	(-)	38218978	38219000	exon4, exon4, exon4, exon4	NM_001289978, NM_004647, NM_001135156, NM_001135155	(-)	7973	7995
Ubiquitin	(F,5)	01	12	496527	8193	DPF1	CCCGCTGTTGGAGGAAGAAA	4	CGG	55	chr19	(-)	38222409	38222431	exon3, exon3, exon3, exon3	NM_001289978, NM_004647, NM_001135156, NM_001135155	(-)	11404	11426
Ubiquitin	(F,6)	01	12	1064719	5977	DPF2	GAAAGTCGTGGATCCTCAGG	1	GGG	55	chr11	(-)	65341031	65341053	exon3	NM_006268	(+)	7278	7300
Ubiquitin	(F,6)	01	12	1064716	5977	DPF2	GTAGGAGTACAGCTGTCCGG	2	AGG	60	chr11	(-)	65340972	65340994	exon3	NM_006268	(+)	7219	7241
Ubiquitin	(F,6)	01	12	1064728	5977	DPF2	ACAATTGCTCTGGGCTACTC	3	CGG	50	chr11	(-)	65340489	65340511	exon2	NM_006268	(+)	6736	6758
Ubiquitin	(F,6)	01	12	1064722	5977	DPF2	CTTTGTAGTACTGCTCCCCA	4	AGG	50	chr11	(-)	65340385	65340407	exon2	NM_006268	(+)	6632	6654
Ubiquitin	(F,7)	01	12	641723	1840	DTX1	CGCATGGACGGCCTACGATA	1	TGG	60	chr12	(+)	113077512	113077534	exon2	NM_004416	(+)	19656	19678
Ubiquitin	(F,7)	01	12	641726	1840	DTX1	CAACTTCTACGACCCGTCGT	2	CGG	55	chr12	(+)	113077446	113077468	exon2	NM_004416	(+)	19590	19612
Ubiquitin	(F,7)	01	12	641732	1840	DTX1	CCACATTGAGAACGTGCTGA	3	AGG	50	chr12	(+)	113058330	113058352	exon1	NM_004416	(+)	474	496
Ubiquitin	(F,7)	01	12	641766	1840	DTX1	GATGATGTAGGGCACAAGCT	4	GGG	50	chr12	(-)	113058392	113058414	exon1	NM_004416	(+)	536	558
Ubiquitin	(F,8)	01	12	855696	23220	DTX4	CGTAGTAGTTGCGGCGAACT	1	GGG	55	chr11	(-)	59181749	59181771	exon2	NM_015177	(+)	9411	9433
Ubiquitin	(F,8)	01	12	855698	23220	DTX4	ACGCCCTACGACATGGAAGT	2	GGG	55	chr11	(+)	59181834	59181856	exon2	NM_015177	(+)	9496	9518
Ubiquitin	(F,8)	01	12	855703	23220	DTX4	TGGATCGACCTCACTTCCAT	3	TGG	50	chr11	(+)	59181894	59181916	exon2, exon2	NM_015177, NM_001300727	(+)	10465	10487
Ubiquitin	(F,8)	01	12	329883	23220	DTX4	GAACCAGTTCCGCCAAGACA	4	CGG	55	chr11	(+)	59172784	59172806	exon1	NM_015177	(+)	446	468
Ubiquitin	(F,9)	01	12	838774	1959	EGR2	CAGTTCGGCATTGGGAAAGA	1	TGG	50	chr10	(+)	62815898	62815920	exon3, exon2, exon1	NM_001136178, NM_001136177, NM_000399	(-)	3903	3925
Ubiquitin	(F,9)	01	12	838772	1959	EGR2	TGACAACATCTACCCGGTGG	2	AGG	55	chr10	(-)	62815942	62815964	exon3, exon2, exon1	NM_001136178, NM_001136177, NM_000399	(-)	3947	3969
Ubiquitin	(F,9)	01	12	681303	1959	EGR2	GAGTGCAGGCATCTTGCAAG	3	GGG	55	chr10	(-)	62814268	62814290	exon3, exon4, exon3, exon2	NM_001136179, NM_001136178, NM_001136177, NM_000399	(-)	2273	2295
Ubiquitin	(F,9)	01	12	63063	1959	EGR2	GATTTTGTCTACGGCCTTGG	4	CGG	50	chr10	(+)	62816000	62816022	exon3, exon2, exon1	NM_001136178, NM_001136177, NM_000399	(-)	4005	4027
Ubiquitin	(F,10)	01	12	681928	2188	FANCF	ACATCCATCGGCGCTTTGGT	1	CGG	55	chr11	(-)	22625661	22625683	exon1	NM_022725	(-)	3129	3151
Ubiquitin	(F,10)	01	12	681931	2188	FANCF	TTAGCGAACTTCCAGGCCCT	2	CGG	55	chr11	(-)	22625551	22625573	exon1	NM_022725	(-)	3019	3041
Ubiquitin	(F,10)	01	12	681921	2188	FANCF	GGATCGCTTTTCCGAGCTTC	3	TGG	55	chr11	(-)	22625765	22625787	exon1	NM_022725	(-)	3233	3255
Ubiquitin	(F,10)	01	12	681939	2188	FANCF	CACTACCTACGTCAGCACCT	4	GGG	55	chr11	(-)	22625732	22625754	exon1	NM_022725	(-)	3200	3222
Ubiquitin	(F,11)	01	12	850950	55120	FANCL	CCTCATACACGGTTTTCGAC	1	CGG	50	chr2	(+)	58241235	58241257	exon1, exon1	NM_001114636, NM_018062	(-)	81993	82015
Ubiquitin	(F,11)	01	12	850960	55120	FANCL	GAGTTCCTATCTCTTCAATA	2	AGG	35	chr2	(+)	58221955	58221977	exon5, exon5	NM_001114636, NM_018062	(-)	62713	62735
Ubiquitin	(F,11)	01	12	850984	55120	FANCL	AGGCTTGAGTAGAACTGGGG	3	AGG	55	chr2	(+)	58221975	58221997	exon5, exon5	NM_001114636, NM_018062	(-)	62733	62755
Ubiquitin	(F,11)	01	12	850964	55120	FANCL	CTTCAGGCAACACTATCCTA	4	AGG	45	chr2	(+)	58232076	58232098	exon2, exon2	NM_001114636, NM_018062	(-)	72834	72856
Ubiquitin	(G,2)	01	12	820361	222235	FBXL13	CTGTATTCCGCCATTTTGTT	1	AGG	40	chr7	(+)	103027484	103027506	exon5, exon5, exon5	NM_145032, NM_001287150, NM_001111038	(-)	214624	214646
Ubiquitin	(G,2)	01	12	820370	222235	FBXL13	TCATCACTGGCACTCTTATA	2	TGG	40	chr7	(-)	103028624	103028646	exon4, exon4, exon4	NM_145032, NM_001287150, NM_001111038	(-)	215764	215786
Ubiquitin	(G,2)	01	12	820376	222235	FBXL13	CAGGCTTTTATCATCAATTC	3	CGG	35	chr7	(+)	103029390	103029412	exon3, exon3, exon3	NM_145032, NM_001287150, NM_001111038	(-)	216530	216552
Ubiquitin	(G,2)	01	12	820415	222235	FBXL13	CTCTGTTCATTTTTTCAGCC	4	AGG	40	chr7	(+)	103028687	103028709	exon4, exon4, exon4	NM_145032, NM_001287150, NM_001111038	(-)	215827	215849
Ubiquitin	(G,3)	01	12	847578	64839	FBXL17	TGCTTCATCGTGCACAGTCC	1	CGG	55	chr5	(-)	108381486	108381508	exon1	NM_001163315	(-)	522454	522476
Ubiquitin	(G,3)	01	12	909411	64839	FBXL17	GAAAGTGCATGTAGGCAACC	2	AGG	50	chr5	(-)	108364767	108364789	exon3	NM_001163315	(-)	505735	505757
Ubiquitin	(G,3)	01	12	909402	64839	FBXL17	AGGCATGATCGTCATAGCTA	3	AGG	45	chr5	(-)	108348443	108348465	exon4	NM_001163315	(-)	489411	489433
Ubiquitin	(G,3)	01	12	501647	64839	FBXL17	TACGCGGCTCCTTCGAGAGA	4	AGG	60	chr5	(+)	108381661	108381683	exon1	NM_001163315	(-)	522629	522651
Ubiquitin	(G,4)	01	12	888272	283807	FBXL22	TGCACATAACCCAGCTCAAC	1	CGG	50	chr15	(+)	63597412	63597434	exon1	NM_203373	(+)	60	82
Ubiquitin	(G,4)	01	12	888264	283807	FBXL22	CCTCAAACACGTCGTGGAGC	2	TGG	60	chr15	(-)	63597503	63597525	exon1	NM_203373	(+)	151	173
Ubiquitin	(G,4)	01	12	888279	283807	FBXL22	TTCCCTCACTGAACTCCAGA	3	AGG	50	chr15	(+)	63597557	63597579	exon1	NM_203373	(+)	205	227
Ubiquitin	(G,4)	01	12	888260	283807	FBXL22	TGTTTGAGGACCCCGCACTC	4	TGG	60	chr15	(+)	63597517	63597539	exon1	NM_203373	(+)	165	187
Ubiquitin	(G,5)	01	12	962364	26234	FBXL5	AGCACGGAAATCGTTGTTGT	1	TGG	45	chr4	(+)	15644667	15644689	exon2, exon2	NM_001193534, NM_012161	(-)	40284	40306
Ubiquitin	(G,5)	01	12	875941	26234	FBXL5	GACGTCCACTTCTTCAGGAA	2	AGG	50	chr4	(+)	15655258	15655280	exon1, exon1, exon1	NM_001193534, NM_012161, NM_001193535	(-)	50875	50897
Ubiquitin	(G,5)	01	12	875944	26234	FBXL5	AGCTGCTTCATCCGCCAGTG	3	TGG	60	chr4	(+)	15655226	15655248	exon1, exon1, exon1	NM_001193534, NM_012161, NM_001193535	(-)	50843	50865
Ubiquitin	(G,5)	01	12	875952	26234	FBXL5	GATGCTTAGCCTCTTTGAAA	4	AGG	40	chr4	(-)	15644510	15644532	exon2, exon2, exon2	NM_001193534, NM_012161, NM_001193535	(-)	40127	40149
Ubiquitin	(G,6)	01	12	1025882	201456	FBXO15	CCTTCCAGTTAAGACCAAAG	1	AGG	45	chr18	(-)	74130423	74130445	exon4, exon4	NM_152676, NM_001142958	(-)	57071	57093
Ubiquitin	(G,6)	01	12	714183	201456	FBXO15	AAGGCTCACAGCATCCAAGT	2	AGG	50	chr18	(+)	74135812	74135834	exon3, exon3	NM_152676, NM_001142958	(-)	62460	62482
Ubiquitin	(G,6)	01	12	1025869	201456	FBXO15	TAACTGGAAGGCCTGTGTAA	3	GGG	45	chr18	(+)	74130435	74130457	exon4, exon4	NM_152676, NM_001142958	(-)	57083	57105
Ubiquitin	(G,6)	01	12	714187	201456	FBXO15	ATCTTGCAGCAGCACTGGCT	4	CGG	55	chr18	(-)	74147742	74147764	exon1	NM_001142958	(-)	74390	74412
Ubiquitin	(G,7)	01	12	632790	26263	FBXO22	GCAGAGTATTGCGGACCCAT	1	CGG	55	chr15	(+)	75904520	75904542	exon2, exon2	NM_012170, NM_147188	(+)	662	684
Ubiquitin	(G,7)	01	12	632788	26263	FBXO22	CGTGTTGAGTAACCTGGCGG	2	AGG	60	chr15	(+)	75904026	75904048	exon1, exon1	NM_012170, NM_147188	(+)	168	190
Ubiquitin	(G,7)	01	12	632800	26263	FBXO22	CTTGGTTCGCGTGGTAGCAG	3	AGG	60	chr15	(+)	75904599	75904621	exon2, exon2	NM_012170, NM_147188	(+)	741	763
Ubiquitin	(G,7)	01	12	632809	26263	FBXO22	GCACACACTCCCTCCATAAG	4	CGG	55	chr15	(-)	75904497	75904519	exon2, exon2	NM_012170, NM_147188	(+)	639	661
Ubiquitin	(G,8)	01	12	886897	26261	FBXO24	CCACGCTCTTGCTGAGACAT	1	CGG	55	chr7	(-)	100591707	100591729	exon4, exon4, exon4	NM_033506, NM_012172, NM_001163499	(+)	2135	2157
Ubiquitin	(G,8)	01	12	886928	26261	FBXO24	GTCAGAGACCTTGTTGCCCT	2	CGG	55	chr7	(+)	100590201	100590223	exon3, exon3, exon3	NM_033506, NM_012172, NM_001163499	(+)	629	651
Ubiquitin	(G,8)	01	12	886941	26261	FBXO24	CACGAAGGGCCTGTATTTCC	3	AGG	55	chr7	(+)	100591668	100591690	exon4, exon4, exon4	NM_033506, NM_012172, NM_001163499	(+)	2096	2118
Ubiquitin	(G,8)	01	12	168310	26261	FBXO24	AGAATGGCAGCTCTCTTCCA	4	GGG	50	chr7	(-)	100590330	100590352	exon3, exon3, exon3	NM_033506, NM_012172, NM_001163499	(+)	758	780
Ubiquitin	(G,9)	01	12	987366	126433	FBXO27	CGAATAAGGTTGCGTCCGAT	1	GGG	50	chr19	(+)	39031881	39031903	exon2	NM_178820	(-)	7861	7883
Ubiquitin	(G,9)	01	12	987373	126433	FBXO27	CGTGTTGCACCATCCACTTT	2	CGG	50	chr19	(+)	39031291	39031313	exon3	NM_178820	(-)	7271	7293
Ubiquitin	(G,9)	01	12	987381	126433	FBXO27	AACCTTATTCGCAACCCCTG	3	CGG	50	chr19	(-)	39031869	39031891	exon2	NM_178820	(-)	7849	7871
Ubiquitin	(G,9)	01	12	987390	126433	FBXO27	ACTACCCCCAGAGCTGCTTC	4	TGG	60	chr19	(-)	39032122	39032144	exon2	NM_178820	(-)	8102	8124
Ubiquitin	(G,10)	01	12	645758	84085	FBXO30	GGCCAGTTAGTTATGCAGAC	1	CGG	50	chr6	(-)	145806094	145806116	exon2	NM_032145	(-)	7959	7981
Ubiquitin	(G,10)	01	12	645763	84085	FBXO30	TCAGTAGACGGTGCATGACC	2	AGG	55	chr6	(-)	145806343	145806365	exon2	NM_032145	(-)	8208	8230
Ubiquitin	(G,10)	01	12	645768	84085	FBXO30	TGGACAACCAATCAAATCAC	3	AGG	40	chr6	(+)	145806304	145806326	exon2	NM_032145	(-)	8169	8191
Ubiquitin	(G,10)	01	12	645776	84085	FBXO30	GGCACAATTGGATATGGCCT	4	TGG	50	chr6	(-)	145806033	145806055	exon2	NM_032145	(-)	7898	7920
Ubiquitin	(G,11)	01	12	714787	79791	FBXO31	AGATCACAGGCGTGTCTTGT	1	CGG	50	chr16	(-)	87360311	87360333	exon2	NM_024735	(-)	33325	33347
Ubiquitin	(G,11)	01	12	714783	79791	FBXO31	TTGCGAAAACTTGCGGAAGC	2	TGG	50	chr16	(-)	87360334	87360356	exon2	NM_024735	(-)	33348	33370
Ubiquitin	(G,11)	01	12	714794	79791	FBXO31	TCCACACCGACACCATCTGG	3	AGG	60	chr16	(-)	87383421	87383443	exon1	NM_024735	(-)	56435	56457
Ubiquitin	(G,11)	01	12	714810	79791	FBXO31	GAAGATCTCCACCAGCAGCT	4	CGG	55	chr16	(+)	87383508	87383530	exon1	NM_024735	(-)	56522	56544
Ubiquitin	(H,2)	01	12	649283	254170	FBXO33	ATGTGCACGATCAGCTCGCT	1	GGG	55	chr14	(+)	39431927	39431949	exon1	NM_203301	(-)	35555	35577
Ubiquitin	(H,2)	01	12	649287	254170	FBXO33	CGCATGAGGAATTCCAGCCG	2	AGG	60	chr14	(+)	39431774	39431796	exon1	NM_203301	(-)	35402	35424
Ubiquitin	(H,2)	01	12	649291	254170	FBXO33	GCGTGAGTGCCTCTTCTATC	3	CGG	55	chr14	(-)	39431847	39431869	exon1	NM_203301	(-)	35475	35497
Ubiquitin	(H,2)	01	12	649295	254170	FBXO33	GAATTCCTCATGCGCAAGTG	4	CGG	50	chr14	(-)	39431765	39431787	exon1	NM_203301	(-)	35393	35415
Ubiquitin	(H,3)	01	12	782484	51725	FBXO40	CCATATTCGGAGTTGAGGCA	1	CGG	50	chr3	(-)	121621619	121621641	exon3	NM_016298	(+)	28297	28319
Ubiquitin	(H,3)	01	12	782489	51725	FBXO40	GGCACGGAACCTGCTCTAAA	2	GGG	55	chr3	(-)	121621603	121621625	exon3	NM_016298	(+)	28281	28303
Ubiquitin	(H,3)	01	12	782514	51725	FBXO40	GCAGCTTATTACCAGGCAGG	3	AGG	55	chr3	(-)	121621521	121621543	exon3	NM_016298	(+)	28199	28221
Ubiquitin	(H,3)	01	12	782486	51725	FBXO40	GTCCATGTCCCGCCACAAAC	4	TGG	60	chr3	(+)	121621651	121621673	exon3	NM_016298	(+)	28329	28351
Ubiquitin	(H,4)	01	12	653633	23403	FBXO46	ACGTGGTATGTCATCAAGCC	1	CGG	50	chr19	(-)	45713212	45713234	exon2	NM_001080469	(-)	2584	2606
Ubiquitin	(H,4)	01	12	653640	23403	FBXO46	TGACATACCACGTGTCCAGG	2	AGG	55	chr19	(+)	45713222	45713244	exon2	NM_001080469	(-)	2594	2616
Ubiquitin	(H,4)	01	12	653643	23403	FBXO46	AGAGAACACACCACCCGCCT	3	TGG	60	chr19	(-)	45713315	45713337	exon2	NM_001080469	(-)	2687	2709
Ubiquitin	(H,4)	01	12	413788	23403	FBXO46	TTCTTTGTGGCCCACCAGTG	4	TGG	55	chr19	(-)	45713167	45713189	exon2	NM_001080469	(-)	2539	2561
Ubiquitin	(H,5)	01	12	681226	25793	FBXO7	ACCGATTCACTACAGAGCAT	1	GGG	45	chr22	(-)	32483981	32484003	exon3, exon3, exon3	NM_001257990, NM_012179, NM_001033024	(+)	8745	8767
Ubiquitin	(H,5)	01	12	681228	25793	FBXO7	AGATAATGCGCATATGGCAG	2	AGG	45	chr22	(+)	32483935	32483957	exon3, exon3, exon3	NM_001257990, NM_012179, NM_001033024	(+)	8699	8721
Ubiquitin	(H,5)	01	12	1056603	25793	FBXO7	GTACATGCATCCTCTCTGCG	3	AGG	55	chr22	(+)	32485133	32485155	exon4, exon4, exon4	NM_001257990, NM_012179, NM_001033024	(+)	9897	9919
Ubiquitin	(H,5)	01	12	1056601	25793	FBXO7	CCGCTCAACTTCCACTTCTC	4	CGG	55	chr22	(-)	32485095	32485117	exon4, exon4, exon4	NM_001257990, NM_012179, NM_001033024	(+)	9859	9881
Ubiquitin	(H,6)	01	12	937258	84261	FBXW9	TTTTGGCGGACTGAGAACGC	1	GGG	55	chr19	(+)	12696456	12696478	exon1	NM_032301	(-)	7541	7563
Ubiquitin	(H,6)	01	12	937261	84261	FBXW9	GCTCGAGATCTGCTCCTACC	2	TGG	60	chr19	(-)	12696299	12696321	exon1	NM_032301	(-)	7384	7406
Ubiquitin	(H,6)	01	12	937259	84261	FBXW9	CTCACTTACGGCCGAAACCC	3	TGG	60	chr19	(+)	12696354	12696376	exon1	NM_032301	(-)	7439	7461
Ubiquitin	(H,6)	01	12	937265	84261	FBXW9	TCGTGTCTGACCATGTCACC	4	TGG	55	chr19	(-)	12696222	12696244	exon1	NM_032301	(-)	7307	7329
Ubiquitin	(H,7)	01	12	1119646	8322	FZD4	TTCACACCGCTCATCCAGTA	1	CGG	50	chr11	(-)	86954820	86954842	exon1	NM_012193	(-)	9146	9168
Ubiquitin	(H,7)	01	12	1119649	8322	FZD4	AACATCCCCATTGGCCCATG	2	CGG	55	chr11	(-)	86952403	86952425	exon2	NM_012193	(-)	6729	6751
Ubiquitin	(H,7)	01	12	1119648	8322	FZD4	GGTTGTGGTCGTTCTGTGGT	3	GGG	55	chr11	(+)	86952290	86952312	exon2	NM_012193	(-)	6616	6638
Ubiquitin	(H,7)	01	12	1119647	8322	FZD4	ACGCTGTGAACCCGTCCTGA	4	AGG	60	chr11	(-)	86952356	86952378	exon2	NM_012193	(-)	6682	6704
Ubiquitin	(H,8)	01	12	1070623	7855	FZD5	TGGTAGTCGGGCAGACAGAT	1	GGG	55	chr2	(+)	207768444	207768466	exon2	NM_003468	(-)	5859	5881
Ubiquitin	(H,8)	01	12	1070628	7855	FZD5	CCAGTTCAACCACGACACGC	2	AGG	60	chr2	(-)	207768559	207768581	exon2	NM_003468	(-)	5974	5996
Ubiquitin	(H,8)	01	12	498687	7855	FZD5	ACTGGTTGGGCATGTGCGTC	3	AGG	60	chr2	(+)	207768577	207768599	exon2	NM_003468	(-)	5992	6014
Ubiquitin	(H,8)	01	12	498695	7855	FZD5	ACCGTGATTTCCTGGCACAC	4	CGG	55	chr2	(+)	207768627	207768649	exon2	NM_003468	(-)	6042	6064
Ubiquitin	(H,9)	01	12	1047565	8325	FZD8	ATCACCGTGCCGCTGTGTAA	1	GGG	55	chr10	(-)	35641296	35641318	exon1	NM_031866	(-)	3048	3070
Ubiquitin	(H,9)	01	12	1047567	8325	FZD8	GTACACGCCCATCTGCCTAG	2	AGG	60	chr10	(-)	35641135	35641157	exon1	NM_031866	(-)	2887	2909
Ubiquitin	(H,9)	01	12	1047572	8325	FZD8	GTTGAACTGATTGGGCATGT	3	AGG	45	chr10	(+)	35641256	35641278	exon1	NM_031866	(-)	3008	3030
Ubiquitin	(H,9)	01	12	1047571	8325	FZD8	GTTGGAAGTGACCTCGCTGC	4	TGG	60	chr10	(-)	35641390	35641412	exon1	NM_031866	(-)	3142	3164
Ubiquitin	(H,10)	01	12	739782	51343	FZR1	GGATGACGATCTGGCGAAGC	1	AGG	60	chr19	(-)	3523013	3523035	exon1, exon1, exon2	NM_001136198, NM_001136197, NM_016263	(+)	16717	16739
Ubiquitin	(H,10)	01	12	739798	51343	FZR1	AAGGACGCCACCTCAGACAA	2	CGG	55	chr19	(+)	3526156	3526178	exon3, exon3, exon4	NM_001136198, NM_001136197, NM_016263	(+)	19860	19882
Ubiquitin	(H,10)	01	12	739786	51343	FZR1	GTGGCATCGTGTTCTCATTC	3	TGG	50	chr19	(-)	3523034	3523056	exon1, exon1, exon2	NM_001136198, NM_001136197, NM_016263	(+)	16738	16760
Ubiquitin	(H,10)	01	12	739814	51343	FZR1	CTGCTCAAGAATGAGCTGCT	4	GGG	50	chr19	(+)	3526279	3526301	exon4, exon4, exon5	NM_001136198, NM_001136197, NM_016263	(+)	19983	20005
Ubiquitin	(H,11)	01	12	751670	2597	GAPDH	CACTGGCGTCTTCACCACCA	1	TGG	60	chr12	(+)	6536977	6536999	exon5, exon4, exon5, exon4	NM_001289745, NM_001289746, NM_002046, NM_001256799	(+)	1759	1781
Ubiquitin	(H,11)	01	12	751712	2597	GAPDH	TTCCAATATGATTCCACCCA	2	TGG	40	chr12	(+)	6536693	6536715	exon4, exon3, exon4, exon3	NM_001289745, NM_001289746, NM_002046, NM_001256799	(+)	1475	1497
Ubiquitin	(H,11)	01	12	751681	2597	GAPDH	GATGCCCCCATGTTCGTCAT	3	GGG	55	chr12	(+)	6537152	6537174	exon6, exon5, exon6, exon5	NM_001289745, NM_001289746, NM_002046, NM_001256799	(+)	1934	1956
Ubiquitin	(H,11)	01	12	751720	2597	GAPDH	TCGCCCCACTTGATTTTGGA	4	GGG	50	chr12	(-)	6536927	6536949	exon5, exon4, exon5, exon4	NM_001289745, NM_001289746, NM_002046, NM_001256799	(+)	1709	1731
Ubiquitin	(A,2)	02	12	844066	57817	HAMP	GCTGTCATCGATCAAAGTGT	1	GGG	45	chr19	(+)	35285002	35285024	exon3	NM_021175	(+)	2657	2679
Ubiquitin	(A,2)	02	12	844118	57817	HAMP	CGCAGCAGAAAATGCAGATG	2	GGG	50	chr19	(-)	35284976	35284998	exon3	NM_021175	(+)	2631	2653
Ubiquitin	(A,2)	02	12	844073	57817	HAMP	CTCCTTCGCCTCTGGAACAT	3	GGG	55	chr19	(-)	35284938	35284960	exon3	NM_021175	(+)	2593	2615
Ubiquitin	(A,2)	02	12	844132	57817	HAMP	GGAAAACAGAGCCACTGGTC	4	AGG	55	chr19	(-)	35282637	35282659	exon1	NM_021175	(+)	292	314
Ubiquitin	(A,3)	02	12	967695	10013	HDAC6	CCGCTCTATCCCCAATCTAG	1	CGG	55	chrX	(+)	48802900	48802922	exon3	NM_006044	(+)	821	843
Ubiquitin	(A,3)	02	12	967698	10013	HDAC6	ACCTAATCGTGGGACTGCAA	2	GGG	50	chrX	(+)	48802974	48802996	exon3	NM_006044	(+)	895	917
Ubiquitin	(A,3)	02	12	967703	10013	HDAC6	GAAAGGACACGCAGCGATCT	3	AGG	55	chrX	(-)	48805498	48805520	exon5	NM_006044	(+)	3419	3441
Ubiquitin	(A,3)	02	12	967704	10013	HDAC6	TGAGCGGCTCCATGCCATCA	4	AGG	60	chrX	(+)	48805453	48805475	exon5	NM_006044	(+)	3374	3396
Ubiquitin	(A,4)	02	12	628172	55008	HERC6	ATTGTTGATCTCGTGAGCTG	1	CGG	45	chr4	(+)	88383247	88383269	exon2, exon2	NM_017912, NM_001165136	(+)	4509	4531
Ubiquitin	(A,4)	02	12	628177	55008	HERC6	TCTCGTGCGGAGACAACAGC	2	AGG	60	chr4	(+)	88379055	88379077	exon1, exon1	NM_017912, NM_001165136	(+)	317	339
Ubiquitin	(A,4)	02	12	628189	55008	HERC6	AAAGGAAGGGTCTTCGCATG	3	GGG	50	chr4	(+)	88383298	88383320	exon2, exon2	NM_017912, NM_001165136	(+)	4560	4582
Ubiquitin	(A,4)	02	12	628229	55008	HERC6	GCTGGGGATTGGAGAATTCA	4	AGG	50	chr4	(+)	88383339	88383361	exon2, exon2	NM_017912, NM_001165136	(+)	4601	4623
Ubiquitin	(A,5)	02	12	735177	81502	HM13	TGCCGTTATGCGGATCGCTG	1	AGG	60	chr20	(-)	31514563	31514585	exon1, exon1, exon1, exon1	NM_178580, NM_030789, NM_178582, NM_178581	(+)	154	176
Ubiquitin	(A,5)	02	12	735192	81502	HM13	TGCCTGAAACAATCACCAGC	2	CGG	50	chr20	(+)	31527497	31527519	exon2, exon2, exon2, exon2	NM_178580, NM_030789, NM_178582, NM_178581	(+)	13088	13110
Ubiquitin	(A,5)	02	12	735217	81502	HM13	CGAAGAAATACATGGACAGC	3	AGG	45	chr20	(-)	31538205	31538227	exon3, exon3, exon3, exon3	NM_178580, NM_030789, NM_178582, NM_178581	(+)	23796	23818
Ubiquitin	(A,5)	02	12	508372	81502	HM13	AGTGTGCAGCTGGCGATGAT	4	GGG	55	chr20	(-)	31527535	31527557	exon2, exon2, exon2, exon2	NM_178580, NM_030789, NM_178582, NM_178581	(+)	13126	13148
Ubiquitin	(A,6)	02	12	796537	10075	HUWE1	GGACCGCTTCGATGGAATAC	1	TGG	55	chrX	(-)	53647523	53647545	exon6	NM_031407	(-)	115428	115450
Ubiquitin	(A,6)	02	12	796549	10075	HUWE1	CATGGATGCTCGTATGTGAT	2	AGG	45	chrX	(-)	53647470	53647492	exon6	NM_031407	(-)	115375	115397
Ubiquitin	(A,6)	02	12	796544	10075	HUWE1	ATATCACTGGGTGGACCTGT	3	TGG	50	chrX	(-)	53647544	53647566	exon6	NM_031407	(-)	115449	115471
Ubiquitin	(A,6)	02	12	199824	10075	HUWE1	CAGCACCACTTGCATATCAG	4	AGG	50	chrX	(+)	53645419	53645441	exon7	NM_031407	(-)	113324	113346
Ubiquitin	(A,7)	02	12	1068163	3416	IDE	GCGATCTCTTAACAATTTCC	1	GGG	40	chr10	(-)	92474934	92474956	exon17, exon7	NM_004969, NM_001165946	(-)	23251	23273
Ubiquitin	(A,7)	02	12	1068166	3416	IDE	GGACCCCTTGCACTGTAACA	2	TGG	55	chr10	(-)	92479384	92479406	exon15, exon5	NM_004969, NM_001165946	(-)	27701	27723
Ubiquitin	(A,7)	02	12	1068187	3416	IDE	ACTCGTTGAGTGAGTCTTTG	3	AGG	45	chr10	(+)	92479342	92479364	exon15, exon5	NM_004969, NM_001165946	(-)	27659	27681
Ubiquitin	(A,7)	02	12	1068191	3416	IDE	AGGGGTCCACATAAGCAAAT	4	GGG	45	chr10	(+)	92479399	92479421	exon15, exon5	NM_004969, NM_001165946	(-)	27716	27738
Ubiquitin	(A,8)	02	12	739688	64207	IRF2BPL	GCAAGATTGTCTCCGGGACG	1	AGG	60	chr14	(+)	77027751	77027773	exon1	NM_024496	(-)	3209	3231
Ubiquitin	(A,8)	02	12	739689	64207	IRF2BPL	CAACAGCTCAACCACGTTGA	2	TGG	50	chr14	(-)	77027395	77027417	exon1	NM_024496	(-)	2853	2875
Ubiquitin	(A,8)	02	12	739722	64207	IRF2BPL	GGCCATGATCTGGGACTTCT	3	CGG	55	chr14	(-)	77027699	77027721	exon1	NM_024496	(-)	3157	3179
Ubiquitin	(A,8)	02	12	739700	64207	IRF2BPL	CTGTTGCTGTTGCTGTTGCG	4	CGG	55	chr14	(+)	77027469	77027491	exon1	NM_024496	(-)	2927	2949
Ubiquitin	(A,9)	02	12	825963	253980	KCTD13	TATTTGCTGTTCGGGGTCAG	1	CGG	50	chr16	(+)	29925909	29925931	exon1	NM_178863	(-)	19574	19596
Ubiquitin	(A,9)	02	12	825965	253980	KCTD13	GTACAATCCTCAATTACCTG	2	CGG	40	chr16	(-)	29923301	29923323	exon2	NM_178863	(-)	16966	16988
Ubiquitin	(A,9)	02	12	825969	253980	KCTD13	CCGGAGAGTACGAGAGAACT	3	GGG	55	chr16	(-)	29923260	29923282	exon2	NM_178863	(-)	16925	16947
Ubiquitin	(A,9)	02	12	825956	253980	KCTD13	AGCACGCTACTACCTGGTGC	4	AGG	60	chr16	(-)	29923222	29923244	exon2	NM_178863	(-)	16887	16909
Ubiquitin	(A,10)	02	12	748177	9817	KEAP1	GTACGCCTCCACTGAGTGCA	1	AGG	60	chr19	(-)	10499916	10499938	exon2, exon2	NM_012289, NM_203500	(-)	13797	13819
Ubiquitin	(A,10)	02	12	748180	9817	KEAP1	TTGGCATCATGAACGAGCTG	2	CGG	50	chr19	(-)	10499821	10499843	exon2, exon2	NM_012289, NM_203500	(-)	13702	13724
Ubiquitin	(A,10)	02	12	748188	9817	KEAP1	GATCATACCAAGCAGGCCTT	3	TGG	50	chr19	(-)	10499840	10499862	exon2, exon2	NM_012289, NM_203500	(-)	13721	13743
Ubiquitin	(A,10)	02	12	748194	9817	KEAP1	GGTCAAGTACCAGGATGCAC	4	CGG	55	chr19	(-)	10499766	10499788	exon2, exon2	NM_012289, NM_203500	(-)	13647	13669
Ubiquitin	(A,11)	02	12	759463	90293	KLHL13	TTGCTGGTAAAGATGCGTGT	1	AGG	45	chrX	(+)	117945459	117945481	exon3, exon2, exon2, exon3, exon3, exon2	NM_001168302, NM_001168303, NM_033495, NM_001168299, NM_001168301, NM_001168300	(-)	47647	47669
Ubiquitin	(A,11)	02	12	759460	90293	KLHL13	GCAATCCTTCAAGTCGAAGC	2	TGG	50	chrX	(+)	117920340	117920362	exon4, exon3, exon3, exon4, exon4, exon3	NM_001168302, NM_001168303, NM_033495, NM_001168299, NM_001168301, NM_001168300	(-)	22528	22550
Ubiquitin	(A,11)	02	12	759468	90293	KLHL13	GTGTGAGCAAAGTCGGTCTA	3	AGG	50	chrX	(-)	117919653	117919675	exon5, exon4, exon4, exon5, exon5, exon4	NM_001168302, NM_001168303, NM_033495, NM_001168299, NM_001168301, NM_001168300	(-)	21841	21863
Ubiquitin	(A,11)	02	12	759478	90293	KLHL13	CCATCATGACTCTATGCACA	4	GGG	45	chrX	(+)	117920274	117920296	exon4, exon3, exon3, exon4, exon4, exon3	NM_001168302, NM_001168303, NM_033495, NM_001168299, NM_001168301, NM_001168300	(-)	22462	22484
Ubiquitin	(B,2)	02	12	877349	80311	KLHL15	GACACTGGTGTCGTGGATGG	1	AGG	60	chrX	(+)	24006643	24006665	exon3	NM_030624	(-)	22928	22950
Ubiquitin	(B,2)	02	12	877351	80311	KLHL15	GGTGGCCAAGAGTGCTTTAT	2	GGG	50	chrX	(+)	24006541	24006563	exon3	NM_030624	(-)	22826	22848
Ubiquitin	(B,2)	02	12	877345	80311	KLHL15	TACCGTTCATGAGATTCTTC	3	AGG	40	chrX	(-)	24006375	24006397	exon3	NM_030624	(-)	22660	22682
Ubiquitin	(B,2)	02	12	286025	80311	KLHL15	GTTCAGAGCACTGTATGAGG	4	AGG	50	chrX	(-)	24006612	24006634	exon3	NM_030624	(-)	22897	22919
Ubiquitin	(B,3)	02	12	1018909	339451	KLHL17	GGAGATCCGTGCGCACAAAG	1	TGG	60	chr1	(+)	961488	961510	exon2	NM_198317	(+)	902	924
Ubiquitin	(B,3)	02	12	1018914	339451	KLHL17	GCACTACCACGATGCCTTCG	2	TGG	60	chr1	(+)	961404	961426	exon2	NM_198317	(+)	818	840
Ubiquitin	(B,3)	02	12	1018920	339451	KLHL17	GTAGTGCCGCTTGGAGTTGT	3	GGG	55	chr1	(-)	961388	961410	exon2	NM_198317	(+)	802	824
Ubiquitin	(B,3)	02	12	288357	339451	KLHL17	GTGAACATGGCGTGGAAGTA	4	GGG	50	chr1	(-)	961528	961550	exon2	NM_198317	(+)	942	964
Ubiquitin	(B,4)	02	12	842133	64410	KLHL25	CTTGCGAAGCGTGTTGAGGT	1	GGG	55	chr15	(+)	85769688	85769710	exon2	NM_022480	(-)	10363	10385
Ubiquitin	(B,4)	02	12	842149	64410	KLHL25	GAACGTCACCCTCTTCCACA	2	AGG	55	chr15	(-)	85769735	85769757	exon2	NM_022480	(-)	10410	10432
Ubiquitin	(B,4)	02	12	842154	64410	KLHL25	CTCAAAATAGCGGCTAGAGG	3	CGG	50	chr15	(+)	85769595	85769617	exon2	NM_022480	(-)	10270	10292
Ubiquitin	(B,4)	02	12	842129	64410	KLHL25	CTCACGCATCGCCATCAACG	4	AGG	60	chr15	(-)	85769468	85769490	exon2	NM_022480	(-)	10143	10165
Ubiquitin	(B,5)	02	12	994102	26249	KLHL3	AGAAACGGTCAGCTTGTCGC	1	TGG	55	chr5	(+)	137677557	137677579	exon4, exon6, exon6	NM_001257195, NM_001257194, NM_017415	(-)	60058	60080
Ubiquitin	(B,5)	02	12	994105	26249	KLHL3	TGGATATCAAGCTGCACACC	2	TGG	50	chr5	(+)	137677577	137677599	exon4, exon6, exon6	NM_001257195, NM_001257194, NM_017415	(-)	60078	60100
Ubiquitin	(B,5)	02	12	753894	26249	KLHL3	CATCTATACTGCTGAAATCG	3	AGG	40	chr5	(-)	137698307	137698329	exon2, exon4, exon4	NM_001257195, NM_001257194, NM_017415	(-)	80808	80830
Ubiquitin	(B,5)	02	12	753906	26249	KLHL3	GTTGCATCCCACCAATTGCC	4	TGG	55	chr5	(-)	137692351	137692373	exon3, exon5, exon5	NM_001257195, NM_001257194, NM_017415	(-)	74852	74874
Ubiquitin	(B,6)	02	12	605989	131377	KLHL40	TAGAAAGCGCGCCCGGAAGT	1	AGG	60	chr3	(-)	42685785	42685807	exon1	NM_152393	(+)	267	289
Ubiquitin	(B,6)	02	12	606000	131377	KLHL40	AGTTCCTCGACTGTGTGGTG	2	CGG	55	chr3	(+)	42685710	42685732	exon1	NM_152393	(+)	192	214
Ubiquitin	(B,6)	02	12	175093	131377	KLHL40	GCGCGATCTCTGATGTGTAC	3	AGG	55	chr3	(-)	42685882	42685904	exon1	NM_152393	(+)	364	386
Ubiquitin	(B,6)	02	12	175112	131377	KLHL40	ATCAGAGATCGCGCTGGATG	4	AGG	55	chr3	(+)	42685891	42685913	exon1	NM_152393	(+)	373	395
Ubiquitin	(B,7)	02	12	969477	57542	KLHL42	GCAGTTATTGAGCCGCACCT	1	GGG	55	chr12	(-)	27780698	27780720	exon1	NM_020782	(+)	445	467
Ubiquitin	(B,7)	02	12	969480	57542	KLHL42	ATGAGCTTCCTCTTGCTCAC	2	CGG	50	chr12	(-)	27780379	27780401	exon1	NM_020782	(+)	126	148
Ubiquitin	(B,7)	02	12	969482	57542	KLHL42	GTGCTGGACTTCATCAACGC	3	CGG	55	chr12	(+)	27780523	27780545	exon1	NM_020782	(+)	270	292
Ubiquitin	(B,7)	02	12	969486	57542	KLHL42	CGAGGACGAGGAGATGGATG	4	AGG	60	chr12	(+)	27780603	27780625	exon1	NM_020782	(+)	350	372
Ubiquitin	(B,8)	02	12	1024218	8085	KMT2D	AGTTGCCATTTGATTGGCCC	1	CGG	50	chr12	(-)	49054649	49054671	exon3	NM_003482	(-)	35675	35697
Ubiquitin	(B,8)	02	12	1024228	8085	KMT2D	AATCTGTGATAGGTCCTCAC	2	TGG	45	chr12	(+)	49054574	49054596	exon3	NM_003482	(-)	35600	35622
Ubiquitin	(B,8)	02	12	1024276	8085	KMT2D	CAGAGACCTCTCCCACATGT	3	GGG	55	chr12	(+)	49054949	49054971	exon2	NM_003482	(-)	35975	35997
Ubiquitin	(B,8)	02	12	358577	8085	KMT2D	CGTTGTGCTCTCTGTAACTG	4	CGG	50	chr12	(-)	49054713	49054735	exon3	NM_003482	(-)	35739	35761
Ubiquitin	(B,9)	02	12	955653	84708	LNX1	TGTAAAGGTGCCTCCCACTA	1	CGG	50	chr4	(-)	53508204	53508226	exon3, exon2	NM_001126328, NM_032622	(-)	47935	47957
Ubiquitin	(B,9)	02	12	955668	84708	LNX1	TAGTTAGCAGGACTGAGCCA	2	AGG	50	chr4	(+)	53557916	53557938	exon1	NM_032622	(-)	97647	97669
Ubiquitin	(B,9)	02	12	955661	84708	LNX1	GCCAGGCTCGTCTGTCATTA	3	AGG	55	chr4	(+)	53508074	53508096	exon3, exon2	NM_001126328, NM_032622	(-)	47805	47827
Ubiquitin	(B,9)	02	12	509354	84708	LNX1	GCTAACTACATTGACAATGT	4	GGG	35	chr4	(-)	53557901	53557923	exon1	NM_032622	(-)	97632	97654
Ubiquitin	(B,10)	02	12	1096441	164832	LONRF2	TTCATTATTGCTGCTGCGGG	1	CGG	50	chr2	(-)	100309190	100309212	exon2	NM_198461	(-)	35900	35922
Ubiquitin	(B,10)	02	12	1096439	164832	LONRF2	TAGCATGGAGCGAAAGAGCT	2	CGG	50	chr2	(+)	100321944	100321966	exon1	NM_198461	(-)	48654	48676
Ubiquitin	(B,10)	02	12	1096443	164832	LONRF2	GGCAGCGCTCAAGGCATTTT	3	AGG	55	chr2	(+)	100298883	100298905	exon7	NM_198461	(-)	25593	25615
Ubiquitin	(B,10)	02	12	1096440	164832	LONRF2	ACAGTTTCCGGATGACGTGG	4	AGG	55	chr2	(-)	100299759	100299781	exon5	NM_198461	(-)	26469	26491
Ubiquitin	(B,11)	02	12	818052	79836	LONRF3	GCTCCCACATTGTTCTAGTC	1	AGG	50	chrX	(+)	118989419	118989441	exon3, exon5, exon4	NM_024778, NM_001289109, NM_001031855	(+)	14806	14828
Ubiquitin	(B,11)	02	12	818045	79836	LONRF3	GGCACCTCACCCTAGATTAA	2	AGG	50	chrX	(+)	118986999	118987021	exon4	NM_001289109	(+)	10668	10690
Ubiquitin	(B,11)	02	12	818049	79836	LONRF3	TTACCAGCCATAATCTACCA	3	AGG	40	chrX	(+)	118987049	118987071	exon4	NM_001289109	(+)	10718	10740
Ubiquitin	(B,11)	02	12	818071	79836	LONRF3	GATGGACCCAGCTAAAGTGA	4	AGG	50	chrX	(+)	118989476	118989498	exon3, exon5, exon4	NM_024778, NM_001289109, NM_001031855	(+)	14863	14885
Ubiquitin	(C,2)	02	12	790428	10489	LRRC41	ATGTTGGCGAGCCAAGTTTA	1	TGG	45	chr1	(-)	46286469	46286491	exon4	NM_006369	(-)	8070	8092
Ubiquitin	(C,2)	02	12	790476	10489	LRRC41	CCTCACAGAACCAGCAACTC	2	CGG	55	chr1	(+)	46303274	46303296	exon1	NM_006369	(-)	24875	24897
Ubiquitin	(C,2)	02	12	332960	10489	LRRC41	TTTGAAGTATTGGGCCTGGG	3	AGG	50	chr1	(+)	46298347	46298369	exon2	NM_006369	(-)	19948	19970
Ubiquitin	(C,2)	02	12	332955	10489	LRRC41	TCATCAGTTCATCCCAGAGT	4	CGG	45	chr1	(+)	46297586	46297608	exon3	NM_006369	(-)	19187	19209
Ubiquitin	(C,3)	02	12	735857	26046	LTN1	AGCGAACTAAAGGGAACCTG	1	AGG	50	chr21	(-)	28992764	28992786	exon1, exon1	NM_015565, NM_001320766	(-)	64620	64642
Ubiquitin	(C,3)	02	12	735871	26046	LTN1	ACACAACTTCCGGCTTCTGG	2	CGG	55	chr21	(+)	28992860	28992882	exon1, exon1	NM_015565, NM_001320766	(-)	64716	64738
Ubiquitin	(C,3)	02	12	735890	26046	LTN1	GGAACATCTCAGAGTGACCT	3	AGG	50	chr21	(-)	28986840	28986862	exon2, exon2	NM_015565, NM_001320766	(-)	58696	58718
Ubiquitin	(C,3)	02	12	254034	26046	LTN1	AAAGTTTCCGCAGCACCATT	4	CGG	45	chr21	(+)	28986760	28986782	exon2, exon2	NM_015565, NM_001320766	(-)	58616	58638
Ubiquitin	(C,4)	02	12	704192	10459	MAD2L2	AGACGAATTTCTCCACTGGG	1	CGG	50	chr1	(+)	11676882	11676904	exon5, exon5	NM_001127325, NM_006341	(-)	2403	2425
Ubiquitin	(C,4)	02	12	704188	10459	MAD2L2	TCTCATCCTCTACGTGCGCG	2	AGG	60	chr1	(-)	11680406	11680428	exon3, exon3	NM_001127325, NM_006341	(-)	5927	5949
Ubiquitin	(C,4)	02	12	704189	10459	MAD2L2	CGTTGTACTTCTTGCGTTTC	3	TGG	45	chr1	(+)	11680364	11680386	exon3, exon3	NM_001127325, NM_006341	(-)	5885	5907
Ubiquitin	(C,4)	02	12	704213	10459	MAD2L2	CACGCTGATCTTCAGGATGA	4	AGG	50	chr1	(+)	11676077	11676099	exon6, exon6	NM_001127325, NM_006341	(-)	1598	1620
Ubiquitin	(C,5)	02	12	896514	57787	MARK4	CGAGAAGTCCGCATCATGAA	1	GGG	50	chr19	(+)	45263325	45263347	exon4, exon4	NM_031417, NM_001199867	(+)	12068	12090
Ubiquitin	(C,5)	02	12	896518	57787	MARK4	GACTGAGAAGACGCTGTACC	2	TGG	55	chr19	(+)	45264706	45264728	exon5, exon5	NM_031417, NM_001199867	(+)	13449	13471
Ubiquitin	(C,5)	02	12	896522	57787	MARK4	TACCGCCTGCTGAGGACCAT	3	TGG	60	chr19	(+)	45259112	45259134	exon2, exon2	NM_031417, NM_001199867	(+)	7855	7877
Ubiquitin	(C,5)	02	12	896535	57787	MARK4	GGTTTTGTCGATAATCTTGA	4	TGG	35	chr19	(-)	45263117	45263139	exon3, exon3	NM_031417, NM_001199867	(+)	11860	11882
Ubiquitin	(C,6)	02	12	1057670	4157	MC1R	CGTCAGAGATGGACACCTCC	1	AGG	60	chr16	(-)	89919363	89919385	exon1	NM_002386	(+)	1485	1507
Ubiquitin	(C,6)	02	12	1057673	4157	MC1R	GTTCCGGTTCTTGGCGATGG	2	TGG	60	chr16	(-)	89919440	89919462	exon1	NM_002386	(+)	1562	1584
Ubiquitin	(C,6)	02	12	1057677	4157	MC1R	GTACTGCTTCATCTGCTGCC	3	TGG	55	chr16	(+)	89919477	89919499	exon1	NM_002386	(+)	1599	1621
Ubiquitin	(C,6)	02	12	1057678	4157	MC1R	GGGAGCCCAGAAGTCTTCTC	4	TGG	60	chr16	(-)	89919276	89919298	exon1	NM_002386	(+)	1398	1420
Ubiquitin	(C,7)	02	12	867883	4193	MDM2	CGACCTTGACAAATCACACA	1	AGG	45	chr12	(-)	68839682	68839704	exon11, exon11, exon6, exon5, exon9	NM_001145337, NM_002392, NM_001278462, NM_001145340, NM_001145339	(+)	31511	31533
Ubiquitin	(C,7)	02	12	1036114	4193	MDM2	GACCATCTACCTCATCTAGA	2	AGG	45	chr12	(+)	68824610	68824632	exon7, exon7	NM_001145337, NM_002392	(+)	16439	16461
Ubiquitin	(C,7)	02	12	793351	4193	MDM2	GTGGTTACAGCACCATCAGT	3	AGG	50	chr12	(-)	68809236	68809258	exon2, exon2, exon2, exon2, exon2	NM_001145337, NM_002392, NM_001278462, NM_001145340, NM_001145339	(+)	1065	1087
Ubiquitin	(C,8)	02	12	666471	9440	MED17	GATAGACTTCAGCCAGGGTT	2	CGG	50	chr11	(+)	93784651	93784673	exon1	NM_004268	(+)	413	435
Ubiquitin	(C,8)	02	12	666474	9440	MED17	AGTGCGGATCAGCATCGAAT	3	CGG	50	chr11	(+)	93784531	93784553	exon1	NM_004268	(+)	293	315
Ubiquitin	(C,8)	02	12	666486	9440	MED17	CGAGAAGCAGGTCCATGAGG	4	TGG	60	chr11	(+)	93784558	93784580	exon1	NM_004268	(+)	320	342
Ubiquitin	(C,9)	02	12	720248	9862	MED24	GCGCTGGAGTGACTACCAAT	1	GGG	55	chr17	(-)	40053529	40053551	exon2, exon2, exon2	NM_014815, NM_001267797, NM_001079518	(-)	34433	34455
Ubiquitin	(C,9)	02	12	720257	9862	MED24	ATATCCCAGGTGGCTCCTTT	2	AGG	50	chr17	(+)	40053483	40053505	exon2, exon2, exon2	NM_014815, NM_001267797, NM_001079518	(-)	34387	34409
Ubiquitin	(C,9)	02	12	720253	9862	MED24	GGGAACTAATGGCATACTTC	3	AGG	45	chr17	(+)	40053300	40053322	exon3, exon3, exon3	NM_014815, NM_001267797, NM_001079518	(-)	34204	34226
Ubiquitin	(C,9)	02	12	720271	9862	MED24	CTTGCAAAATGGCTTGCTTC	4	AGG	45	chr17	(+)	40053562	40053584	exon2, exon2, exon2	NM_014815, NM_001267797, NM_001079518	(-)	34466	34488
Ubiquitin	(C,10)	02	12	691651	84206	MEX3B	TCGGCGACATGCTCAGAACT	1	GGG	55	chr15	(+)	82045467	82045489	exon1	NM_032246	(-)	3690	3712
Ubiquitin	(C,10)	02	12	124719	84206	MEX3B	ATGTTCACGCTCTTCTTGCG	2	CGG	50	chr15	(+)	82045509	82045531	exon1	NM_032246	(-)	3732	3754
Ubiquitin	(C,10)	02	12	124739	84206	MEX3B	ACATCAAGACCCCAGTTCGC	3	GGG	55	chr15	(-)	82044552	82044574	exon2	NM_032246	(-)	2775	2797
Ubiquitin	(C,10)	02	12	124758	84206	MEX3B	CTTTGTTGTGACGGGCAGGA	4	AGG	55	chr15	(-)	82044518	82044540	exon2	NM_032246	(-)	2741	2763
Ubiquitin	(C,11)	02	12	895952	4281	MID1	GGTCATGGTGTTGGCGTCAA	1	AGG	55	chrX	(+)	10567212	10567234	exon2, exon2, exon1, exon2, exon2, exon2, exon1, exon1, exon1	NM_000381, NM_001098624, NM_001193278, NM_033290, NM_033289, NM_001193277, NM_001193280, NM_001193279, NM_001193281	(-)	61872	61894
Ubiquitin	(C,11)	02	12	895954	4281	MID1	GTGTGATACTAGGATGCGGT	2	GGG	50	chrX	(+)	10567425	10567447	exon2, exon2, exon1, exon2, exon2, exon2, exon1, exon1, exon1	NM_000381, NM_001098624, NM_001193278, NM_033290, NM_033289, NM_001193277, NM_001193280, NM_001193279, NM_001193281	(-)	62085	62107
Ubiquitin	(C,11)	02	12	895946	4281	MID1	ACCTGTCGATGATGTTCTGT	3	AGG	45	chrX	(+)	10567292	10567314	exon2, exon2, exon1, exon2, exon2, exon2, exon1, exon1, exon1	NM_000381, NM_001098624, NM_001193278, NM_033290, NM_033289, NM_001193277, NM_001193280, NM_001193279, NM_001193281	(-)	61952	61974
Ubiquitin	(C,11)	02	12	895951	4281	MID1	GGACTCCACAGACTCGTTGG	4	TGG	60	chrX	(+)	10567398	10567420	exon2, exon2, exon1, exon2, exon2, exon2, exon1, exon1, exon1	NM_000381, NM_001098624, NM_001193278, NM_033290, NM_033289, NM_001193277, NM_001193280, NM_001193279, NM_001193281	(-)	62058	62080
Ubiquitin	(D,2)	02	12	670787	27304	MOCS3	GTCGGCTCTTTTGGCTGAGC	1	AGG	60	chr20	(+)	50958929	50958951	exon1	NM_014484	(+)	116	138
Ubiquitin	(D,2)	02	12	670788	27304	MOCS3	ATAGCGCAGAATCTCATCTC	2	GGG	45	chr20	(-)	50959009	50959031	exon1	NM_014484	(+)	196	218
Ubiquitin	(D,2)	02	12	670795	27304	MOCS3	CTACCACGTCATAGTCCACA	3	AGG	50	chr20	(-)	50959172	50959194	exon1	NM_014484	(+)	359	381
Ubiquitin	(D,2)	02	12	670799	27304	MOCS3	TTGGGCAACTTCAGCTTGTA	4	AGG	45	chr20	(-)	50958868	50958890	exon1	NM_014484	(+)	55	77
Ubiquitin	(D,3)	02	12	908834	4077	NBR1	GTCGTTTTGCTCCTACAACT	1	GGG	45	chr17	(-)	43186324	43186346	exon6, exon6, exon6, exon5	NM_031862, NM_005899, NM_001291571, NM_001291572	(+)	15355	15377
Ubiquitin	(D,3)	02	12	908849	4077	NBR1	AGCAAAACGACTAGCTGCCA	2	GGG	50	chr17	(+)	43186336	43186358	exon6, exon6, exon6, exon5	NM_031862, NM_005899, NM_001291571, NM_001291572	(+)	15367	15389
Ubiquitin	(D,3)	02	12	908831	4077	NBR1	CAACGACATGGTGCCCTTCG	3	TGG	60	chr17	(-)	43186288	43186310	exon6, exon6, exon6, exon5	NM_031862, NM_005899, NM_001291571, NM_001291572	(+)	15319	15341
Ubiquitin	(D,3)	02	12	908878	4077	NBR1	ATCAGACATGAAGACCCCAG	4	AGG	50	chr17	(+)	43186408	43186430	exon6, exon6, exon6, exon5	NM_031862, NM_005899, NM_001291571, NM_001291572	(+)	15439	15461
Ubiquitin	(D,4)	02	12	702825	9148	NEURL1	ACTTGCTCGTAGATGAGGAC	1	CGG	50	chr10	(-)	103571081	103571103	exon2	NM_004210	(+)	77104	77126
Ubiquitin	(D,4)	02	12	702856	9148	NEURL1	GTGGCATCGGTGAGAAGTGA	2	CGG	55	chr10	(-)	103570893	103570915	exon2	NM_004210	(+)	76916	76938
Ubiquitin	(D,4)	02	12	702887	9148	NEURL1	AAGAAGCAGTGCTGCTGGAG	3	CGG	55	chr10	(+)	103571507	103571529	exon3	NM_004210	(+)	77530	77552
Ubiquitin	(D,4)	02	12	453212	9148	NEURL1	CCTCATGGACCTCAGCCACA	4	AGG	60	chr10	(+)	103571008	103571030	exon2	NM_004210	(+)	77031	77053
Ubiquitin	(D,5)	02	12	990352	4761	NEUROD2	ACTTGGGCACGTCCGAGAGA	1	AGG	60	chr17	(+)	39606548	39606570	exon2	NM_006160	(-)	2781	2803
Ubiquitin	(D,5)	02	12	990356	4761	NEUROD2	TTGGTCATCTTGCGCTTCTT	2	GGG	45	chr17	(+)	39606262	39606284	exon2	NM_006160	(-)	2495	2517
Ubiquitin	(D,5)	02	12	990354	4761	NEUROD2	CAAGATGACCAAGGCGCGCT	3	TGG	60	chr17	(-)	39606251	39606273	exon2	NM_006160	(-)	2484	2506
Ubiquitin	(D,5)	02	12	990359	4761	NEUROD2	AGTCCCTCTCCGTGGAGAAG	4	AGG	60	chr17	(-)	39606407	39606429	exon2	NM_006160	(-)	2640	2662
Ubiquitin	(D,6)	02	12	993812	4792	NFKBIA	GGAGTACGAGCAGATGGTCA	1	AGG	55	chr14	(-)	35404503	35404525	exon1	NM_020529	(-)	2994	3016
Ubiquitin	(D,6)	02	12	993809	4792	NFKBIA	GGAAGTGATCCGCCAGGTGA	2	AGG	60	chr14	(-)	35403731	35403753	exon2	NM_020529	(-)	2222	2244
Ubiquitin	(D,6)	02	12	993822	4792	NFKBIA	CAACCAGCCAGAAATTGCTG	3	AGG	50	chr14	(-)	35403312	35403334	exon3	NM_020529	(-)	1803	1825
Ubiquitin	(D,6)	02	12	536189	4792	NFKBIA	GGTTGGTGATCACAGCCAAG	4	TGG	55	chr14	(+)	35403330	35403352	exon3	NM_020529	(-)	1821	1843
Ubiquitin	(D,7)	02	12	942568	4804	NGFR	ACGGTCTGGTTGGCTCCACA	1	AGG	60	chr17	(-)	49502162	49502184	exon2	NM_002507	(+)	6870	6892
Ubiquitin	(D,7)	02	12	942573	4804	NGFR	ACTCACCGCTGTGTGTGTAC	2	AGG	55	chr17	(-)	49502101	49502123	exon2	NM_002507	(+)	6809	6831
Ubiquitin	(D,7)	02	12	942576	4804	NGFR	ATGCCTCCTTGGCACCTCCA	3	AGG	60	chr17	(-)	49502068	49502090	exon2	NM_002507	(+)	6776	6798
Ubiquitin	(D,7)	02	12	550225	4804	NGFR	GTGCTGCAAAGCCTGCAACC	4	TGG	60	chr17	(+)	49502122	49502144	exon2	NM_002507	(+)	6830	6852
Ubiquitin	(D,8)	02	12	900523	85409	NKD2	CAACTCCTCAGCGCAGATGA	1	CGG	55	chr5	(+)	1033416	1033438	exon5, exon5	NM_001271082, NM_033120	(+)	24455	24477
Ubiquitin	(D,8)	02	12	900536	85409	NKD2	ACTCCCCGCTGAGAAAGCTG	2	AGG	60	chr5	(+)	1033376	1033398	exon5, exon5	NM_001271082, NM_033120	(+)	24415	24437
Ubiquitin	(D,8)	02	12	900526	85409	NKD2	AGAGCGTGAACGTCCACTCC	3	TGG	60	chr5	(-)	1034273	1034295	exon6, exon6	NM_001271082, NM_033120	(+)	25312	25334
Ubiquitin	(D,8)	02	12	900533	85409	NKD2	ACTCCAGTGCGATGTCTCGG	4	TGG	60	chr5	(+)	1034237	1034259	exon6, exon6	NM_001271082, NM_033120	(+)	25276	25298
Ubiquitin	(D,9)	02	12	612540	51701	NLK	ATATTTCCCATCACCGGCAC	1	CGG	50	chr17	(+)	28043149	28043171	exon1	NM_016231	(+)	488	510
Ubiquitin	(D,9)	02	12	612575	51701	NLK	CGCCTTAACTGTAGCAGCTG	2	CGG	55	chr17	(-)	28043220	28043242	exon1	NM_016231	(+)	559	581
Ubiquitin	(D,9)	02	12	612549	51701	NLK	TGTACAGCAGCACACCTCTT	3	CGG	50	chr17	(+)	28043062	28043084	exon1	NM_016231	(+)	401	423
Ubiquitin	(D,9)	02	12	506329	51701	NLK	ATGATGGCGGCTTACAATGG	4	CGG	50	chr17	(+)	28042907	28042929	exon1	NM_016231	(+)	246	268
Ubiquitin	(D,10)	02	12	789477	197370	NSMCE1	GATGACCCATGGCGTGCTAG	1	AGG	60	chr16	(-)	27257483	27257505	exon2	NM_145080	(-)	32490	32512
Ubiquitin	(D,10)	02	12	789481	197370	NSMCE1	GCGTCATGACTGATGTCCAC	2	CGG	55	chr16	(-)	27257523	27257545	exon2	NM_145080	(-)	32530	32552
Ubiquitin	(D,10)	02	12	789479	197370	NSMCE1	CAATGCCACCGTAGATAAGT	3	TGG	45	chr16	(-)	27235276	27235298	exon3	NM_145080	(-)	10283	10305
Ubiquitin	(D,10)	02	12	789486	197370	NSMCE1	CGCCATGGGTCATCAGCAAC	4	TGG	60	chr16	(+)	27257492	27257514	exon2	NM_145080	(-)	32499	32521
Ubiquitin	(D,11)	02	12	1002105	64359	NXN	GCGTCGAGGAATATTAGTGA	1	TGG	45	chr17	(+)	826020	826042	exon2, exon2	NM_022463, NM_001205319	(-)	26708	26730
Ubiquitin	(D,11)	02	12	1002114	64359	NXN	GGAATCCTACCGGAAGATCA	2	AGG	50	chr17	(-)	822400	822422	exon4, exon4	NM_022463, NM_001205319	(-)	23088	23110
Ubiquitin	(D,11)	02	12	1002108	64359	NXN	GCGTCTATTTCTCCGCACAT	3	TGG	50	chr17	(-)	823632	823654	exon3, exon3	NM_022463, NM_001205319	(-)	24320	24342
Ubiquitin	(D,11)	02	12	1002103	64359	NXN	ATATTCCTCGACGCCACCAC	4	TGG	55	chr17	(-)	826011	826033	exon2, exon2	NM_022463, NM_001205319	(-)	26699	26721
Ubiquitin	(E,2)	02	12	972614	28962	OSTM1	TGCTGACGACCTGTTGGAAG	1	AGG	55	chr6	(+)	108074279	108074301	exon1	NM_014028	(-)	32871	32893
Ubiquitin	(E,2)	02	12	972618	28962	OSTM1	ACTCAGGATCCAGATCCGGC	2	AGG	60	chr6	(+)	108074402	108074424	exon1	NM_014028	(-)	32994	33016
Ubiquitin	(E,2)	02	12	972629	28962	OSTM1	TGCTGTTGGCGAAGTCCAGC	3	AGG	60	chr6	(+)	108074369	108074391	exon1	NM_014028	(-)	32961	32983
Ubiquitin	(E,2)	02	12	972649	28962	OSTM1	AACAGCAGCGCAGAGCTGAC	4	AGG	60	chr6	(-)	108074353	108074375	exon1	NM_014028	(-)	32945	32967
Ubiquitin	(E,3)	02	12	901063	54623	PAF1	GGTGATGAACTTGGGGTCGA	1	AGG	55	chr19	(+)	39390089	39390111	exon2, exon3	NM_001256826, NM_019088	(-)	4460	4482
Ubiquitin	(E,3)	02	12	901071	54623	PAF1	TGAGATCGATGGTGACCCCC	2	AGG	60	chr19	(+)	39389673	39389695	exon3, exon4	NM_001256826, NM_019088	(-)	4044	4066
Ubiquitin	(E,3)	02	12	901076	54623	PAF1	TACTCTGTCTTTCGCATCCA	3	TGG	45	chr19	(+)	39389336	39389358	exon5, exon6	NM_001256826, NM_019088	(-)	3707	3729
Ubiquitin	(E,3)	02	12	573690	54623	PAF1	GGCTATTGCAGTACTTGACT	4	CGG	45	chr19	(+)	39390124	39390146	exon2, exon3	NM_001256826, NM_019088	(-)	4495	4517
Ubiquitin	(E,4)	02	12	634073	11315	PARK7	CTCGCCTCATGACATCTACA	1	GGG	50	chr1	(-)	7962848	7962870	exon2, exon2	NM_007262, NM_001123377	(+)	1195	1217
Ubiquitin	(E,4)	02	12	634071	11315	PARK7	TATGATGTGGTGGTTCTACC	2	AGG	45	chr1	(+)	7969351	7969373	exon4, exon4	NM_007262, NM_001123377	(+)	7698	7720
Ubiquitin	(E,4)	02	12	634085	11315	PARK7	GCTCTGGTCATCCTGGCTAA	3	AGG	55	chr1	(+)	7962801	7962823	exon2, exon2	NM_007262, NM_001123377	(+)	1148	1170
Ubiquitin	(E,4)	02	12	634068	11315	PARK7	AGTACAGTGTAGCCGTGATG	4	TGG	50	chr1	(+)	7965362	7965384	exon3, exon3	NM_007262, NM_001123377	(+)	3709	3731
Ubiquitin	(E,5)	02	12	779219	84875	PARP10	TAGAGAGTGAGCAGCTCGTC	1	GGG	55	chr8	(+)	143986147	143986169	exon2, exon1	NM_032789, NM_001317895	(-)	8996	9018
Ubiquitin	(E,5)	02	12	779220	84875	PARP10	TTTGAAAACCGCCGACGCTC	2	TGG	55	chr8	(-)	143986123	143986145	exon2, exon1	NM_032789, NM_001317895	(-)	8972	8994
Ubiquitin	(E,5)	02	12	779231	84875	PARP10	CATGTAGTTCGTGATCTGCC	3	TGG	50	chr8	(+)	143985934	143985956	exon3, exon2	NM_032789, NM_001317895	(-)	8783	8805
Ubiquitin	(E,5)	02	12	779227	84875	PARP10	AGTACAGCCTTGCTGTGCCT	4	TGG	55	chr8	(-)	143985778	143985800	exon3, exon2	NM_032789, NM_001317895	(-)	8627	8649
Ubiquitin	(E,6)	02	12	600270	23598	PATZ1	CGACTCAAAGTACTCGCTGC	1	AGG	55	chr22	(+)	31345399	31345421	exon1, exon1, exon1, exon1	NM_032052, NM_014323, NM_032050, NM_032051	(-)	4721	4743
Ubiquitin	(E,6)	02	12	600291	23598	PATZ1	CTGAACCAGCAGCGCAAAAA	2	CGG	50	chr22	(-)	31345493	31345515	exon1, exon1, exon1, exon1	NM_032052, NM_014323, NM_032050, NM_032051	(-)	4815	4837
Ubiquitin	(E,6)	02	12	600279	23598	PATZ1	GATGCACACTATCAGCTCCA	3	AGG	50	chr22	(-)	31345266	31345288	exon1, exon1, exon1, exon1	NM_032052, NM_014323, NM_032050, NM_032051	(-)	4588	4610
Ubiquitin	(E,6)	02	12	600289	23598	PATZ1	TGGTATGTGTAGCAGCCAGA	4	CGG	50	chr22	(+)	31345550	31345572	exon1, exon1, exon1, exon1	NM_032052, NM_014323, NM_032050, NM_032051	(-)	4872	4894
Ubiquitin	(E,7)	02	12	620221	5080	PAX6	CCGAGACAGATTACTGTCCG	1	AGG	55	chr11	(-)	31801590	31801612	exon7, exon7, exon5, exon6, exon6, exon6, exon7, exon7, exon4	NM_001258462, NM_001604, NM_001258465, NM_000280, NM_001127612, NM_001258464, NM_001258463, NM_001310158, NM_001310159	(-)	8386	8408
Ubiquitin	(E,7)	02	12	620219	5080	PAX6	ACGGGCACTCCCGCTTATAC	2	TGG	60	chr11	(+)	31801632	31801654	exon7, exon7, exon5, exon6, exon6, exon6, exon7, exon7, exon4	NM_001258462, NM_001604, NM_001258465, NM_000280, NM_001127612, NM_001258464, NM_001258463, NM_001310158, NM_001310159	(-)	8428	8450
Ubiquitin	(E,7)	02	12	464302	5080	PAX6	GTGGTGTCTTTGTCAACGGG	3	CGG	55	chr11	(-)	31802788	31802810	exon5, exon5, exon4, exon5, exon5, exon5, exon5, exon5, exon3	NM_001258462, NM_001604, NM_001258465, NM_000280, NM_001127612, NM_001258464, NM_001258463, NM_001310158, NM_001310159	(-)	9584	9606
Ubiquitin	(E,7)	02	12	464300	5080	PAX6	AGAATTCGGGAAATGTCGCA	4	CGG	45	chr11	(+)	31802708	31802730	exon5, exon5, exon4, exon5, exon5, exon5, exon5, exon5, exon3	NM_001258462, NM_001604, NM_001258465, NM_000280, NM_001127612, NM_001258464, NM_001258463, NM_001310158, NM_001310159	(-)	9504	9526
Ubiquitin	(E,8)	02	12	848266	84759	PCGF1	GCATGACCCGGTCCAGTTTG	1	AGG	60	chr2	(+)	74506771	74506793	exon3	NM_032673	(-)	1729	1751
Ubiquitin	(E,8)	02	12	848270	84759	PCGF1	TTGCGATCGCGATGAGGCTT	2	CGG	55	chr2	(-)	74507621	74507643	exon1	NM_032673	(-)	2579	2601
Ubiquitin	(E,8)	02	12	848275	84759	PCGF1	GCAGGACATCGTGTATAAGC	3	TGG	50	chr2	(-)	74506750	74506772	exon3	NM_032673	(-)	1708	1730
Ubiquitin	(E,8)	02	12	848289	84759	PCGF1	TGTACAAGATGGACCCGCTA	4	CGG	50	chr2	(-)	74507582	74507604	exon1	NM_032673	(-)	2540	2562
Ubiquitin	(E,9)	02	12	1048484	7703	PCGF2	CATCGACGCCACCACTATCG	1	TGG	60	chr17	(-)	38740306	38740328	exon3	NM_007144	(-)	6410	6432
Ubiquitin	(E,9)	02	12	1048485	7703	PCGF2	ACGTGCAGGTCCATAAAACC	2	CGG	50	chr17	(-)	38739603	38739625	exon4	NM_007144	(-)	5707	5729
Ubiquitin	(E,9)	02	12	1048486	7703	PCGF2	AACCTGCATCGTGCGCTACC	3	TGG	60	chr17	(-)	38739653	38739675	exon4	NM_007144	(-)	5757	5779
Ubiquitin	(E,9)	02	12	1048493	7703	PCGF2	TTGTCTACAAATTGGTCCCT	4	GGG	40	chr17	(-)	38739208	38739230	exon5	NM_007144	(-)	5312	5334
Ubiquitin	(E,10)	02	12	1038637	246330	PELI3	GCATAGATGCGGGCAGTATA	1	GGG	50	chr11	(-)	66473376	66473398	exon6, exon4, exon5, exon5	NM_145065, NM_001243136, NM_001243135, NM_001098510	(+)	6512	6534
Ubiquitin	(E,10)	02	12	701494	246330	PELI3	TACTTGATGGGCTCCTCGCC	2	TGG	60	chr11	(-)	66468237	66468259	exon2, exon2, exon2	NM_145065, NM_001243135, NM_001098510	(+)	1373	1395
Ubiquitin	(E,10)	02	12	701495	246330	PELI3	GTAACAGACACGTCCCCTGG	3	AGG	60	chr11	(+)	66473277	66473299	exon6, exon4, exon5, exon5	NM_145065, NM_001243136, NM_001243135, NM_001098510	(+)	6413	6435
Ubiquitin	(E,10)	02	12	701496	246330	PELI3	GCATCTCGTATACACTGTCC	4	CGG	50	chr11	(+)	66472394	66472416	exon5, exon3, exon4, exon4	NM_145065, NM_001243136, NM_001243135, NM_001098510	(+)	5530	5552
Ubiquitin	(E,11)	02	12	739181	5187	PER1	AGTCTAGAGGCGCATCTCAG	1	CGG	55	chr17	(-)	8150503	8150525	exon2	NM_002616	(-)	10034	10056
Ubiquitin	(E,11)	02	12	739189	5187	PER1	GCTGTTGGCATCGGTGTCAT	2	CGG	55	chr17	(+)	8150560	8150582	exon2	NM_002616	(-)	10091	10113
Ubiquitin	(E,11)	02	12	739177	5187	PER1	TCCAACGGGCATGAGTCTAG	3	AGG	55	chr17	(-)	8150516	8150538	exon2	NM_002616	(-)	10047	10069
Ubiquitin	(E,11)	02	12	739212	5187	PER1	GGGGAATCATTTTGTCCTGG	4	GGG	50	chr17	(-)	8150636	8150658	exon2	NM_002616	(-)	10167	10189
Ubiquitin	(F,2)	02	12	756507	8863	PER3	TGGTTTATTGCGTCTCTCCG	1	AGG	50	chr1	(-)	7785512	7785534	exon3, exon3, exon3, exon3	NM_001289863, NM_016831, NM_001289862, NM_001289861	(+)	1084	1106
Ubiquitin	(F,2)	02	12	756516	8863	PER3	AGTGTGTTCTGAAGCGATAG	2	TGG	45	chr1	(-)	7786802	7786824	exon4, exon4, exon4, exon4	NM_001289863, NM_016831, NM_001289862, NM_001289861	(+)	2374	2396
Ubiquitin	(F,2)	02	12	756539	8863	PER3	CTTGAACGCTGTGGACACAG	3	CGG	55	chr1	(-)	7785564	7785586	exon3, exon3, exon3, exon3	NM_001289863, NM_016831, NM_001289862, NM_001289861	(+)	1136	1158
Ubiquitin	(F,2)	02	12	756522	8863	PER3	TTGAGGGCATCTAGAGTGCT	4	TGG	50	chr1	(-)	7785532	7785554	exon3, exon3, exon3, exon3	NM_001289863, NM_016831, NM_001289862, NM_001289861	(+)	1104	1126
Ubiquitin	(F,3)	02	12	954765	9063	PIAS2	ATCGGCGTCTATACAATTCT	1	CGG	40	chr18	(+)	46890886	46890908	exon2, exon2	NM_004671, NM_173206	(-)	75177	75199
Ubiquitin	(F,3)	02	12	954762	9063	PIAS2	CGGATTTTAATCTGAACCGC	2	AGG	45	chr18	(+)	46890906	46890928	exon2, exon2	NM_004671, NM_173206	(-)	75197	75219
Ubiquitin	(F,3)	02	12	954758	9063	PIAS2	CGATATCCACGAACTCTTGA	3	AGG	45	chr18	(-)	46890867	46890889	exon2, exon2	NM_004671, NM_173206	(-)	75158	75180
Ubiquitin	(F,3)	02	12	954783	9063	PIAS2	CAACGAGTGGATTCCAGCCA	4	CGG	55	chr18	(+)	46890767	46890789	exon2, exon2	NM_004671, NM_173206	(-)	75058	75080
Ubiquitin	(F,4)	02	12	991213	5347	PLK1	CGTGGAATCCTACGACGTGC	1	TGG	60	chr16	(-)	23679262	23679284	exon1	NM_005030	(+)	491	513
Ubiquitin	(F,4)	02	12	991215	5347	PLK1	TGCCAAGTGCTTCGAGATCT	2	CGG	50	chr16	(+)	23679124	23679146	exon1	NM_005030	(+)	353	375
Ubiquitin	(F,4)	02	12	991214	5347	PLK1	AGGATTCCACGGCTTTTTCG	3	AGG	50	chr16	(+)	23679274	23679296	exon1	NM_005030	(+)	503	525
Ubiquitin	(F,4)	02	12	991217	5347	PLK1	GACATCTTCTCCCTCTGGTG	4	CGG	55	chr16	(-)	23679206	23679228	exon1	NM_005030	(+)	435	457
Ubiquitin	(F,5)	02	12	658569	5371	PML	GTCGGTGTACCGGCAGATTG	1	TGG	60	chr15	(+)	73998222	73998244	exon2, exon2, exon2, exon2, exon2, exon2, exon2, exon2, exon2	NM_033247, NM_033250, NM_033249, NM_033238, NM_033246, NM_033244, NM_033240, NM_002675, NM_033239	(+)	3550	3572
Ubiquitin	(F,5)	02	12	658592	5371	PML	ATTGCTGGCAGCGCAGAAAC	3	TGG	55	chr15	(-)	73998030	73998052	exon2, exon2, exon2, exon2, exon2, exon2, exon2, exon2, exon2	NM_033247, NM_033250, NM_033249, NM_033238, NM_033246, NM_033244, NM_033240, NM_002675, NM_033239	(+)	3358	3380
Ubiquitin	(F,5)	02	12	658596	5371	PML	TGCAGACAAGGCAGCAGCTT	4	CGG	55	chr15	(-)	73998073	73998095	exon2, exon2, exon2, exon2, exon2, exon2, exon2, exon2, exon2	NM_033247, NM_033250, NM_033249, NM_033238, NM_033246, NM_033244, NM_033240, NM_002675, NM_033239	(+)	3401	3423
Ubiquitin	(F,6)	02	12	889040	5430	POLR2A	CGAATGTCTGTGACGGAGGG	1	TGG	60	chr17	(+)	7495944	7495966	exon2	NM_000937	(+)	11566	11588
Ubiquitin	(F,6)	02	12	889050	5430	POLR2A	ACCATCAAGAGAGTCCAGTT	2	CGG	45	chr17	(+)	7484813	7484835	exon1	NM_000937	(+)	435	457
Ubiquitin	(F,6)	02	12	889048	5430	POLR2A	GCCAAGCCTGTGTTTCACGT	3	GGG	55	chr17	(+)	7496254	7496276	exon3	NM_000937	(+)	11876	11898
Ubiquitin	(F,6)	02	12	527723	5430	POLR2A	ACTCTCTTGATGGTGCGCAG	4	CGG	55	chr17	(-)	7484804	7484826	exon1	NM_000937	(+)	426	448
Ubiquitin	(F,7)	02	12	634863	5573	PRKAR1A	TATCAGCGCTGAGGTCTACA	1	CGG	50	chr17	(+)	68522875	68522897	exon3, exon2, exon4, exon3, exon3, exon3	NM_001278433, NM_001276290, NM_001276289, NM_002734, NM_212472, NM_212471	(+)	11096	11118
Ubiquitin	(F,7)	02	12	634868	5573	PRKAR1A	CACTCGTACAGACTCAAGGG	2	AGG	55	chr17	(+)	68522794	68522816	exon3, exon2, exon4, exon3, exon3, exon3	NM_001278433, NM_001276290, NM_001276289, NM_002734, NM_212472, NM_212471	(+)	11015	11037
Ubiquitin	(F,7)	02	12	634862	5573	PRKAR1A	GTTAAAGGTAGGAGGCGACG	3	AGG	55	chr17	(+)	68522849	68522871	exon3, exon2, exon4, exon3, exon3, exon3	NM_001278433, NM_001276290, NM_001276289, NM_002734, NM_212472, NM_212471	(+)	11070	11092
Ubiquitin	(F,7)	02	12	634884	5573	PRKAR1A	CCTACCTTTAACCACTGGGT	4	TGG	50	chr17	(-)	68522838	68522860	exon3, exon2, exon4, exon3, exon3, exon3	NM_001278433, NM_001276290, NM_001276289, NM_002734, NM_212472, NM_212471	(+)	11059	11081
Ubiquitin	(F,8)	02	12	976126	5688	PSMA7	GATGACTATCCTTGCATCGG	1	CGG	50	chr20	(+)	62139877	62139899	exon3	NM_002792	(-)	3151	3173
Ubiquitin	(F,8)	02	12	976124	5688	PSMA7	GCTTCAGACTGGCGATGTAG	2	CGG	55	chr20	(+)	62139783	62139805	exon3	NM_002792	(-)	3057	3079
Ubiquitin	(F,8)	02	12	976128	5688	PSMA7	GGATAGTCATCAACAGGGCC	3	CGG	55	chr20	(-)	62139865	62139887	exon3	NM_002792	(-)	3139	3161
Ubiquitin	(F,8)	02	12	515775	5688	PSMA7	GCGCGTACTCCACTTGGAAG	4	AGG	60	chr20	(+)	62143237	62143259	exon1	NM_002792	(-)	6511	6533
Ubiquitin	(F,9)	02	12	732578	143471	PSMA8	GTGCCAGAGCCATAAGCTTA	1	CGG	50	chr18	(+)	26151904	26151926	exon3, exon3, exon3, exon4	NM_144662, NM_001025096, NM_001025097, NM_001308188	(+)	18058	18080
Ubiquitin	(F,9)	02	12	732612	143471	PSMA8	TATGGCTCTGGCACTCCACA	2	CGG	55	chr18	(-)	26151895	26151917	exon3, exon3, exon3, exon4	NM_144662, NM_001025096, NM_001025097, NM_001308188	(+)	18049	18071
Ubiquitin	(F,9)	02	12	819605	143471	PSMA8	CTCGAACAGTTTTAGCACTT	3	CGG	40	chr18	(-)	26178844	26178866	exon5, exon5, exon5, exon6	NM_144662, NM_001025096, NM_001025097, NM_001308188	(+)	44998	45020
Ubiquitin	(F,9)	02	12	819608	143471	PSMA8	AGGTCTTCGTCCATTGCTTT	4	GGG	45	chr18	(-)	26158129	26158151	exon4, exon4, exon4, exon5	NM_144662, NM_001025096, NM_001025097, NM_001308188	(+)	24283	24305
Ubiquitin	(F,10)	02	12	1081937	5692	PSMB4	CGCCGGATCCATGAAGGAAT	1	CGG	55	chr1	(-)	151399670	151399692	exon1	NM_002796	(+)	106	128
Ubiquitin	(F,10)	02	12	1081935	5692	PSMB4	GTCCTCGGCGTTAAGTTCGA	2	GGG	55	chr1	(+)	151400006	151400028	exon2	NM_002796	(+)	442	464
Ubiquitin	(F,10)	02	12	1081953	5692	PSMB4	GCATAATGCGAGAGATGTTG	3	CGG	45	chr1	(-)	151400083	151400105	exon2	NM_002796	(+)	519	541
Ubiquitin	(F,10)	02	12	1081958	5692	PSMB4	GAATGCGGTAAAACTGTCCT	4	GGG	45	chr1	(-)	151399638	151399660	exon1	NM_002796	(+)	74	96
Ubiquitin	(F,11)	02	12	673968	5694	PSMB6	CGGCTACCTTACTAGCTGCT	1	CGG	55	chr17	(+)	4796199	4796221	exon1, exon1	NM_001270481, NM_002798	(+)	56	78
Ubiquitin	(F,11)	02	12	673970	5694	PSMB6	CCGATACCGGGAAGACCTGA	2	TGG	60	chr17	(+)	4797745	4797767	exon4, exon4	NM_001270481, NM_002798	(+)	1602	1624
Ubiquitin	(F,11)	02	12	673983	5694	PSMB6	CAGAAAATGCGGTCGTGAAT	3	AGG	45	chr17	(-)	4797475	4797497	exon3, exon3	NM_001270481, NM_002798	(+)	1332	1354
Ubiquitin	(F,11)	02	12	523058	5694	PSMB6	AGTCACTCGATTGGCGATGT	4	AGG	50	chr17	(-)	4797440	4797462	exon3, exon3	NM_001270481, NM_002798	(+)	1297	1319
Ubiquitin	(G,2)	02	12	1049428	5695	PSMB7	CGATTGGCTGTCACAACTCT	1	GGG	50	chr9	(+)	124412376	124412398	exon4	NM_002799	(-)	58912	58934
Ubiquitin	(G,2)	02	12	1049421	5695	PSMB7	GTGCCAGTTTTCCGGACCTT	2	TGG	55	chr9	(+)	124414867	124414889	exon2	NM_002799	(-)	61403	61425
Ubiquitin	(G,2)	02	12	1049423	5695	PSMB7	AAACTGGCACGACCATCGCT	3	GGG	55	chr9	(-)	124414854	124414876	exon2	NM_002799	(-)	61390	61412
Ubiquitin	(G,2)	02	12	1049429	5695	PSMB7	TGGAAGCCGATTTTGCAAAG	4	AGG	45	chr9	(-)	124414902	124414924	exon2	NM_002799	(-)	61438	61460
Ubiquitin	(G,3)	02	12	716076	5698	PSMB9	GGGACAGCTTGTCAAACACT	1	CGG	50	chr6	(-)	32857278	32857300	exon3	NM_002800	(+)	3118	3140
Ubiquitin	(G,3)	02	12	716073	5698	PSMB9	CGCATCTACTGTGCACTCTC	2	TGG	55	chr6	(+)	32857312	32857334	exon3	NM_002800	(+)	3152	3174
Ubiquitin	(G,3)	02	12	716092	5698	PSMB9	ACATCTCATGGTAGCTGGCT	3	GGG	50	chr6	(+)	32858092	32858114	exon4	NM_002800	(+)	3932	3954
Ubiquitin	(G,3)	02	12	467926	5698	PSMB9	GTCAAACTCCACTGCCATGA	4	TGG	50	chr6	(-)	32856142	32856164	exon2	NM_002800	(+)	1982	2004
Ubiquitin	(G,4)	02	12	888961	5711	PSMD5	CGTGAACCGGTTCCATAGCT	1	TGG	55	chr9	(+)	120833392	120833414	exon2, exon2	NM_001270427, NM_005047	(-)	17339	17361
Ubiquitin	(G,4)	02	12	888975	5711	PSMD5	TCGTTAAGCAGGGAGAAGAG	2	CGG	50	chr9	(+)	120842746	120842768	exon1, exon1	NM_001270427, NM_005047	(-)	26693	26715
Ubiquitin	(G,4)	02	12	888978	5711	PSMD5	GGTGAATTAGTCCCCTCTGC	3	AGG	55	chr9	(+)	120833347	120833369	exon2, exon2	NM_001270427, NM_005047	(-)	17294	17316
Ubiquitin	(G,4)	02	12	888984	5711	PSMD5	TACTTTGTGTGTATCCATTC	4	TGG	35	chr9	(-)	120833425	120833447	exon2, exon2	NM_001270427, NM_005047	(-)	17372	17394
Ubiquitin	(G,5)	02	12	643101	9861	PSMD6	TCGCGATGCAATGATGGCAA	1	AGG	50	chr3	(-)	64022347	64022369	exon2, exon3, exon2, exon2	NM_014814, NM_001271779, NM_001271781, NM_001271780	(-)	11799	11821
Ubiquitin	(G,5)	02	12	1028753	9861	PSMD6	ATGCGATGGCGCTTAATAAT	2	CGG	40	chr3	(+)	64022651	64022673	exon2	NM_001271779	(-)	12103	12125
Ubiquitin	(G,5)	02	12	1028764	9861	PSMD6	AATCCTCGGTTTGCTCTTGC	3	CGG	50	chr3	(+)	64022763	64022785	exon2	NM_001271779	(-)	12215	12237
Ubiquitin	(G,5)	02	12	1028768	9861	PSMD6	CATAAACGTATGCTGGTGGG	4	AGG	50	chr3	(+)	64022684	64022706	exon2	NM_001271779	(-)	12136	12158
Ubiquitin	(G,6)	02	12	613660	5715	PSMD9	GCTTTCCAGCACGTCATAGT	1	TGG	50	chr12	(-)	121888972	121888994	exon1, exon1	NM_002813, NM_001261400	(+)	242	264
Ubiquitin	(G,6)	02	12	613658	5715	PSMD9	CATTGGGATGAACGAGCCGC	2	TGG	60	chr12	(+)	121894747	121894769	exon2	NM_002813	(+)	6017	6039
Ubiquitin	(G,6)	02	12	613675	5715	PSMD9	TGCGGCTCATGGCCTCTTTG	3	TGG	60	chr12	(-)	121899737	121899759	exon3	NM_002813	(+)	11007	11029
Ubiquitin	(G,6)	02	12	613668	5715	PSMD9	CTGCCTTGTGATCATTCTGC	4	AGG	50	chr12	(-)	121899635	121899657	exon3	NM_002813	(+)	10905	10927
Ubiquitin	(G,7)	02	12	734609	5720	PSME1	GGCCTTCAGATTGCTCAAGT	1	TGG	50	chr14	(-)	24137340	24137362	exon4, exon4, exon4, exon4	NM_176783, NM_006263, NM_001281528, NM_001281529	(+)	1183	1205
Ubiquitin	(G,7)	02	12	734645	5720	PSME1	CCTTGACTGGATCAGGCACT	2	GGG	55	chr14	(-)	24137374	24137396	exon4, exon4, exon4, exon4	NM_176783, NM_006263, NM_001281528, NM_001281529	(+)	1217	1239
Ubiquitin	(G,7)	02	12	734612	5720	PSME1	TGGGGAAATAGCTCCCGAGC	3	AGG	60	chr14	(-)	24137151	24137173	exon3, exon3, exon3, exon3	NM_176783, NM_006263, NM_001281528, NM_001281529	(+)	994	1016
Ubiquitin	(G,7)	02	12	560399	5720	PSME1	TTGCAGTTCACTGGGCCACA	4	GGG	55	chr14	(-)	24137705	24137727	exon6, exon6, exon6, exon6	NM_176783, NM_006263, NM_001281528, NM_001281529	(+)	1548	1570
Ubiquitin	(G,8)	02	12	612704	754	PTTG1IP	GGCGCTGATCATCACCATGT	1	CGG	55	chr21	(-)	44856332	44856354	exon4	NM_004339	(-)	6748	6770
Ubiquitin	(G,8)	02	12	612697	754	PTTG1IP	GTAAATTGAGCTCTGCACGC	2	TGG	50	chr21	(-)	44861176	44861198	exon3	NM_004339	(-)	11592	11614
Ubiquitin	(G,8)	02	12	1031632	754	PTTG1IP	GACGAGAGGACTGTCCTTCA	3	GGG	55	chr21	(+)	44851412	44851434	exon3	NM_001286822	(-)	1828	1850
Ubiquitin	(G,8)	02	12	612706	754	PTTG1IP	AGTTACAAGCGTCTTGCCAC	4	CGG	50	chr21	(-)	44861208	44861230	exon3	NM_004339	(-)	11624	11646
Ubiquitin	(G,9)	02	12	643807	5888	RAD51	TAGCTCCTTCTTTGGCGCAT	1	AGG	50	chr15	(-)	40701134	40701156	exon3, exon3, exon3, exon3	NM_001164270, NM_002875, NM_001164269, NM_133487	(+)	6006	6028
Ubiquitin	(G,9)	02	12	643809	5888	RAD51	GTTGCAGTGGTGAAACCCAT	2	TGG	50	chr15	(-)	40706198	40706220	exon4, exon4	NM_001164270, NM_002875	(+)	11070	11092
Ubiquitin	(G,9)	02	12	643832	5888	RAD51	TTGGCCCACAACCCATTTCA	3	CGG	50	chr15	(+)	40698817	40698839	exon2, exon2, exon2, exon2	NM_001164270, NM_002875, NM_001164269, NM_133487	(+)	3689	3711
Ubiquitin	(G,9)	02	12	643811	5888	RAD51	GTATGATCTCTGACCGCCTT	4	TGG	50	chr15	(-)	40706230	40706252	exon4, exon4	NM_001164270, NM_002875	(+)	11102	11124
Ubiquitin	(G,10)	02	12	874080	5905	RANGAP1	ACTTAAGCGACAACGCATTC	1	GGG	45	chr22	(-)	41264769	41264791	exon5, exon5, exon6	NM_001317930, NM_002883, NM_001278651	(-)	19993	20015
Ubiquitin	(G,10)	02	12	874089	5905	RANGAP1	CGACTTCTTCTCTAAGGCCT	2	TGG	50	chr22	(+)	41274609	41274631	exon3, exon3, exon4	NM_001317930, NM_002883, NM_001278651	(-)	29833	29855
Ubiquitin	(G,10)	02	12	874098	5905	RANGAP1	GCGTCTGGAAGGCAACACAG	3	TGG	60	chr22	(-)	41274656	41274678	exon3, exon3, exon4	NM_001317930, NM_002883, NM_001278651	(-)	29880	29902
Ubiquitin	(G,10)	02	12	874086	5905	RANGAP1	CCGTGAACATGTCACTCCAG	4	TGG	55	chr22	(+)	41268129	41268151	exon4, exon4, exon5	NM_001317930, NM_002883, NM_001278651	(-)	23353	23375
Ubiquitin	(G,11)	02	12	876124	5913	RAPSN	GTAGCTCTCCAGGAGGAAGT	1	CGG	55	chr11	(+)	47448085	47448107	exon2, exon2	NM_005055, NM_032645	(-)	10329	10351
Ubiquitin	(G,11)	02	12	876117	5913	RAPSN	CCAAGCAGCAGATCGAGAAG	2	GGG	55	chr11	(-)	47448926	47448948	exon1, exon1	NM_005055, NM_032645	(-)	11170	11192
Ubiquitin	(G,11)	02	12	876119	5913	RAPSN	AGAAGAGCTCGGACCTCATG	3	GGG	55	chr11	(-)	47448842	47448864	exon1, exon1	NM_005055, NM_032645	(-)	11086	11108
Ubiquitin	(G,11)	02	12	876115	5913	RAPSN	TCTGGTTGGACTGGTACAGC	4	TGG	55	chr11	(+)	47448901	47448923	exon1, exon1	NM_005055, NM_032645	(-)	11145	11167
Ubiquitin	(H,2)	02	12	730252	9921	RNF10	ACGTTTGCGATTATAACGCT	1	TGG	40	chr12	(-)	120546426	120546448	exon2	NM_014868	(+)	12098	12120
Ubiquitin	(H,2)	02	12	730255	9921	RNF10	TTGGGTTTAGACTCGCCGGC	2	TGG	60	chr12	(-)	120534941	120534963	exon1	NM_014868	(+)	613	635
Ubiquitin	(H,2)	02	12	505339	9921	RNF10	GTTCTTGTCCATGTCGGAGG	3	CGG	55	chr12	(-)	120534843	120534865	exon1	NM_014868	(+)	515	537
Ubiquitin	(H,2)	02	12	505355	9921	RNF10	AACAAGATGCCTCCTCAAAG	4	GGG	45	chr12	(+)	120546524	120546546	exon2	NM_014868	(+)	12196	12218
Ubiquitin	(H,3)	02	12	722717	26994	RNF11	ACCCAACACCTAGCCAGACT	1	CGG	55	chr1	(+)	51269981	51270003	exon2	NM_014372	(+)	33709	33731
Ubiquitin	(H,3)	02	12	456439	26994	RNF11	ACCAGTCATCTATACAGTCC	2	AGG	45	chr1	(-)	51271223	51271245	exon3	NM_014372	(+)	34951	34973
Ubiquitin	(H,3)	02	12	456405	26994	RNF11	TGCACGGCAGAAATCGAATT	3	GGG	45	chr1	(-)	51271187	51271209	exon3	NM_014372	(+)	34915	34937
Ubiquitin	(H,3)	02	12	456421	26994	RNF11	TTCACGAGTCTCAGTCCGAC	4	CGG	55	chr1	(+)	51236803	51236825	exon1	NM_014372	(+)	531	553
Ubiquitin	(H,4)	02	12	887529	7732	RNF112	GTGGCCACGACTTCTGCATA	1	CGG	55	chr17	(+)	19412617	19412639	exon3	NM_007148	(+)	1440	1462
Ubiquitin	(H,4)	02	12	887526	7732	RNF112	TTGCATATCTTCCGGCACTC	2	AGG	50	chr17	(-)	19412685	19412707	exon3	NM_007148	(+)	1508	1530
Ubiquitin	(H,4)	02	12	887532	7732	RNF112	CCATACACCTTTCCCCAAGT	3	TGG	50	chr17	(+)	19412501	19412523	exon3	NM_007148	(+)	1324	1346
Ubiquitin	(H,4)	02	12	465242	7732	RNF112	TTTGTCATCGGCTTGGCAAA	4	CGG	45	chr17	(+)	19411440	19411462	exon1	NM_007148	(+)	263	285
Ubiquitin	(H,5)	02	12	772441	55298	RNF121	CTAGAGGTTTTCGGGTGGCT	1	CGG	55	chr11	(-)	71982877	71982899	exon3, exon4	NM_001300926, NM_018320	(+)	54156	54178
Ubiquitin	(H,5)	02	12	687096	55298	RNF121	GTTCCAGAACTCCATAGTAG	2	AGG	45	chr11	(-)	71990648	71990670	exon5, exon6	NM_001300926, NM_018320	(+)	61927	61949
Ubiquitin	(H,5)	02	12	687103	55298	RNF121	GACTACATGGCATCTACCAT	3	AGG	45	chr11	(+)	71990694	71990716	exon5, exon6	NM_001300926, NM_018320	(+)	61973	61995
Ubiquitin	(H,5)	02	12	201412	55298	RNF121	GGTGACCCTCTTTCAGATGT	4	GGG	50	chr11	(+)	71982763	71982785	exon3, exon4	NM_001300926, NM_018320	(+)	54042	54064
Ubiquitin	(H,6)	02	12	747151	63891	RNF123	TGTACACGCATGTGGTAGAG	1	CGG	50	chr3	(-)	49697914	49697936	exon6	NM_022064	(+)	8416	8438
Ubiquitin	(H,6)	02	12	747156	63891	RNF123	ACATTTGGACCAGTTGCTAC	2	AGG	45	chr3	(+)	49697173	49697195	exon4	NM_022064	(+)	7675	7697
Ubiquitin	(H,6)	02	12	747175	63891	RNF123	ACTGTGGTCCTGGACCACAC	3	AGG	60	chr3	(+)	49697392	49697414	exon5	NM_022064	(+)	7894	7916
Ubiquitin	(H,6)	02	12	747180	63891	RNF123	GGCAGGTTCTGGAAGTTCAG	4	GGG	55	chr3	(-)	49697147	49697169	exon4	NM_022064	(+)	7649	7671
Ubiquitin	(H,7)	02	12	736274	55819	RNF130	GGGACAAAGAACCGGGTTTG	1	TGG	55	chr5	(+)	180040602	180040624	exon2, exon2	NM_001280801, NM_018434	(-)	85536	85558
Ubiquitin	(H,7)	02	12	159861	55819	RNF130	TGAGCGCCGTGTAGTACTCC	2	TGG	60	chr5	(+)	180071588	180071610	exon1, exon1	NM_001280801, NM_018434	(-)	116522	116544
Ubiquitin	(H,7)	02	12	159863	55819	RNF130	GCTCATCAACGTGACGGTGC	3	AGG	60	chr5	(-)	180071570	180071592	exon1, exon1	NM_001280801, NM_018434	(-)	116504	116526
Ubiquitin	(H,7)	02	12	159869	55819	RNF130	ATCCACTGTTTGATATTAGG	4	AGG	35	chr5	(+)	180040581	180040603	exon2, exon2	NM_001280801, NM_018434	(-)	85515	85537
Ubiquitin	(H,8)	02	12	673233	11236	RNF139	GCACGATGCAGAACCGGCTT	1	TGG	60	chr8	(-)	124475244	124475266	exon1	NM_007218	(+)	478	500
Ubiquitin	(H,8)	02	12	673245	11236	RNF139	GCGTCGATGATGTAAAGGCA	2	GGG	50	chr8	(-)	124475194	124475216	exon1	NM_007218	(+)	428	450
Ubiquitin	(H,8)	02	12	673250	11236	RNF139	GCCTACAACACGTCAGCTTT	4	TGG	50	chr8	(+)	124485971	124485993	exon2	NM_007218	(+)	11205	11227
Ubiquitin	(H,9)	02	12	772514	146310	RNF151	TGTCACTATGCAGCCAGCGT	1	CGG	55	chr16	(-)	1968444	1968466	exon4	NM_174903	(+)	1571	1593
Ubiquitin	(H,9)	02	12	772533	146310	RNF151	ACACGAAGTTGCTGTCAGGA	2	GGG	50	chr16	(-)	1967306	1967328	exon2	NM_174903	(+)	433	455
Ubiquitin	(H,9)	02	12	772512	146310	RNF151	CTCTTTCCTACAGCACGGAC	3	AGG	55	chr16	(-)	1967733	1967755	exon3	NM_174903	(+)	860	882
Ubiquitin	(H,9)	02	12	772530	146310	RNF151	CTCATGCCCCTTTGAGCTAA	4	CGG	50	chr16	(+)	1968499	1968521	exon4	NM_174903	(+)	1626	1648
Ubiquitin	(H,10)	02	12	608697	115992	RNF166	AGTTGGCGCTCTTGTAGCTG	1	GGG	55	chr16	(+)	88698552	88698574	exon5, exon4, exon5	NM_001171816, NM_001171815, NM_178841	(-)	2058	2080
Ubiquitin	(H,10)	02	12	608700	115992	RNF166	TGTCGTAGGAGAACTTGTGT	2	CGG	45	chr16	(+)	88698510	88698532	exon5, exon4, exon5	NM_001171816, NM_001171815, NM_178841	(-)	2016	2038
Ubiquitin	(H,10)	02	12	970504	115992	RNF166	TTTTTGTTGCAGCCTCGACA	3	GGG	45	chr16	(+)	88701263	88701285	exon2	NM_178841	(-)	4769	4791
Ubiquitin	(H,10)	02	12	970515	115992	RNF166	GTGCACTCTCATCTTTGCCA	4	GGG	50	chr16	(+)	88699706	88699728	exon3	NM_178841	(-)	3212	3234
Ubiquitin	(H,11)	02	12	605134	285671	RNF180	GATTATCAGCCAACACAGGC	1	AGG	50	chr5	(+)	64213687	64213709	exon4, exon4	NM_001113561, NM_178532	(+)	47844	47866
Ubiquitin	(H,11)	02	12	605171	285671	RNF180	GGCAGCTTATCCATTCTGGA	2	AGG	50	chr5	(-)	64212127	64212149	exon3, exon3	NM_001113561, NM_178532	(+)	46284	46306
Ubiquitin	(H,11)	02	12	605158	285671	RNF180	CCTAAACGGGCCCCACAGAA	3	AGG	60	chr5	(-)	64213588	64213610	exon4, exon4	NM_001113561, NM_178532	(+)	47745	47767
Ubiquitin	(H,11)	02	12	216588	285671	RNF180	TACAGCTGCAAGCTGGCCAC	4	AGG	60	chr5	(-)	64213643	64213665	exon4, exon4	NM_001113561, NM_178532	(+)	47800	47822
Ubiquitin	(A,2)	03	12	1064773	51255	RNF181	TTGGTTCGCGTCTCCTGCTC	1	AGG	60	chr2	(-)	85595806	85595828	exon1	NM_016494	(+)	93	115
Ubiquitin	(A,2)	03	12	1064774	51255	RNF181	GACGCGAACCAACATGCTGC	2	TGG	60	chr2	(+)	85595817	85595839	exon1	NM_016494	(+)	104	126
Ubiquitin	(A,2)	03	12	1064777	51255	RNF181	GAGCCTCTGATGACTGTCCT	3	GGG	55	chr2	(-)	85596619	85596641	exon2	NM_016494	(+)	906	928
Ubiquitin	(A,2)	03	12	1064776	51255	RNF181	GCAGTCGTGTTCATCGAAAT	4	AGG	45	chr2	(-)	85595771	85595793	exon1	NM_016494	(+)	58	80
Ubiquitin	(A,3)	03	12	720095	138065	RNF183	AGGTCCAGCGTGTAGACTTG	1	AGG	55	chr9	(+)	113297826	113297848	exon2	NM_145051	(-)	734	756
Ubiquitin	(A,3)	03	12	720102	138065	RNF183	TATGGAACGTGTTGTTGAAG	2	GGG	40	chr9	(+)	113298109	113298131	exon2	NM_145051	(-)	1017	1039
Ubiquitin	(A,3)	03	12	720152	138065	RNF183	GGCCAGACATTCCACGCAGA	3	AGG	60	chr9	(+)	113298059	113298081	exon2	NM_145051	(-)	967	989
Ubiquitin	(A,3)	03	12	720155	138065	RNF183	GCCTTCCAGGATGACATGGT	4	GGG	55	chr9	(+)	113297900	113297922	exon2	NM_145051	(-)	808	830
Ubiquitin	(A,4)	03	12	756951	54546	RNF186	CGATACCTCTGTGCATGGCT	1	GGG	55	chr1	(+)	19814751	19814773	exon1	NM_019062	(-)	723	745
Ubiquitin	(A,4)	03	12	756947	54546	RNF186	TGTTGTCCTGCACGCACAGC	2	AGG	60	chr1	(+)	19814873	19814895	exon1	NM_019062	(-)	845	867
Ubiquitin	(A,4)	03	12	756978	54546	RNF186	GCTGGTGGATCCTGCTGACT	3	TGG	60	chr1	(-)	19814714	19814736	exon1	NM_019062	(-)	686	708
Ubiquitin	(A,4)	03	12	756971	54546	RNF186	TGGCTCCACAGAATGTGACC	4	TGG	55	chr1	(-)	19814987	19815009	exon1	NM_019062	(-)	959	981
Ubiquitin	(A,5)	03	12	650412	55182	RNF220	TCTATGTACCATCGGCAAGG	1	TGG	50	chr1	(+)	44412308	44412330	exon2, exon2	NM_001319956, NM_018150	(+)	7149	7171
Ubiquitin	(A,5)	03	12	650415	55182	RNF220	GTATAGGAACCGTTGGTGAA	2	AGG	45	chr1	(-)	44412278	44412300	exon2, exon2	NM_001319956, NM_018150	(+)	7119	7141
Ubiquitin	(A,5)	03	12	650439	55182	RNF220	GACAAGGGATGGAAGCATCA	3	CGG	50	chr1	(-)	44412202	44412224	exon2, exon2	NM_001319956, NM_018150	(+)	7043	7065
Ubiquitin	(A,5)	03	12	650433	55182	RNF220	TGTACCTGTCTCAGTTGACA	4	AGG	45	chr1	(+)	44412244	44412266	exon2, exon2	NM_001319956, NM_018150	(+)	7085	7107
Ubiquitin	(A,6)	03	12	616180	11237	RNF24	GGCATCCTGAAGTTGTAATG	1	TGG	45	chr20	(+)	3963980	3964002	exon3, exon2, exon2	NM_001134338, NM_001134337, NM_007219	(-)	32560	32582
Ubiquitin	(A,6)	03	12	616186	11237	RNF24	CTCGAGGCTTGAAGTCTTCT	2	AGG	50	chr20	(+)	3935037	3935059	exon6, exon5, exon5	NM_001134338, NM_001134337, NM_007219	(-)	3617	3639
Ubiquitin	(A,6)	03	12	954646	11237	RNF24	GTCCTGCTTACTGTGCAACT	3	GGG	50	chr20	(+)	3934111	3934133	exon7, exon6, exon6	NM_001134338, NM_001134337, NM_007219	(-)	2691	2713
Ubiquitin	(A,6)	03	12	616194	11237	RNF24	TGTGGAAGGCGTGCTTACAT	4	GGG	50	chr20	(+)	3934998	3935020	exon6, exon5, exon5	NM_001134338, NM_001134337, NM_007219	(-)	3578	3600
Ubiquitin	(A,7)	03	12	891103	80352	RNF39	GCAAAAGTTAATGCGGGAGT	1	CGG	45	chr6	(-)	30075692	30075714	exon1, exon1	NM_025236, NM_170769	(-)	5427	5449
Ubiquitin	(A,7)	03	12	891134	80352	RNF39	GCATCTACACAGCAAGCAGC	2	AGG	55	chr6	(-)	30075661	30075683	exon1, exon1	NM_025236, NM_170769	(-)	5396	5418
Ubiquitin	(A,7)	03	12	891120	80352	RNF39	ATCCATGGAAAGCCAGGATC	3	TGG	50	chr6	(+)	30075580	30075602	exon1, exon1	NM_025236, NM_170769	(-)	5315	5337
Ubiquitin	(A,7)	03	12	891128	80352	RNF39	ATTTGACGAGACTGAGACTC	4	TGG	45	chr6	(-)	30075754	30075776	exon1, exon1	NM_025236, NM_170769	(-)	5489	5511
Ubiquitin	(A,8)	03	12	1048800	22838	RNF44	GTCACCACAGTGACGACCCA	1	AGG	60	chr5	(-)	176531575	176531597	exon4	NM_014901	(-)	4877	4899
Ubiquitin	(A,8)	03	12	1048822	22838	RNF44	ATGTGCTGGCCTGTAGGCAA	2	GGG	55	chr5	(+)	176531548	176531570	exon4	NM_014901	(-)	4850	4872
Ubiquitin	(A,8)	03	12	82697	22838	RNF44	CGTGGAGATCAACCATGAAC	3	GGG	50	chr5	(+)	176532009	176532031	exon3	NM_014901	(-)	5311	5333
Ubiquitin	(A,8)	03	12	82776	22838	RNF44	ACCGTGTAGGACAGAGGGAC	4	AGG	60	chr5	(+)	176531596	176531618	exon4	NM_014901	(-)	4898	4920
Ubiquitin	(A,9)	03	12	945861	84900	RNFT2	GATAAGCCCGAGAAGAGCGC	1	TGG	60	chr12	(-)	116749926	116749948	exon4, exon4	NM_001109903, NM_032814	(+)	11636	11658
Ubiquitin	(A,9)	03	12	945863	84900	RNFT2	TCCGAGGCGAGTGTGGATGA	2	AGG	60	chr12	(+)	116749863	116749885	exon4, exon4	NM_001109903, NM_032814	(+)	11573	11595
Ubiquitin	(A,9)	03	12	945872	84900	RNFT2	TGGCGTCTTTGAGAGTCTGA	3	AGG	50	chr12	(+)	116749886	116749908	exon4, exon4	NM_001109903, NM_032814	(+)	11596	11618
Ubiquitin	(A,9)	03	12	945869	84900	RNFT2	TGTTATCCGTGTTGCTGCTG	4	TGG	50	chr12	(-)	116741059	116741081	exon3, exon3	NM_001109903, NM_032814	(+)	2769	2791
Ubiquitin	(A,10)	03	12	678106	23328	SASH1	CTCGCACACGTCGGAGAAAC	1	AGG	60	chr6	(-)	148390192	148390214	exon2	NM_015278	(+)	47600	47622
Ubiquitin	(A,10)	03	12	678108	23328	SASH1	AATCTGCATACTGCTGCGCC	2	AGG	55	chr6	(-)	148390160	148390182	exon2	NM_015278	(+)	47568	47590
Ubiquitin	(A,10)	03	12	678114	23328	SASH1	TTCCACTTCTGGGGTTGACA	3	CGG	50	chr6	(-)	148440380	148440402	exon4	NM_015278	(+)	97788	97810
Ubiquitin	(A,10)	03	12	678113	23328	SASH1	AAGTGACGTGGGGCTAGCAT	4	CGG	55	chr6	(-)	148440191	148440213	exon3	NM_015278	(+)	97599	97621
Ubiquitin	(A,11)	03	12	829932	6331	SCN5A	GCAAACTTCCTATTACCTCG	1	GGG	45	chr3	(-)	38633282	38633304	exon2, exon2, exon2, exon2, exon2, exon2	NM_001160161, NM_001160160, NM_001099405, NM_001099404, NM_198056, NM_000335	(-)	85221	85243
Ubiquitin	(A,11)	03	12	829927	6331	SCN5A	GGTGGATTGCCATAGAGATC	2	TGG	50	chr3	(+)	38633093	38633115	exon2, exon2, exon2, exon2, exon2, exon2	NM_001160161, NM_001160160, NM_001099405, NM_001099404, NM_198056, NM_000335	(-)	85032	85054
Ubiquitin	(A,11)	03	12	829957	6331	SCN5A	AATCCACCCCAAGAGCTCAT	3	CGG	50	chr3	(-)	38633078	38633100	exon2, exon2, exon2, exon2, exon2, exon2	NM_001160161, NM_001160160, NM_001099405, NM_001099404, NM_198056, NM_000335	(-)	85017	85039
Ubiquitin	(A,11)	03	12	829936	6331	SCN5A	CTCTGCCATGCGCTTCTCGA	4	TGG	60	chr3	(+)	38633218	38633240	exon2, exon2, exon2, exon2, exon2, exon2	NM_001160161, NM_001160160, NM_001099405, NM_001099404, NM_198056, NM_000335	(-)	85157	85179
Ubiquitin	(B,2)	03	12	1037736	153769	SH3RF2	CGAGCTTCTCAAAGCACACA	1	GGG	50	chr5	(-)	145937964	145937986	exon2	NM_152550	(+)	1402	1424
Ubiquitin	(B,2)	03	12	1037730	153769	SH3RF2	GGCACGATGACCTTGCAGGA	2	TGG	60	chr5	(+)	145938202	145938224	exon2	NM_152550	(+)	1640	1662
Ubiquitin	(B,2)	03	12	1037744	153769	SH3RF2	ACATTAGGCACTAGCCGGAA	3	AGG	50	chr5	(-)	145938265	145938287	exon2	NM_152550	(+)	1703	1725
Ubiquitin	(B,2)	03	12	1037748	153769	SH3RF2	AAACACAGGCGTCCTGCATT	4	CGG	50	chr5	(-)	145938077	145938099	exon2	NM_152550	(+)	1515	1537
Ubiquitin	(B,3)	03	12	794055	81858	SHARPIN	TCAGTTTCCTACACCATCCG	1	AGG	50	chr8	(-)	144103179	144103201	exon2	NM_030974	(-)	4547	4569
Ubiquitin	(B,3)	03	12	794051	81858	SHARPIN	GTGTAGGAAACTGACTCCAG	2	GGG	50	chr8	(+)	144103188	144103210	exon2	NM_030974	(-)	4556	4578
Ubiquitin	(B,3)	03	12	794064	81858	SHARPIN	TCAACCCTCAGGAAGCTCAG	3	CGG	55	chr8	(-)	144103094	144103116	exon2	NM_030974	(-)	4462	4484
Ubiquitin	(B,3)	03	12	794073	81858	SHARPIN	AAGTGCAGGCTGAGGGTTCC	4	AGG	60	chr8	(+)	144103119	144103141	exon2	NM_030974	(-)	4487	4509
Ubiquitin	(B,4)	03	12	738365	6502	SKP2	CTCGATTTAGCTTAGGCCTG	1	CGG	50	chr5	(-)	36153008	36153030	exon2, exon2	NM_005983, NM_032637	(+)	966	988
Ubiquitin	(B,4)	03	12	738369	6502	SKP2	GCAACGTTGCTACTCAGGTC	2	TGG	55	chr5	(-)	36152790	36152812	exon2, exon2	NM_005983, NM_032637	(+)	748	770
Ubiquitin	(B,4)	03	12	738391	6502	SKP2	CGGAAACGGCTGAAGAGCAA	3	AGG	55	chr5	(+)	36152961	36152983	exon2, exon2	NM_005983, NM_032637	(+)	919	941
Ubiquitin	(B,4)	03	12	738394	6502	SKP2	CCAGAGACCTTTAGCAGCTC	4	AGG	55	chr5	(-)	36163707	36163729	exon3, exon3	NM_005983, NM_032637	(+)	11665	11687
Ubiquitin	(B,5)	03	12	665242	4087	SMAD2	TATATTGCCGATTATGGCGC	1	TGG	45	chr18	(-)	47869361	47869383	exon3, exon4, exon4	NM_001135937, NM_005901, NM_001003652	(-)	36267	36289
Ubiquitin	(B,5)	03	12	665244	4087	SMAD2	TTCACAACTGGCGGCGTGAA	2	TGG	55	chr18	(+)	47896719	47896741	exon2, exon2, exon2	NM_001135937, NM_005901, NM_001003652	(-)	63625	63647
Ubiquitin	(B,5)	03	12	665264	4087	SMAD2	GTCTCTTGATGGTCGTCTCC	3	AGG	55	chr18	(-)	47869414	47869436	exon3, exon4, exon4	NM_001135937, NM_005901, NM_001003652	(-)	36320	36342
Ubiquitin	(B,5)	03	12	807386	4087	SMAD2	TCCCACTGATCTATCGTATT	4	TGG	40	chr18	(+)	47870511	47870533	exon3, exon3	NM_005901, NM_001003652	(-)	37417	37439
Ubiquitin	(B,6)	03	12	954759	4088	SMAD3	TGCGGCTCTACTACATCGGA	1	GGG	55	chr15	(+)	67184736	67184758	exon7, exon5, exon7, exon7	NM_005902, NM_001145104, NM_001145103, NM_001145102	(+)	59021	59043
Ubiquitin	(B,6)	03	12	954763	4088	SMAD3	AATTCGGAGCGCTTCTGCCT	2	AGG	55	chr15	(+)	67181375	67181397	exon6, exon4, exon6, exon6	NM_005902, NM_001145104, NM_001145103, NM_001145102	(+)	55660	55682
Ubiquitin	(B,6)	03	12	954779	4088	SMAD3	GTTCAGCTCGTAGTAGGAGA	3	TGG	50	chr15	(-)	67181283	67181305	exon6, exon4, exon6, exon6	NM_005902, NM_001145104, NM_001145103, NM_001145102	(+)	55568	55590
Ubiquitin	(B,6)	03	12	954791	4088	SMAD3	GCCATAGCGCTGGTTACAGT	4	TGG	55	chr15	(-)	67184808	67184830	exon7, exon5, exon7, exon7	NM_005902, NM_001145104, NM_001145103, NM_001145102	(+)	59093	59115
Ubiquitin	(B,7)	03	12	888639	4092	SMAD7	TGTCCGAATTGAGCTGTCCG	1	AGG	55	chr18	(+)	48921740	48921762	exon4, exon4, exon2, exon4	NM_005904, NM_001190821, NM_001190823, NM_001190822	(-)	1888	1910
Ubiquitin	(B,7)	03	12	888646	4092	SMAD7	GTGGCGGACTTGATGAAGAT	2	GGG	50	chr18	(+)	48921616	48921638	exon4, exon4, exon2, exon4	NM_005904, NM_001190821, NM_001190823, NM_001190822	(-)	1764	1786
Ubiquitin	(B,7)	03	12	888647	4092	SMAD7	GAACGAATTATCTGGCCCCT	3	GGG	50	chr18	(-)	48942491	48942513	exon3, exon3, exon1, exon3	NM_005904, NM_001190821, NM_001190823, NM_001190822	(-)	22639	22661
Ubiquitin	(B,7)	03	12	1019913	4092	SMAD7	GCGTGCTTAAAGATGGATCT	4	TGG	45	chr18	(-)	48942606	48942628	exon1	NM_001190823	(-)	22754	22776
Ubiquitin	(B,8)	03	12	823584	8651	SOCS1	CCTTAGCGTGAAGATGGCCT	1	CGG	55	chr16	(-)	11255115	11255137	exon2	NM_003745	(-)	699	721
Ubiquitin	(B,8)	03	12	823581	8651	SOCS1	CGAAAAAGCAGTTCCGCTGG	2	CGG	55	chr16	(+)	11255139	11255161	exon2	NM_003745	(-)	723	745
Ubiquitin	(B,8)	03	12	823571	8651	SOCS1	AGTAGAATCCGCAGGCGTCC	3	AGG	60	chr16	(+)	11255238	11255260	exon2	NM_003745	(-)	822	844
Ubiquitin	(B,8)	03	12	823590	8651	SOCS1	GAGCATCCGCGTGCACTTTC	4	AGG	60	chr16	(-)	11255085	11255107	exon2	NM_003745	(-)	669	691
Ubiquitin	(B,9)	03	12	778519	9021	SOCS3	TTCTACTGGAGCGCAGTGAC	1	CGG	55	chr17	(-)	78358938	78358960	exon2	NM_003955	(-)	2162	2184
Ubiquitin	(B,9)	03	12	778512	9021	SOCS3	CTTTCTGATCCGCGACAGCT	2	CGG	55	chr17	(-)	78358873	78358895	exon2	NM_003955	(-)	2097	2119
Ubiquitin	(B,9)	03	12	778523	9021	SOCS3	GTACTCGCTCTTGGAGCTGA	3	AGG	55	chr17	(+)	78359003	78359025	exon2	NM_003955	(-)	2227	2249
Ubiquitin	(B,9)	03	12	778518	9021	SOCS3	TCAGCGTCAAGACCCAGTCT	4	GGG	55	chr17	(-)	78358829	78358851	exon2	NM_003955	(-)	2053	2075
Ubiquitin	(B,10)	03	12	1033918	80176	SPSB1	GCAAAGTCGGGTATACCCGT	1	GGG	55	chr1	(+)	9356157	9356179	exon2	NM_025106	(+)	63276	63298
Ubiquitin	(B,10)	03	12	1033917	80176	SPSB1	TGTCGGGTACACAACCCTCG	2	TGG	60	chr1	(+)	9356269	9356291	exon2	NM_025106	(+)	63388	63410
Ubiquitin	(B,10)	03	12	1033950	80176	SPSB1	GGATCAAGACTGTGGACATG	3	AGG	50	chr1	(+)	9355914	9355936	exon2	NM_025106	(+)	63033	63055
Ubiquitin	(B,10)	03	12	1033931	80176	SPSB1	TTGTGTACCCGACAGAGTGC	4	AGG	55	chr1	(-)	9356260	9356282	exon2	NM_025106	(+)	63379	63401
Ubiquitin	(B,11)	03	12	970861	8878	SQSTM1	AGCCATCGCAGATCACATTG	1	GGG	50	chr5	(-)	179823925	179823947	exon4, exon4, exon3	NM_001142299, NM_001142298, NM_003900	(+)	3084	3106
Ubiquitin	(B,11)	03	12	970870	8878	SQSTM1	GGTTGCCTTTTCCAGTGACG	2	AGG	55	chr5	(+)	179822974	179822996	exon2	NM_003900	(+)	2133	2155
Ubiquitin	(B,11)	03	12	970864	8878	SQSTM1	ACCGTGAAGGCCTACCTTCT	3	GGG	55	chr5	(+)	179820949	179820971	exon1	NM_003900	(+)	108	130
Ubiquitin	(B,11)	03	12	970868	8878	SQSTM1	CATTGGGGTGCACCATGTTG	4	CGG	55	chr5	(-)	179823910	179823932	exon4, exon4, exon3	NM_001142299, NM_001142298, NM_003900	(+)	3069	3091
Ubiquitin	(C,2)	03	12	839490	6613	SUMO2	TGATGTGTTCCAACAGCAGA	1	CGG	45	chr17	(-)	75168353	75168375	exon4, exon3	NM_006937, NM_001005849	(-)	624	646
Ubiquitin	(C,2)	03	12	839479	6613	SUMO2	CGGTAGTAGTCAGGATGTGG	2	TGG	55	chr17	(+)	75168233	75168255				0	0
Ubiquitin	(C,2)	03	12	891275	6613	SUMO2	TGATTGGTTGCCCGTCAAAT	3	CGG	45	chr17	(+)	75174775	75174797	exon3	NM_006937	(-)	7046	7068
Ubiquitin	(C,2)	03	12	839516	6613	SUMO2	GTACAATAAAGGAATGGGGA	4	AGG	40	chr17	(+)	75168182	75168204				0	0
Ubiquitin	(C,3)	03	12	1001481	6923	TCEB2	GCATGTCCACTCCCAGACGA	1	TGG	60	chr16	(-)	2771579	2771601	exon5	NM_207013	(-)	166	188
Ubiquitin	(C,3)	03	12	603065	6923	TCEB2	CAGTCAAACAGCACGGCCAC	2	AGG	60	chr16	(-)	2775484	2775506	exon3, exon3	NM_207013, NM_007108	(-)	4071	4093
Ubiquitin	(C,3)	03	12	603057	6923	TCEB2	TTGGGGGAAATGGGCCTCTT	3	GGG	55	chr16	(+)	2771962	2771984				0	0
Ubiquitin	(C,3)	03	12	91243	6923	TCEB2	GAACTGAAGCGCATCGTCGA	4	GGG	55	chr16	(-)	2777033	2777055	exon2, exon2	NM_207013, NM_007108	(-)	5620	5642
Ubiquitin	(C,4)	03	12	802248	340061	TMEM173	TACTCCCTCCCAAATGCGGT	1	CGG	55	chr5	(-)	139481229	139481251	exon3, exon4	NM_001301738, NM_198282	(-)	5702	5724
Ubiquitin	(C,4)	03	12	802256	340061	TMEM173	GGATGTTCAGTGCCTGCGAG	2	AGG	60	chr5	(+)	139481173	139481195	exon3, exon4	NM_001301738, NM_198282	(-)	5646	5668
Ubiquitin	(C,4)	03	12	802254	340061	TMEM173	GTTAAACGGGGTCTGCAGCC	3	TGG	60	chr5	(-)	139481506	139481528	exon2, exon3	NM_001301738, NM_198282	(-)	5979	6001
Ubiquitin	(C,4)	03	12	802251	340061	TMEM173	AGGTACCGGAGAGTGTGCTC	4	TGG	60	chr5	(+)	139481565	139481587	exon2, exon3	NM_001301738, NM_198282	(-)	6038	6060
Ubiquitin	(C,5)	03	12	1061192	7126	TNFAIP1	GCTTTCCACAACGGTCTATG	1	AGG	50	chr17	(-)	28340316	28340338	exon3	NM_021137	(+)	4795	4817
Ubiquitin	(C,5)	03	12	1061195	7126	TNFAIP1	CAAAGTATTACCTCATCCAG	2	GGG	40	chr17	(+)	28340426	28340448	exon3	NM_021137	(+)	4905	4927
Ubiquitin	(C,5)	03	12	1061191	7126	TNFAIP1	CAAGTATGTCCAGCTCAACG	3	TGG	50	chr17	(+)	28339602	28339624	exon2	NM_021137	(+)	4081	4103
Ubiquitin	(C,5)	03	12	1061189	7126	TNFAIP1	TCTGTACTACACCACTGTGC	4	GGG	50	chr17	(+)	28339632	28339654	exon2	NM_021137	(+)	4111	4133
Ubiquitin	(C,6)	03	12	1017431	7128	TNFAIP3	TCAACTGGTGTCGAGAAGTC	1	CGG	50	chr6	(+)	137871475	137871497	exon2, exon2, exon2	NM_001270507, NM_001270508, NM_006290	(+)	4288	4310
Ubiquitin	(C,6)	03	12	1017465	7128	TNFAIP3	GCGGAAAGCTGTGAAGATAC	2	GGG	50	chr6	(+)	137871272	137871294	exon2, exon2, exon2	NM_001270507, NM_001270508, NM_006290	(+)	4085	4107
Ubiquitin	(C,6)	03	12	1017435	7128	TNFAIP3	CCTCATCGACAGAAACATCC	3	AGG	50	chr6	(+)	137871428	137871450	exon2, exon2, exon2	NM_001270507, NM_001270508, NM_006290	(+)	4241	4263
Ubiquitin	(C,6)	03	12	1017429	7128	TNFAIP3	TCAGTACATGTGGGGCGTTC	4	AGG	55	chr6	(+)	137874876	137874898	exon3, exon3, exon3	NM_001270507, NM_001270508, NM_006290	(+)	7689	7711
Ubiquitin	(C,7)	03	12	1065086	8764	TNFRSF14	CAGCCTCAAGACGTCGGTTT	1	TGG	55	chr1	(-)	2556711	2556733	exon1, exon1	NM_003820, NM_001297605	(+)	347	369
Ubiquitin	(C,7)	03	12	1065089	8764	TNFRSF14	GCCATTGAGGTGGGCAATGT	2	AGG	55	chr1	(-)	2558409	2558431	exon3, exon3	NM_003820, NM_001297605	(+)	2045	2067
Ubiquitin	(C,7)	03	12	1065096	8764	TNFRSF14	TACTCGTCCTCCTTGCAGGA	3	CGG	55	chr1	(-)	2557774	2557796	exon2, exon2	NM_003820, NM_001297605	(+)	1410	1432
Ubiquitin	(C,7)	03	12	1065120	8764	TNFRSF14	TATCGTGTGAAGGAGGCCTG	4	CGG	55	chr1	(+)	2558345	2558367	exon3, exon3	NM_003820, NM_001297605	(+)	1981	2003
Ubiquitin	(C,8)	03	12	976375	8658	TNKS	GGCGACGGTACAGATTGTGC	1	TGG	60	chr8	(-)	9556217	9556239	exon1	NM_003747	(+)	283	305
Ubiquitin	(C,8)	03	12	976381	8658	TNKS	TTTCTACTTCATCTGCCGCT	2	GGG	45	chr8	(+)	9556262	9556284	exon1	NM_003747	(+)	328	350
Ubiquitin	(C,8)	03	12	976385	8658	TNKS	AGTAGAAACCGCTGGGACCA	3	CGG	55	chr8	(-)	9556247	9556269	exon1	NM_003747	(+)	313	335
Ubiquitin	(C,8)	03	12	976392	8658	TNKS	TGAATTGTTACTGCCACTGC	4	CGG	45	chr8	(-)	9556301	9556323	exon1	NM_003747	(+)	367	389
Ubiquitin	(C,9)	03	12	827119	54472	TOLLIP	CAAGAATCCCCGCTGGAATA	1	AGG	50	chr11	(-)	1290286	1290308	exon2, exon3, exon3	NM_001318512, NM_019009, NM_001318514	(-)	15919	15941
Ubiquitin	(C,9)	03	12	827122	54472	TOLLIP	GAATTACGGCATGACCCGCA	2	TGG	55	chr11	(-)	1290373	1290395	exon2, exon3	NM_001318512, NM_019009	(-)	16006	16028
Ubiquitin	(C,9)	03	12	827131	54472	TOLLIP	AATGCGGTCGTCCATGGAGA	3	AGG	55	chr11	(+)	1288750	1288772	exon3, exon4, exon4, exon3	NM_001318512, NM_019009, NM_001318514, NM_001318516	(-)	14383	14405
Ubiquitin	(C,9)	03	12	827142	54472	TOLLIP	GTACCACCGTGATGTTCAGT	4	CGG	50	chr11	(+)	1295647	1295669	exon2, exon2, exon2	NM_019009, NM_001318515, NM_001318516	(-)	21280	21302
Ubiquitin	(C,10)	03	12	1041797	10040	TOM1L1	TGGCGTTTGGCAAGAGTCAC	1	CGG	55	chr17	(+)	54900867	54900889	exon1	NM_005486	(+)	177	199
Ubiquitin	(C,10)	03	12	1041813	10040	TOM1L1	GACATGTGTGTGCAGAACTG	2	TGG	50	chr17	(+)	54912672	54912694	exon4	NM_005486	(+)	11982	12004
Ubiquitin	(C,10)	03	12	1041802	10040	TOM1L1	GTCTAATGGCAAGTTGTATC	3	TGG	40	chr17	(-)	54912763	54912785	exon4	NM_005486	(+)	12073	12095
Ubiquitin	(C,10)	03	12	1041806	10040	TOM1L1	ATAATTAACACTACCCAGGA	4	TGG	35	chr17	(+)	54903770	54903792	exon2	NM_005486	(+)	3080	3102
Ubiquitin	(C,11)	03	12	646543	7185	TRAF1	TCATGAAACAGTGGAAGGCC	1	CGG	50	chr9	(-)	120913646	120913668	exon5, exon6	NM_005658, NM_001190945	(-)	11254	11276
Ubiquitin	(C,11)	03	12	646564	7185	TRAF1	GTTTCATGAACCCCAACAGC	2	AGG	50	chr9	(+)	120913660	120913682	exon5, exon6	NM_005658, NM_001190945	(-)	11268	11290
Ubiquitin	(C,11)	03	12	936309	7185	TRAF1	ACCTGGAGGTCGATTGCTAC	3	CGG	55	chr9	(-)	120913535	120913557	exon5, exon6, exon3	NM_005658, NM_001190945, NM_001190947	(-)	11143	11165
Ubiquitin	(C,11)	03	12	936321	7185	TRAF1	TGTTGCTGTCCTCAACAAGG	4	AGG	50	chr9	(-)	120913411	120913433	exon5, exon6, exon3	NM_005658, NM_001190945, NM_001190947	(-)	11019	11041
Ubiquitin	(D,2)	03	12	856684	7186	TRAF2	GCGGGCAGCATTATCTGGGA	1	AGG	60	chr9	(-)	136900423	136900445	exon4	NM_021138	(+)	13911	13933
Ubiquitin	(D,2)	03	12	856691	7186	TRAF2	ATATATGCCCTCGTGAACAC	2	AGG	45	chr9	(-)	136899617	136899639	exon3	NM_021138	(+)	13105	13127
Ubiquitin	(D,2)	03	12	856715	7186	TRAF2	GTGATGGATGCACCTGGAAG	3	GGG	55	chr9	(+)	136900480	136900502	exon4	NM_021138	(+)	13968	13990
Ubiquitin	(D,2)	03	12	856727	7186	TRAF2	GCATCCATCACTGGGACAGA	4	CGG	55	chr9	(-)	136900468	136900490	exon4	NM_021138	(+)	13956	13978
Ubiquitin	(D,3)	03	12	846905	7187	TRAF3	CGGTCAGTGTGCAGCTTTAG	1	CGG	55	chr14	(-)	102870253	102870275	exon3, exon2, exon3, exon2	NM_145725, NM_001199427, NM_145726, NM_003300	(+)	92775	92797
Ubiquitin	(D,3)	03	12	846913	7187	TRAF3	ACACTTGTACTTGTCCTCCA	2	CGG	45	chr14	(-)	102870338	102870360	exon3, exon2, exon3, exon2	NM_145725, NM_001199427, NM_145726, NM_003300	(+)	92860	92882
Ubiquitin	(D,3)	03	12	846907	7187	TRAF3	CCTTGTAACCTCCTTGTTCA	3	GGG	45	chr14	(-)	102870300	102870322	exon3, exon2, exon3, exon2	NM_145725, NM_001199427, NM_145726, NM_003300	(+)	92822	92844
Ubiquitin	(D,3)	03	12	846917	7187	TRAF3	TATTGTCGGAATGAAAGCAG	4	AGG	40	chr14	(+)	102875672	102875694	exon5, exon4, exon5, exon4	NM_145725, NM_001199427, NM_145726, NM_003300	(+)	98194	98216
Ubiquitin	(D,4)	03	12	1050359	84231	TRAF7	ACCAGAATGGAAACGACCTT	1	CGG	45	chr16	(+)	2165879	2165901	exon3	NM_032271	(+)	10082	10104
Ubiquitin	(D,4)	03	12	1050370	84231	TRAF7	CATGCTGGACTCTGAGTGCA	2	GGG	55	chr16	(-)	2170663	2170685	exon5	NM_032271	(+)	14866	14888
Ubiquitin	(D,4)	03	12	1050362	84231	TRAF7	GCACCTACAAGCAGCACTGC	3	AGG	60	chr16	(+)	2168089	2168111	exon4	NM_032271	(+)	12292	12314
Ubiquitin	(D,4)	03	12	1050375	84231	TRAF7	CACATTCTCACTGCCCGAGG	4	AGG	60	chr16	(+)	2170697	2170719	exon5	NM_032271	(+)	14900	14922
Ubiquitin	(D,5)	03	12	1085213	10221	TRIB1	GAAGTTCGTCTTCTCCACGG	1	AGG	55	chr8	(+)	125433583	125433605	exon2, exon2	NM_001282985, NM_025195	(+)	3263	3285
Ubiquitin	(D,5)	03	12	1085221	10221	TRIB1	GGGGTATCGTCCAACCAGAA	2	GGG	55	chr8	(-)	125436179	125436201	exon3, exon3	NM_001282985, NM_025195	(+)	5859	5881
Ubiquitin	(D,5)	03	12	1085216	10221	TRIB1	CACGCCGAATTTTGGAGAAA	3	AGG	45	chr8	(-)	125436225	125436247	exon3, exon3	NM_001282985, NM_025195	(+)	5905	5927
Ubiquitin	(D,5)	03	12	1085219	10221	TRIB1	TGCACTCCTATGTGCGAAGC	4	CGG	55	chr8	(+)	125433456	125433478	exon2, exon2	NM_001282985, NM_025195	(+)	3136	3158
Ubiquitin	(D,6)	03	12	627804	57761	TRIB3	ACTTCGAGCTCGTTTCTGGA	1	CGG	50	chr20	(-)	388099	388121	exon2, exon2, exon3, exon2, exon2, exon2	NM_001301190, NM_001301193, NM_001301201, NM_021158, NM_001301196, NM_001301188	(+)	6794	6816
Ubiquitin	(D,6)	03	12	627823	57761	TRIB3	GTTGCACGATCTGGAGCAGT	2	AGG	55	chr20	(-)	388167	388189	exon2, exon2, exon3, exon2, exon2, exon2	NM_001301190, NM_001301193, NM_001301201, NM_021158, NM_001301196, NM_001301188	(+)	6862	6884
Ubiquitin	(D,6)	03	12	627844	57761	TRIB3	AGGTATACTCAGTGCCTGTA	3	GGG	45	chr20	(-)	388274	388296	exon2, exon2, exon3, exon2, exon2, exon2	NM_001301190, NM_001301193, NM_001301201, NM_021158, NM_001301196, NM_001301188	(+)	6969	6991
Ubiquitin	(D,6)	03	12	627848	57761	TRIB3	CCAACCGCTTCTTCCTGGAC	4	AGG	60	chr20	(-)	388046	388068	exon2, exon2, exon3, exon2, exon2, exon2	NM_001301190, NM_001301193, NM_001301201, NM_021158, NM_001301196, NM_001301188	(+)	6741	6763
Ubiquitin	(D,7)	03	12	1005589	89870	TRIM15	TCGCAGTAAGTTTCTCCCAG	1	CGG	50	chr6	(-)	30163913	30163935	exon1	NM_033229	(+)	708	730
Ubiquitin	(D,7)	03	12	1005600	89870	TRIM15	GAAACTTACTGCGAGGAGCA	2	CGG	50	chr6	(+)	30163922	30163944	exon1	NM_033229	(+)	717	739
Ubiquitin	(D,7)	03	12	1005602	89870	TRIM15	TCATGGACCACCTTCAGGGA	3	CGG	55	chr6	(-)	30163697	30163719	exon1	NM_033229	(+)	492	514
Ubiquitin	(D,7)	03	12	1005595	89870	TRIM15	GCAGGATCTTGCCCGAGGAT	4	TGG	60	chr6	(-)	30163828	30163850	exon1	NM_033229	(+)	623	645
Ubiquitin	(D,8)	03	12	713128	51127	TRIM17	GGAACTCGCCAGAAAACTGC	1	AGG	55	chr1	(-)	228415039	228415061	exon2, exon2, exon2	NM_016102, NM_001134855, NM_001024940	(-)	7105	7127
Ubiquitin	(D,8)	03	12	879110	51127	TRIM17	ACCTTCGGGAGCAGATCACC	2	AGG	60	chr1	(-)	228413845	228413867	exon3, exon3, exon3	NM_016102, NM_001134855, NM_001024940	(-)	5911	5933
Ubiquitin	(D,8)	03	12	713146	51127	TRIM17	CCTCAAGCTTTTCTGCCAGA	4	AGG	50	chr1	(-)	228414736	228414758	exon2, exon2, exon2	NM_016102, NM_001134855, NM_001024940	(-)	6802	6824
Ubiquitin	(D,9)	03	12	1030076	6737	TRIM21	GTCACGGTGTTTCCGAGACT	1	GGG	55	chr11	(+)	4390044	4390066	exon2	NM_003141	(-)	5148	5170
Ubiquitin	(D,9)	03	12	1030070	6737	TRIM21	CAATCGACAGCTAGCCAACA	2	TGG	50	chr11	(-)	4390193	4390215	exon2	NM_003141	(-)	5297	5319
Ubiquitin	(D,9)	03	12	1030081	6737	TRIM21	ACGCTTGACAATGATGTGGG	3	AGG	50	chr11	(-)	4390373	4390395	exon2	NM_003141	(-)	5477	5499
Ubiquitin	(D,9)	03	12	1030084	6737	TRIM21	ACGAAGGGGTCCAGGCAGAT	4	AGG	60	chr11	(+)	4390339	4390361	exon2	NM_003141	(-)	5443	5465
Ubiquitin	(D,10)	03	12	1031317	373	TRIM23	GGTTGTAAACAAGCTCGGAG	1	CGG	50	chr5	(-)	65624241	65624263	exon1, exon1, exon1	NM_001656, NM_033228, NM_033227	(-)	34562	34584
Ubiquitin	(D,10)	03	12	1031334	373	TRIM23	CTTGTCGATCAAATGGGCAA	2	CGG	45	chr5	(+)	65618105	65618127	exon2, exon2, exon2	NM_001656, NM_033228, NM_033227	(-)	28426	28448
Ubiquitin	(D,10)	03	12	1031331	373	TRIM23	GTTCCCCGTCTTTTGCTTTG	3	TGG	50	chr5	(-)	65618182	65618204	exon2, exon2, exon2	NM_001656, NM_033228, NM_033227	(-)	28503	28525
Ubiquitin	(D,10)	03	12	1031354	373	TRIM23	CGGATTGCTCTTCCATGAAG	4	AGG	50	chr5	(+)	65618125	65618147	exon2, exon2, exon2	NM_001656, NM_033228, NM_033227	(-)	28446	28468
Ubiquitin	(D,11)	03	12	1074401	7706	TRIM25	GTCGTGCCTGAATGAGACGT	1	GGG	55	chr17	(-)	56913865	56913887	exon1	NM_005082	(-)	25957	25979
Ubiquitin	(D,11)	03	12	1074404	7706	TRIM25	ACCGTGTTCTTGTGCAGCTG	2	CGG	55	chr17	(+)	56913786	56913808	exon1	NM_005082	(-)	25878	25900
Ubiquitin	(D,11)	03	12	1074403	7706	TRIM25	GAACACGGTGCTGTGCAACG	3	TGG	60	chr17	(-)	56913772	56913794	exon1	NM_005082	(-)	25864	25886
Ubiquitin	(D,11)	03	12	1074409	7706	TRIM25	GAAGACGTGCTTGGTGTGCA	4	TGG	55	chr17	(-)	56913619	56913641	exon1	NM_005082	(-)	25711	25733
Ubiquitin	(E,2)	03	12	951816	5987	TRIM27	GGCACGCGCAACAGATGTTA	1	TGG	55	chr6	(+)	28923515	28923537	exon1	NM_006510	(-)	20514	20536
Ubiquitin	(E,2)	03	12	951820	5987	TRIM27	GCGCAGCTGCTTTACCAGTT	2	GGG	55	chr6	(+)	28923387	28923409	exon1	NM_006510	(-)	20386	20408
Ubiquitin	(E,2)	03	12	951826	5987	TRIM27	TCCTCGCAGTACAGCTTCAG	3	GGG	55	chr6	(+)	28923307	28923329	exon1	NM_006510	(-)	20306	20328
Ubiquitin	(E,2)	03	12	951833	5987	TRIM27	TGCGAAGTACTGCAGGCACA	4	CGG	55	chr6	(+)	28923561	28923583	exon1	NM_006510	(-)	20560	20582
Ubiquitin	(E,3)	03	12	1033421	10612	TRIM3	CCTCGAACGCTGCACTGATC	1	TGG	60	chr11	(+)	6457373	6457395	exon6, exon4, exon5, exon5	NM_006458, NM_001248007, NM_033278, NM_001248006	(-)	8761	8783
Ubiquitin	(E,3)	03	12	1033423	10612	TRIM3	TCCGCAGCAATTGCCTTAGT	2	CGG	50	chr11	(-)	6457441	6457463	exon6, exon4, exon5, exon5	NM_006458, NM_001248007, NM_033278, NM_001248006	(-)	8829	8851
Ubiquitin	(E,3)	03	12	599963	10612	TRIM3	CGCTATCCTGTCCAGTATGC	3	CGG	55	chr11	(-)	6458239	6458261	exon4, exon3, exon3	NM_006458, NM_033278, NM_001248006	(-)	9627	9649
Ubiquitin	(E,3)	03	12	599968	10612	TRIM3	ACAGGATAGCGTCAGGCTCT	4	GGG	55	chr11	(+)	6458251	6458273	exon4, exon3, exon3	NM_006458, NM_033278, NM_001248006	(-)	9639	9661
Ubiquitin	(E,4)	03	12	798838	10475	TRIM38	GTGTCGGGCTCCATTTCATA	1	TGG	50	chr6	(+)	25966705	25966727	exon3	NM_006355	(+)	4017	4039
Ubiquitin	(E,4)	03	12	798846	10475	TRIM38	TGCTTACTGGGTTCGTCATC	2	AGG	50	chr6	(-)	25966585	25966607	exon3	NM_006355	(+)	3897	3919
Ubiquitin	(E,4)	03	12	798857	10475	TRIM38	ACCTGTTCTGCGAAGACGAG	3	GGG	55	chr6	(+)	25966824	25966846	exon3	NM_006355	(+)	4136	4158
Ubiquitin	(E,4)	03	12	798872	10475	TRIM38	GCCTCAGTTGCTTTTGGCTT	4	GGG	50	chr6	(-)	25966660	25966682	exon3	NM_006355	(+)	3972	3994
Ubiquitin	(E,5)	03	12	717079	89122	TRIM4	GGAAATAGTCCAGGCAGATG	1	GGG	50	chr7	(+)	99919344	99919366	exon1, exon1	NM_033091, NM_033017	(-)	28938	28960
Ubiquitin	(E,5)	03	12	717066	89122	TRIM4	CCTGGACTATTTCCAGGACC	2	CGG	55	chr7	(-)	99919335	99919357	exon1, exon1	NM_033091, NM_033017	(-)	28929	28951
Ubiquitin	(E,5)	03	12	717075	89122	TRIM4	TCTTCTCAGTCAGCCTGGCC	3	AGG	60	chr7	(+)	99919182	99919204	exon1, exon1	NM_033091, NM_033017	(-)	28776	28798
Ubiquitin	(E,5)	03	12	717088	89122	TRIM4	GGAAGCTGAGGACATCCAGG	4	AGG	60	chr7	(-)	99919377	99919399	exon1, exon1	NM_033091, NM_033017	(-)	28971	28993
Ubiquitin	(E,6)	03	12	1037899	135644	TRIM40	AACGACTCAATCGCCGGAGC	1	AGG	60	chr6	(+)	30145995	30146017	exon2, exon3	NM_138700, NM_001286633	(+)	9888	9910
Ubiquitin	(E,6)	03	12	1037900	135644	TRIM40	ATGTCCGCAGTTGGTGCTCA	2	CGG	55	chr6	(-)	30137107	30137129	exon1, exon2	NM_138700, NM_001286633	(+)	1000	1022
Ubiquitin	(E,6)	03	12	1037911	135644	TRIM40	TTTGCAGAAGGACAACCAGG	3	AGG	50	chr6	(+)	30137045	30137067	exon1, exon2	NM_138700, NM_001286633	(+)	938	960
Ubiquitin	(E,6)	03	12	1037924	135644	TRIM40	CCTAGCACCTCCTCAGAACA	4	GGG	55	chr6	(-)	30137211	30137233	exon1, exon2	NM_138700, NM_001286633	(+)	1104	1126
Ubiquitin	(E,7)	03	12	1056333	287015	TRIM42	TGATGGTATTGCGGCAGCAG	1	CGG	55	chr3	(-)	140678508	140678530	exon1	NM_152616	(+)	485	507
Ubiquitin	(E,7)	03	12	1056327	287015	TRIM42	CAGTTCCGCTCATCTTTGTA	2	AGG	45	chr3	(-)	140678356	140678378	exon1	NM_152616	(+)	333	355
Ubiquitin	(E,7)	03	12	1056332	287015	TRIM42	ACCATCATCACTTTCCACAA	3	GGG	40	chr3	(+)	140678524	140678546	exon1	NM_152616	(+)	501	523
Ubiquitin	(E,7)	03	12	150190	287015	TRIM42	GTGCAGCAGCACTTACAGTT	4	GGG	50	chr3	(-)	140678449	140678471	exon1	NM_152616	(+)	426	448
Ubiquitin	(E,8)	03	12	622486	54765	TRIM44	GTCGTGAGGCAGTTCCTCGA	1	AGG	60	chr11	(-)	35663134	35663156	exon1	NM_017583	(+)	383	405
Ubiquitin	(E,8)	03	12	622492	54765	TRIM44	CATCTGGCCGAATACGTCCA	2	CGG	55	chr11	(+)	35663277	35663299	exon1	NM_017583	(+)	526	548
Ubiquitin	(E,8)	03	12	622503	54765	TRIM44	AGTAGCAGAAGCCGCATTCT	3	CGG	50	chr11	(-)	35663210	35663232	exon1	NM_017583	(+)	459	481
Ubiquitin	(E,8)	03	12	127052	54765	TRIM44	GGAGAGTGAAGAAGACAGCG	4	AGG	55	chr11	(+)	35663480	35663502	exon1	NM_017583	(+)	729	751
Ubiquitin	(E,9)	03	12	777496	80128	TRIM46	AGAGTTGACATACCAGGCGT	1	TGG	50	chr1	(-)	155176985	155177007	exon4, exon4, exon4, exon4, exon3, exon5	NM_001256601, NM_001256599, NM_025058, NM_001282379, NM_001282378, NM_001256600	(+)	3199	3221
Ubiquitin	(E,9)	03	12	624841	80128	TRIM46	GCACGGGAACATGATCACTT	2	GGG	50	chr1	(-)	155175930	155175952	exon3, exon3, exon3, exon3, exon4	NM_001256601, NM_001256599, NM_025058, NM_001282379, NM_001256600	(+)	2144	2166
Ubiquitin	(E,9)	03	12	777522	80128	TRIM46	TATGTCAACTCTGCCGGGTG	3	CGG	55	chr1	(+)	155176996	155177018	exon4, exon4, exon4, exon4, exon3, exon5	NM_001256601, NM_001256599, NM_025058, NM_001282379, NM_001282378, NM_001256600	(+)	3210	3232
Ubiquitin	(E,9)	03	12	777513	80128	TRIM46	TACCGCCAGAGTGTGAGTGT	4	GGG	55	chr1	(+)	155176040	155176062	exon3, exon3, exon3, exon3, exon2, exon4	NM_001256601, NM_001256599, NM_025058, NM_001282379, NM_001282378, NM_001256600	(+)	2254	2276
Ubiquitin	(E,10)	03	12	671628	91107	TRIM47	AGACAGAAGTTGTGGCCGCA	1	GGG	55	chr17	(+)	75878460	75878482	exon1	NM_033452	(-)	4297	4319
Ubiquitin	(E,10)	03	12	671624	91107	TRIM47	TGTGGTTCTTGCGGAGCTGA	2	AGG	55	chr17	(+)	75878335	75878357	exon1	NM_033452	(-)	4172	4194
Ubiquitin	(E,10)	03	12	671631	91107	TRIM47	AACTTCTGTCTCGCCTGCCT	3	GGG	55	chr17	(-)	75878448	75878470	exon1	NM_033452	(-)	4285	4307
Ubiquitin	(E,10)	03	12	671639	91107	TRIM47	TAGGCAGATGGGGCAGCTGA	4	AGG	60	chr17	(+)	75878510	75878532	exon1	NM_033452	(-)	4347	4369
Ubiquitin	(E,11)	03	12	720101	57159	TRIM54	AGACGTCGTTGGCACATTTG	1	CGG	50	chr2	(-)	27282872	27282894	exon1, exon1	NM_032546, NM_187841	(+)	444	466
Ubiquitin	(E,11)	03	12	720098	57159	TRIM54	AATCCTCTATGGCAGTCCCG	2	GGG	55	chr2	(+)	27298573	27298595	exon2, exon2	NM_032546, NM_187841	(+)	16145	16167
Ubiquitin	(E,11)	03	12	720113	57159	TRIM54	CGTAGACACCGTGTCTGTCC	3	AGG	60	chr2	(-)	27298656	27298678	exon2, exon2	NM_032546, NM_187841	(+)	16228	16250
Ubiquitin	(E,11)	03	12	147306	57159	TRIM54	TGGGTTTCAAGCCGCTGCTA	4	GGG	55	chr2	(+)	27282745	27282767	exon1, exon1	NM_032546, NM_187841	(+)	317	339
Ubiquitin	(F,2)	03	12	1098493	201292	TRIM65	GGCGCGACAGATAGAAGTGA	1	CGG	55	chr17	(+)	75891288	75891310	exon6, exon5	NM_173547, NM_001256124	(-)	2329	2351
Ubiquitin	(F,2)	03	12	1098498	201292	TRIM65	CAGCTCTAGTAGCTGGCCTT	2	CGG	55	chr17	(+)	75892779	75892801	exon2, exon2	NM_173547, NM_001256124	(-)	3820	3842
Ubiquitin	(F,2)	03	12	1098496	201292	TRIM65	TCAGACCACTCGGTGACACT	3	GGG	55	chr17	(-)	75891140	75891162	exon6, exon5	NM_173547, NM_001256124	(-)	2181	2203
Ubiquitin	(F,2)	03	12	1098495	201292	TRIM65	CCGGCCAATGTTGTCTGTGT	4	GGG	55	chr17	(+)	75891079	75891101	exon6, exon5	NM_173547, NM_001256124	(-)	2120	2142
Ubiquitin	(F,3)	03	12	846617	339976	TRIML1	TCCAGTCAAACGAGCGTCTG	1	GGG	55	chr4	(+)	188139752	188139774	exon1	NM_178556	(+)	309	331
Ubiquitin	(F,3)	03	12	846640	339976	TRIML1	TATCTTGTCCTGAGTGCTGG	2	AGG	50	chr4	(+)	188139710	188139732	exon1	NM_178556	(+)	267	289
Ubiquitin	(F,3)	03	12	846666	339976	TRIML1	TATGTTCCTCCCAGCTCCTG	3	AGG	55	chr4	(-)	188139678	188139700	exon1	NM_178556	(+)	235	257
Ubiquitin	(F,3)	03	12	406047	339976	TRIML1	ACAAAAGCTGTGCCCACACT	4	CGG	50	chr4	(-)	188139644	188139666	exon1	NM_178556	(+)	201	223
Ubiquitin	(F,4)	03	12	798198	7311	UBA52	AGTTGACAGCACGAGGGTGA	1	AGG	55	chr19	(-)	18575069	18575091	exon5, exon5	NM_003333, NM_001033930	(+)	3266	3288
Ubiquitin	(F,4)	03	12	798210	7311	UBA52	CGGCAAATATCAGACGCTGC	2	TGG	55	chr19	(-)	18573675	18573697	exon3, exon3	NM_003333, NM_001033930	(+)	1872	1894
Ubiquitin	(F,4)	03	12	798201	7311	UBA52	TGACCTTCTTCTTGGGACGC	3	AGG	55	chr19	(-)	18575123	18575145	exon5, exon5	NM_003333, NM_001033930	(+)	3320	3342
Ubiquitin	(F,4)	03	12	798205	7311	UBA52	TGTGACCACACTTCTTCTTG	4	CGG	45	chr19	(-)	18575093	18575115	exon5, exon5	NM_003333, NM_001033930	(+)	3290	3312
Ubiquitin	(F,5)	03	12	770425	51271	UBAP1	GCGAGGATGGGGTTAATAGG	1	AGG	55	chr9	(-)	34241368	34241390	exon5, exon5, exon3, exon3, exon4	NM_001171204, NM_001171203, NM_001171202, NM_001171201, NM_016525	(+)	62364	62386
Ubiquitin	(F,5)	03	12	749073	51271	UBAP1	GAATTCTAAGAGTGGCCCAG	2	AGG	50	chr9	(+)	34241295	34241317	exon5, exon5, exon3, exon3, exon4	NM_001171204, NM_001171203, NM_001171202, NM_001171201, NM_016525	(+)	62291	62313
Ubiquitin	(F,5)	03	12	749071	51271	UBAP1	GAAAATCGAAGAAGCCGAGC	3	GGG	50	chr9	(+)	34241235	34241257	exon5, exon5, exon3, exon3, exon4	NM_001171204, NM_001171203, NM_001171202, NM_001171201, NM_016525	(+)	62231	62253
Ubiquitin	(F,5)	03	12	674478	51271	UBAP1	GCACCTTTCGGCTTCTGAGA	4	CGG	55	chr9	(+)	34179199	34179221	exon1, exon1	NM_001171202, NM_001171201	(+)	195	217
Ubiquitin	(F,6)	03	12	659161	7329	UBE2I	ACCCGAATGTGTACCCTTCG	1	GGG	55	chr16	(+)	1320198	1320220	exon5, exon5, exon5, exon6	NM_003345, NM_194261, NM_194260, NM_194259	(+)	10572	10594
Ubiquitin	(F,6)	03	12	659185	7329	UBE2I	GTGCCTGTCCATCTTAGAGG	3	AGG	55	chr16	(+)	1320226	1320248	exon5, exon5, exon5, exon6	NM_003345, NM_194261, NM_194260, NM_194259	(+)	10600	10622
Ubiquitin	(F,6)	03	12	659216	7329	UBE2I	TGCGCCATTCCAGGAAAGAA	4	AGG	50	chr16	(+)	1314353	1314375	exon3, exon3, exon3, exon4	NM_003345, NM_194261, NM_194260, NM_194259	(+)	4727	4749
Ubiquitin	(F,7)	03	12	678972	9246	UBE2L6	GAATCGGAGGGTGAACTCTT	1	CGG	50	chr11	(+)	57552379	57552401	exon4, exon4	NM_004223, NM_198183	(-)	725	747
Ubiquitin	(F,7)	03	12	678961	9246	UBE2L6	TAGCGGACGGACACACCTCA	2	TGG	60	chr11	(-)	57552298	57552320				0	0
Ubiquitin	(F,7)	03	12	1010560	9246	UBE2L6	GTTGTGAATTTGATCATGGG	3	AGG	40	chr11	(+)	57554532	57554554	exon3	NM_004223	(-)	2878	2900
Ubiquitin	(F,7)	03	12	1010567	9246	UBE2L6	GTTGAAGGCTTTCAGGTGGT	4	AGG	50	chr11	(+)	57554591	57554613	exon3	NM_004223	(-)	2937	2959
Ubiquitin	(F,8)	03	12	970797	7334	UBE2N	GGCGTTGCTCTCATCTGGTT	1	CGG	55	chr12	(+)	93411234	93411256	exon2	NM_003348	(-)	2923	2945
Ubiquitin	(F,8)	03	12	970821	7334	UBE2N	CCCTCAAAGGGGGAATCCTG	2	AGG	60	chr12	(+)	93411184	93411206	exon2	NM_003348	(-)	2873	2895
Ubiquitin	(F,8)	03	12	205509	7334	UBE2N	CCATTGGGTATTCTTCTGGA	3	AGG	45	chr12	(+)	93411137	93411159	exon2	NM_003348	(-)	2826	2848
Ubiquitin	(F,8)	03	12	205623	7334	UBE2N	CATCCTAATGTAGACAAGTT	4	GGG	35	chr12	(-)	93411079	93411101	exon2	NM_003348	(-)	2768	2790
Ubiquitin	(F,9)	03	12	803953	54926	UBE2R2	CGAGTCCGACCTCTACAACT	1	GGG	55	chr9	(+)	33817859	33817881	exon1	NM_017811	(+)	676	698
Ubiquitin	(F,9)	03	12	803958	54926	UBE2R2	CTCTGTGGGTCATCTACAGG	2	CGG	55	chr9	(-)	33900204	33900226	exon3	NM_017811	(+)	83021	83043
Ubiquitin	(F,9)	03	12	803961	54926	UBE2R2	GGATTTCAGCTCGAGCATCA	3	GGG	50	chr9	(-)	33817792	33817814	exon1	NM_017811	(+)	609	631
Ubiquitin	(F,9)	03	12	172123	54926	UBE2R2	TGAAGTAGCCGCCTTCGTAG	4	AGG	55	chr9	(-)	33817910	33817932	exon1	NM_017811	(+)	727	749
Ubiquitin	(F,10)	03	12	1004628	29089	UBE2T	GCCAACACACCTTATGAGAA	1	AGG	45	chr1	(-)	202335022	202335044	exon3, exon3	NM_001310326, NM_014176	(-)	3366	3388
Ubiquitin	(F,10)	03	12	1004638	29089	UBE2T	GTGAGAAATCGGATCTGAGG	2	AGG	50	chr1	(+)	202333520	202333542	exon4, exon4	NM_001310326, NM_014176	(-)	1864	1886
Ubiquitin	(F,10)	03	12	1004605	29089	UBE2T	GAGCTCGCAGGTCATCCATT	3	TGG	55	chr1	(+)	202335646	202335668	exon2	NM_014176	(-)	3990	4012
Ubiquitin	(F,10)	03	12	1004632	29089	UBE2T	ATGAGCGGGTCATCAGGGTT	4	GGG	55	chr1	(+)	202333247	202333269	exon5, exon5	NM_001310326, NM_014176	(-)	1591	1613
Ubiquitin	(F,11)	03	12	901882	7335	UBE2V1	TGCCAGCCAACCGTTTTTTG	1	AGG	50	chr20	(-)	50096057	50096079				0	0
Ubiquitin	(F,11)	03	12	901894	7335	UBE2V1	GGAACTAGGATACAGGTGCA	2	CGG	50	chr20	(+)	50096243	50096265				0	0
Ubiquitin	(F,11)	03	12	901895	7335	UBE2V1	TTCCTTGGGCCATTCAGCAA	3	AGG	50	chr20	(-)	50096224	50096246				0	0
Ubiquitin	(F,11)	03	12	901910	7335	UBE2V1	TGTCTTCGTCTTCTTTGCAA	4	AGG	40	chr20	(+)	50096146	50096168				0	0
Ubiquitin	(G,2)	03	12	788189	90025	UBE3D	ACGTTTTATTGCCAATCCTG	1	CGG	40	chr6	(-)	83054169	83054191	exon3, exon3	NM_001304437, NM_198920	(-)	161772	161794
Ubiquitin	(G,2)	03	12	788185	90025	UBE3D	CGTGGGCTACAGTTTGTTGT	2	TGG	50	chr6	(-)	83057873	83057895	exon2, exon2	NM_001304437, NM_198920	(-)	165476	165498
Ubiquitin	(G,2)	03	12	788202	90025	UBE3D	CTGCAGACGCAAGCAAAATT	3	AGG	45	chr6	(-)	83057831	83057853	exon2, exon2	NM_001304437, NM_198920	(-)	165434	165456
Ubiquitin	(G,2)	03	12	788193	90025	UBE3D	TGTAGCCCACGGCAAGAGGA	4	AGG	60	chr6	(+)	83057885	83057907	exon2, exon2	NM_001304437, NM_198920	(-)	165488	165510
Ubiquitin	(G,3)	03	12	892587	10277	UBE4B	ACCATCGATATCCATGCTCT	1	GGG	45	chr1	(-)	10095557	10095579	exon3, exon3	NM_006048, NM_001105562	(+)	62575	62597
Ubiquitin	(G,3)	03	12	892582	10277	UBE4B	TTGCGTTTCAAGGCTATTAG	2	AGG	40	chr1	(-)	10095515	10095537	exon3, exon3	NM_006048, NM_001105562	(+)	62533	62555
Ubiquitin	(G,3)	03	12	892570	10277	UBE4B	GCACCTATTGGGGAGGTAGC	3	TGG	60	chr1	(-)	10072187	10072209	exon2, exon2	NM_006048, NM_001105562	(+)	39205	39227
Ubiquitin	(G,3)	03	12	892576	10277	UBE4B	TTCACTGCTCTGGCTTCGAT	4	GGG	50	chr1	(-)	10095467	10095489	exon3, exon3	NM_006048, NM_001105562	(+)	62485	62507
Ubiquitin	(G,4)	03	12	947613	22888	UBOX5	ATCAACATAGACCTCACAGC	1	TGG	45	chr20	(-)	3122421	3122443	exon3, exon3, exon3	NM_199415, NM_014948, NM_001267584	(-)	14849	14871
Ubiquitin	(G,4)	03	12	947608	22888	UBOX5	GGCTAAACACCACTTGGCTC	2	TGG	55	chr20	(+)	3122242	3122264	exon3, exon3, exon3	NM_199415, NM_014948, NM_001267584	(-)	14670	14692
Ubiquitin	(G,4)	03	12	947611	22888	UBOX5	AGGTGAACGCCTCCTTGTCT	3	GGG	55	chr20	(+)	3122290	3122312	exon3, exon3, exon3	NM_199415, NM_014948, NM_001267584	(-)	14718	14740
Ubiquitin	(G,4)	03	12	161379	22888	UBOX5	TTCTTGGTCTGAACTGTGGG	4	AGG	50	chr20	(+)	3123326	3123348	exon2, exon2, exon2	NM_199415, NM_014948, NM_001267584	(-)	15754	15776
Ubiquitin	(G,5)	03	12	804726	29979	UBQLN1	CATGATTTTGGGCTCCGCGG	1	AGG	60	chr9	(+)	83707569	83707591	exon1, exon1	NM_013438, NM_053067	(-)	47607	47629
Ubiquitin	(G,5)	03	12	804744	29979	UBQLN1	AGTCACCGTGAAGACCCCGA	2	AGG	60	chr9	(-)	83707544	83707566	exon1, exon1	NM_013438, NM_053067	(-)	47582	47604
Ubiquitin	(G,5)	03	12	804762	29979	UBQLN1	ATGAATTCCATGCTGACTCA	3	AGG	40	chr9	(+)	83686045	83686067	exon2, exon2	NM_013438, NM_053067	(-)	26083	26105
Ubiquitin	(G,5)	03	12	804739	29979	UBQLN1	CTGCTGGACGGAGCTATTCT	4	CGG	55	chr9	(+)	83707500	83707522	exon1, exon1	NM_013438, NM_053067	(-)	47538	47560
Ubiquitin	(G,6)	03	12	771762	56893	UBQLN4	GGCAGTGCCTCTTCAGATGC	1	TGG	60	chr1	(-)	156051193	156051215	exon3, exon3	NM_001304342, NM_020131	(-)	15900	15922
Ubiquitin	(G,6)	03	12	771781	56893	UBQLN4	GTCTTGACGGTGACCCGAAT	2	GGG	55	chr1	(+)	156053646	156053668	exon1, exon1	NM_001304342, NM_020131	(-)	18353	18375
Ubiquitin	(G,6)	03	12	771790	56893	UBQLN4	GGAAATCTCCCGGAGGTTTA	3	AGG	50	chr1	(-)	156051827	156051849	exon2, exon2	NM_001304342, NM_020131	(-)	16534	16556
Ubiquitin	(G,6)	03	12	132945	56893	UBQLN4	GGATCTTGCCTGCGAAGATC	4	AGG	55	chr1	(+)	156051785	156051807	exon2, exon2	NM_001304342, NM_020131	(-)	16492	16514
Ubiquitin	(G,7)	03	12	677896	23352	UBR4	GCGTCTGGAGAATCCAGATG	1	AGG	55	chr1	(-)	19199668	19199690	exon3	NM_020765	(-)	125163	125185
Ubiquitin	(G,7)	03	12	677889	23352	UBR4	CCGGAACCAACTTCAGTCAG	2	TGG	55	chr1	(-)	19199728	19199750	exon3	NM_020765	(-)	125223	125245
Ubiquitin	(G,7)	03	12	677912	23352	UBR4	CGTACTGCTTCTCATGGTGC	3	AGG	55	chr1	(+)	19201781	19201803	exon2	NM_020765	(-)	127276	127298
Ubiquitin	(G,7)	03	12	193625	23352	UBR4	CTACTCCGCCTTCGAGATGA	4	AGG	55	chr1	(-)	19210107	19210129	exon1	NM_020765	(-)	135602	135624
Ubiquitin	(G,8)	03	12	933032	55148	UBR7	ATCGTTGGTCGACGTCCTTG	1	AGG	55	chr14	(+)	93207345	93207367	exon1	NM_175748	(+)	290	312
Ubiquitin	(G,8)	03	12	746478	55148	UBR7	GTGAAGACTGGTTCCATGGA	2	AGG	50	chr14	(+)	93214960	93214982	exon5	NM_175748	(+)	7905	7927
Ubiquitin	(G,8)	03	12	746477	55148	UBR7	GTGGGCTTATGCTGCACAAT	3	TGG	50	chr14	(+)	93215256	93215278	exon6	NM_175748	(+)	8201	8223
Ubiquitin	(G,8)	03	12	746475	55148	UBR7	ACGCACTGGATCATCTCATC	4	TGG	50	chr14	(-)	93214932	93214954	exon5	NM_175748	(+)	7877	7899
Ubiquitin	(G,9)	03	12	967123	26043	UBXN7	AATTAACCCCTTCAGCGCCG	1	AGG	55	chr3	(+)	196432349	196432371	exon1	NM_015562	(-)	78852	78874
Ubiquitin	(G,9)	03	12	967120	26043	UBXN7	CGTGCAGGCCGTCGTCTTTT	2	AGG	60	chr3	(+)	196393595	196393617	exon4	NM_015562	(-)	40098	40120
Ubiquitin	(G,9)	03	12	967131	26043	UBXN7	GACACTTGCTGAACTGGTAC	3	TGG	50	chr3	(+)	196407269	196407291	exon2	NM_015562	(-)	53772	53794
Ubiquitin	(G,9)	03	12	967126	26043	UBXN7	TGAAGCGTGCAACAATAATC	4	TGG	40	chr3	(-)	196407340	196407362	exon2	NM_015562	(-)	53843	53865
Ubiquitin	(G,10)	03	12	1027190	51506	UFC1	GGGTGGCAAAATATGCCTGA	1	CGG	50	chr1	(+)	161158121	161158143	exon5	NM_016406	(+)	4378	4400
Ubiquitin	(G,10)	03	12	1027176	51506	UFC1	ACGTGTTGTGTCTGAGATCC	2	CGG	50	chr1	(+)	161154018	161154040	exon1	NM_016406	(+)	275	297
Ubiquitin	(G,10)	03	12	1027188	51506	UFC1	ACCCACAACTCACGATCTCG	3	GGG	55	chr1	(-)	161154061	161154083	exon1	NM_016406	(+)	318	340
Ubiquitin	(G,10)	03	12	164578	51506	UFC1	CGACTGGAGTCCAACAAGGA	4	AGG	55	chr1	(+)	161156989	161157011	exon2	NM_016406	(+)	3246	3268
Ubiquitin	(G,11)	03	12	678782	7353	UFD1L	GTTCGACCACCCTATTCCCA	1	GGG	55	chr22	(-)	19475566	19475588	exon2, exon2	NM_001035247, NM_005659	(-)	25626	25648
Ubiquitin	(G,11)	03	12	678795	7353	UFD1L	GAAGGTTGACGCTCTCCACC	2	TGG	60	chr22	(+)	19467943	19467965	exon5, exon5	NM_001035247, NM_005659	(-)	18003	18025
Ubiquitin	(G,11)	03	12	678787	7353	UFD1L	TCGGACCGCATGACGCATTG	3	TGG	60	chr22	(-)	19471736	19471758	exon4, exon4	NM_001035247, NM_005659	(-)	21796	21818
Ubiquitin	(G,11)	03	12	678792	7353	UFD1L	CATGCGGTCCGAATTCTTAT	4	TGG	45	chr22	(+)	19471747	19471769	exon4, exon4	NM_001035247, NM_005659	(-)	21807	21829
Ubiquitin	(H,2)	03	12	969393	51569	UFM1	AGACTGCGTGGGGTAGTTGT	1	TGG	55	chr13	(-)	38350130	38350152	exon2	NM_001286704	(+)	360	382
Ubiquitin	(H,2)	03	12	906102	51569	UFM1	TCGTGAGGCACTTTATTGTA	2	TGG	40	chr13	(+)	38360152	38360174				0	0
Ubiquitin	(H,2)	03	12	904161	51569	UFM1	CGACGTCAGCGTGATCTTAA	3	AGG	50	chr13	(-)	38350010	38350032	exon2, exon2, exon2, exon2	NM_001286706, NM_001286705, NM_001286703, NM_016617	(+)	240	262
Ubiquitin	(H,2)	03	12	904163	51569	UFM1	ATGGCTGAATTTCAACTGCA	4	AGG	40	chr13	(-)	38360042	38360064	exon6, exon6	NM_001286706, NM_001286705	(+)	10272	10294
Ubiquitin	(H,3)	03	12	967115	29128	UHRF1	CCATACCCTCTTCGACTACG	1	AGG	55	chr19	(+)	4929233	4929255	exon3, exon2, exon3, exon3, exon3	NM_001290050, NM_013282, NM_001290051, NM_001048201, NM_001290052	(+)	18867	18889
Ubiquitin	(H,3)	03	12	967132	29128	UHRF1	ATCCAGGTTCGGACCATGGA	2	CGG	55	chr19	(+)	4910892	4910914	exon2, exon1, exon2, exon2, exon2	NM_001290050, NM_013282, NM_001290051, NM_001048201, NM_001290052	(+)	526	548
Ubiquitin	(H,3)	03	12	967122	29128	UHRF1	TCAGACAAGTCCTCCACCCA	3	CGG	55	chr19	(+)	4929378	4929400	exon3, exon2, exon3, exon3, exon3	NM_001290050, NM_013282, NM_001290051, NM_001048201, NM_001290052	(+)	19012	19034
Ubiquitin	(H,3)	03	12	1007783	29128	UHRF1	ATGTGGGATGAGACGGAATT	4	GGG	45	chr19	(+)	4929444	4929466	exon3, exon2, exon3, exon3, exon3	NM_001290050, NM_013282, NM_001290051, NM_001048201, NM_001290052	(+)	19078	19100
Ubiquitin	(H,4)	03	12	1073311	115426	UHRF2	CGTGCCCGTCTTATTGATCC	1	TGG	55	chr9	(+)	6421104	6421126	exon2	NM_152896	(+)	7954	7976
Ubiquitin	(H,4)	03	12	1073316	115426	UHRF2	GCACGTCTTGGAGCCATCAA	2	TGG	55	chr9	(-)	6413510	6413532	exon1	NM_152896	(+)	360	382
Ubiquitin	(H,4)	03	12	1073323	115426	UHRF2	GTCCTCAATGGTGCACGTCT	3	TGG	55	chr9	(-)	6413522	6413544	exon1	NM_152896	(+)	372	394
Ubiquitin	(H,4)	03	12	1073324	115426	UHRF2	TGATTGGAAGGTCCTACCCT	4	CGG	50	chr9	(-)	6421065	6421087	exon2	NM_152896	(+)	7915	7937
Ubiquitin	(H,5)	03	12	1035590	7428	VHL	GCCGTCGAAGTTGAGCCATA	1	CGG	55	chr3	(-)	10142104	10142126	exon1, exon1	NM_198156, NM_000551	(+)	470	492
Ubiquitin	(H,5)	03	12	1035591	7428	VHL	GCGATTGCAGAAGATGACCT	2	GGG	50	chr3	(-)	10142062	10142084	exon1, exon1	NM_198156, NM_000551	(+)	428	450
Ubiquitin	(H,5)	03	12	1035600	7428	VHL	GAGTACGGCCCTGAAGAAGA	3	CGG	55	chr3	(+)	10141911	10141933	exon1, exon1	NM_198156, NM_000551	(+)	277	299
Ubiquitin	(H,5)	03	12	1061523	7428	VHL	GAGATGCAGGGACACACGAT	4	GGG	55	chr3	(+)	10146532	10146554	exon2	NM_000551	(+)	4898	4920
Ubiquitin	(H,6)	03	12	997032	391104	VHLL	ACACAGGCAGCACGATTCGT	1	GGG	55	chr1	(+)	156298982	156299004	exon1	NM_001004319	(-)	359	381
Ubiquitin	(H,6)	03	12	997046	391104	VHLL	GGCTTCGGAAGTTGTGGATG	2	CGG	55	chr1	(+)	156298901	156298923	exon1	NM_001004319	(-)	278	300
Ubiquitin	(H,6)	03	12	997051	391104	VHLL	GTGATTGCAGATGATGATCC	3	GGG	45	chr1	(+)	156299007	156299029	exon1	NM_001004319	(-)	384	406
Ubiquitin	(H,6)	03	12	997054	391104	VHLL	AGAGTACTGCCAGGAAGAGT	4	TGG	50	chr1	(-)	156299099	156299121	exon1	NM_001004319	(-)	476	498
Ubiquitin	(H,7)	03	12	889628	51160	VPS28	TGTACAAGAACGCCCGGGAG	1	AGG	60	chr8	(-)	144426031	144426053	exon4, exon4	NM_183057, NM_016208	(-)	2431	2453
Ubiquitin	(H,7)	03	12	889630	51160	VPS28	TTGTCGTCCTTGATGGTGAT	2	GGG	45	chr8	(+)	144424755	144424777	exon7, exon7	NM_183057, NM_016208	(-)	1155	1177
Ubiquitin	(H,7)	03	12	889625	51160	VPS28	CTTTGTATTGGACCAGGAGC	3	CGG	50	chr8	(+)	144425011	144425033	exon6, exon6	NM_183057, NM_016208	(-)	1411	1433
Ubiquitin	(H,7)	03	12	889633	51160	VPS28	CAACATGGCAGAGCTGTTTG	4	CGG	50	chr8	(-)	144425744	144425766	exon5, exon5	NM_183057, NM_016208	(-)	2144	2166
Ubiquitin	(H,8)	03	12	787676	27072	VPS41	TGCTACTGTTTGAACGGTCT	1	TGG	45	chr7	(-)	38796841	38796863	exon8, exon7	NM_014396, NM_080631	(-)	72899	72921
Ubiquitin	(H,8)	03	12	787695	27072	VPS41	CAACTGGATCTCACGAAATG	2	TGG	45	chr7	(+)	38817845	38817867	exon7, exon6	NM_014396, NM_080631	(-)	93903	93925
Ubiquitin	(H,8)	03	12	787700	27072	VPS41	ATTGGGCACACATTATGGCA	3	AGG	45	chr7	(-)	38862592	38862614	exon4, exon4	NM_014396, NM_080631	(-)	138650	138672
Ubiquitin	(H,8)	03	12	787679	27072	VPS41	TGCAAGCAGTTTGTGACCGG	4	AGG	55	chr7	(-)	38817824	38817846	exon7, exon6	NM_014396, NM_080631	(-)	93882	93904
Ubiquitin	(H,9)	03	12	845807	25937	WWTR1	TGTCTAGGTCCTGCGTGACG	1	TGG	60	chr3	(+)	149657231	149657253	exon3, exon2, exon2	NM_001168278, NM_001168280, NM_015472	(-)	139997	140019
Ubiquitin	(H,9)	03	12	845814	25937	WWTR1	CCTGCCGGAGTCTTTCTTTA	2	AGG	50	chr3	(-)	149657144	149657166	exon3, exon2, exon2	NM_001168278, NM_001168280, NM_015472	(-)	139910	139932
Ubiquitin	(H,9)	03	12	845812	25937	WWTR1	TGAATCCGAAGCCTAGCTCG	3	TGG	55	chr3	(-)	149657178	149657200	exon3, exon2, exon2	NM_001168278, NM_001168280, NM_015472	(-)	139944	139966
Ubiquitin	(H,9)	03	12	845818	25937	WWTR1	TTCTTTAAGGAGCCTGATTC	4	GGG	40	chr3	(-)	149657131	149657153	exon3, exon2, exon2	NM_001168278, NM_001168280, NM_015472	(-)	139897	139919
Ubiquitin	(H,10)	03	12	745984	7704	ZBTB16	GTTGACTATTGCGGTGGAAG	1	AGG	50	chr11	(-)	114063483	114063505	exon2, exon2	NM_001018011, NM_006006	(+)	3775	3797
Ubiquitin	(H,10)	03	12	746001	7704	ZBTB16	GTACTCGATCTCCAGGATCT	2	CGG	50	chr11	(-)	114063617	114063639	exon2, exon2	NM_001018011, NM_006006	(+)	3909	3931
Ubiquitin	(H,10)	03	12	745987	7704	ZBTB16	GGCCTCAGACGACAATGACA	3	CGG	55	chr11	(+)	114063678	114063700	exon2, exon2	NM_001018011, NM_006006	(+)	3970	3992
Ubiquitin	(H,10)	03	12	745990	7704	ZBTB16	TGTGCAAGGCCAACCAGATG	4	CGG	55	chr11	(+)	114063362	114063384	exon2, exon2	NM_001018011, NM_006006	(+)	3654	3676
Ubiquitin	(H,11)	03	12	690539	10152	ABI2	ACGAACTGGTCGTTCAAGGT	1	TGG	50	chr2	(-)	203380305	203380327	exon3, exon3, exon4, exon3, exon3	NM_001282927, NM_005759, NM_001282932, NM_001282926, NM_001282925	(+)	52067	52089
Ubiquitin	(H,11)	03	12	723126	10152	ABI2	AGATTCCATCCTTCGTAGCT	2	GGG	45	chr2	(-)	203367001	203367023	exon1, exon2, exon2, exon2	NM_001282927, NM_005759, NM_001282926, NM_001282925	(+)	38763	38785
Ubiquitin	(H,11)	03	12	690544	10152	ABI2	TGAGTTGGAGGTGTTGTACG	3	CGG	50	chr2	(-)	203391079	203391101	exon4, exon4, exon5, exon4, exon5	NM_001282927, NM_005759, NM_001282932, NM_001282926, NM_001282925	(+)	62841	62863
Ubiquitin	(H,11)	03	12	782192	10152	ABI2	GGCAACACTTGCTAAGGATT	4	GGG	45	chr2	(-)	203366923	203366945	exon2, exon2, exon2	NM_005759, NM_001282926, NM_001282925	(+)	38685	38707
Ubiquitin	(A,2)	04	12	633885	178	AGL	CGATTAGGCCCAACTTTACA	1	GGG	45	chr1	(+)	99861520	99861542	exon3, exon3, exon1, exon3, exon3, exon3	NM_000644, NM_000646, NM_000645, NM_000028, NM_000642, NM_000643	(+)	11032	11054
Ubiquitin	(A,2)	04	12	633886	178	AGL	CAGCACCAACACGTAAAATG	2	GGG	45	chr1	(-)	99862293	99862315	exon4, exon4, exon2, exon4, exon4, exon4	NM_000644, NM_000646, NM_000645, NM_000028, NM_000642, NM_000643	(+)	11805	11827
Ubiquitin	(A,2)	04	12	633908	178	AGL	CTGAAGAGTAACACAGTCCA	3	AGG	45	chr1	(-)	99862331	99862353	exon4, exon4, exon2, exon4, exon4, exon4	NM_000644, NM_000646, NM_000645, NM_000028, NM_000642, NM_000643	(+)	11843	11865
Ubiquitin	(A,2)	04	12	633900	178	AGL	AAAATTCCGTTCTCTGGATT	4	GGG	35	chr1	(+)	99861600	99861622	exon3, exon3, exon1, exon3, exon3, exon3	NM_000644, NM_000646, NM_000645, NM_000028, NM_000642, NM_000643	(+)	11112	11134
Ubiquitin	(A,3)	04	12	834873	326	AIRE	GTGGTTGGTGTACAGTTCCG	1	GGG	55	chr21	(+)	44290809	44290831				0	0
Ubiquitin	(A,3)	04	12	834875	326	AIRE	ACCGGGTTTTCTTCCCAATA	2	GGG	45	chr21	(+)	44290859	44290881				0	0
Ubiquitin	(A,3)	04	12	1052820	326	AIRE	GACTACAACCTGGAGCGCTA	3	TGG	55	chr21	(+)	44286674	44286696	exon2	NM_000383	(+)	837	859
Ubiquitin	(A,3)	04	12	834881	326	AIRE	AAGAGACGCCCATGCAGACT	4	GGG	55	chr21	(-)	44291061	44291083				0	0
Ubiquitin	(A,4)	04	12	785302	64400	AKTIP	CGGCATGGACTTTACCAAGA	1	TGG	50	chr16	(-)	53495128	53495150	exon5, exon5, exon5	NM_001308325, NM_001012398, NM_022476	(-)	4089	4111
Ubiquitin	(A,4)	04	12	785315	64400	AKTIP	CTTGTAGACATGCTCCAGAA	2	AGG	45	chr16	(+)	53500231	53500253	exon2, exon2, exon2	NM_001308325, NM_001012398, NM_022476	(-)	9192	9214
Ubiquitin	(A,4)	04	12	785323	64400	AKTIP	TTCTTTGGTGCAGTTCGTGG	3	AGG	50	chr16	(+)	53498526	53498548	exon3, exon3, exon3	NM_001308325, NM_001012398, NM_022476	(-)	7487	7509
Ubiquitin	(A,4)	04	12	495097	64400	AKTIP	GGTTTGGAGTAATATTCATA	4	CGG	30	chr16	(-)	53495148	53495170	exon5, exon5, exon5	NM_001308325, NM_001012398, NM_022476	(-)	4109	4131
Ubiquitin	(A,5)	04	12	672159	55626	AMBRA1	GAGTACGGCGGTGTCCAATC	1	AGG	60	chr11	(+)	46547199	46547221	exon4, exon4, exon4, exon4	NM_001267783, NM_001267782, NM_017749, NM_001300731	(-)	150788	150810
Ubiquitin	(A,5)	04	12	672176	55626	AMBRA1	AAGGTAGAGCGTGGACTATC	2	CGG	50	chr11	(+)	46547841	46547863	exon3, exon3, exon3, exon3	NM_001267783, NM_001267782, NM_017749, NM_001300731	(-)	151430	151452
Ubiquitin	(A,5)	04	12	672179	55626	AMBRA1	ACCCGGTGGATGAAATGGGA	3	GGG	55	chr11	(-)	46548250	46548272	exon2, exon2, exon2, exon2	NM_001267783, NM_001267782, NM_017749, NM_001300731	(-)	151839	151861
Ubiquitin	(A,5)	04	12	427354	55626	AMBRA1	GCAATAAGGCCTGAGATGGT	4	GGG	50	chr11	(+)	46547156	46547178	exon4, exon4, exon4, exon4	NM_001267783, NM_001267782, NM_017749, NM_001300731	(-)	150745	150767
Ubiquitin	(A,6)	04	12	617467	51529	ANAPC11	GATTAAGTGCTGGAACGGCG	1	TGG	55	chr17	(+)	81894489	81894511	exon3, exon3, exon3, exon4, exon2, exon2, exon3, exon2, exon2, exon3, exon3, exon2	NM_001289414, NM_016476, NM_001289420, NM_001289417, NM_001289416, NM_001289415, NM_001002246, NM_001002245, NM_001002244, NM_001002249, NM_001002248, NM_001002247	(+)	2777	2799
Ubiquitin	(A,6)	04	12	1068238	51529	ANAPC11	TCTCTTGATCAAGGGCAGGA	2	GGG	50	chr17	(-)	81899417	81899439	exon3	NM_001002244	(+)	7705	7727
Ubiquitin	(A,6)	04	12	1068218	51529	ANAPC11	CGTGCATCTGAGTAGTGAAC	3	TGG	50	chr17	(-)	81899440	81899462	exon3	NM_001002244	(+)	7728	7750
Ubiquitin	(A,6)	04	12	1068223	51529	ANAPC11	TTCCCTAGACATCAGGGATC	4	CGG	50	chr17	(-)	81899368	81899390	exon3	NM_001002244	(+)	7656	7678
Ubiquitin	(A,7)	04	12	684600	25847	ANAPC13	AAGCGTCAGTTTCCAATGGG	1	GGG	50	chr3	(+)	134478585	134478607				0	0
Ubiquitin	(A,7)	04	12	684630	25847	ANAPC13	GGTATTGCGACATCCTCATA	2	AGG	45	chr3	(+)	134482810	134482832	exon2, exon2, exon2	NM_001242375, NM_001242374, NM_015391	(-)	5107	5129
Ubiquitin	(A,7)	04	12	684633	25847	ANAPC13	GACGCTTGGCTCCTTTCTTG	3	TGG	55	chr3	(-)	134478569	134478591				0	0
Ubiquitin	(A,7)	04	12	684643	25847	ANAPC13	CCTGAACCTGAACAAGACAA	4	TGG	45	chr3	(-)	134478684	134478706	exon3, exon3, exon3	NM_001242375, NM_001242374, NM_015391	(-)	981	1003
Ubiquitin	(A,8)	04	12	1062528	29882	ANAPC2	ATCCGCAGAGTTCTCGCATT	1	GGG	50	chr9	(+)	137187912	137187934	exon2	NM_013366	(-)	13129	13151
Ubiquitin	(A,8)	04	12	1062526	29882	ANAPC2	CCTTGACGCTTTTGGCCTGC	2	TGG	60	chr9	(-)	137187866	137187888	exon2	NM_013366	(-)	13083	13105
Ubiquitin	(A,8)	04	12	1062532	29882	ANAPC2	AGCTCTAGGCTACGCAGGTA	3	GGG	55	chr9	(+)	137187829	137187851	exon2	NM_013366	(-)	13046	13068
Ubiquitin	(A,8)	04	12	1062529	29882	ANAPC2	GCCCGGACAGGAGTTGTTAG	4	TGG	60	chr9	(-)	137188466	137188488	exon1	NM_013366	(-)	13683	13705
Ubiquitin	(A,9)	04	12	1029991	51433	ANAPC5	GTTGTGCACGCCAATGTGTT	1	CGG	50	chr12	(-)	121352267	121352289	exon1	NM_016237	(-)	44023	44045
Ubiquitin	(A,9)	04	12	1029996	51433	ANAPC5	TCAATCCCATGATGACCAAT	2	GGG	40	chr12	(-)	121352290	121352312	exon1	NM_016237	(-)	44046	44068
Ubiquitin	(A,9)	04	12	1029995	51433	ANAPC5	ACCAGCACCGCGATCTTGTA	3	CGG	55	chr12	(+)	121352225	121352247	exon1	NM_016237	(-)	43981	44003
Ubiquitin	(A,9)	04	12	965072	51433	ANAPC5	TGAAGGCGAGTTGAAGGATA	4	TGG	45	chr12	(-)	121346968	121346990	exon3, exon3	NM_016237, NM_001137559	(-)	38724	38746
Ubiquitin	(A,10)	04	12	851735	25820	ARIH1	AGATCCAGGGTATCATCGTC	1	CGG	50	chr15	(-)	72474742	72474764	exon1	NM_005744	(+)	417	439
Ubiquitin	(A,10)	04	12	465117	25820	ARIH1	ATGTATCCGGGAGGTCAACG	2	AGG	55	chr15	(+)	72474984	72475006	exon1	NM_005744	(+)	659	681
Ubiquitin	(A,10)	04	12	465120	25820	ARIH1	TTACCGCTACGAGGTGCTCA	3	CGG	55	chr15	(+)	72474933	72474955	exon1	NM_005744	(+)	608	630
Ubiquitin	(A,10)	04	12	465125	25820	ARIH1	CTACGAGTTCGACGAGGACG	4	AGG	60	chr15	(+)	72474663	72474685	exon1	NM_005744	(+)	338	360
Ubiquitin	(A,11)	04	12	1083415	408	ARRB1	CGGTGGGAACGACTGTACGT	1	TGG	60	chr11	(+)	75283374	75283396	exon5, exon5	NM_020251, NM_004041	(-)	23253	23275
Ubiquitin	(A,11)	04	12	1083424	408	ARRB1	ATCCTGAGTATCTCAAAGAG	2	CGG	40	chr11	(-)	75284239	75284261	exon4, exon4	NM_020251, NM_004041	(-)	24118	24140
Ubiquitin	(A,11)	04	12	1083444	408	ARRB1	TCACCGTCTACCTGGGAAAG	3	CGG	55	chr11	(-)	75287352	75287374	exon3, exon3	NM_020251, NM_004041	(-)	27231	27253
Ubiquitin	(A,11)	04	12	1083417	408	ARRB1	TGTGGACCACATCGACCTCG	4	TGG	60	chr11	(-)	75287324	75287346	exon3, exon3	NM_020251, NM_004041	(-)	27203	27225
Ubiquitin	(B,2)	04	12	652692	140458	ASB5	CATAGTGAAAGGCAACCGCA	1	AGG	50	chr4	(-)	176268961	176268983	exon1	NM_080874	(-)	55287	55309
Ubiquitin	(B,2)	04	12	652701	140458	ASB5	TGTCGGTGTTAGAAGAAAAT	2	CGG	35	chr4	(-)	176269085	176269107	exon1	NM_080874	(-)	55411	55433
Ubiquitin	(B,2)	04	12	652689	140458	ASB5	TAGTGGTGATCGATCTGCCC	3	AGG	55	chr4	(+)	176225316	176225338	exon2	NM_080874	(-)	11642	11664
Ubiquitin	(B,2)	04	12	652696	140458	ASB5	CTTCGTGCAATGGGGTGACA	4	TGG	55	chr4	(+)	176222369	176222391	exon3	NM_080874	(-)	8695	8717
Ubiquitin	(B,3)	04	12	840106	140459	ASB6	ATCACGGGGCCGACGTTAAT	1	CGG	55	chr9	(-)	129639411	129639433	exon3, exon3, exon3	NM_017873, NM_001202403, NM_177999	(-)	4808	4830
Ubiquitin	(B,3)	04	12	840107	140459	ASB6	GGTACTCGAAGATGATCCTC	2	CGG	50	chr9	(+)	129641957	129641979	exon1, exon1, exon1	NM_017873, NM_001202403, NM_177999	(-)	7354	7376
Ubiquitin	(B,3)	04	12	840117	140459	ASB6	GCTCACGCCTTCCTGGTAAA	3	AGG	55	chr9	(+)	129640626	129640648	exon2, exon2, exon2	NM_017873, NM_001202403, NM_177999	(-)	6023	6045
Ubiquitin	(B,3)	04	12	840111	140459	ASB6	TCCTCGCTGGCGACATAACT	4	GGG	55	chr9	(+)	129640699	129640721	exon2, exon2, exon2	NM_017873, NM_001202403, NM_177999	(-)	6096	6118
Ubiquitin	(B,4)	04	12	825854	140460	ASB7	CTAACATCAAGCGTGCAATG	1	CGG	45	chr15	(-)	100629507	100629529	exon5, exon5	NM_198243, NM_024708	(+)	26958	26980
Ubiquitin	(B,4)	04	12	825856	140460	ASB7	GAGTCCAGCCATTCGCATCT	2	CGG	55	chr15	(-)	100612342	100612364	exon4, exon4	NM_198243, NM_024708	(+)	9793	9815
Ubiquitin	(B,4)	04	12	825878	140460	ASB7	AGACTTAATCGGAGGCTTCA	3	CGG	45	chr15	(+)	100629453	100629475	exon5, exon5	NM_198243, NM_024708	(+)	26904	26926
Ubiquitin	(B,4)	04	12	825865	140460	ASB7	CAAATGAGTCCCTGCCGTAG	4	TGG	55	chr15	(-)	100629600	100629622	exon5, exon5	NM_198243, NM_024708	(+)	27051	27073
Ubiquitin	(B,5)	04	12	1032818	10533	ATG7	TTCCAATAGCTGGGCAGCAA	1	CGG	50	chr3	(-)	11306961	11306983	exon4, exon4, exon4	NM_001144912, NM_006395, NM_001136031	(+)	34638	34660
Ubiquitin	(B,5)	04	12	1032813	10533	ATG7	CTTGAAAGACTCGAGTGTGT	2	TGG	45	chr3	(-)	11306996	11307018	exon4, exon4, exon4	NM_001144912, NM_006395, NM_001136031	(+)	34673	34695
Ubiquitin	(B,5)	04	12	1032815	10533	ATG7	GAAGCTGAACGAGTATCGGC	3	TGG	55	chr3	(+)	11298794	11298816	exon2, exon2, exon2	NM_001144912, NM_006395, NM_001136031	(+)	26471	26493
Ubiquitin	(B,5)	04	12	1032837	10533	ATG7	ATCCAAGGCACTACTAAAAG	4	GGG	40	chr3	(-)	11298742	11298764	exon2, exon2, exon2	NM_001144912, NM_006395, NM_001136031	(+)	26419	26441
Ubiquitin	(B,6)	04	12	1119598	8312	AXIN1	GCCGACCTTAAATGAAGATG	1	AGG	45	chr16	(-)	346290	346312	exon2, exon2	NM_003502, NM_181050	(-)	58851	58873
Ubiquitin	(B,6)	04	12	1119596	8312	AXIN1	CGATCCTGCCATGTTTGACC	2	AGG	55	chr16	(-)	346473	346495	exon2, exon2	NM_003502, NM_181050	(-)	59034	59056
Ubiquitin	(B,6)	04	12	1119597	8312	AXIN1	GTGCCGACTTGCTGGACTTC	3	TGG	60	chr16	(-)	346672	346694	exon2, exon2	NM_003502, NM_181050	(-)	59233	59255
Ubiquitin	(B,6)	04	12	1119599	8312	AXIN1	GTGACTCGAACGAGGAGAAG	4	AGG	55	chr16	(-)	346615	346637	exon2, exon2	NM_003502, NM_181050	(-)	59176	59198
Ubiquitin	(B,7)	04	12	961147	8313	AXIN2	ACACCAGGCGGAACGAAGAT	1	GGG	55	chr17	(-)	65558438	65558460	exon2	NM_004655	(-)	29874	29896
Ubiquitin	(B,7)	04	12	961150	8313	AXIN2	TCCTTATTGGGCGATCAAGA	2	CGG	45	chr17	(-)	65558349	65558371	exon2	NM_004655	(-)	29785	29807
Ubiquitin	(B,7)	04	12	961152	8313	AXIN2	GCGTGGATACCTTAGACTTC	3	TGG	50	chr17	(-)	65558288	65558310	exon2	NM_004655	(-)	29724	29746
Ubiquitin	(B,7)	04	12	961171	8313	AXIN2	GTTCCGAACTTTCCTGGAGA	4	GGG	50	chr17	(-)	65558317	65558339	exon2	NM_004655	(-)	29753	29775
Ubiquitin	(B,8)	04	12	979936	9529	BAG5	TCTATCAAACGGCTCGCTCA	1	AGG	50	chr14	(+)	103561963	103561985	exon1	NM_001015049	(-)	5420	5442
Ubiquitin	(B,8)	04	12	667780	9529	BAG5	CAGCAAGTTATCGGCTTCAG	2	TGG	50	chr14	(-)	103561070	103561092	exon2, exon2, exon2	NM_004873, NM_001015049, NM_001015048	(-)	4527	4549
Ubiquitin	(B,8)	04	12	667784	9529	BAG5	GCCTACTAATAGAAGGATGT	3	TGG	40	chr14	(+)	103561128	103561150	exon2, exon2, exon2	NM_004873, NM_001015049, NM_001015048	(-)	4585	4607
Ubiquitin	(B,8)	04	12	667835	9529	BAG5	GCACAATTTTCTCTCTCACG	4	AGG	45	chr14	(+)	103560834	103560856	exon2, exon2, exon2	NM_004873, NM_001015049, NM_001015048	(-)	4291	4313
Ubiquitin	(B,9)	04	12	596027	54880	BCOR	GTGAACGTTCCCATACAGGG	1	GGG	55	chrX	(+)	40077894	40077916	exon2, exon2, exon2, exon2	NM_001123384, NM_001123383, NM_017745, NM_001123385	(-)	26649	26671
Ubiquitin	(B,9)	04	12	596033	54880	BCOR	GAATACACCCGAGACAGTGG	2	AGG	55	chrX	(-)	40074946	40074968	exon4, exon4, exon4, exon4	NM_001123384, NM_001123383, NM_017745, NM_001123385	(-)	23701	23723
Ubiquitin	(B,9)	04	12	596031	54880	BCOR	TGCCAGGCCATCGATCCTAT	3	GGG	55	chrX	(+)	40075142	40075164	exon4, exon4, exon4, exon4	NM_001123384, NM_001123383, NM_017745, NM_001123385	(-)	23897	23919
Ubiquitin	(B,9)	04	12	596036	54880	BCOR	CTAGAATAGACGATGTTTCC	4	CGG	40	chrX	(+)	40075071	40075093	exon4, exon4, exon4, exon4	NM_001123384, NM_001123383, NM_017745, NM_001123385	(-)	23826	23848
Ubiquitin	(B,10)	04	12	1032757	330	BIRC3	ACCCGGAAGTAATGAGTGTG	1	TGG	50	chr11	(-)	102324868	102324890	exon2, exon3	NM_001165, NM_182962	(+)	7419	7441
Ubiquitin	(B,10)	04	12	1032760	330	BIRC3	CGTATTCCACTTTTCCTGCT	2	GGG	45	chr11	(+)	102324613	102324635	exon2, exon3	NM_001165, NM_182962	(+)	7164	7186
Ubiquitin	(B,10)	04	12	1032766	330	BIRC3	GGTAGCTTCCAAGTTGTTAA	3	CGG	40	chr11	(-)	102324811	102324833	exon2, exon3	NM_001165, NM_182962	(+)	7362	7384
Ubiquitin	(B,10)	04	12	1032777	330	BIRC3	CTTCCGGGTACAGAAAACAG	4	TGG	50	chr11	(+)	102324882	102324904	exon2, exon3	NM_001165, NM_182962	(+)	7433	7455
Ubiquitin	(B,11)	04	12	624198	642	BLMH	TGCTGGACATCTGTCTGAAG	1	CGG	50	chr17	(-)	30291393	30291415	exon2	NM_000386	(-)	43199	43221
Ubiquitin	(B,11)	04	12	624202	642	BLMH	GAGCTCTTCTGGTTGGTGAT	2	TGG	50	chr17	(+)	30291313	30291335	exon2	NM_000386	(-)	43119	43141
Ubiquitin	(B,11)	04	12	624240	642	BLMH	GAAAGGAGCCTGAGGATGGG	3	AGG	60	chr17	(-)	30287876	30287898	exon4	NM_000386	(-)	39682	39704
Ubiquitin	(B,11)	04	12	179400	642	BLMH	TTCGTACTTGCCCAGAATGT	4	CGG	45	chr17	(-)	30291430	30291452	exon2	NM_000386	(-)	43236	43258
Ubiquitin	(C,2)	04	12	715582	8548	BLZF1	CTTTCTAGATTGGACTCCGG	1	AGG	50	chr1	(-)	169376618	169376640	exon3	NM_003666	(+)	8663	8685
Ubiquitin	(C,2)	04	12	715583	8548	BLZF1	GTTACTTCATCCCCAATCCG	2	AGG	50	chr1	(+)	169376545	169376567	exon3	NM_003666	(+)	8590	8612
Ubiquitin	(C,2)	04	12	715592	8548	BLZF1	ACCTAATAAGGAACTCTCAG	3	AGG	40	chr1	(+)	169376865	169376887	exon3	NM_003666	(+)	8910	8932
Ubiquitin	(C,2)	04	12	715600	8548	BLZF1	TAACTCCCTCTGACTGACCA	4	AGG	50	chr1	(-)	169376838	169376860	exon3	NM_003666	(+)	8883	8905
Ubiquitin	(C,3)	04	12	990723	701	BUB1B	ATGATCCGCCCTTGCCTTAA	1	AGG	50	chr15	(-)	40165108	40165130	exon2	NM_001211	(+)	4100	4122
Ubiquitin	(C,3)	04	12	990728	701	BUB1B	GCGGATCATGTCCACGCTTC	2	AGG	60	chr15	(+)	40165122	40165144	exon2	NM_001211	(+)	4114	4136
Ubiquitin	(C,3)	04	12	990736	701	BUB1B	GAAATGACCCTCTGGATGTT	3	TGG	45	chr15	(+)	40170094	40170116	exon3	NM_001211	(+)	9086	9108
Ubiquitin	(C,3)	04	12	990760	701	BUB1B	GAACTATCCTCAAGGTGGGA	4	AGG	50	chr15	(+)	40170558	40170580	exon4	NM_001211	(+)	9550	9572
Ubiquitin	(C,4)	04	12	1073518	143384	CACUL1	GATGTTGAAGAGCTGCGACG	1	CGG	55	chr10	(-)	118754474	118754496	exon1	NM_153810	(-)	73493	73515
Ubiquitin	(C,4)	04	12	1073525	143384	CACUL1	CGACCAGAACCACAACAACT	2	GGG	50	chr10	(-)	118754687	118754709	exon1	NM_153810	(-)	73706	73728
Ubiquitin	(C,4)	04	12	1073527	143384	CACUL1	ATGATCACCCCATTAGCCTC	3	CGG	50	chr10	(+)	118754497	118754519	exon1	NM_153810	(-)	73516	73538
Ubiquitin	(C,4)	04	12	1073539	143384	CACUL1	GTTGATGTTGATGGTGGAGC	4	TGG	50	chr10	(+)	118754415	118754437	exon1	NM_153810	(-)	73434	73456
Ubiquitin	(C,5)	04	12	733856	23066	CAND2	CTGCGAGACATTGCCGGCAT	1	TGG	60	chr3	(+)	12807397	12807419	exon3	NM_001162499	(+)	10726	10748
Ubiquitin	(C,5)	04	12	733860	23066	CAND2	TGACCGCATGTTGGTGCACA	2	GGG	55	chr3	(-)	12807362	12807384	exon3	NM_001162499	(+)	10691	10713
Ubiquitin	(C,5)	04	12	733867	23066	CAND2	GAAGATGACGTCCAGCGACA	3	AGG	55	chr3	(+)	12796759	12796781	exon1, exon1	NM_001162499, NM_012298	(+)	88	110
Ubiquitin	(C,5)	04	12	733874	23066	CAND2	GTACCAGGTGGAGACCATTG	4	TGG	55	chr3	(+)	12807336	12807358	exon3	NM_001162499	(+)	10665	10687
Ubiquitin	(C,6)	04	12	999269	22794	CASC3	GGACGAGGAATCTGGTGCTT	1	CGG	55	chr17	(+)	40140590	40140612	exon1	NM_007359	(+)	337	359
Ubiquitin	(C,6)	04	12	999296	22794	CASC3	CTCCGACTCCTCAGCACTCT	2	TGG	60	chr17	(-)	40140754	40140776	exon1	NM_007359	(+)	501	523
Ubiquitin	(C,6)	04	12	999289	22794	CASC3	TTATGAAAGTGCAGAAGACT	3	CGG	35	chr17	(+)	40141583	40141605	exon3	NM_007359	(+)	1330	1352
Ubiquitin	(C,6)	04	12	999302	22794	CASC3	TTCTGATTTCAGCTCCACTT	4	TGG	40	chr17	(-)	40161787	40161809	exon4	NM_007359	(+)	21534	21556
Ubiquitin	(C,7)	04	12	720487	868	CBLB	TCCCCGAAAAGGTCGAATTT	1	TGG	45	chr3	(-)	105867508	105867530	exon2	NM_170662	(-)	209244	209266
Ubiquitin	(C,7)	04	12	720504	868	CBLB	ATCTGCGGCAGCTTGCTTAG	2	GGG	55	chr3	(+)	105867452	105867474	exon2	NM_170662	(-)	209188	209210
Ubiquitin	(C,7)	04	12	720491	868	CBLB	GGGTATTATTGATGCTATTC	3	AGG	35	chr3	(-)	105867487	105867509	exon2	NM_170662	(-)	209223	209245
Ubiquitin	(C,7)	04	12	720530	868	CBLB	GATTTCCTCCTCGACCACCA	4	GGG	55	chr3	(+)	105867529	105867551	exon2	NM_170662	(-)	209265	209287
Ubiquitin	(C,8)	04	12	964912	23624	CBLC	GGTCGACGCATTGCTCTTCT	1	AGG	55	chr19	(-)	44778012	44778034	exon1, exon1	NM_001130852, NM_012116	(+)	144	166
Ubiquitin	(C,8)	04	12	964914	23624	CBLC	TTCGAGAGGTGGCCCATTCT	2	CGG	55	chr19	(+)	44778095	44778117	exon1, exon1	NM_001130852, NM_012116	(+)	227	249
Ubiquitin	(C,8)	04	12	964917	23624	CBLC	GGACTTTCTACTCATCTACC	3	TGG	45	chr19	(+)	44778162	44778184	exon1, exon1	NM_001130852, NM_012116	(+)	294	316
Ubiquitin	(C,8)	04	12	964920	23624	CBLC	GCTGAAGATGATGGCCAGCT	4	TGG	55	chr19	(-)	44780916	44780938	exon2, exon2	NM_001130852, NM_012116	(+)	3048	3070
Ubiquitin	(C,9)	04	12	663264	892	CCNC	ACAAGTTATTGCCACTGCTA	1	CGG	40	chr6	(-)	99561622	99561644	exon3	NM_005190	(-)	19236	19258
Ubiquitin	(C,9)	04	12	980774	892	CCNC	TAGGCAAAGATCCGTTCTGT	2	AGG	45	chr6	(+)	99549536	99549558	exon9, exon9	NM_005190, NM_001013399	(-)	7150	7172
Ubiquitin	(C,9)	04	12	663268	892	CCNC	TCTGTTGAAGGAGCGCCAAA	3	AGG	50	chr6	(-)	99562899	99562921	exon2	NM_005190	(-)	20513	20535
Ubiquitin	(C,9)	04	12	980775	892	CCNC	GTACAACACAGGCTACATGT	4	AGG	45	chr6	(+)	99546448	99546470	exon10, exon10	NM_005190, NM_001013399	(-)	4062	4084
Ubiquitin	(C,10)	04	12	976271	8881	CDC16	GACATTTCCCAGTCGCTGGA	1	AGG	55	chr13	(-)	114239458	114239480	exon5, exon5, exon5, exon5	NM_001078645, NM_003903, NM_001318517, NM_001318518	(+)	4572	4594
Ubiquitin	(C,10)	04	12	976266	8881	CDC16	GTTTTCGTGACCGAAGTGCA	2	TGG	50	chr13	(-)	114236866	114236888	exon3, exon3, exon3, exon3	NM_001078645, NM_003903, NM_001318517, NM_001318518	(+)	1980	2002
Ubiquitin	(C,10)	04	12	976282	8881	CDC16	GGCCCTTGATGTTCTTGACA	3	TGG	50	chr13	(+)	114239373	114239395	exon5, exon5, exon5, exon5	NM_001078645, NM_003903, NM_001318517, NM_001318518	(+)	4487	4509
Ubiquitin	(C,10)	04	12	976276	8881	CDC16	GAGCCAACCAATAGATGTCC	4	TGG	50	chr13	(-)	114236806	114236828	exon3, exon3, exon3, exon3	NM_001078645, NM_003903, NM_001318517, NM_001318518	(+)	1920	1942
Ubiquitin	(C,11)	04	12	667104	991	CDC20	ACCGTTCAGGTTCAAAGCCC	1	AGG	55	chr1	(-)	43359738	43359760	exon4	NM_001255	(+)	784	806
Ubiquitin	(C,11)	04	12	667111	991	CDC20	TAGAGGAAGCCAAGATCCTT	2	CGG	45	chr1	(+)	43359768	43359790	exon4	NM_001255	(+)	814	836
Ubiquitin	(C,11)	04	12	667110	991	CDC20	CCTCTACATCAAAACCGTTC	3	AGG	45	chr1	(-)	43359751	43359773	exon4	NM_001255	(+)	797	819
Ubiquitin	(C,11)	04	12	667117	991	CDC20	ACCACTCCTAGCAAACCTGG	4	CGG	55	chr1	(+)	43359513	43359535	exon3	NM_001255	(+)	559	581
Ubiquitin	(D,2)	04	12	845620	8697	CDC23	GGGTATAGGCATCCATATCC	1	TGG	50	chr5	(+)	138206654	138206676	exon3	NM_004661	(-)	19007	19029
Ubiquitin	(D,2)	04	12	845622	8697	CDC23	TGCTTATTGCGGGCCTTACC	2	CGG	55	chr5	(-)	138213181	138213203	exon1	NM_004661	(-)	25534	25556
Ubiquitin	(D,2)	04	12	845659	8697	CDC23	TCGCTGTTTATGGACAGGAC	3	AGG	50	chr5	(+)	138213239	138213261	exon1	NM_004661	(-)	25592	25614
Ubiquitin	(D,2)	04	12	845643	8697	CDC23	ACAGCGATTTCTCAGATTTG	4	CGG	40	chr5	(-)	138213223	138213245	exon1	NM_004661	(-)	25576	25598
Ubiquitin	(D,3)	04	12	1066076	997	CDC34	CGAGGGCGATCTATACAACT	1	GGG	50	chr19	(+)	532033	532055	exon1	NM_004359	(+)	301	323
Ubiquitin	(D,3)	04	12	1066080	997	CDC34	GGAGAGTATGGGTAGTCGAT	2	GGG	50	chr19	(-)	535852	535874	exon2	NM_004359	(+)	4120	4142
Ubiquitin	(D,3)	04	12	1066085	997	CDC34	CATACTCTCCACCAGCCTTT	3	CGG	50	chr19	(+)	535865	535887	exon2	NM_004359	(+)	4133	4155
Ubiquitin	(D,3)	04	12	1066102	997	CDC34	GGAGATCACACTCAGGAGAA	4	TGG	50	chr19	(-)	537015	537037	exon4	NM_004359	(+)	5283	5305
Ubiquitin	(D,4)	04	12	794868	79577	CDC73	CGATCAGGTCTTCTAACCAC	1	AGG	50	chr1	(-)	193130186	193130208	exon3	NM_024529	(+)	8229	8251
Ubiquitin	(D,4)	04	12	794860	79577	CDC73	CGCTGAAGACCTATTTCTAA	2	GGG	40	chr1	(-)	193135420	193135442	exon4	NM_024529	(+)	13463	13485
Ubiquitin	(D,4)	04	12	794859	79577	CDC73	GCTGCACGTCGGACATAAAC	3	AGG	55	chr1	(-)	193125194	193125216	exon2	NM_024529	(+)	3237	3259
Ubiquitin	(D,4)	04	12	409931	79577	CDC73	GGTCTTCACATTCTTGGGCC	4	AGG	55	chr1	(-)	193122292	193122314	exon1	NM_024529	(+)	335	357
Ubiquitin	(D,5)	04	12	613530	983	CDK1	GGGTTCCTAGTACTGCAATT	1	CGG	45	chr10	(+)	60784795	60784817	exon3, exon3, exon3, exon3, exon3	NM_033379, NM_001170407, NM_001170406, NM_001786, NM_001320918	(+)	6465	6487
Ubiquitin	(D,5)	04	12	613526	983	CDK1	TATCCCTCCTGGTCAGTACA	2	TGG	50	chr10	(+)	60785748	60785770	exon4, exon4, exon4, exon4, exon4	NM_033379, NM_001170407, NM_001170406, NM_001786, NM_001320918	(+)	7418	7440
Ubiquitin	(D,5)	04	12	613563	983	CDK1	ACCCTTATACACAACTCCAT	3	AGG	40	chr10	(-)	60784708	60784730	exon3, exon3, exon3, exon3, exon3	NM_033379, NM_001170407, NM_001170406, NM_001786, NM_001320918	(+)	6378	6400
Ubiquitin	(D,5)	04	12	613560	983	CDK1	AAGGGTAGACACAAAACTAC	4	AGG	40	chr10	(+)	60784725	60784747	exon3, exon3, exon3, exon3, exon3	NM_033379, NM_001170407, NM_001170406, NM_001786, NM_001320918	(+)	6395	6417
Ubiquitin	(D,6)	04	12	618815	80279	CDK5RAP3	TCATCCGCTGTGAAGAGTAT	1	CGG	45	chr17	(-)	47974007	47974029	exon4, exon4	NM_176096, NM_001278197	(+)	3480	3502
Ubiquitin	(D,6)	04	12	1060788	80279	CDK5RAP3	GTAGAACTGCTCCCGCATCT	2	CGG	55	chr17	(-)	47975288	47975310	exon6, exon5, exon6	NM_176096, NM_001278217, NM_001278197	(+)	4761	4783
Ubiquitin	(D,6)	04	12	1060790	80279	CDK5RAP3	AGACGCCTGGTACACGTCAA	3	TGG	55	chr17	(-)	47975611	47975633	exon7, exon6, exon7	NM_176096, NM_001278217, NM_001278197	(+)	5084	5106
Ubiquitin	(D,6)	04	12	1060795	80279	CDK5RAP3	AAATGTCCGAGGAGAACTGC	4	TGG	50	chr17	(+)	47975519	47975541	exon7, exon6, exon7	NM_176096, NM_001278217, NM_001278197	(+)	4992	5014
Ubiquitin	(D,7)	04	12	630231	55743	CHFR	GACCAGTTTATTGCTGGGGA	1	AGG	50	chr12	(+)	132877620	132877642	exon3, exon3, exon3, exon3, exon3	NM_018223, NM_001161346, NM_001161345, NM_001161347, NM_001161344	(-)	37269	37291
Ubiquitin	(D,7)	04	12	630253	55743	CHFR	GACATGCCCTTTACAGACTG	2	GGG	50	chr12	(-)	132872327	132872349	exon4, exon4, exon4, exon4, exon4	NM_018223, NM_001161346, NM_001161345, NM_001161347, NM_001161344	(-)	31976	31998
Ubiquitin	(D,7)	04	12	630214	55743	CHFR	GGTGGTGGCATCTCCCCTAA	3	AGG	60	chr12	(-)	132861604	132861626	exon7, exon7, exon7, exon5, exon7	NM_018223, NM_001161346, NM_001161345, NM_001161347, NM_001161344	(-)	21253	21275
Ubiquitin	(D,7)	04	12	630224	55743	CHFR	ATGTCATCTACTTGGTGTAC	4	AGG	40	chr12	(-)	132872304	132872326	exon4, exon4, exon4, exon4, exon4	NM_018223, NM_001161346, NM_001161345, NM_001161347, NM_001161344	(-)	31953	31975
Ubiquitin	(D,8)	04	12	953367	1408	CRY2	GCGTTTACATTCTCGACCCG	1	TGG	55	chr11	(+)	45847645	45847667	exon1	NM_021117	(+)	240	262
Ubiquitin	(D,8)	04	12	953370	1408	CRY2	CCATCGGTTGATCCCGACTG	2	AGG	60	chr11	(-)	45847681	45847703	exon1	NM_021117	(+)	276	298
Ubiquitin	(D,8)	04	12	971535	1408	CRY2	CCTGAAAGCGCTTGTATGTA	3	AGG	45	chr11	(-)	45860878	45860900	exon4, exon4	NM_001127457, NM_021117	(+)	13473	13495
Ubiquitin	(D,8)	04	12	51834	1408	CRY2	TCGGTGCACTGGTTCCGCAA	4	AGG	60	chr11	(+)	45847560	45847582	exon1	NM_021117	(+)	155	177
Ubiquitin	(D,9)	04	12	1120704	8452	CUL3	GAGCATCTCAAACACAACGA	1	TGG	45	chr2	(-)	224502997	224503019	exon9, exon10, exon10	NM_001257197, NM_003590, NM_001257198	(-)	32848	32870
Ubiquitin	(D,9)	04	12	1120705	8452	CUL3	CGAGATCAAGTTGTACGTTA	2	TGG	40	chr2	(-)	224514687	224514709	exon3, exon4, exon4	NM_001257197, NM_003590, NM_001257198	(-)	44538	44560
Ubiquitin	(D,9)	04	12	1120706	8452	CUL3	TCATCTACGGCAAACTCTAT	3	TGG	40	chr2	(-)	224514652	224514674	exon3, exon4, exon4	NM_001257197, NM_003590, NM_001257198	(-)	44503	44525
Ubiquitin	(D,9)	04	12	1120703	8452	CUL3	TAGGTTCGATCGCTTCCTCC	4	TGG	55	chr2	(-)	224506090	224506112	exon7, exon8, exon8	NM_001257197, NM_003590, NM_001257198	(-)	35941	35963
Ubiquitin	(D,10)	04	12	801172	8451	CUL4A	CATAGGTGCGGTCCAAGAAC	1	AGG	55	chr13	(-)	113229466	113229488	exon5, exon5, exon5, exon5	NM_001278514, NM_001278513, NM_003589, NM_001008895	(+)	19962	19984
Ubiquitin	(D,10)	04	12	854648	8451	CUL4A	CGCAGTTGCTTGTAGAGCAT	2	TGG	50	chr13	(-)	113218978	113219000	exon3	NM_001008895	(+)	9474	9496
Ubiquitin	(D,10)	04	12	801175	8451	CUL4A	TCTCGCGCTCGATCAGCAGT	3	AGG	60	chr13	(-)	113233252	113233274	exon6, exon6, exon6, exon6	NM_001278514, NM_001278513, NM_003589, NM_001008895	(+)	23748	23770
Ubiquitin	(D,10)	04	12	854653	8451	CUL4A	CTCCTCGAGGTTGTACCTGA	4	TGG	55	chr13	(-)	113210057	113210079	exon2	NM_001008895	(+)	553	575
Ubiquitin	(D,11)	04	12	687946	8450	CUL4B	GCCGAATCCCTGGGTTGTAA	1	AGG	55	chrX	(+)	120560412	120560434	exon1, exon3	NM_001079872, NM_003588	(-)	35822	35844
Ubiquitin	(D,11)	04	12	687940	8450	CUL4B	GCTTCTTCTGTATCGGTACG	2	TGG	50	chrX	(+)	120560338	120560360	exon1, exon3	NM_001079872, NM_003588	(-)	35748	35770
Ubiquitin	(D,11)	04	12	687954	8450	CUL4B	GTTTGATGCGAAGATGGCTG	3	AGG	50	chrX	(-)	120560284	120560306	exon1, exon3	NM_001079872, NM_003588	(-)	35694	35716
Ubiquitin	(D,11)	04	12	687949	8450	CUL4B	CATCAAACCCTACAAACTCC	4	AGG	45	chrX	(+)	120560299	120560321	exon1, exon3	NM_001079872, NM_003588	(-)	35709	35731
Ubiquitin	(E,2)	04	12	926188	9820	CUL7	AACTCCGCTACAGGGAATTC	1	AGG	50	chr6	(-)	43052756	43052778	exon2, exon2	NM_001168370, NM_014780	(-)	15140	15162
Ubiquitin	(E,2)	04	12	926191	9820	CUL7	AGATCCGTTGGCTCATCCTG	2	CGG	55	chr6	(-)	43052651	43052673	exon2, exon2	NM_001168370, NM_014780	(-)	15035	15057
Ubiquitin	(E,2)	04	12	926193	9820	CUL7	GCGGATCAGCTCATCAGGAT	3	AGG	55	chr6	(+)	43052708	43052730	exon2, exon2	NM_001168370, NM_014780	(-)	15092	15114
Ubiquitin	(E,2)	04	12	926196	9820	CUL7	GTTGGCATAGATCTCATCCT	4	TGG	45	chr6	(+)	43052558	43052580	exon2, exon2	NM_001168370, NM_014780	(-)	14942	14964
Ubiquitin	(E,3)	04	12	695606	7852	CXCR4	GATAACTACACCGAGGAAAT	1	GGG	40	chr2	(-)	136115878	136115900	exon1, exon2	NM_001008540, NM_003467	(-)	1530	1552
Ubiquitin	(E,3)	04	12	695599	7852	CXCR4	ACGGCATCAACTGCCCAGAA	2	GGG	55	chr2	(+)	136115632	136115654	exon1, exon2	NM_001008540, NM_003467	(-)	1284	1306
Ubiquitin	(E,3)	04	12	695647	7852	CXCR4	GAAGCGTGATGACAAAGAGG	3	AGG	50	chr2	(+)	136115654	136115676	exon1, exon2	NM_001008540, NM_003467	(-)	1306	1328
Ubiquitin	(E,3)	04	12	695596	7852	CXCR4	GAAGCATGACGGACAAGTAC	4	AGG	50	chr2	(-)	136115697	136115719	exon1, exon2	NM_001008540, NM_003467	(-)	1349	1371
Ubiquitin	(E,4)	04	12	1078896	1616	DAXX	ATGCGAGGTTCTGAGAATTG	1	CGG	45	chr6	(-)	33322892	33322914	exon1	NM_001141970	(-)	4335	4357
Ubiquitin	(E,4)	04	12	1075715	1616	DAXX	CACGTTGCTGCCGGTTATAG	2	AGG	55	chr6	(+)	33321492	33321514	exon3, exon2, exon3, exon3	NM_001350, NM_001254717, NM_001141969, NM_001141970	(-)	2935	2957
Ubiquitin	(E,4)	04	12	1084091	1616	DAXX	TCTATGTGGCAGAGATCCGG	3	CGG	55	chr6	(-)	33321163	33321185	exon3, exon2, exon3, exon3	NM_001350, NM_001254717, NM_001141969, NM_001141970	(-)	2606	2628
Ubiquitin	(E,4)	04	12	1075717	1616	DAXX	CGGCAAGAAATGCTACAAGC	4	TGG	50	chr6	(-)	33321742	33321764	exon2, exon2, exon2	NM_001350, NM_001141969, NM_001141970	(-)	3185	3207
Ubiquitin	(E,5)	04	12	877837	79016	DDA1	GCGCTACCTGCATCAGCAAT	1	GGG	55	chr19	(+)	17315965	17315987	exon4	NM_024050	(+)	6438	6460
Ubiquitin	(E,5)	04	12	877833	79016	DDA1	TAAGTGTCCTCGTGCATGTC	2	TGG	50	chr19	(-)	17319633	17319655	exon5	NM_024050	(+)	10106	10128
Ubiquitin	(E,5)	04	12	877847	79016	DDA1	GAAGAGAGACCAGGAGCAAG	3	TGG	55	chr19	(+)	17319557	17319579	exon5	NM_024050	(+)	10030	10052
Ubiquitin	(E,5)	04	12	877840	79016	DDA1	TCTGTTCAGACGGGTACTCG	4	CGG	55	chr19	(-)	17314367	17314389	exon3	NM_024050	(+)	4840	4862
Ubiquitin	(E,6)	04	12	986658	1642	DDB1	CAATAATGCCGGTCTCTGAG	1	GGG	50	chr11	(+)	61329548	61329570	exon4	NM_001923	(-)	30102	30124
Ubiquitin	(E,6)	04	12	986666	1642	DDB1	GATCTATGTGGTCACCGCCG	2	AGG	60	chr11	(-)	61331611	61331633	exon2	NM_001923	(-)	32165	32187
Ubiquitin	(E,6)	04	12	986671	1642	DDB1	GTCGTACAACTACGTGGTAA	3	CGG	45	chr11	(-)	61332944	61332966	exon1	NM_001923	(-)	33498	33520
Ubiquitin	(E,6)	04	12	986668	1642	DDB1	GACATCATTACGCGAGCCCA	4	TGG	55	chr11	(-)	61329968	61329990	exon3	NM_001923	(-)	30522	30544
Ubiquitin	(E,7)	04	12	791239	1643	DDB2	GGGGCGTAATACAATCTCGG	1	AGG	55	chr11	(-)	47215171	47215193	exon1, exon1	NM_000107, NM_001300734	(+)	230	252
Ubiquitin	(E,7)	04	12	791254	1643	DDB2	TATTACGCCCCAGGAACAAG	2	AGG	50	chr11	(+)	47215183	47215205	exon1, exon1	NM_000107, NM_001300734	(+)	242	264
Ubiquitin	(E,7)	04	12	791250	1643	DDB2	TGCACACTCTGGATTCTTAC	3	CGG	45	chr11	(+)	47216877	47216899	exon3, exon3	NM_000107, NM_001300734	(+)	1936	1958
Ubiquitin	(E,7)	04	12	791267	1643	DDB2	ATGTAGCCCTCCTGTCAAAG	4	GGG	50	chr11	(-)	47216917	47216939	exon3, exon3	NM_000107, NM_001300734	(+)	1976	1998
Ubiquitin	(E,8)	04	12	835926	9093	DNAJA3	TTGTGATGCGTTCCACGTGT	1	AGG	50	chr16	(+)	4443039	4443061	exon6, exon4, exon6	NM_001135110, NM_001286516, NM_005147	(+)	17235	17257
Ubiquitin	(E,8)	04	12	843914	9093	DNAJA3	TGCCGGCTATATCGGGTAGA	2	GGG	55	chr16	(+)	4425937	4425959	exon1, exon1	NM_001135110, NM_005147	(+)	133	155
Ubiquitin	(E,8)	04	12	835933	9093	DNAJA3	GACCGTGTTTGATCAGCCTC	3	AGG	55	chr16	(+)	4441551	4441573	exon4, exon2, exon4	NM_001135110, NM_001286516, NM_005147	(+)	15747	15769
Ubiquitin	(E,8)	04	12	835937	9093	DNAJA3	GTCTCAATGTCAGCAGCGCT	4	CGG	55	chr16	(-)	4426052	4426074	exon1, exon1, exon1	NM_001135110, NM_001286516, NM_005147	(+)	248	270
Ubiquitin	(E,9)	04	12	831966	51514	DTL	TGCACTGATAACCAGTCAGA	1	AGG	45	chr1	(-)	212043021	212043043	exon2	NM_016448	(+)	7469	7491
Ubiquitin	(E,9)	04	12	947501	51514	DTL	GCGCTTGAATAGAGGCTTAG	2	AGG	50	chr1	(+)	212080653	212080675	exon13, exon12, exon11	NM_016448, NM_001286230, NM_001286229	(+)	45101	45123
Ubiquitin	(E,9)	04	12	947500	51514	DTL	GCTCCTGGGTCATTCTCAAG	3	AGG	55	chr1	(+)	212078202	212078224	exon12, exon11, exon10	NM_016448, NM_001286230, NM_001286229	(+)	42650	42672
Ubiquitin	(E,9)	04	12	831990	51514	DTL	CTAGCAGTTGCCAATGAAGA	4	AGG	45	chr1	(+)	212044680	212044702	exon3, exon2	NM_016448, NM_001286230	(+)	9128	9150
Ubiquitin	(E,10)	04	12	601901	113878	DTX2	CTGGGGAGGTCAATAATGTA	1	AGG	45	chr7	(-)	76480729	76480751	exon1, exon3, exon4, exon2	NM_001102596, NM_001102594, NM_020892, NM_001102595	(+)	19075	19097
Ubiquitin	(E,10)	04	12	601896	113878	DTX2	AGCCAGCGTCTGTGACTATC	2	TGG	55	chr7	(+)	76482614	76482636	exon2, exon4, exon5, exon3	NM_001102596, NM_001102594, NM_020892, NM_001102595	(+)	20960	20982
Ubiquitin	(E,10)	04	12	601908	113878	DTX2	GCTGGCTTCATAGGCAGTCC	3	AGG	60	chr7	(-)	76482598	76482620	exon2, exon4, exon5, exon3	NM_001102596, NM_001102594, NM_020892, NM_001102595	(+)	20944	20966
Ubiquitin	(E,10)	04	12	601934	113878	DTX2	GGCTCCCAAGCCCAAAACGT	4	TGG	60	chr7	(-)	76480662	76480684	exon1, exon3, exon4, exon2	NM_001102596, NM_001102594, NM_020892, NM_001102595	(+)	19008	19030
Ubiquitin	(E,11)	04	12	701111	1877	E4F1	CTGAACAAAATCCTCCAAGG	1	CGG	45	chr16	(-)	2228417	2228439	exon2, exon2, exon2	NM_004424, NM_001288778, NM_001288776	(+)	4930	4952
Ubiquitin	(E,11)	04	12	701131	1877	E4F1	ACGATGTGGGCCACAGTGAT	2	GGG	55	chr16	(-)	2229600	2229622	exon3, exon3, exon3	NM_004424, NM_001288778, NM_001288776	(+)	6113	6135
Ubiquitin	(E,11)	04	12	701120	1877	E4F1	GAGGACGATGTGCACAGATG	3	CGG	55	chr16	(+)	2228374	2228396	exon2, exon2, exon2	NM_004424, NM_001288778, NM_001288776	(+)	4887	4909
Ubiquitin	(E,11)	04	12	701143	1877	E4F1	GCTGATGTCTGCTGCCAGAG	4	AGG	60	chr16	(-)	2229634	2229656	exon3, exon3, exon3	NM_004424, NM_001288778, NM_001288776	(+)	6147	6169
Ubiquitin	(F,2)	04	12	1087279	8507	ENC1	GATGTTAATGGAGCCGCTGC	1	TGG	55	chr5	(+)	74636426	74636448	exon3, exon3, exon2	NM_001256575, NM_001256574, NM_003633	(-)	9021	9043
Ubiquitin	(F,2)	04	12	904905	8507	ENC1	TTGACTATGCGTACTCCTCC	2	CGG	50	chr5	(-)	74636159	74636181	exon2, exon3, exon3, exon2	NM_001256576, NM_001256575, NM_001256574, NM_003633	(-)	8754	8776
Ubiquitin	(F,2)	04	12	904911	8507	ENC1	AGTTGCACTACCATGTCCTG	3	GGG	50	chr5	(+)	74635899	74635921	exon2, exon3, exon3, exon2	NM_001256576, NM_001256575, NM_001256574, NM_003633	(-)	8494	8516
Ubiquitin	(F,2)	04	12	904908	8507	ENC1	GTTCGTACAGCTTGGTGCAC	4	TGG	55	chr5	(+)	74635987	74636009	exon2, exon3, exon3, exon2	NM_001256576, NM_001256575, NM_001256574, NM_003633	(-)	8582	8604
Ubiquitin	(F,3)	04	12	914201	23197	FAF2	GGATCAGTGTCGCCATACCT	1	TGG	55	chr5	(+)	176479211	176479233	exon2	NM_014613	(+)	30857	30879
Ubiquitin	(F,3)	04	12	914237	23197	FAF2	GGACAGATTGAATGAGCAAG	2	AGG	45	chr5	(+)	176486366	176486388	exon3	NM_014613	(+)	38012	38034
Ubiquitin	(F,3)	04	12	914219	23197	FAF2	TCTCACTGGCATCGAATCTA	3	TGG	45	chr5	(+)	176479190	176479212	exon2	NM_014613	(+)	30836	30858
Ubiquitin	(F,3)	04	12	217322	23197	FAF2	GTATCGTGTAATAGGTAAAC	4	CGG	35	chr5	(-)	176488992	176489014	exon4	NM_014613	(+)	40638	40660
Ubiquitin	(F,4)	04	12	1030510	54850	FBXL12	TTTGGTCGAACTGCCGGACT	1	CGG	55	chr19	(-)	9818783	9818805	exon1, exon1	NM_017703, NM_001316936	(-)	8517	8539
Ubiquitin	(F,4)	04	12	1030512	54850	FBXL12	TTCGAAGGTACATGGCATCC	2	CGG	50	chr19	(-)	9811667	9811689	exon3, exon3, exon4, exon2, exon2, exon3, exon4, exon4	NM_017703, NM_001316940, NM_001316942, NM_001316941, NM_001316936, NM_001316937, NM_001316939, NM_001316938	(-)	1401	1423
Ubiquitin	(F,4)	04	12	1030539	54850	FBXL12	CAACAGAGCAGGGGACAACT	3	GGG	55	chr19	(+)	9811595	9811617	exon3, exon3, exon4, exon2, exon2, exon3, exon4, exon4	NM_017703, NM_001316940, NM_001316942, NM_001316941, NM_001316936, NM_001316937, NM_001316939, NM_001316938	(-)	1329	1351
Ubiquitin	(F,4)	04	12	1030531	54850	FBXL12	TCTTCTCTTACCTCCCGGTA	4	CGG	50	chr19	(-)	9818748	9818770	exon1	NM_017703	(-)	8482	8504
Ubiquitin	(F,5)	04	12	932636	144699	FBXL14	CGATCTCCTGCACAAACGCG	1	TGG	60	chr12	(+)	1593718	1593740	exon1	NM_152441	(-)	27726	27748
Ubiquitin	(F,5)	04	12	932638	144699	FBXL14	GGCCATGATCTTCGGCTACC	2	TGG	60	chr12	(-)	1594006	1594028	exon1	NM_152441	(-)	28014	28036
Ubiquitin	(F,5)	04	12	259452	144699	FBXL14	ATCGAGAGCCTCAACCTCAG	3	CGG	55	chr12	(-)	1593771	1593793	exon1	NM_152441	(-)	27779	27801
Ubiquitin	(F,5)	04	12	259467	144699	FBXL14	AGCCTCAGCTACGTGATCCA	4	GGG	55	chr12	(-)	1593804	1593826	exon1	NM_152441	(-)	27812	27834
Ubiquitin	(F,6)	04	12	622106	54620	FBXL19	TTCGGGCACATCGCTGAGTG	1	AGG	60	chr16	(+)	30930231	30930253	exon7, exon7	NM_001282351, NM_001099784	(+)	5657	5679
Ubiquitin	(F,6)	04	12	1023575	54620	FBXL19	GGTATGAAAGTCCCCGGAAA	2	GGG	50	chr16	(+)	30924736	30924758	exon1	NM_001099784	(+)	162	184
Ubiquitin	(F,6)	04	12	622109	54620	FBXL19	ATGCAGATACACAGCTCCCG	3	CGG	55	chr16	(-)	30930535	30930557	exon7, exon7	NM_001282351, NM_001099784	(+)	5961	5983
Ubiquitin	(F,6)	04	12	440325	54620	FBXL19	CCCCGAACTTCTTCATGTCT	4	CGG	50	chr16	(-)	30925862	30925884	exon2	NM_001099784	(+)	1288	1310
Ubiquitin	(F,7)	04	12	705363	25827	FBXL2	AATATCTCGAAGCGATGCGG	1	TGG	50	chr3	(+)	33364640	33364662	exon5, exon5	NM_012157, NM_001171713	(+)	87196	87218
Ubiquitin	(F,7)	04	12	705381	25827	FBXL2	GTTTCGGCAGTTCTGTGCAA	2	AGG	50	chr3	(-)	33373094	33373116	exon6, exon6	NM_012157, NM_001171713	(+)	95650	95672
Ubiquitin	(F,7)	04	12	705370	25827	FBXL2	TGCGAGGCTGCATTGGTGTT	3	GGG	55	chr3	(+)	33364683	33364705	exon5, exon5	NM_012157, NM_001171713	(+)	87239	87261
Ubiquitin	(F,7)	04	12	193462	25827	FBXL2	GCTTGGAACAGAATCTGCTA	4	AGG	45	chr3	(-)	33373272	33373294	exon7, exon7	NM_012157, NM_001171713	(+)	95828	95850
Ubiquitin	(F,8)	04	12	728164	84961	FBXL20	CTTCGTGGATGTCTTGGAGT	1	GGG	50	chr17	(-)	39299005	39299027	exon5, exon5	NM_032875, NM_001184906	(-)	46362	46384
Ubiquitin	(F,8)	04	12	728176	84961	FBXL20	GAATATTTCAAAACGATGTG	2	GGG	30	chr17	(-)	39299048	39299070	exon5, exon5	NM_032875, NM_001184906	(-)	46405	46427
Ubiquitin	(F,8)	04	12	728203	84961	FBXL20	TTGACCTATTTGATTTCCAG	3	AGG	35	chr17	(-)	39301010	39301032	exon4, exon4	NM_032875, NM_001184906	(-)	48367	48389
Ubiquitin	(F,8)	04	12	153813	84961	FBXL20	TGAACGGAGTGACCAAGAGC	4	AGG	55	chr17	(-)	39401367	39401389	exon1, exon1	NM_032875, NM_001184906	(-)	148724	148746
Ubiquitin	(F,9)	04	12	990909	26223	FBXL21	GCACAGGCCCGATCTAGTAA	1	AGG	55	chr5	(-)	135936766	135936788	exon5	NM_012159	(+)	6450	6472
Ubiquitin	(F,9)	04	12	990910	26223	FBXL21	ACACGGTTCTTCTAGACTGG	2	GGG	50	chr5	(+)	135936701	135936723	exon5	NM_012159	(+)	6385	6407
Ubiquitin	(F,9)	04	12	990920	26223	FBXL21	GCAGCGAAACAGCCAAAAGT	3	TGG	50	chr5	(+)	135936646	135936668	exon5	NM_012159	(+)	6330	6352
Ubiquitin	(F,9)	04	12	990943	26223	FBXL21	CCTACATACAGAAGATGCAC	4	AGG	45	chr5	(-)	135936782	135936804	exon5	NM_012159	(+)	6466	6488
Ubiquitin	(F,10)	04	12	857765	26224	FBXL3	CTTCACAAGTTTGCCGCAAC	1	TGG	50	chr13	(-)	77021663	77021685	exon2	NM_012158	(-)	16410	16432
Ubiquitin	(F,10)	04	12	857768	26224	FBXL3	GACCGTAATTCATCAGAAGA	2	AGG	40	chr13	(-)	77021814	77021836	exon2	NM_012158	(-)	16561	16583
Ubiquitin	(F,10)	04	12	857777	26224	FBXL3	TGATTGGGGTAATCTCCTTC	3	AGG	45	chr13	(-)	77021737	77021759	exon2	NM_012158	(-)	16484	16506
Ubiquitin	(F,10)	04	12	857770	26224	FBXL3	GCATGAGCCCGGTCAAGAAG	4	AGG	60	chr13	(+)	77021685	77021707	exon2	NM_012158	(-)	16432	16454
Ubiquitin	(F,11)	04	12	1105708	26267	FBXO10	GAACGACGTACCCTGAGTGT	1	TGG	55	chr9	(-)	37541431	37541453	exon2	NM_012166	(-)	30540	30562
Ubiquitin	(F,11)	04	12	1105710	26267	FBXO10	CACAATTCGGTCATACAGGC	2	TGG	50	chr9	(+)	37541364	37541386	exon2	NM_012166	(-)	30473	30495
Ubiquitin	(F,11)	04	12	1105712	26267	FBXO10	TTTCTCTATTCCGCCGGAGG	3	AGG	55	chr9	(-)	37541454	37541476	exon2	NM_012166	(-)	30563	30585
Ubiquitin	(F,11)	04	12	1105713	26267	FBXO10	GACCGAATTGTGCTCTTCCC	4	AGG	55	chr9	(-)	37541353	37541375	exon2	NM_012166	(-)	30462	30484
Ubiquitin	(G,2)	04	12	803088	157574	FBXO16	TCGACAGCAGAACTTTTGCT	1	GGG	45	chr8	(+)	28463729	28463751	exon3, exon4	NM_001258211, NM_172366	(-)	35321	35343
Ubiquitin	(G,2)	04	12	803090	157574	FBXO16	GCACAACGACAAAGGCTCCG	2	AGG	60	chr8	(+)	28463616	28463638	exon3, exon4	NM_001258211, NM_172366	(-)	35208	35230
Ubiquitin	(G,2)	04	12	803107	157574	FBXO16	GAAGCTTGGTTGTAAAGTCC	3	AGG	45	chr8	(+)	28463677	28463699	exon3, exon4	NM_001258211, NM_172366	(-)	35269	35291
Ubiquitin	(G,2)	04	12	803094	157574	FBXO16	ACCATCAGCTATTGAATGAC	4	CGG	40	chr8	(-)	28483348	28483370	exon2, exon2	NM_001258211, NM_172366	(-)	54940	54962
Ubiquitin	(G,3)	04	12	959931	26273	FBXO3	GCGGATCATGACTTGATAGC	1	TGG	50	chr11	(+)	33770781	33770803	exon2, exon2	NM_033406, NM_012175	(-)	29838	29860
Ubiquitin	(G,3)	04	12	959942	26273	FBXO3	TAGATCCCGATAGTCCAAAA	2	AGG	40	chr11	(+)	33774399	33774421	exon1, exon1	NM_033406, NM_012175	(-)	33456	33478
Ubiquitin	(G,3)	04	12	959936	26273	FBXO3	TCTGCGCTTCCACAGCATCG	3	AGG	60	chr11	(+)	33758560	33758582	exon4, exon4	NM_033406, NM_012175	(-)	17617	17639
Ubiquitin	(G,3)	04	12	109934	26273	FBXO3	TAAAACCATCCGAGGACACC	4	TGG	50	chr11	(+)	33768861	33768883	exon3, exon3	NM_033406, NM_012175	(-)	27918	27940
Ubiquitin	(G,4)	04	12	664368	114907	FBXO32	GAAGATTTAACTACGTGGTC	1	CGG	40	chr8	(-)	123531898	123531920	exon4, exon4	NM_001242463, NM_058229	(-)	34012	34034
Ubiquitin	(G,4)	04	12	664370	114907	FBXO32	CGCCATGGATATTGCACCCT	2	GGG	55	chr8	(-)	123531968	123531990	exon4, exon4	NM_001242463, NM_058229	(-)	34082	34104
Ubiquitin	(G,4)	04	12	786458	114907	FBXO32	GGATGGAGACGATTCTCCAC	3	TGG	55	chr8	(-)	123513231	123513253	exon3, exon6	NM_148177, NM_058229	(-)	15345	15367
Ubiquitin	(G,4)	04	12	786461	114907	FBXO32	AAGAGTCGGCAAGTCTGTGC	4	TGG	55	chr8	(-)	123513281	123513303	exon3, exon6	NM_148177, NM_058229	(-)	15395	15417
Ubiquitin	(G,5)	04	12	963645	162517	FBXO39	TACAGAACCATCACCTTCAG	1	CGG	45	chr17	(+)	6780040	6780062	exon2	NM_153230	(+)	3808	3830
Ubiquitin	(G,5)	04	12	963658	162517	FBXO39	CTCCTAGCCACCAGAAAACA	2	CGG	50	chr17	(-)	6779943	6779965	exon2	NM_153230	(+)	3711	3733
Ubiquitin	(G,5)	04	12	963663	162517	FBXO39	TCGTTATCTGGAGCACCTGG	3	AGG	55	chr17	(+)	6780126	6780148	exon2	NM_153230	(+)	3894	3916
Ubiquitin	(G,5)	04	12	963659	162517	FBXO39	TGCTCTTACTCAGACAAGAC	4	AGG	45	chr17	(-)	6780213	6780235	exon2	NM_153230	(+)	3981	4003
Ubiquitin	(G,6)	04	12	682984	26272	FBXO4	CCCAACTGACACAGATCATG	1	AGG	50	chr5	(-)	41927049	41927071	exon2, exon2, exon2	NM_012176, NM_001297437, NM_033484	(+)	1796	1818
Ubiquitin	(G,6)	04	12	682990	26272	FBXO4	CCTATATCTGAGGTCACTGA	2	TGG	45	chr5	(+)	41927202	41927224	exon2, exon2, exon2	NM_012176, NM_001297437, NM_033484	(+)	1949	1971
Ubiquitin	(G,6)	04	12	682987	26272	FBXO4	AGAAGGTCTTCCAGCCGCTG	3	AGG	60	chr5	(-)	41925390	41925412	exon1, exon1, exon1	NM_012176, NM_001297437, NM_033484	(+)	137	159
Ubiquitin	(G,6)	04	12	683002	26272	FBXO4	CTGTAAGAGATCCAATTCTG	4	TGG	40	chr5	(+)	41927098	41927120	exon2, exon2, exon2	NM_012176, NM_001297437, NM_033484	(+)	1845	1867
Ubiquitin	(G,7)	04	12	812136	150726	FBXO41	CTTCGAGAGCACTTCCTTCC	1	AGG	55	chr2	(-)	73269360	73269382	exon1	NM_001080410	(-)	14679	14701
Ubiquitin	(G,7)	04	12	812151	150726	FBXO41	TAGCCTGCCCTGTGAGGAGT	2	TGG	60	chr2	(-)	73269234	73269256	exon1	NM_001080410	(-)	14553	14575
Ubiquitin	(G,7)	04	12	339193	150726	FBXO41	TGTAGAGCGTCTCGTAGGTG	3	TGG	55	chr2	(+)	73269513	73269535	exon1	NM_001080410	(-)	14832	14854
Ubiquitin	(G,7)	04	12	339204	150726	FBXO41	AAGACCAACAGCATCTGCGA	4	CGG	50	chr2	(-)	73269482	73269504	exon1	NM_001080410	(-)	14801	14823
Ubiquitin	(G,8)	04	12	1055095	200933	FBXO45	GTACCAGTGCTTGCACACCA	1	GGG	55	chr3	(-)	196569163	196569185	exon1	NM_001105573	(+)	310	332
Ubiquitin	(G,8)	04	12	1055102	200933	FBXO45	GCGATGAGAACAGCGAGGTG	2	TGG	60	chr3	(+)	196569199	196569221	exon1	NM_001105573	(+)	346	368
Ubiquitin	(G,8)	04	12	1055106	200933	FBXO45	GGAGTTGGTGTTCTCTTACC	4	TGG	50	chr3	(+)	196569116	196569138	exon1	NM_001105573	(+)	263	285
Ubiquitin	(G,9)	04	12	739781	494188	FBXO47	ACTACGTCTAAGTTTCTGGT	1	TGG	40	chr17	(+)	38962966	38962988	exon2	NM_001008777	(-)	26535	26557
Ubiquitin	(G,9)	04	12	739795	494188	FBXO47	GGATATCAGCATGCTAAGCA	2	TGG	45	chr17	(-)	38962021	38962043	exon3	NM_001008777	(-)	25590	25612
Ubiquitin	(G,9)	04	12	739800	494188	FBXO47	ATAACCTTGAGCTGCCTGAC	3	AGG	50	chr17	(-)	38961917	38961939	exon3	NM_001008777	(-)	25486	25508
Ubiquitin	(G,9)	04	12	739803	494188	FBXO47	TATTCCAAGACCCTTGGCTC	4	AGG	50	chr17	(-)	38962925	38962947	exon2	NM_001008777	(-)	26494	26516
Ubiquitin	(G,10)	04	12	1049375	26270	FBXO6	GGCAAATTGATTTCAATGGT	1	GGG	35	chr1	(+)	11671281	11671303	exon3	NM_018438	(+)	7189	7211
Ubiquitin	(G,10)	04	12	1049371	26270	FBXO6	GTCAGGAAAATCTGTCCCGT	2	GGG	50	chr1	(-)	11671335	11671357	exon3	NM_018438	(+)	7243	7265
Ubiquitin	(G,10)	04	12	1049359	26270	FBXO6	GGTTCCTATGCAGGCTCCGT	3	AGG	60	chr1	(-)	11668898	11668920	exon2	NM_018438	(+)	4806	4828
Ubiquitin	(G,10)	04	12	1049391	26270	FBXO6	CAGCTCGTTAATGCTGTCCA	4	GGG	50	chr1	(-)	11668684	11668706	exon2	NM_018438	(+)	4592	4614
Ubiquitin	(G,11)	04	12	705952	26268	FBXO9	ACTTATACCCGGTCTCCAGA	1	TGG	50	chr6	(+)	53078855	53078877	exon5, exon5, exon4	NM_033481, NM_033480, NM_012347	(+)	7883	7905
Ubiquitin	(G,11)	04	12	705941	26268	FBXO9	AGCCCTACGATAAAACTTGA	2	TGG	40	chr6	(-)	53078799	53078821	exon5, exon5, exon4	NM_033481, NM_033480, NM_012347	(+)	7827	7849
Ubiquitin	(G,11)	04	12	705975	26268	FBXO9	TGGATGTTTGAACTTGCTCC	3	AGG	45	chr6	(+)	53073508	53073530	exon3, exon3, exon2	NM_033481, NM_033480, NM_012347	(+)	2536	2558
Ubiquitin	(G,11)	04	12	705984	26268	FBXO9	CGACCTTGCAGAGCAGCAAG	4	AGG	60	chr6	(+)	53073556	53073578	exon3, exon3, exon2	NM_033481, NM_033480, NM_012347	(+)	2584	2606
Ubiquitin	(H,2)	04	12	986910	23291	FBXW11	CTTGTCCTCAATCACCGAGT	1	CGG	50	chr5	(+)	172006473	172006495	exon1, exon1, exon1	NM_033645, NM_033644, NM_012300	(-)	144922	144944
Ubiquitin	(H,2)	04	12	1020261	23291	FBXW11	TTCTTTCGTACCTGGATGCC	2	AGG	50	chr5	(-)	171900048	171900070	exon3, exon4, exon4	NM_033645, NM_033644, NM_012300	(-)	38497	38519
Ubiquitin	(H,2)	04	12	986918	23291	FBXW11	GTGGTCTGAATCAGATCAAG	3	TGG	45	chr5	(-)	171910677	171910699	exon2, exon3, exon3	NM_033645, NM_033644, NM_012300	(-)	49126	49148
Ubiquitin	(H,2)	04	12	225886	23291	FBXW11	GTGCGCACATGCTCTCTACC	4	AGG	60	chr5	(+)	171957638	171957660	exon2	NM_012300	(-)	96087	96109
Ubiquitin	(H,3)	04	12	656456	26190	FBXW2	GATCACCTGATTAGTCTGAG	1	TGG	45	chr9	(-)	120788149	120788171	exon3	NM_012164	(-)	31174	31196
Ubiquitin	(H,3)	04	12	656453	26190	FBXW2	CGTCTCTAAACAGTGGAATA	2	AGG	40	chr9	(-)	120787991	120788013	exon3	NM_012164	(-)	31016	31038
Ubiquitin	(H,3)	04	12	656473	26190	FBXW2	GGACGCTTTGCACTGGAAGA	3	AGG	55	chr9	(-)	120787895	120787917	exon3	NM_012164	(-)	30920	30942
Ubiquitin	(H,3)	04	12	656458	26190	FBXW2	CCCGCTTGAGGAGAGTCTCT	4	AGG	60	chr9	(+)	120788096	120788118	exon3	NM_012164	(-)	31121	31143
Ubiquitin	(H,4)	04	12	1038697	6468	FBXW4	TCGTTCCTTCACTGGGACAC	1	TGG	55	chr10	(+)	101676409	101676431	exon2	NM_022039	(-)	65746	65768
Ubiquitin	(H,4)	04	12	1038705	6468	FBXW4	TCACCAGCTGCGATCTGCTC	2	TGG	60	chr10	(-)	101694437	101694459	exon1	NM_022039	(-)	83774	83796
Ubiquitin	(H,4)	04	12	1038715	6468	FBXW4	GGTGTCTCAGAACTGGAGAC	3	TGG	55	chr10	(-)	101676381	101676403	exon2	NM_022039	(-)	65718	65740
Ubiquitin	(H,4)	04	12	1038739	6468	FBXW4	TCTGCTCCTACCTGGACATG	4	CGG	55	chr10	(-)	101694503	101694525	exon1	NM_022039	(-)	83840	83862
Ubiquitin	(H,5)	04	12	1000710	54461	FBXW5	GTTCTACCGCTACTACCAGG	1	TGG	55	chr9	(-)	136943915	136943937	exon2	NM_018998	(-)	3483	3505
Ubiquitin	(H,5)	04	12	1000708	54461	FBXW5	GAACTCCTCGTACCAGGACA	2	TGG	55	chr9	(+)	136943481	136943503	exon3	NM_018998	(-)	3049	3071
Ubiquitin	(H,5)	04	12	1000714	54461	FBXW5	GTTCCAGCGGCTGTATGACA	3	CGG	55	chr9	(-)	136943462	136943484	exon3	NM_018998	(-)	3030	3052
Ubiquitin	(H,5)	04	12	1000712	54461	FBXW5	ATCTGGTAGACCAGGCTGTC	4	GGG	55	chr9	(+)	136944034	136944056	exon2	NM_018998	(-)	3602	3624
Ubiquitin	(H,6)	04	12	773820	56929	FEM1C	TCGAAACACGCAGCTCGAAG	1	AGG	55	chr5	(+)	115543117	115543139	exon2	NM_020177	(-)	22207	22229
Ubiquitin	(H,6)	04	12	773825	56929	FEM1C	GTATTTAACGCAGCTCGGGA	2	TGG	50	chr5	(-)	115543453	115543475	exon2	NM_020177	(-)	22543	22565
Ubiquitin	(H,6)	04	12	773854	56929	FEM1C	GTATGGGCACCTTGACATGG	3	TGG	55	chr5	(-)	115543322	115543344	exon2	NM_020177	(-)	22412	22434
Ubiquitin	(H,6)	04	12	773833	56929	FEM1C	TGATGGCGAAACCATTGAGG	4	GGG	50	chr5	(-)	115543244	115543266	exon2	NM_020177	(-)	22334	22356
Ubiquitin	(H,7)	04	12	1065970	2272	FHIT	CTGGGTCGTCTGAAACAAAT	1	CGG	45	chr3	(+)	60014067	60014089	exon6, exon6, exon7, exon6	NM_001166243, NM_001320899, NM_001320900, NM_002012	(-)	266790	266812
Ubiquitin	(H,7)	04	12	1065977	2272	FHIT	AATAGGAAACCTGTGGTACC	2	AGG	45	chr3	(-)	60536862	60536884	exon5, exon5, exon6, exon5	NM_001166243, NM_001320899, NM_001320900, NM_002012	(-)	789585	789607
Ubiquitin	(H,7)	04	12	1065997	2272	FHIT	TTTCCTATTCACAAGAGCGA	3	AGG	40	chr3	(+)	60536876	60536898	exon5, exon5, exon6, exon5	NM_001166243, NM_001320899, NM_001320900, NM_002012	(-)	789599	789621
Ubiquitin	(H,7)	04	12	1066034	2272	FHIT	CGTCCATGTTCTTCCCAGGA	4	AGG	55	chr3	(-)	59922384	59922406	exon6, exon8, exon8, exon9, exon8	NM_001320901, NM_001166243, NM_001320899, NM_001320900, NM_002012	(-)	175107	175129
Ubiquitin	(H,8)	04	12	853868	668	FOXL2	AGAGACCGGTCGCACAGTCA	1	AGG	60	chr3	(-)	138946647	138946669	exon1	NM_023067	(-)	2424	2446
Ubiquitin	(H,8)	04	12	853860	668	FOXL2	GGAACTTCGCGATGATGTAC	2	TGG	50	chr3	(+)	138946458	138946480	exon1	NM_023067	(-)	2235	2257
Ubiquitin	(H,8)	04	12	853878	668	FOXL2	GTTCTACGAGAAGAATAAGA	3	AGG	35	chr3	(-)	138946434	138946456	exon1	NM_023067	(-)	2211	2233
Ubiquitin	(H,8)	04	12	577264	668	FOXL2	CCTTGATGAAGCACTCGTTG	4	AGG	50	chr3	(+)	138946380	138946402	exon1	NM_023067	(-)	2157	2179
Ubiquitin	(H,9)	04	12	869103	2898	GRIK2	TCTTCTGGGTATCATAGGTA	1	AGG	40	chr6	(-)	101622058	101622080	exon2, exon2, exon2	NM_175768, NM_021956, NM_001166247	(+)	223074	223096
Ubiquitin	(H,9)	04	12	869074	2898	GRIK2	TATGTGGAATCTGGCCCAAT	2	GGG	45	chr6	(+)	101621963	101621985	exon2, exon2, exon2	NM_175768, NM_021956, NM_001166247	(+)	222979	223001
Ubiquitin	(H,9)	04	12	869131	2898	GRIK2	CAATCCACAGTAAACAGAGC	3	AGG	45	chr6	(-)	101399334	101399356	exon1, exon1, exon1	NM_175768, NM_021956, NM_001166247	(+)	350	372
Ubiquitin	(H,9)	04	12	869110	2898	GRIK2	CTGTGATCAGCTGTCTCTTG	4	GGG	50	chr6	(+)	101626381	101626403	exon3, exon3, exon3	NM_175768, NM_021956, NM_001166247	(+)	227397	227419
Ubiquitin	(H,10)	04	12	933140	2932	GSK3B	GATCTAGCTTTCTCATGATC	1	TGG	40	chr3	(+)	119947318	119947340	exon3, exon3	NM_002093, NM_001146156	(-)	125364	125386
Ubiquitin	(H,10)	04	12	933148	2932	GSK3B	TCCGCAAAGGAGGTGGTTCT	2	GGG	55	chr3	(+)	120093400	120093422	exon1, exon1	NM_002093, NM_001146156	(-)	271446	271468
Ubiquitin	(H,10)	04	12	933161	2932	GSK3B	GTCCTGCAATACTTTCTTGA	3	TGG	40	chr3	(+)	120002058	120002080	exon2, exon2	NM_002093, NM_001146156	(-)	180104	180126
Ubiquitin	(H,10)	04	12	933151	2932	GSK3B	CGTTATTTCTTCTACTCCAG	4	TGG	40	chr3	(-)	119947275	119947297	exon3, exon3	NM_002093, NM_001146156	(-)	125321	125343
Ubiquitin	(H,11)	04	12	843448	23560	GTPBP4	TATGTGCGACTGATGAAGTA	1	TGG	40	chr10	(+)	996119	996141	exon4	NM_012341	(+)	7711	7733
Ubiquitin	(H,11)	04	12	843452	23560	GTPBP4	CACGCTTCAGCTGTTTGCAG	2	CGG	55	chr10	(-)	996154	996176	exon4	NM_012341	(+)	7746	7768
Ubiquitin	(H,11)	04	12	843459	23560	GTPBP4	GATCATTACAAGTTGGCTCT	3	GGG	40	chr10	(+)	995977	995999	exon3	NM_012341	(+)	7569	7591
Ubiquitin	(H,11)	04	12	843465	23560	GTPBP4	GTTGAGTCTTCGACAACGTG	4	AGG	50	chr10	(-)	992500	992522	exon2	NM_012341	(+)	4092	4114
Ubiquitin	(A,2)	05	12	1010048	143279	HECTD2	TGCATCATCATCCGAAATGA	1	AGG	40	chr10	(+)	91460485	91460507	exon3, exon3, exon3	NM_182765, NM_001284274, NM_173497	(+)	50201	50223
Ubiquitin	(A,2)	05	12	1010057	143279	HECTD2	ACATCAAGGCAAATTGGTGG	2	TGG	45	chr10	(-)	91460435	91460457	exon3, exon3, exon3	NM_182765, NM_001284274, NM_173497	(+)	50151	50173
Ubiquitin	(A,2)	05	12	1010059	143279	HECTD2	TTGGGCTGGATAGGAAGAAT	3	AGG	45	chr10	(-)	91460525	91460547	exon3, exon3, exon3	NM_182765, NM_001284274, NM_173497	(+)	50241	50263
Ubiquitin	(A,2)	05	12	1010065	143279	HECTD2	GAAAGTGGAAATTTGGCCTT	4	TGG	40	chr10	(-)	91425297	91425319	exon2, exon2, exon2	NM_182765, NM_001284274, NM_173497	(+)	15013	15035
Ubiquitin	(A,3)	05	12	805666	283450	HECTD4	TCGAGACATCATTCGACGGT	1	CGG	50	chr12	(-)	112269786	112269808	exon13	NM_001109662	(-)	109599	109621
Ubiquitin	(A,3)	05	12	932804	283450	HECTD4	CTATATAGCACATCAGCTAC	2	AGG	40	chr12	(+)	112314457	112314479	exon3	NM_001109662	(-)	154270	154292
Ubiquitin	(A,3)	05	12	932807	283450	HECTD4	CTACTCTGGGACTGAATAAG	3	GGG	45	chr12	(+)	112319444	112319466	exon2	NM_001109662	(-)	159257	159279
Ubiquitin	(A,3)	05	12	805681	283450	HECTD4	TCTTCAGCCCACAAACTGAA	4	AGG	45	chr12	(-)	112269811	112269833	exon13	NM_001109662	(-)	109624	109646
Ubiquitin	(A,4)	05	12	970277	8925	HERC1	TTTCTAAGTGCCCCGGCAAA	1	TGG	50	chr15	(+)	63775310	63775332	exon2	NM_003922	(-)	166693	166715
Ubiquitin	(A,4)	05	12	970281	8925	HERC1	CGTTCAAAGTCTGGCAACTG	2	TGG	50	chr15	(+)	63775424	63775446	exon2	NM_003922	(-)	166807	166829
Ubiquitin	(A,4)	05	12	970278	8925	HERC1	TTGAACACTTGAACAGCTCC	3	TGG	45	chr15	(-)	63775564	63775586	exon2	NM_003922	(-)	166947	166969
Ubiquitin	(A,4)	05	12	378208	8925	HERC1	TGCTAGCTGGCTGCTAAGAA	4	GGG	50	chr15	(+)	63775360	63775382	exon2	NM_003922	(-)	166743	166765
Ubiquitin	(A,5)	05	12	605004	3077	HFE	CCGCGGTCTGCAAAAGCATC	1	AGG	60	chr6	(-)	26087473	26087495	exon1, exon1, exon1, exon1, exon1, exon1, exon1, exon1, exon1, exon1	NM_139009, NM_000410, NM_001300749, NM_139011, NM_139010, NM_139008, NM_139007, NM_139006, NM_139004, NM_139003	(+)	193	215
Ubiquitin	(A,5)	05	12	985171	3077	HFE	ACGTATTGCCCAATGGGGAT	2	GGG	50	chr6	(+)	26092832	26092854	exon4, exon4, exon4, exon2, exon3, exon3, exon4, exon3, exon3	NM_139009, NM_000410, NM_001300749, NM_139010, NM_139008, NM_139007, NM_139006, NM_139004, NM_139003	(+)	5552	5574
Ubiquitin	(A,5)	05	12	645145	3077	HFE	ACTGGAAGTACGGGTATGAT	3	GGG	45	chr6	(+)	26091377	26091399	exon3, exon3, exon3, exon2, exon2, exon3	NM_139009, NM_000410, NM_001300749, NM_139008, NM_139007, NM_139006	(+)	4097	4119
Ubiquitin	(A,5)	05	12	645150	3077	HFE	GCAAGAAGACAACAGTACCG	4	AGG	50	chr6	(+)	26091351	26091373	exon3, exon3, exon3, exon2, exon2, exon3	NM_139009, NM_000410, NM_001300749, NM_139008, NM_139007, NM_139006	(+)	4071	4093
Ubiquitin	(A,6)	05	12	905622	3251	HPRT1	CTGTCCATAATTAGTCCATG	1	AGG	40	chrX	(-)	134473443	134473465	exon2	NM_000194	(+)	13299	13321
Ubiquitin	(A,6)	05	12	905626	3251	HPRT1	TCTTGCTCGAGATGTGATGA	2	AGG	45	chrX	(+)	134475190	134475212	exon3	NM_000194	(+)	15046	15068
Ubiquitin	(A,6)	05	12	905628	3251	HPRT1	CATACCTAATCATTATGCTG	3	AGG	35	chrX	(+)	134473400	134473422	exon2	NM_000194	(+)	13256	13278
Ubiquitin	(A,6)	05	12	905654	3251	HPRT1	CTTTTATGTCCCCTGTTGAC	4	TGG	45	chrX	(-)	134486470	134486492	exon4	NM_000194	(+)	26326	26348
Ubiquitin	(A,7)	05	12	890262	3309	HSPA5	GAATGACCCGTCTGTGCAGC	1	AGG	60	chr9	(-)	125240699	125240721	exon2	NM_005347	(-)	5852	5874
Ubiquitin	(A,7)	05	12	890257	3309	HSPA5	CCAATCAGACGTTCCCCTTC	2	AGG	55	chr9	(+)	125240800	125240822	exon2	NM_005347	(-)	5953	5975
Ubiquitin	(A,7)	05	12	890277	3309	HSPA5	GTTGGAGGTGAGCTGGTTCT	3	TGG	55	chr9	(+)	125240769	125240791	exon2	NM_005347	(-)	5922	5944
Ubiquitin	(A,7)	05	12	890283	3309	HSPA5	GGAGTGAAGGCGACATAGGA	4	CGG	55	chr9	(+)	125240821	125240843	exon2	NM_005347	(-)	5974	5996
Ubiquitin	(A,8)	05	12	958572	3312	HSPA8	TCGCCTTTACGGACACTGAA	1	CGG	50	chr11	(-)	123061178	123061200	exon2, exon2	NM_006597, NM_153201	(-)	3687	3709
Ubiquitin	(A,8)	05	12	958576	3312	HSPA8	GAAACATTGGCCCTTTATGG	2	TGG	45	chr11	(-)	123060721	123060743	exon3, exon3	NM_006597, NM_153201	(-)	3230	3252
Ubiquitin	(A,8)	05	12	958580	3312	HSPA8	AATACCAACTGCAGGTCCCT	3	TGG	50	chr11	(+)	123061298	123061320	exon2, exon2	NM_006597, NM_153201	(-)	3807	3829
Ubiquitin	(A,8)	05	12	958583	3312	HSPA8	TTATCTCGACTTTTCCGTGC	4	TGG	45	chr11	(+)	123061240	123061262	exon2, exon2	NM_006597, NM_153201	(-)	3749	3771
Ubiquitin	(A,9)	05	12	908401	3329	HSPD1	GATGCTGTGGCCGTTACAAT	1	GGG	50	chr2	(-)	197498682	197498704	exon2, exon2	NM_002156, NM_199440	(-)	12099	12121
Ubiquitin	(A,9)	05	12	908397	3329	HSPD1	AGTCTTTCGCCAGATGAGAC	2	CGG	50	chr2	(-)	197498809	197498831	exon2, exon2	NM_002156, NM_199440	(-)	12226	12248
Ubiquitin	(A,9)	05	12	908408	3329	HSPD1	AGACCTTTTAGCCGATGCTG	3	TGG	50	chr2	(-)	197498695	197498717	exon2, exon2	NM_002156, NM_199440	(-)	12112	12134
Ubiquitin	(A,9)	05	12	908419	3329	HSPD1	GTGATTATTGAGCAGAGTTG	4	GGG	40	chr2	(-)	197497361	197497383	exon3, exon3	NM_002156, NM_199440	(-)	10778	10800
Ubiquitin	(A,10)	05	12	678226	8517	IKBKG	AGTACGTCCTGATCTGCTGC	1	CGG	55	chrX	(-)	154552060	154552082	exon2, exon2, exon2, exon2	NM_003639, NM_001145255, NM_001099856, NM_001099857	(+)	4714	4736
Ubiquitin	(A,10)	05	12	801319	8517	IKBKG	GAGGTGCCTATTCATCCAAC	2	AGG	50	chrX	(-)	154551995	154552017	exon2	NM_001099856	(+)	9752	9774
Ubiquitin	(A,10)	05	12	678242	8517	IKBKG	TCAGGAGCGCCCTGTTCTGA	3	AGG	60	chrX	(-)	154552126	154552148	exon2, exon2, exon2, exon2	NM_003639, NM_001145255, NM_001099856, NM_001099857	(+)	4780	4802
Ubiquitin	(A,10)	05	12	678246	8517	IKBKG	GCTGCACCATCTCACACAGT	4	TGG	55	chrX	(-)	154552026	154552048	exon2, exon2, exon2, exon2	NM_003639, NM_001145255, NM_001099856, NM_001099857	(+)	4680	4702
Ubiquitin	(A,11)	05	12	710472	9682	KDM4A	TTCAAACTCACTATAGCGTG	1	GGG	40	chr1	(-)	43660306	43660328	exon4	NM_014663	(+)	10181	10203
Ubiquitin	(A,11)	05	12	710476	9682	KDM4A	TATCGCTATTGGCTATCTTG	2	CGG	40	chr1	(-)	43655743	43655765	exon3	NM_014663	(+)	5618	5640
Ubiquitin	(A,11)	05	12	710507	9682	KDM4A	CCATTCAACAGCTGGTGACG	3	GGG	55	chr1	(+)	43655661	43655683	exon3	NM_014663	(+)	5536	5558
Ubiquitin	(A,11)	05	12	383747	9682	KDM4A	TTGAATCCCAAGGAGCTCAT	4	CGG	45	chr1	(+)	43653276	43653298	exon2	NM_014663	(+)	3151	3173
Ubiquitin	(B,2)	05	12	649520	317719	KLHL10	TTAACATCATGGGTATCGTC	1	AGG	40	chr17	(+)	41841984	41842006	exon2	NM_152467	(+)	4194	4216
Ubiquitin	(B,2)	05	12	649530	317719	KLHL10	ATTGTCCGGTGTGATAGGCA	2	CGG	50	chr17	(-)	41841930	41841952	exon2	NM_152467	(+)	4140	4162
Ubiquitin	(B,2)	05	12	649538	317719	KLHL10	ATCATGTCGGGAGAAATGCC	3	AGG	50	chr17	(-)	41841875	41841897	exon2	NM_152467	(+)	4085	4107
Ubiquitin	(B,2)	05	12	649580	317719	KLHL10	GACGTGGTCATCAAGGTCAA	4	TGG	50	chr17	(+)	41838050	41838072	exon1	NM_152467	(+)	260	282
Ubiquitin	(B,3)	05	12	650313	11275	KLHL2	CATAATCAATTAGCATCCTC	2	AGG	35	chr4	(-)	165238836	165238858	exon4, exon4, exon3	NM_007246, NM_001161521, NM_001161522	(+)	28818	28840
Ubiquitin	(B,3)	05	12	650328	11275	KLHL2	ATGTACCGACCTTCTGAACA	3	AGG	45	chr4	(+)	165263322	165263344	exon5, exon5, exon4	NM_007246, NM_001161521, NM_001161522	(+)	53304	53326
Ubiquitin	(B,3)	05	12	650321	11275	KLHL2	TGTTTACACTGCAGAAATTC	4	AGG	35	chr4	(+)	165238857	165238879	exon4, exon4, exon3	NM_007246, NM_001161521, NM_001161522	(+)	28839	28861
Ubiquitin	(B,4)	05	12	818668	27252	KLHL20	TGATCCGAGACATTGACGAG	1	AGG	50	chr1	(+)	173734018	173734040	exon3	NM_014458	(+)	19078	19100
Ubiquitin	(B,4)	05	12	818676	27252	KLHL20	GGATCACTACTTCTGTCTGA	2	CGG	45	chr1	(-)	173734001	173734023	exon3	NM_014458	(+)	19061	19083
Ubiquitin	(B,4)	05	12	818670	27252	KLHL20	GAGATATAGGGCATGCGGGC	3	AGG	60	chr1	(-)	173733807	173733829	exon3	NM_014458	(+)	18867	18889
Ubiquitin	(B,4)	05	12	818682	27252	KLHL20	GTAAACATAGCTCGGAAGTA	4	GGG	40	chr1	(-)	173733960	173733982	exon3	NM_014458	(+)	19020	19042
Ubiquitin	(B,5)	05	12	1033391	54800	KLHL24	GGGACGCAGACTAAACAGAG	1	AGG	55	chr3	(+)	183650371	183650393	exon3	NM_017644	(+)	14749	14771
Ubiquitin	(B,5)	05	12	1033388	54800	KLHL24	AACTTTTCGCTTAGTTGCTG	2	GGG	40	chr3	(-)	183650412	183650434	exon3	NM_017644	(+)	14790	14812
Ubiquitin	(B,5)	05	12	1033390	54800	KLHL24	GATGTTATCATTTGTGTGGA	3	AGG	35	chr3	(+)	183650555	183650577	exon3	NM_017644	(+)	14933	14955
Ubiquitin	(B,5)	05	12	1033392	54800	KLHL24	CTGGAGTATGTTTTCGGCAT	4	GGG	45	chr3	(-)	183650496	183650518	exon3	NM_017644	(+)	14874	14896
Ubiquitin	(B,6)	05	12	810797	79786	KLHL36	GATGATTCGCTGATCTTGTA	1	TGG	40	chr16	(-)	84650904	84650926	exon2, exon2	NM_024731, NM_001303451	(+)	2394	2416
Ubiquitin	(B,6)	05	12	810805	79786	KLHL36	GTTGAAGTAGTCGCTGCACA	2	CGG	50	chr16	(-)	84657001	84657023	exon3, exon3	NM_024731, NM_001303451	(+)	8491	8513
Ubiquitin	(B,6)	05	12	810811	79786	KLHL36	TGATCGGCGCCTCCTACATT	3	GGG	55	chr16	(+)	84657073	84657095	exon3, exon3	NM_024731, NM_001303451	(+)	8563	8585
Ubiquitin	(B,6)	05	12	810826	79786	KLHL36	CATTGACTACGTCCTGGAGA	4	CGG	50	chr16	(+)	84657152	84657174	exon3, exon3	NM_024731, NM_001303451	(+)	8642	8664
Ubiquitin	(B,7)	05	12	789670	55975	KLHL7	TGACGTGATCCTCATGGTCC	1	AGG	55	chr7	(+)	23123788	23123810	exon2, exon2	NM_001172428, NM_001031710	(+)	18055	18077
Ubiquitin	(B,7)	05	12	789683	55975	KLHL7	GCAAGAACAACACGATGAGC	2	AGG	50	chr7	(-)	23123822	23123844	exon2, exon2, exon2	NM_018846, NM_001172428, NM_001031710	(+)	18089	18111
Ubiquitin	(B,7)	05	12	789682	55975	KLHL7	CAACAATGTTCAGTCTTTGC	3	TGG	40	chr7	(+)	23125063	23125085	exon4, exon4, exon4	NM_018846, NM_001172428, NM_001031710	(+)	19330	19352
Ubiquitin	(B,7)	05	12	789680	55975	KLHL7	TCACAGGTTCAATCTGATAT	4	TGG	35	chr7	(-)	23125096	23125118	exon4, exon4, exon4	NM_018846, NM_001172428, NM_001031710	(+)	19363	19385
Ubiquitin	(B,8)	05	12	861557	55958	KLHL9	GTCCCTTGGTAACGGCGAAA	1	TGG	55	chr9	(-)	21334829	21334851	exon1	NM_018847	(-)	3811	3833
Ubiquitin	(B,8)	05	12	861568	55958	KLHL9	CGTGTGGTTCCTGCCTTACA	2	AGG	55	chr9	(+)	21334786	21334808	exon1	NM_018847	(-)	3768	3790
Ubiquitin	(B,8)	05	12	861562	55958	KLHL9	CACAGTTCGGTGGTATTGCA	3	AGG	50	chr9	(-)	21334744	21334766	exon1	NM_018847	(-)	3726	3748
Ubiquitin	(B,8)	05	12	861570	55958	KLHL9	GCCATCATAGCTCTGTGAAC	4	AGG	50	chr9	(+)	21334648	21334670	exon1	NM_018847	(-)	3630	3652
Ubiquitin	(B,9)	05	12	877730	58508	KMT2C	GCGATCTGTGTCTGAGGAAT	1	CGG	50	chr7	(-)	152330641	152330663	exon3	NM_170606	(-)	195717	195739
Ubiquitin	(B,9)	05	12	877739	58508	KMT2C	GACACAGATCGCTGAAGAGT	2	TGG	50	chr7	(+)	152330652	152330674	exon3	NM_170606	(-)	195728	195750
Ubiquitin	(B,9)	05	12	877745	58508	KMT2C	GCAGTTTTCCCCCTACTTCG	3	AGG	55	chr7	(+)	152358652	152358674	exon2	NM_170606	(-)	223728	223750
Ubiquitin	(B,9)	05	12	877772	58508	KMT2C	CAAAGAACAATCTGCAGAAG	4	AGG	40	chr7	(-)	152330713	152330735	exon3	NM_170606	(-)	195789	195811
Ubiquitin	(B,10)	05	12	992040	123169	LEO1	TTTACGCTCAGCTTCGCTGT	1	CGG	50	chr15	(+)	51971689	51971711	exon1, exon1	NM_001286430, NM_138792	(-)	33665	33687
Ubiquitin	(B,10)	05	12	992057	123169	LEO1	GAAGGTCATAGATCGGATGG	2	AGG	50	chr15	(-)	51966186	51966208	exon2, exon2	NM_001286430, NM_138792	(-)	28162	28184
Ubiquitin	(B,10)	05	12	992064	123169	LEO1	GCGGATATGGAGGATCTCTT	3	CGG	50	chr15	(-)	51971720	51971742	exon1, exon1	NM_001286430, NM_138792	(-)	33696	33718
Ubiquitin	(B,10)	05	12	992068	123169	LEO1	CTGTGCTGATCTACATCTGA	4	GGG	45	chr15	(+)	51966240	51966262	exon2, exon2	NM_001286430, NM_138792	(-)	28216	28238
Ubiquitin	(B,11)	05	12	816487	4012	LNPEP	GGCTCTAGAGGATGTAAACA	1	AGG	45	chr5	(-)	96979218	96979240	exon2, exon2	NM_005575, NM_175920	(+)	20767	20789
Ubiquitin	(B,11)	05	12	816483	4012	LNPEP	GGCCTTCGGAACAGTGCAAC	2	TGG	60	chr5	(+)	96979377	96979399	exon2, exon2	NM_005575, NM_175920	(+)	20926	20948
Ubiquitin	(B,11)	05	12	816493	4012	LNPEP	GTACTGAACAAGCCCCATCT	3	GGG	50	chr5	(-)	96979412	96979434	exon2, exon2	NM_005575, NM_175920	(+)	20961	20983
Ubiquitin	(B,11)	05	12	816490	4012	LNPEP	GGTCTGTGCTTTTGTCATCG	4	TGG	50	chr5	(+)	96979454	96979476	exon2, exon2	NM_005575, NM_175920	(+)	21003	21025
Ubiquitin	(C,2)	05	12	971645	120892	LRRK2	GAGTCCAAGACGATCAACAG	1	AGG	50	chr12	(-)	40225590	40225612	exon2	NM_198578	(+)	580	602
Ubiquitin	(C,2)	05	12	971655	120892	LRRK2	AACGCTGGTCCAAATCCTGG	2	AGG	55	chr12	(+)	40225230	40225252	exon1	NM_198578	(+)	220	242
Ubiquitin	(C,2)	05	12	971667	120892	LRRK2	GCAAAGCTTAATGGGACCCC	3	AGG	55	chr12	(+)	40232324	40232346	exon3	NM_198578	(+)	7314	7336
Ubiquitin	(C,2)	05	12	971659	120892	LRRK2	AGTCAGGCTGAACAATGTCC	4	AGG	50	chr12	(+)	40225191	40225213	exon1	NM_198578	(+)	181	203
Ubiquitin	(C,3)	05	12	844156	90678	LRSAM1	TTCCGCTTCCGGAAGAAGAG	1	CGG	55	chr9	(-)	127454531	127454553	exon3, exon2, exon2, exon3	NM_001190723, NM_138361, NM_001005374, NM_001005373	(+)	3046	3068
Ubiquitin	(C,3)	05	12	844160	90678	LRSAM1	GGGCTGTCAGCTGATTATCG	2	TGG	55	chr9	(-)	127459014	127459036	exon7, exon6, exon6, exon7	NM_001190723, NM_138361, NM_001005374, NM_001005373	(+)	7529	7551
Ubiquitin	(C,3)	05	12	844167	90678	LRSAM1	GTCAGGTTCCCAATGGAACG	3	TGG	55	chr9	(-)	127461209	127461231	exon8, exon7, exon7, exon8	NM_001190723, NM_138361, NM_001005374, NM_001005373	(+)	9724	9746
Ubiquitin	(C,3)	05	12	844170	90678	LRSAM1	ACAGCCCTTCCTGACGATCT	4	GGG	55	chr9	(+)	127459030	127459052	exon7, exon6, exon6, exon7	NM_001190723, NM_138361, NM_001005374, NM_001005373	(+)	7545	7567
Ubiquitin	(C,4)	05	12	805368	4055	LTBR	CTCGCAGTGTGTACACTCGA	1	GGG	55	chr12	(-)	6385314	6385336	exon4, exon4	NM_002342, NM_001270987	(+)	9947	9969
Ubiquitin	(C,4)	05	12	805386	4055	LTBR	GTGCTCGTTGTAGGAATTCT	2	CGG	45	chr12	(-)	6385079	6385101	exon3, exon3	NM_002342, NM_001270987	(+)	9712	9734
Ubiquitin	(C,4)	05	12	805375	4055	LTBR	TGGTTCTCCGACGCATATGG	3	AGG	55	chr12	(-)	6384591	6384613	exon2, exon2	NM_002342, NM_001270987	(+)	9224	9246
Ubiquitin	(C,4)	05	12	805373	4055	LTBR	AGCTAAATGTAGCCGCATCC	4	GGG	50	chr12	(+)	6385035	6385057	exon3, exon3	NM_002342, NM_001270987	(+)	9668	9690
Ubiquitin	(C,5)	05	12	867294	8379	MAD1L1	TTCGAAGTCCCACCTCATCC	1	AGG	55	chr7	(-)	2225502	2225524	exon4, exon3, exon4, exon4	NM_001013836, NM_001304523, NM_001013837, NM_003550	(-)	409711	409733
Ubiquitin	(C,5)	05	12	867302	8379	MAD1L1	GATATTTCTACCTCGGCCCC	2	AGG	55	chr7	(-)	2230018	2230040	exon3, exon2, exon3, exon3	NM_001013836, NM_001304523, NM_001013837, NM_003550	(-)	414227	414249
Ubiquitin	(C,5)	05	12	867316	8379	MAD1L1	CTTCATCTCTCAGCGTGTGG	4	AGG	55	chr7	(-)	2230055	2230077	exon3, exon2, exon3, exon3	NM_001013836, NM_001304523, NM_001013837, NM_003550	(-)	414264	414286
Ubiquitin	(C,6)	05	12	945671	4160	MC4R	TGTAACTGCTGCGGTTCCAG	1	AGG	55	chr18	(+)	60372286	60372308	exon1	NM_005912	(-)	956	978
Ubiquitin	(C,6)	05	12	945692	4160	MC4R	GAAAAGGCTACTCTGATGGA	2	GGG	45	chr18	(-)	60372233	60372255	exon1	NM_005912	(-)	903	925
Ubiquitin	(C,6)	05	12	945675	4160	MC4R	CCGTATCTGTACTGTTTAAT	3	AGG	35	chr18	(+)	60372013	60372035	exon1	NM_005912	(-)	683	705
Ubiquitin	(C,6)	05	12	945684	4160	MC4R	AGAAGTGTGCATCCCACGGT	4	GGG	55	chr18	(+)	60372314	60372336	exon1	NM_005912	(-)	984	1006
Ubiquitin	(C,7)	05	12	643544	4194	MDM4	TCTAACGACAGGAGCCGAAA	1	TGG	50	chr1	(-)	204549303	204549325	exon5, exon8, exon11, exon3, exon10	NM_001278519, NM_001278517, NM_002393, NM_001204172, NM_001204171	(+)	32925	32947
Ubiquitin	(C,7)	05	12	720094	4194	MDM4	TACATCGGTATCATCACTTA	2	AGG	35	chr1	(-)	204546840	204546862	exon4, exon7, exon10, exon9	NM_001278519, NM_001278517, NM_002393, NM_001204171	(+)	30462	30484
Ubiquitin	(C,7)	05	12	720096	4194	MDM4	CGAAAACAGTACCTCTTGCT	3	TGG	45	chr1	(-)	204549152	204549174	exon5, exon8, exon11, exon10	NM_001278519, NM_001278517, NM_002393, NM_001204171	(+)	32774	32796
Ubiquitin	(C,7)	05	12	643557	4194	MDM4	CAAGAGACCATCTCAAGCAT	4	GGG	45	chr1	(+)	204549419	204549441	exon5, exon8, exon11, exon3, exon10	NM_001278519, NM_001278517, NM_002393, NM_001204172, NM_001204171	(+)	33041	33063
Ubiquitin	(C,8)	05	12	1039659	400569	MED11	GAACGAGAGACTACGCGCTC	1	TGG	60	chr17	(+)	4731510	4731532	exon1, exon1	NM_001305000, NM_001001683	(+)	103	125
Ubiquitin	(C,8)	05	12	1039658	400569	MED11	CCGCTCGTTAGTTTTTTCCT	2	TGG	45	chr17	(-)	4731797	4731819	exon2, exon2	NM_001305000, NM_001001683	(+)	390	412
Ubiquitin	(C,8)	05	12	1039674	400569	MED11	TTCAGTGCAACACGTGGAGG	3	CGG	55	chr17	(+)	4731852	4731874	exon2, exon2	NM_001305000, NM_001001683	(+)	445	467
Ubiquitin	(C,8)	05	12	1039670	400569	MED11	GTGTTGCACTGAAGCGGTGA	4	AGG	55	chr17	(-)	4731842	4731864	exon2, exon2	NM_001305000, NM_001001683	(+)	435	457
Ubiquitin	(C,9)	05	12	1023798	9968	MED12	GGATCTTGAGCTACGAACAC	1	CGG	50	chrX	(+)	71118768	71118790	exon1	NM_005120	(+)	213	235
Ubiquitin	(C,9)	05	12	1023799	9968	MED12	GGCTAGTTGCGTGAGTGGCT	2	TGG	60	chrX	(-)	71119849	71119871	exon3	NM_005120	(+)	1294	1316
Ubiquitin	(C,9)	05	12	1023804	9968	MED12	GTCAGTGAACCAAGTGTTAA	3	TGG	40	chrX	(-)	71119816	71119838	exon3	NM_005120	(+)	1261	1283
Ubiquitin	(C,9)	05	12	1023796	9968	MED12	GCCTCCCGATGTTTACCCTC	4	AGG	60	chrX	(+)	71118814	71118836	exon1	NM_005120	(+)	259	281
Ubiquitin	(C,10)	05	12	824357	9412	MED21	ATTGGAGTATTGCAGCAATG	1	TGG	40	chr12	(+)	27026444	27026466	exon2, exon2	NM_004264, NM_001271811	(+)	3923	3945
Ubiquitin	(C,10)	05	12	824381	9412	MED21	TGAAGCTGCTACATGTCTGG	2	AGG	50	chr12	(+)	27028320	27028342	exon4	NM_004264	(+)	5799	5821
Ubiquitin	(C,10)	05	12	824385	9412	MED21	AATCAGTGCTGCAAAAAGCT	3	GGG	40	chr12	(-)	27027353	27027375	exon3, exon3	NM_004264, NM_001271811	(+)	4832	4854
Ubiquitin	(C,10)	05	12	76328	9412	MED21	TTATCGAGGAGACATGCTTC	4	TGG	45	chr12	(+)	27028350	27028372	exon4	NM_004264	(+)	5829	5851
Ubiquitin	(C,11)	05	12	654687	9439	MED23	CCGAACCAGTTTAAATGTTA	1	AGG	35	chr6	(+)	131623378	131623400	exon5, exon5, exon5, exon5	NM_004830, NM_001270522, NM_015979, NM_001270521	(-)	49413	49435
Ubiquitin	(C,11)	05	12	654702	9439	MED23	CTGGTTCGGAAAATAATTGG	2	GGG	40	chr6	(-)	131623364	131623386	exon5, exon5, exon5, exon5	NM_004830, NM_001270522, NM_015979, NM_001270521	(-)	49399	49421
Ubiquitin	(C,11)	05	12	654740	9439	MED23	GCAGAGCATTTTCGAAGAGG	3	TGG	50	chr6	(-)	131628013	131628035	exon1, exon1, exon1, exon1	NM_004830, NM_001270522, NM_015979, NM_001270521	(-)	54048	54070
Ubiquitin	(C,11)	05	12	654706	9439	MED23	TAAACTCTGACACTCTTGAG	4	TGG	40	chr6	(-)	131623420	131623442	exon5, exon5, exon5, exon5	NM_004830, NM_001270522, NM_015979, NM_001270521	(-)	49455	49477
Ubiquitin	(D,2)	05	12	1033394	92312	MEX3A	GTTGATCGAGAGCCAGCTGA	1	AGG	55	chr1	(+)	156081866	156081888	exon1	NM_001093725	(-)	9854	9876
Ubiquitin	(D,2)	05	12	1033398	92312	MEX3A	GCTCTGCGCTCTCTACAAAG	2	AGG	55	chr1	(-)	156081635	156081657	exon1	NM_001093725	(-)	9623	9645
Ubiquitin	(D,2)	05	12	77504	92312	MEX3A	GGAGAACTAGGATGTTTCGG	3	GGG	50	chr1	(-)	156081928	156081950	exon1	NM_001093725	(-)	9916	9938
Ubiquitin	(D,2)	05	12	77526	92312	MEX3A	ATTCCAGATACCACTAGACT	4	AGG	40	chr1	(+)	156081973	156081995	exon1	NM_001093725	(-)	9961	9983
Ubiquitin	(D,3)	05	12	1109645	51320	MEX3C	GTTTCGAGATGCACGAATCA	1	TGG	45	chr18	(+)	51177407	51177429	exon2	NM_016626	(-)	2858	2880
Ubiquitin	(D,3)	05	12	1109646	51320	MEX3C	ACTAATCCTACCACACGATA	2	AGG	40	chr18	(+)	51177309	51177331	exon2	NM_016626	(-)	2760	2782
Ubiquitin	(D,3)	05	12	1109647	51320	MEX3C	GGTACCGATGTAAGCTTTGA	3	AGG	45	chr18	(-)	51177078	51177100	exon2	NM_016626	(-)	2529	2551
Ubiquitin	(D,3)	05	12	1109648	51320	MEX3C	GACTACATGATAATCCTCCC	4	AGG	45	chr18	(+)	51177370	51177392	exon2	NM_016626	(-)	2821	2843
Ubiquitin	(D,4)	05	12	1106024	399664	MEX3D	TCATGTTGACGCTTTTCTTG	1	CGG	40	chr19	(+)	1567521	1567543	exon1, exon1	NM_203304, NM_001174118	(-)	12853	12875
Ubiquitin	(D,4)	05	12	1106020	399664	MEX3D	ATTTGACTTTTCTCGCCGGC	2	CGG	50	chr19	(-)	1555141	1555163				0	0
Ubiquitin	(D,4)	05	12	1106022	399664	MEX3D	GTGGTCAGGTTACAATAAAC	3	CGG	40	chr19	(-)	1555308	1555330				0	0
Ubiquitin	(D,4)	05	12	1106023	399664	MEX3D	ATACTGTCGTTGAAGGGCTG	4	AGG	50	chr19	(+)	1555334	1555356	exon3	NM_001174118	(-)	666	688
Ubiquitin	(D,5)	05	12	780628	9927	MFN2	GGTTACCTATCCAAAGTGAG	1	AGG	45	chr1	(+)	11992617	11992639	exon4, exon3	NM_014874, NM_001127660	(+)	12437	12459
Ubiquitin	(D,5)	05	12	780641	9927	MFN2	GAACAGGTTCTGGACGTCAA	2	AGG	50	chr1	(+)	11992596	11992618	exon4, exon3	NM_014874, NM_001127660	(+)	12416	12438
Ubiquitin	(D,5)	05	12	780638	9927	MFN2	GCAGTGACAAAGTGCTTAAG	3	TGG	45	chr1	(-)	11989250	11989272	exon3, exon2	NM_014874, NM_001127660	(+)	9070	9092
Ubiquitin	(D,5)	05	12	74133	9927	MFN2	CGTGATCAATGCCATGCTCT	4	GGG	50	chr1	(+)	11996177	11996199	exon5, exon4	NM_014874, NM_001127660	(+)	15997	16019
Ubiquitin	(D,6)	05	12	756179	23295	MGRN1	CATCGACATCCAGGCGAACT	1	CGG	55	chr16	(+)	4625002	4625024	exon1, exon1, exon1, exon1	NM_001142290, NM_001142291, NM_001142289, NM_015246	(+)	179	201
Ubiquitin	(D,6)	05	12	756185	23295	MGRN1	GCTTCGCACTTTTTCATGGG	2	AGG	50	chr16	(+)	4650376	4650398	exon2, exon2, exon2, exon2	NM_001142290, NM_001142291, NM_001142289, NM_015246	(+)	25553	25575
Ubiquitin	(D,6)	05	12	756191	23295	MGRN1	AGTCTTTGCGGATGTTCACC	3	AGG	50	chr16	(-)	4652013	4652035	exon3, exon3, exon3, exon3	NM_001142290, NM_001142291, NM_001142289, NM_015246	(+)	27190	27212
Ubiquitin	(D,6)	05	12	756197	23295	MGRN1	CTCCAAAGAGGTAACCTTCA	4	GGG	45	chr16	(-)	4650420	4650442	exon2, exon2, exon2, exon2	NM_001142290, NM_001142291, NM_001142289, NM_015246	(+)	25597	25619
Ubiquitin	(D,7)	05	12	914884	142678	MIB2	CCCAAAGTTTCCAGGCATCA	1	GGG	50	chr1	(+)	1616539	1616561	exon2, exon2, exon2, exon2	NM_001170687, NM_080875, NM_001170686, NM_001170688	(+)	1125	1147
Ubiquitin	(D,7)	05	12	1015571	142678	MIB2	GCATGTAGCACTGCGTGCAG	2	AGG	60	chr1	(-)	1623865	1623887	exon4, exon4, exon4, exon4, exon4	NM_001170687, NM_080875, NM_001170686, NM_001170689, NM_001170688	(+)	8451	8473
Ubiquitin	(D,7)	05	12	1015564	142678	MIB2	GTGACTGCTGCAAGAAGCAC	3	GGG	55	chr1	(+)	1623798	1623820	exon4, exon4, exon4, exon4, exon4	NM_001170687, NM_080875, NM_001170686, NM_001170689, NM_001170688	(+)	8384	8406
Ubiquitin	(D,7)	05	12	1015591	142678	MIB2	CAGCAGTCACAGATGATGTT	4	GGG	45	chr1	(-)	1623785	1623807	exon4, exon4, exon4, exon4, exon4	NM_001170687, NM_080875, NM_001170686, NM_001170689, NM_001170688	(+)	8371	8393
Ubiquitin	(D,8)	05	12	764781	23609	MKRN2	CACAATGGATGCAGTGACCT	1	CGG	50	chr3	(-)	12570169	12570191	exon3, exon2	NM_014160, NM_001271707	(+)	13156	13178
Ubiquitin	(D,8)	05	12	764806	23609	MKRN2	ATTACTCACCATGCTCGGCT	2	GGG	50	chr3	(-)	12572096	12572118	exon4, exon3	NM_014160, NM_001271707	(+)	15083	15105
Ubiquitin	(D,8)	05	12	764825	23609	MKRN2	ACTCCTGATGGCATCCAGGT	3	AGG	55	chr3	(-)	12572168	12572190	exon4, exon3	NM_014160, NM_001271707	(+)	15155	15177
Ubiquitin	(D,8)	05	12	764787	23609	MKRN2	GTTCTCTTTTCACGCTTTCC	4	GGG	45	chr3	(-)	12570210	12570232	exon3, exon2	NM_014160, NM_001271707	(+)	13197	13219
Ubiquitin	(D,9)	05	12	1057467	7681	MKRN3	CGCTATTCGCACGACCTTTC	1	TGG	55	chr15	(+)	23566128	23566150	exon1	NM_005664	(+)	822	844
Ubiquitin	(D,9)	05	12	1057475	7681	MKRN3	TTGTCCAAATGCCGCTGCTT	2	CGG	50	chr15	(-)	23566049	23566071	exon1	NM_005664	(+)	743	765
Ubiquitin	(D,9)	05	12	1057478	7681	MKRN3	TGGTCGGAAGATGGCCACTG	3	AGG	60	chr15	(+)	23566148	23566170	exon1	NM_005664	(+)	842	864
Ubiquitin	(D,9)	05	12	1057488	7681	MKRN3	TATACATGGGCAGTGCAAGG	4	AGG	50	chr15	(+)	23566094	23566116	exon1	NM_005664	(+)	788	810
Ubiquitin	(D,10)	05	12	1118615	79594	MUL1	GATGTAGTGGCCGATGACAT	1	CGG	50	chr1	(+)	20501227	20501249	exon4	NM_024544	(-)	1780	1802
Ubiquitin	(D,10)	05	12	1118617	79594	MUL1	GTACTCCGTGTACCGGCAGA	2	AGG	60	chr1	(-)	20507928	20507950	exon1	NM_024544	(-)	8481	8503
Ubiquitin	(D,10)	05	12	1118619	79594	MUL1	CGGTGAAGGACTGAATCGAG	3	GGG	55	chr1	(+)	20501247	20501269	exon4	NM_024544	(-)	1800	1822
Ubiquitin	(D,10)	05	12	1118621	79594	MUL1	AATTCAGCGGCTGACACTTC	4	AGG	50	chr1	(-)	20502106	20502128	exon3	NM_024544	(-)	2659	2681
Ubiquitin	(D,11)	05	12	1028849	4654	MYOD1	GAAGTCGTCCGTTGTGGCAA	1	AGG	55	chr11	(-)	17719847	17719869	exon1	NM_002478	(+)	285	307
Ubiquitin	(D,11)	05	12	1028853	4654	MYOD1	TCTTCGAAGAAGCGCAGGTC	2	CGG	55	chr11	(-)	17719894	17719916	exon1	NM_002478	(+)	332	354
Ubiquitin	(D,11)	05	12	1028847	4654	MYOD1	GCGAGTGCTCTTCGGGTTTC	3	AGG	60	chr11	(-)	17719950	17719972	exon1	NM_002478	(+)	388	410
Ubiquitin	(D,11)	05	12	1028858	4654	MYOD1	CCTCATTTACTTTGCTCAGG	4	CGG	45	chr11	(-)	17720142	17720164	exon1	NM_002478	(+)	580	602
Ubiquitin	(E,2)	05	12	932255	9683	N4BP1	GTTCACTGCGCCAGCTGAGA	1	AGG	60	chr16	(-)	48609924	48609946	exon1	NM_153029	(-)	71199	71221
Ubiquitin	(E,2)	05	12	932274	9683	N4BP1	ATTGGCCTTCTTGGCATCAG	2	AGG	50	chr16	(-)	48562278	48562300	exon2	NM_153029	(-)	23553	23575
Ubiquitin	(E,2)	05	12	932285	9683	N4BP1	GACCTCTGCATTCTGGACAT	3	TGG	50	chr16	(-)	48562296	48562318	exon2	NM_153029	(-)	23571	23593
Ubiquitin	(E,2)	05	12	932266	9683	N4BP1	AAAATGCAGTGCATGTCCTT	4	GGG	40	chr16	(+)	48562371	48562393	exon2	NM_153029	(-)	23646	23668
Ubiquitin	(E,3)	05	12	1079807	4738	NEDD8	TTATGAGCGACAGGGTAAAG	1	AGG	45	chr14	(+)	24217088	24217110				0	0
Ubiquitin	(E,3)	05	12	1079814	4738	NEDD8	ACATACATTACTGGGCATCC	2	AGG	45	chr14	(+)	24217011	24217033				0	0
Ubiquitin	(E,3)	05	12	1079868	4738	NEDD8	ATGGTGTCCCAGAGAGTGAG	3	AGG	55	chr14	(+)	24217050	24217072				0	0
Ubiquitin	(E,3)	05	12	1079846	4738	NEDD8	TGGGAGACTGTGAGGATCCC	4	AGG	60	chr14	(-)	24216981	24217003				0	0
Ubiquitin	(E,4)	05	12	1057999	93082	NEURL3	GGACGTGTATGGGACCACTA	1	AGG	55	chr2	(-)	96500454	96500476	exon3, exon2	NM_001285486, NM_001285485	(-)	2812	2834
Ubiquitin	(E,4)	05	12	1058002	93082	NEURL3	GAGTAGGCAAATGCTCTCGA	2	AGG	50	chr2	(+)	96499191	96499213	exon5	NM_001285486	(-)	1549	1571
Ubiquitin	(E,4)	05	12	990002	93082	NEURL3	CATGGAAGCGAAGTGCCTCT	3	CGG	55	chr2	(+)	96500889	96500911	exon2	NM_001285485	(-)	3247	3269
Ubiquitin	(E,4)	05	12	1058020	93082	NEURL3	GTAGGCAGAGCCAAATCTTT	4	TGG	45	chr2	(+)	96499244	96499266	exon5	NM_001285486	(-)	1602	1624
Ubiquitin	(E,5)	05	12	746131	4780	NFE2L2	GCGACGGAAAGAGTATGAGC	1	TGG	55	chr2	(-)	177234172	177234194	exon2, exon2, exon2, exon2, exon2, exon2	NM_006164, NM_001145413, NM_001145412, NM_001313900, NM_001313901, NM_001313902	(-)	3870	3892
Ubiquitin	(E,5)	05	12	746137	4780	NFE2L2	TCGATGTGACCGGGAATATC	2	AGG	50	chr2	(+)	177232531	177232553	exon4, exon4, exon4, exon4, exon4, exon3, exon4, exon4	NM_006164, NM_001145413, NM_001145412, NM_001313900, NM_001313901, NM_001313902, NM_001313904, NM_001313903	(-)	2229	2251
Ubiquitin	(E,5)	05	12	746143	4780	NFE2L2	GGAGTAGTTGGCAGATCCAC	3	TGG	55	chr2	(+)	177234008	177234030	exon2, exon2, exon2, exon2, exon2, exon2	NM_006164, NM_001145413, NM_001145412, NM_001313900, NM_001313901, NM_001313902	(-)	3706	3728
Ubiquitin	(E,5)	05	12	746140	4780	NFE2L2	TAGTTGTAACTGAGCGAAAA	4	AGG	35	chr2	(+)	177234089	177234111	exon2, exon2, exon2, exon2, exon2, exon2	NM_006164, NM_001145413, NM_001145412, NM_001313900, NM_001313901, NM_001313902	(-)	3787	3809
Ubiquitin	(E,6)	05	12	772026	51070	NOSIP	ACAGCAGTCGAAGTCCTTCA	1	CGG	50	chr19	(+)	49559972	49559994	exon3, exon4	NM_001270960, NM_015953	(-)	4505	4527
Ubiquitin	(E,6)	05	12	772038	51070	NOSIP	GCTCATACAGGTAGCCATCT	2	GGG	50	chr19	(+)	49558956	49558978	exon4, exon5	NM_001270960, NM_015953	(-)	3489	3511
Ubiquitin	(E,6)	05	12	772035	51070	NOSIP	GTGACAACAGGATCGTGGCA	3	AGG	55	chr19	(+)	49559934	49559956	exon3, exon4	NM_001270960, NM_015953	(-)	4467	4489
Ubiquitin	(E,6)	05	12	159521	51070	NOSIP	CTTCTCGTGGTAGGTGTAGA	4	CGG	50	chr19	(+)	49560635	49560657	exon2, exon3	NM_001270960, NM_015953	(-)	5168	5190
Ubiquitin	(E,7)	05	12	922703	286053	NSMCE2	GTCCATACCAGAGTTGATAC	1	AGG	45	chr8	(-)	125102425	125102447	exon3	NM_173685	(+)	10585	10607
Ubiquitin	(E,7)	05	12	922720	286053	NSMCE2	GGACGTTCCAGTTCAAATTC	2	AGG	45	chr8	(+)	125102337	125102359	exon3	NM_173685	(+)	10497	10519
Ubiquitin	(E,7)	05	12	922715	286053	NSMCE2	AGCAGACTCTACACCACTGA	3	AGG	50	chr8	(-)	125102377	125102399	exon3	NM_173685	(+)	10537	10559
Ubiquitin	(E,7)	05	12	922713	286053	NSMCE2	GGCTTGGAAGTTTTTCAAGG	4	AGG	45	chr8	(-)	125102404	125102426	exon3	NM_173685	(+)	10564	10586
Ubiquitin	(E,8)	05	12	778555	23636	NUP62	GAACAGCGACTCTTGCTTCG	1	GGG	55	chr19	(-)	49909556	49909578	exon3, exon2, exon3, exon2, exon2	NM_153719, NM_153718, NM_016553, NM_012346, NM_001193357	(-)	2731	2753
Ubiquitin	(E,8)	05	12	778558	23636	NUP62	TGCTCGATATGGCATTAGTG	2	AGG	45	chr19	(+)	49909426	49909448	exon3, exon2, exon3, exon2, exon2	NM_153719, NM_153718, NM_016553, NM_012346, NM_001193357	(-)	2601	2623
Ubiquitin	(E,8)	05	12	778603	23636	NUP62	GGTACTTGTGGCTGGTTGGA	3	AGG	55	chr19	(+)	49909646	49909668	exon3, exon2, exon3, exon2, exon2	NM_153719, NM_153718, NM_016553, NM_012346, NM_001193357	(-)	2821	2843
Ubiquitin	(E,8)	05	12	778584	23636	NUP62	CACGTTTGGCACTGCAAAGA	4	CGG	50	chr19	(-)	49909738	49909760	exon3, exon2, exon3, exon2, exon2	NM_153719, NM_153718, NM_016553, NM_012346, NM_001193357	(-)	2913	2935
Ubiquitin	(E,9)	05	12	670433	10133	OPTN	GGGTAAACGTGTCCAGGTTT	1	GGG	50	chr10	(-)	13109209	13109231	exon2, exon4, exon3, exon4	NM_021980, NM_001008213, NM_001008212, NM_001008211	(+)	9128	9150
Ubiquitin	(E,9)	05	12	670437	10133	OPTN	GATTTGAGGAGCTTTCGGCC	2	TGG	55	chr10	(+)	13110310	13110332	exon3, exon5, exon4, exon5	NM_021980, NM_001008213, NM_001008212, NM_001008211	(+)	10229	10251
Ubiquitin	(E,9)	05	12	670484	10133	OPTN	GGCTGTCCTCCTTTTCAGTG	3	AGG	55	chr10	(-)	13109146	13109168	exon2, exon4, exon3, exon4	NM_021980, NM_001008213, NM_001008212, NM_001008211	(+)	9065	9087
Ubiquitin	(E,9)	05	12	670502	10133	OPTN	GAAGCCTGGAGTCATCAGTG	4	GGG	55	chr10	(-)	13112455	13112477	exon4, exon6, exon5, exon6	NM_021980, NM_001008213, NM_001008212, NM_001008211	(+)	12374	12396
Ubiquitin	(E,10)	05	12	1007895	10956	OS9	GCGTTTAAGACGATGCTGCT	1	TGG	50	chr12	(-)	57696279	57696301	exon5, exon5, exon4, exon5, exon5, exon5	NM_001017957, NM_001017958, NM_001261423, NM_001261420, NM_006812, NM_001017956	(+)	2325	2347
Ubiquitin	(E,10)	05	12	1007905	10956	OS9	CCAAGTGCGACCTTAATGGG	2	AGG	55	chr12	(+)	57696330	57696352	exon5, exon5, exon4, exon5, exon5, exon5	NM_001017957, NM_001017958, NM_001261423, NM_001261420, NM_006812, NM_001017956	(+)	2376	2398
Ubiquitin	(E,10)	05	12	758594	10956	OS9	CGGTCAGACTTGCGGGTAAC	3	AGG	60	chr12	(-)	57694215	57694237	exon1, exon1, exon1, exon1, exon1, exon1, exon1, exon1	NM_001017957, NM_001017958, NM_001261423, NM_001261422, NM_001261421, NM_001261420, NM_006812, NM_001017956	(+)	261	283
Ubiquitin	(E,10)	05	12	1007897	10956	OS9	ACTACCAATCAGCCTTCGAC	4	TGG	50	chr12	(+)	57695998	57696020	exon4, exon4, exon3, exon4, exon4, exon4, exon4	NM_001017957, NM_001017958, NM_001261423, NM_001261421, NM_001261420, NM_006812, NM_001017956	(+)	2044	2066
Ubiquitin	(E,11)	05	12	1074215	5071	PARK2	AGTCTAAGCAAATCACGTGG	1	CGG	45	chr6	(+)	161785856	161785878	exon6, exon7, exon4	NM_013987, NM_004562, NM_013988	(-)	438299	438321
Ubiquitin	(E,11)	05	12	731753	5071	PARK2	GCGTGTGATTTTCGCAGGGA	2	AGG	55	chr6	(-)	162443336	162443358	exon2, exon2, exon2	NM_013987, NM_004562, NM_013988	(-)	1095779	1095801
Ubiquitin	(E,11)	05	12	1074214	5071	PARK2	TCCGACTATTTGTTGCGATC	3	AGG	45	chr6	(+)	161973333	161973355	exon5, exon6, exon3	NM_013987, NM_004562, NM_013988	(-)	625776	625798
Ubiquitin	(E,11)	05	12	524069	5071	PARK2	TGTCAGAATCGACCTCCACT	4	GGG	50	chr6	(+)	162443420	162443442	exon2, exon2, exon2	NM_013987, NM_004562, NM_013988	(-)	1095863	1095885
Ubiquitin	(F,2)	05	12	850296	22976	PAXIP1	GAGGTCAAGTATTACGCGGT	1	GGG	50	chr7	(-)	155002865	155002887	exon1	NM_007349	(-)	59176	59198
Ubiquitin	(F,2)	05	12	850298	22976	PAXIP1	GGGCTTTGGTTACGTTCTAT	2	GGG	45	chr7	(-)	154983282	154983304	exon5	NM_007349	(-)	39593	39615
Ubiquitin	(F,2)	05	12	850309	22976	PAXIP1	ACGGACAGAATCACCCAAGA	3	AGG	50	chr7	(+)	154993747	154993769	exon3	NM_007349	(-)	50058	50080
Ubiquitin	(F,2)	05	12	850305	22976	PAXIP1	GTGATTCTGTCCGTTCAGTG	4	TGG	50	chr7	(-)	154993738	154993760	exon3	NM_007349	(-)	50049	50071
Ubiquitin	(F,3)	05	12	692687	5094	PCBP2	TCTACTGGCAGCTGTGCTAT	1	TGG	50	chr12	(-)	53459291	53459313	exon6, exon6, exon6, exon6, exon6, exon6, exon6	NM_005016, NM_031989, NM_001098620, NM_001128913, NM_001128912, NM_001128911, NM_001128914	(+)	7190	7212
Ubiquitin	(F,3)	05	12	692697	5094	PCBP2	ACCATCCGGCTACTTATGCA	2	TGG	50	chr12	(+)	53454843	53454865	exon2, exon2, exon2, exon2, exon2, exon2, exon2	NM_005016, NM_031989, NM_001098620, NM_001128913, NM_001128912, NM_001128911, NM_001128914	(+)	2742	2764
Ubiquitin	(F,3)	05	12	495334	5094	PCBP2	ATGGACACCGGTGTGATTGA	3	AGG	50	chr12	(+)	53454801	53454823	exon2, exon2, exon2, exon2, exon2, exon2, exon2	NM_005016, NM_031989, NM_001098620, NM_001128913, NM_001128912, NM_001128911, NM_001128914	(+)	2700	2722
Ubiquitin	(F,3)	05	12	495314	5094	PCBP2	CACGTATCAACATCTCAGAA	4	GGG	40	chr12	(+)	53455892	53455914	exon5, exon5, exon5, exon5, exon5, exon5, exon5	NM_005016, NM_031989, NM_001098620, NM_001128913, NM_001128912, NM_001128911, NM_001128914	(+)	3791	3813
Ubiquitin	(F,4)	05	12	1090523	10336	PCGF3	GGCAATGTTCTTAAGCGCGG	1	CGG	55	chr4	(-)	766134	766156				0	0
Ubiquitin	(F,4)	05	12	1090525	10336	PCGF3	AGTTCGTGGTTGTCACTAGG	2	TGG	50	chr4	(+)	765033	765055	exon10, exon11	NM_006315, NM_001317836	(+)	59293	59315
Ubiquitin	(F,4)	05	12	1090527	10336	PCGF3	CAGTTCAAACAAAGAGGCCG	3	CGG	50	chr4	(+)	744619	744641	exon8, exon9	NM_006315, NM_001317836	(+)	38879	38901
Ubiquitin	(F,4)	05	12	1090526	10336	PCGF3	TTATGCAACGAGGAGATCCT	4	GGG	45	chr4	(+)	764993	765015	exon10, exon11	NM_006315, NM_001317836	(+)	59253	59275
Ubiquitin	(F,5)	05	12	603395	57092	PCNP	TGTAGGCTTTGTTGGGAGGT	1	CGG	50	chr3	(-)	101579901	101579923	exon2, exon2, exon2, exon3, exon2, exon2, exon2	NM_001320395, NM_001320397, NM_001320398, NM_001320399, NM_001320400, NM_001320401, NM_020357	(+)	5808	5830
Ubiquitin	(F,5)	05	12	603404	57092	PCNP	GCTTCTGGAGGCATTTCCTC	2	TGG	55	chr3	(-)	101590221	101590243	exon4, exon4, exon5, exon3, exon4	NM_001320397, NM_001320398, NM_001320399, NM_001320401, NM_020357	(+)	16128	16150
Ubiquitin	(F,5)	05	12	68832	57092	PCNP	GAAACAGTCTTAGTTTTCAC	3	AGG	35	chr3	(-)	101579813	101579835	exon2, exon2, exon2, exon2, exon2, exon2	NM_001320395, NM_001320397, NM_001320398, NM_001320400, NM_001320401, NM_020357	(+)	5720	5742
Ubiquitin	(F,5)	05	12	68811	57092	PCNP	TCCAAGTTTGGATTTGCCAT	4	AGG	40	chr3	(+)	101579930	101579952	exon2, exon2, exon3, exon2, exon2, exon2	NM_001320395, NM_001320398, NM_001320399, NM_001320400, NM_001320401, NM_020357	(+)	5837	5859
Ubiquitin	(F,6)	05	12	984052	57595	PDZD4	TATGTGCGTGGTCCAGAAAC	1	CGG	50	chrX	(-)	153830265	153830287	exon1, exon1, exon1	NM_001303512, NM_032512, NM_001303514	(-)	28100	28122
Ubiquitin	(F,6)	05	12	984040	57595	PDZD4	CCATGAGTATTATGACCCGG	2	CGG	50	chrX	(-)	153807335	153807357	exon3, exon4, exon3, exon3, exon3	NM_001303515, NM_001303513, NM_001303512, NM_001303516, NM_032512	(-)	5170	5192
Ubiquitin	(F,6)	05	12	984054	57595	PDZD4	TTATGACCCGGCGGAGTTTA	3	TGG	50	chrX	(-)	153807326	153807348	exon3, exon4, exon3, exon3, exon3	NM_001303515, NM_001303513, NM_001303512, NM_001303516, NM_032512	(-)	5161	5183
Ubiquitin	(F,6)	05	12	356940	57595	PDZD4	TTCGAGCATATCATGGCGCT	4	GGG	50	chrX	(-)	153808402	153808424	exon2, exon2	NM_001303512, NM_032512	(-)	6237	6259
Ubiquitin	(F,7)	05	12	998836	57162	PELI1	TCTCTCCCAAATGGCGATAG	1	AGG	50	chr2	(-)	64104798	64104820	exon3	NM_020651	(-)	12147	12169
Ubiquitin	(F,7)	05	12	998810	57162	PELI1	GTAGTAACTGACACGGTTCC	2	TGG	50	chr2	(-)	64096555	64096577	exon5	NM_020651	(-)	3904	3926
Ubiquitin	(F,7)	05	12	998851	57162	PELI1	ATATTCAACCACCACAGTCT	3	GGG	40	chr2	(+)	64100428	64100450	exon4	NM_020651	(-)	7777	7799
Ubiquitin	(F,7)	05	12	998858	57162	PELI1	GCATATTGCTTGTACTCCTC	4	AGG	45	chr2	(-)	64104709	64104731	exon3	NM_020651	(-)	12058	12080
Ubiquitin	(F,8)	05	12	739884	8864	PER2	GACCAACGAAAACTGCTCCA	1	CGG	50	chr2	(-)	238277789	238277811	exon2	NM_022817	(-)	33752	33774
Ubiquitin	(F,8)	05	12	739893	8864	PER2	TTCGTTGGTCTCATGTCCAC	2	TGG	50	chr2	(+)	238277802	238277824	exon2	NM_022817	(-)	33765	33787
Ubiquitin	(F,8)	05	12	739897	8864	PER2	GTGTGTCCACTTTCGAAGAC	3	TGG	50	chr2	(+)	238275869	238275891	exon4	NM_022817	(-)	31832	31854
Ubiquitin	(F,8)	05	12	739904	8864	PER2	GAACACAACCCATCTACAAG	4	TGG	45	chr2	(-)	238277137	238277159	exon3	NM_022817	(-)	33100	33122
Ubiquitin	(F,9)	05	12	649477	5193	PEX12	CTTGACCACATGCTGAAGAG	1	CGG	50	chr17	(+)	35577896	35577918	exon1	NM_000286	(-)	3102	3124
Ubiquitin	(F,9)	05	12	649475	5193	PEX12	CGGCTTAAAGAGAATTGTAA	2	TGG	35	chr17	(-)	35577435	35577457	exon2	NM_000286	(-)	2641	2663
Ubiquitin	(F,9)	05	12	649486	5193	PEX12	AAAGATGGATGGCTGGTCAT	3	CGG	45	chr17	(+)	35577959	35577981	exon1	NM_000286	(-)	3165	3187
Ubiquitin	(F,9)	05	12	649489	5193	PEX12	TCTCAGAGATTGGCTAGTGC	4	TGG	50	chr17	(-)	35577398	35577420	exon2	NM_000286	(-)	2604	2626
Ubiquitin	(F,10)	05	12	920588	55023	PHIP	TGCAAGCATGTTGTGTGGAA	1	AGG	45	chr6	(-)	79060552	79060574	exon6	NM_017934	(-)	126134	126156
Ubiquitin	(F,10)	05	12	920585	55023	PHIP	CTGCAAATATGTCATCGACT	2	AGG	40	chr6	(-)	79060760	79060782	exon5	NM_017934	(-)	126342	126364
Ubiquitin	(F,10)	05	12	206798	55023	PHIP	ATCGCCCGGTTCCTGGAAGA	3	TGG	60	chr6	(-)	79077877	79077899	exon2	NM_017934	(-)	143459	143481
Ubiquitin	(F,10)	05	12	206802	55023	PHIP	CATATTTGCAGCAAGTGATC	4	AGG	40	chr6	(+)	79060772	79060794	exon5	NM_017934	(-)	126354	126376
Ubiquitin	(F,11)	05	12	1121251	8554	PIAS1	TACGCCGGGAGAAACAAGCA	1	CGG	55	chr15	(+)	68086354	68086376	exon2, exon3	NM_016166, NM_001320687	(+)	31779	31801
Ubiquitin	(F,11)	05	12	1121254	8554	PIAS1	GGAGTAATGGCGATGATGCA	2	GGG	50	chr15	(-)	68086587	68086609	exon2, exon3	NM_016166, NM_001320687	(+)	32012	32034
Ubiquitin	(F,11)	05	12	1121252	8554	PIAS1	CGGCGTAGCCCAACAGTACT	3	TGG	60	chr15	(-)	68086338	68086360	exon2, exon3	NM_016166, NM_001320687	(+)	31763	31785
Ubiquitin	(F,11)	05	12	1121253	8554	PIAS1	GTTTTATATCCGGATGGACT	4	GGG	40	chr15	(-)	68086671	68086693	exon2, exon3	NM_016166, NM_001320687	(+)	32096	32118
Ubiquitin	(G,2)	05	12	768737	10401	PIAS3	TTTACCGACGACGCTTTCCC	1	CGG	55	chr1	(-)	145856830	145856852	exon2	NM_006099	(-)	8309	8331
Ubiquitin	(G,2)	05	12	768743	10401	PIAS3	GCTTCCGTCCACTCTTGTTC	2	CGG	55	chr1	(+)	145856928	145856950	exon2	NM_006099	(-)	8407	8429
Ubiquitin	(G,2)	05	12	768739	10401	PIAS3	GTGCATGTCCACCTCACGCT	3	TGG	60	chr1	(+)	145856683	145856705	exon2	NM_006099	(-)	8162	8184
Ubiquitin	(G,2)	05	12	768767	10401	PIAS3	GATCTTCATCTGGACACTAG	4	GGG	45	chr1	(+)	145856860	145856882	exon2	NM_006099	(-)	8339	8361
Ubiquitin	(G,3)	05	12	864518	10891	PPARGC1A	ATCTGTCAGCGCATCAAATG	1	AGG	45	chr4	(+)	23831644	23831666	exon3	NM_013261	(-)	39624	39646
Ubiquitin	(G,3)	05	12	864521	10891	PPARGC1A	TGAACTAGATGTGAACGACT	2	TGG	40	chr4	(-)	23884847	23884869	exon2	NM_013261	(-)	92827	92849
Ubiquitin	(G,3)	05	12	864535	10891	PPARGC1A	GCAATCCGTCTTCATCCACA	3	GGG	50	chr4	(+)	23831667	23831689	exon3	NM_013261	(-)	39647	39669
Ubiquitin	(G,3)	05	12	864530	10891	PPARGC1A	GCTTTCTGGGTGGACTCAAG	4	TGG	55	chr4	(-)	23884815	23884837	exon2	NM_013261	(-)	92795	92817
Ubiquitin	(G,4)	05	12	736707	144165	PRICKLE1	GTTCCTTACGTTAACAGCCC	1	CGG	50	chr12	(-)	42470301	42470323	exon3, exon3, exon3, exon3	NM_153026, NM_001144882, NM_001144881, NM_001144883	(-)	11964	11986
Ubiquitin	(G,4)	05	12	736751	144165	PRICKLE1	TTGCCAGTCTTTGAGTGAAG	2	AGG	45	chr12	(-)	42469557	42469579	exon4, exon4, exon4, exon4	NM_153026, NM_001144882, NM_001144881, NM_001144883	(-)	11220	11242
Ubiquitin	(G,4)	05	12	736740	144165	PRICKLE1	CAGCGGAAGAAAGAAGCACT	3	GGG	50	chr12	(-)	42469505	42469527	exon4, exon4, exon4, exon4	NM_153026, NM_001144882, NM_001144881, NM_001144883	(-)	11168	11190
Ubiquitin	(G,4)	05	12	736716	144165	PRICKLE1	TCCACATCAGATGATGACTC	4	TGG	45	chr12	(-)	42472437	42472459	exon2, exon2, exon2, exon2	NM_153026, NM_001144882, NM_001144881, NM_001144883	(-)	14100	14122
Ubiquitin	(G,5)	05	12	653416	5576	PRKAR2A	ACTCCACTGCGAATTCGACG	1	AGG	55	chr3	(+)	48847491	48847513	exon1	NM_004157	(-)	96832	96854
Ubiquitin	(G,5)	05	12	653422	5576	PRKAR2A	ACTCGTCTATTAAATCTGCT	2	AGG	35	chr3	(+)	48807654	48807676	exon2	NM_004157	(-)	56995	57017
Ubiquitin	(G,5)	05	12	653434	5576	PRKAR2A	CTATAACCCTGATGAGGAAG	3	AGG	45	chr3	(-)	48794014	48794036	exon3	NM_004157	(-)	43355	43377
Ubiquitin	(G,5)	05	12	653438	5576	PRKAR2A	TGAACAGAGATGCAGACTTC	4	AGG	45	chr3	(-)	48790585	48790607	exon4	NM_004157	(-)	39926	39948
Ubiquitin	(G,6)	05	12	855908	5577	PRKAR2B	CTGAGGCACGCCTTGTGAAT	1	CGG	55	chr7	(-)	107070294	107070316	exon2	NM_002736	(+)	25562	25584
Ubiquitin	(G,6)	05	12	855924	5577	PRKAR2B	AAGAAGATGATGCAGAGTCC	2	AGG	45	chr7	(+)	107121982	107122004	exon3	NM_002736	(+)	77250	77272
Ubiquitin	(G,6)	05	12	855933	5577	PRKAR2B	GCATCATCTTCTTCTTCATC	3	AGG	40	chr7	(-)	107121972	107121994	exon3	NM_002736	(+)	77240	77262
Ubiquitin	(G,6)	05	12	855944	5577	PRKAR2B	CAGCAGGAGAACGAGCGCAA	4	AGG	60	chr7	(+)	107045025	107045047	exon1	NM_002736	(+)	293	315
Ubiquitin	(G,7)	05	12	1069240	5588	PRKCQ	TTTGCTTTGCATCAGCGCCG	1	GGG	55	chr10	(-)	6498498	6498520	exon5, exon5, exon5, exon4	NM_006257, NM_001242413, NM_001282644, NM_001282645	(-)	71356	71378
Ubiquitin	(G,7)	05	12	820367	5588	PRKCQ	GACAAGCCAATCCGAAGAAA	2	TGG	45	chr10	(+)	6515107	6515129	exon2, exon2	NM_006257, NM_001242413	(-)	87965	87987
Ubiquitin	(G,7)	05	12	820397	5588	PRKCQ	GGCTTGTCCAACTTTGACTG	3	CGG	50	chr10	(-)	6515092	6515114	exon2, exon2	NM_006257, NM_001242413	(-)	87950	87972
Ubiquitin	(G,7)	05	12	820393	5588	PRKCQ	GCATCAAAAGTGCTGTCCCA	4	GGG	50	chr10	(+)	6511128	6511150	exon3, exon3, exon3	NM_006257, NM_001242413, NM_001282644	(-)	83986	84008
Ubiquitin	(G,8)	05	12	593499	10196	PRMT3	ACTGTCTGCTGAAGCCGCAT	1	TGG	55	chr11	(+)	20395909	20395931	exon6, exon5, exon4	NM_005788, NM_001145167, NM_001145166	(+)	8380	8402
Ubiquitin	(G,8)	05	12	593504	10196	PRMT3	GTACCCTTCTCATACCCCAA	2	TGG	50	chr11	(+)	20395832	20395854	exon6, exon5, exon4	NM_005788, NM_001145167, NM_001145166	(+)	8303	8325
Ubiquitin	(G,8)	05	12	593505	10196	PRMT3	GTCATCTACTAGTGTCATTG	3	CGG	40	chr11	(+)	20397625	20397647	exon7, exon6, exon5	NM_005788, NM_001145167, NM_001145166	(+)	10096	10118
Ubiquitin	(G,8)	05	12	593503	10196	PRMT3	TATGAGAAGGGTACTGACAC	4	CGG	45	chr11	(-)	20395823	20395845	exon6, exon5, exon4	NM_005788, NM_001145167, NM_001145166	(+)	8294	8316
Ubiquitin	(G,9)	05	12	710471	79899	PRR5L	GCCCGTCGAGTTCCACAAGA	1	TGG	60	chr11	(+)	36401148	36401170	exon1, exon3, exon2	NM_001160169, NM_024841, NM_001160167	(+)	104974	104996
Ubiquitin	(G,9)	05	12	710477	79899	PRR5L	GAGCTCATGAAGCGCGGTCT	2	AGG	60	chr11	(-)	36401185	36401207	exon1, exon3, exon2	NM_001160169, NM_024841, NM_001160167	(+)	105011	105033
Ubiquitin	(G,9)	05	12	710509	79899	PRR5L	TTCCCCGATTCCAAGCAGCT	3	CGG	55	chr11	(+)	36401225	36401247	exon1, exon3, exon2	NM_001160169, NM_024841, NM_001160167	(+)	105051	105073
Ubiquitin	(G,9)	05	12	179182	79899	PRR5L	GTGATCAACGTTTTCAAAGG	4	GGG	40	chr11	(+)	36403311	36403333	exon2, exon4, exon3	NM_001160169, NM_024841, NM_001160167	(+)	107137	107159
Ubiquitin	(G,10)	05	12	1006898	5684	PSMA3	TCCGTCAGGAGAGAATGTAG	1	AGG	50	chr14	(-)	58247763	58247785	exon2, exon2	NM_152132, NM_002788	(+)	2959	2981
Ubiquitin	(G,10)	05	12	1006902	5684	PSMA3	CAAAGATGGTGTTGTCTTTG	2	GGG	40	chr14	(+)	58252140	58252162	exon3, exon3	NM_152132, NM_002788	(+)	7336	7358
Ubiquitin	(G,10)	05	12	1006912	5684	PSMA3	GCCAAAGTTAGATCTGAAGT	3	TGG	40	chr14	(-)	58257806	58257828	exon4, exon4	NM_152132, NM_002788	(+)	13002	13024
Ubiquitin	(G,10)	05	12	1006920	5684	PSMA3	TACAGTGCTGTTAGACCTTT	4	TGG	40	chr14	(+)	58257970	58257992	exon5, exon5	NM_152132, NM_002788	(+)	13166	13188
Ubiquitin	(G,11)	05	12	632475	5686	PSMA5	TCGAGCATCACACTGTACAA	1	AGG	45	chr1	(+)	109411068	109411090	exon7, exon7, exon7, exon6	NM_002790, NM_001199773, NM_001199774, NM_001199772	(-)	12038	12060
Ubiquitin	(G,11)	05	12	632487	5686	PSMA5	CTTGTGGTAAACTTCTTGCA	2	AGG	40	chr1	(+)	109411011	109411033	exon7, exon7, exon7, exon6	NM_002790, NM_001199773, NM_001199774, NM_001199772	(-)	11981	12003
Ubiquitin	(G,11)	05	12	341079	5686	PSMA5	ATCAGCAATTAGCCCACTCA	3	TGG	45	chr1	(+)	109413107	109413129	exon4, exon4, exon4, exon3	NM_002790, NM_001199773, NM_001199774, NM_001199772	(-)	14077	14099
Ubiquitin	(G,11)	05	12	539020	5686	PSMA5	TCAAGTGGAATATGCCATTG	4	AGG	40	chr1	(-)	109421868	109421890	exon2	NM_002790	(-)	22838	22860
Ubiquitin	(H,2)	05	12	594744	5690	PSMB2	TCGGTGTGTAGTATCGGTCG	1	AGG	55	chr1	(+)	35609246	35609268	exon3, exon4, exon4	NM_001199780, NM_001199779, NM_002794	(-)	9706	9728
Ubiquitin	(H,2)	05	12	594750	5690	PSMB2	GTCAATGATTCGAACACTGA	2	AGG	40	chr1	(+)	35603321	35603343	exon5, exon6, exon6	NM_001199780, NM_001199779, NM_002794	(-)	3781	3803
Ubiquitin	(H,2)	05	12	594760	5690	PSMB2	ATAGCCGTGGGCTGCAAAAG	3	GGG	55	chr1	(+)	35609292	35609314	exon3, exon4, exon4	NM_001199780, NM_001199779, NM_002794	(-)	9752	9774
Ubiquitin	(H,2)	05	12	594763	5690	PSMB2	ATGATGTTAGGAGCCCTGTT	4	TGG	45	chr1	(+)	35603261	35603283				0	0
Ubiquitin	(H,3)	05	12	975275	5696	PSMB8	ATGGCGCTACTAGATGTATG	1	CGG	45	chr6	(-)	32843974	32843996	exon1	NM_148919	(-)	3258	3280
Ubiquitin	(H,3)	05	12	737051	5696	PSMB8	AATCACCTTGTTCACCCGTA	2	AGG	45	chr6	(+)	32842758	32842780	exon3, exon3	NM_004159, NM_148919	(-)	2042	2064
Ubiquitin	(H,3)	05	12	737069	5696	PSMB8	GTTCAGATTGAGATGGCCCA	3	TGG	50	chr6	(-)	32843022	32843044	exon2, exon2	NM_004159, NM_148919	(-)	2306	2328
Ubiquitin	(H,3)	05	12	737057	5696	PSMB8	GTGCAGCAGACTGTCAGTAC	4	TGG	55	chr6	(-)	32842698	32842720	exon3, exon3	NM_004159, NM_148919	(-)	1982	2004
Ubiquitin	(H,4)	05	12	1069934	5700	PSMC1	CCCGATGTCAGTAGGAACCT	1	TGG	55	chr14	(+)	90263697	90263719	exon5	NM_002802	(+)	7148	7170
Ubiquitin	(H,4)	05	12	1069916	5700	PSMC1	TGACACCTCACACTCAGTGC	2	CGG	55	chr14	(+)	90263318	90263340	exon4	NM_002802	(+)	6769	6791
Ubiquitin	(H,4)	05	12	1069922	5700	PSMC1	CAGAGTGGTGGTCATGGTCC	3	TGG	60	chr14	(+)	90259169	90259191	exon2	NM_002802	(+)	2620	2642
Ubiquitin	(H,4)	05	12	1069931	5700	PSMC1	ACCTCCTGTACCAACTAGAG	4	TGG	50	chr14	(+)	90260135	90260157	exon3	NM_002802	(+)	3586	3608
Ubiquitin	(H,5)	05	12	763823	5702	PSMC3	GGTCATTAGGATCAACATCC	1	AGG	45	chr11	(+)	47424687	47424709	exon4	NM_002804	(-)	5919	5941
Ubiquitin	(H,5)	05	12	763819	5702	PSMC3	ATGACGTTGGAGACAAGGTA	2	CGG	45	chr11	(+)	47425125	47425147	exon3	NM_002804	(-)	6357	6379
Ubiquitin	(H,5)	05	12	763829	5702	PSMC3	GGATGGTGCCAATATTGACC	3	TGG	50	chr11	(-)	47424657	47424679	exon4	NM_002804	(-)	5889	5911
Ubiquitin	(H,5)	05	12	763830	5702	PSMC3	TATTGGCACCATCCTCCTCT	4	TGG	50	chr11	(+)	47424666	47424688	exon4	NM_002804	(-)	5898	5920
Ubiquitin	(H,6)	05	12	825208	5704	PSMC4	CTTGAGCAGCTCCCGATCGA	1	TGG	60	chr19	(-)	39974324	39974346	exon4, exon4	NM_006503, NM_153001	(+)	3320	3342
Ubiquitin	(H,6)	05	12	825210	5704	PSMC4	CAGGATGCGCACATAATAGT	2	TGG	45	chr19	(-)	39974297	39974319	exon4, exon4	NM_006503, NM_153001	(+)	3293	3315
Ubiquitin	(H,6)	05	12	825228	5704	PSMC4	AGAAATTGTCCGATGACCAG	3	CGG	45	chr19	(-)	39972489	39972511	exon3, exon3	NM_006503, NM_153001	(+)	1485	1507
Ubiquitin	(H,6)	05	12	825219	5704	PSMC4	CGTACATCACATCTGGCTTC	4	TGG	50	chr19	(-)	39974525	39974547	exon5, exon5	NM_006503, NM_153001	(+)	3521	3543
Ubiquitin	(H,7)	05	12	809929	5716	PSMD10	TATTCTGGCCGATAAATCCC	1	TGG	45	chrX	(-)	108091424	108091446	exon1, exon1	NM_002814, NM_170750	(-)	7220	7242
Ubiquitin	(H,7)	05	12	809935	5716	PSMD10	GCAGAAGCCGCAATATGAAG	2	AGG	50	chrX	(+)	108088065	108088087	exon3, exon3	NM_002814, NM_170750	(-)	3861	3883
Ubiquitin	(H,7)	05	12	809931	5716	PSMD10	GCTGTCATGTTACTGGAAGG	3	CGG	50	chrX	(-)	108087827	108087849	exon4, exon4	NM_002814, NM_170750	(-)	3623	3645
Ubiquitin	(H,7)	05	12	809957	5716	PSMD10	CGGGAAGCTGGAAGAGTTGA	4	AGG	55	chrX	(-)	108091451	108091473	exon1, exon1	NM_002814, NM_170750	(-)	7247	7269
Ubiquitin	(H,8)	05	12	763613	5719	PSMD13	TGATGCTCGGCGGTGCTCAA	1	AGG	60	chr11	(+)	244119	244141	exon2	NM_175932	(+)	7312	7334
Ubiquitin	(H,8)	05	12	763622	5719	PSMD13	ATTAAACATCGGGGACCTAC	2	AGG	45	chr11	(+)	244731	244753	exon4, exon6	NM_175932, NM_002817	(+)	7924	7946
Ubiquitin	(H,8)	05	12	763615	5719	PSMD13	TCGTGTAGAGCTCCTCCAGA	3	CGG	55	chr11	(-)	237118	237140	exon1, exon1	NM_175932, NM_002817	(+)	311	333
Ubiquitin	(H,8)	05	12	763642	5719	PSMD13	TGATTTCCACGAGGGACAAA	4	GGG	45	chr11	(-)	244167	244189	exon2, exon4	NM_175932, NM_002817	(+)	7360	7382
Ubiquitin	(H,9)	05	12	752862	5708	PSMD2	GTGCCTCAAGTATCGGCTAG	1	TGG	55	chr3	(+)	184301593	184301615	exon2, exon4	NM_001278708, NM_002808	(+)	2496	2518
Ubiquitin	(H,9)	05	12	664420	5708	PSMD2	GCATTGTGGGCCATGTTATA	2	GGG	45	chr3	(-)	184301944	184301966	exon3, exon3, exon5	NM_001278709, NM_001278708, NM_002808	(+)	2847	2869
Ubiquitin	(H,9)	05	12	664434	5708	PSMD2	ATGACGCAGAGAAGGTCCAG	3	CGG	55	chr3	(+)	184301888	184301910	exon3, exon3, exon5	NM_001278709, NM_001278708, NM_002808	(+)	2791	2813
Ubiquitin	(H,9)	05	12	664427	5708	PSMD2	CAGGGAAGCGGCTAAACTTT	4	CGG	50	chr3	(-)	184302433	184302455	exon4, exon4, exon6	NM_001278709, NM_001278708, NM_002808	(+)	3336	3358
Ubiquitin	(H,10)	05	12	984855	5714	PSMD8	AGCCCCAATCTTAGCAAGTG	1	CGG	50	chr19	(+)	38374917	38374939	exon1	NM_002812	(+)	368	390
Ubiquitin	(H,10)	05	12	984853	5714	PSMD8	GCTTGCCGCATCACGCAAGA	2	TGG	60	chr19	(+)	38374772	38374794	exon1	NM_002812	(+)	223	245
Ubiquitin	(H,10)	05	12	984862	5714	PSMD8	CAAGCAGACCGCCTGATTTA	3	CGG	50	chr19	(-)	38374754	38374776	exon1	NM_002812	(+)	205	227
Ubiquitin	(H,10)	05	12	153932	5714	PSMD8	CGGCATGTACGAGCAACTCA	4	AGG	55	chr19	(+)	38374877	38374899	exon1	NM_002812	(+)	328	350
Ubiquitin	(H,11)	05	12	830496	10197	PSME3	TCAATCAACAGCCGGATCTC	1	AGG	50	chr17	(-)	42838170	42838192	exon6, exon6, exon8	NM_005789, NM_176863, NM_001267045	(+)	5029	5051
Ubiquitin	(H,11)	05	12	664869	10197	PSME3	CAACCTTCGCTTCTTATAAG	2	TGG	40	chr17	(-)	42837650	42837672	exon5, exon5, exon7	NM_005789, NM_176863, NM_001267045	(+)	4509	4531
Ubiquitin	(H,11)	05	12	664879	10197	PSME3	ATCCAGTCCATCATGGCTAT	3	TGG	45	chr17	(-)	42834851	42834873	exon4, exon4, exon6	NM_005789, NM_176863, NM_001267045	(+)	1710	1732
Ubiquitin	(H,11)	05	12	494868	10197	PSME3	AAGGTGTTTGTGATGCCCAA	4	TGG	45	chr17	(+)	42838098	42838120	exon6, exon6, exon8	NM_005789, NM_176863, NM_001267045	(+)	4957	4979
Ubiquitin	(A,2)	06	12	935811	23198	PSME4	AGATCAAATGCAACCTGGGC	1	CGG	50	chr2	(-)	53970602	53970624	exon1	NM_014614	(-)	106536	106558
Ubiquitin	(A,2)	06	12	935797	23198	PSME4	TTGTAGACGATCTCCTTCTG	2	CGG	45	chr2	(+)	53970681	53970703	exon1	NM_014614	(-)	106615	106637
Ubiquitin	(A,2)	06	12	935806	23198	PSME4	GCTGGTATCAATTCCAAAAC	3	TGG	40	chr2	(-)	53949192	53949214	exon2	NM_014614	(-)	85126	85148
Ubiquitin	(A,2)	06	12	935823	23198	PSME4	TAACAAGTTGATCAAAAGGC	4	GGG	35	chr2	(+)	53949145	53949167	exon2	NM_014614	(-)	85079	85101
Ubiquitin	(A,3)	06	12	742752	10966	RAB40B	CAATGCCGTCAAAAGACCAG	1	CGG	50	chr17	(+)	82659606	82659628	exon4	NM_006822	(-)	2540	2562
Ubiquitin	(A,3)	06	12	742739	10966	RAB40B	CCATATTCCGCTCCTACTCC	2	CGG	55	chr17	(-)	82660996	82661018	exon3	NM_006822	(-)	3930	3952
Ubiquitin	(A,3)	06	12	742736	10966	RAB40B	CGGCATTGATCGATGGATTA	3	AGG	45	chr17	(-)	82659591	82659613	exon4	NM_006822	(-)	2525	2547
Ubiquitin	(A,3)	06	12	742759	10966	RAB40B	GGTTCGCAATGTCATAGACC	4	AGG	50	chr17	(+)	82659627	82659649	exon4	NM_006822	(-)	2561	2583
Ubiquitin	(A,4)	06	12	903514	57799	RAB40C	CGGTTTCCAACCAAGATCCG	1	GGG	55	chr16	(-)	625914	625936	exon6, exon6, exon6, exon5	NM_001172665, NM_001172664, NM_001172663, NM_021168	(+)	35742	35764
Ubiquitin	(A,4)	06	12	903528	57799	RAB40C	CATCGATCTCCTTGATCCAG	2	CGG	50	chr16	(-)	625485	625507	exon5, exon5, exon5, exon5, exon4	NM_001172666, NM_001172665, NM_001172664, NM_001172663, NM_021168	(+)	35313	35335
Ubiquitin	(A,4)	06	12	903515	57799	RAB40C	AGGTAGTCGTAGCTCTTCAC	3	CGG	50	chr16	(-)	590310	590332	exon2, exon2, exon2, exon2, exon1	NM_001172666, NM_001172665, NM_001172664, NM_001172663, NM_021168	(+)	138	160
Ubiquitin	(A,4)	06	12	970394	57799	RAB40C	AGTTCTTCTCTGCGTACGCG	4	CGG	55	chr16	(-)	625979	626001	exon6, exon6, exon6, exon6, exon5	NM_001172666, NM_001172665, NM_001172664, NM_001172663, NM_021168	(+)	35807	35829
Ubiquitin	(A,5)	06	12	944146	27342	RABGEF1	ATCTTCTCGACTCTTTCTGG	2	AGG	45	chr7	(-)	66797376	66797398	exon7, exon6, exon6, exon7	NM_001287060, NM_001287061, NM_014504, NM_001287062	(+)	56721	56743
Ubiquitin	(A,5)	06	12	801999	27342	RABGEF1	TCGGATCTCCTGTGCAAGAA	3	AGG	50	chr7	(+)	66771942	66771964	exon2, exon2, exon3	NM_001287061, NM_014504, NM_001287062	(+)	31287	31309
Ubiquitin	(A,5)	06	12	944128	27342	RABGEF1	CAAGATCACCAAGAATGAGC	4	CGG	45	chr7	(+)	66805225	66805247	exon9, exon8, exon8, exon9	NM_001287060, NM_001287061, NM_014504, NM_001287062	(+)	64570	64592
Ubiquitin	(A,6)	06	12	694119	5887	RAD23B	TCTTGTTTAGCTGCACTAGC	1	AGG	45	chr9	(-)	107306565	107306587	exon4, exon4, exon4	NM_002874, NM_001244724, NM_001244713	(+)	21797	21819
Ubiquitin	(A,6)	06	12	694142	5887	RAD23B	GCTGTTGGGCTAGTAGCCAC	2	TGG	60	chr9	(-)	107306616	107306638	exon4, exon4, exon4	NM_002874, NM_001244724, NM_001244713	(+)	21848	21870
Ubiquitin	(A,6)	06	12	694179	5887	RAD23B	GAAGATGCTGTCGCTGATGC	3	TGG	55	chr9	(-)	107306532	107306554	exon4, exon4, exon4	NM_002874, NM_001244724, NM_001244713	(+)	21764	21786
Ubiquitin	(A,6)	06	12	732469	5887	RAD23B	TTTTTGACCTGCTACTGGAA	4	AGG	40	chr9	(-)	107300187	107300209	exon2, exon2	NM_002874, NM_001244713	(+)	15419	15441
Ubiquitin	(A,7)	06	12	789696	5897	RAG2	TCGCTGCACAGAGAAAGACT	1	TGG	50	chr11	(-)	36593781	36593803	exon3, exon3, exon2	NM_001243785, NM_001243786, NM_000536	(-)	1839	1861
Ubiquitin	(A,7)	06	12	789691	5897	RAG2	CCAGCCACTTGCACATTCAA	2	AGG	50	chr11	(-)	36593924	36593946	exon3, exon3, exon2	NM_001243785, NM_001243786, NM_000536	(-)	1982	2004
Ubiquitin	(A,7)	06	12	789699	5897	RAG2	CATCAATACATCATCCATGG	3	AGG	40	chr11	(-)	36593882	36593904	exon3, exon3, exon2	NM_001243785, NM_001243786, NM_000536	(-)	1940	1962
Ubiquitin	(A,7)	06	12	789705	5897	RAG2	GGTTATGCTTTACATCCAGA	4	TGG	40	chr11	(+)	36594009	36594031	exon3, exon3, exon2	NM_001243785, NM_001243786, NM_000536	(-)	2067	2089
Ubiquitin	(A,8)	06	12	875382	5930	RBBP6	AAGTCGAACTGAACCAGCGA	1	TGG	50	chr16	(+)	24548945	24548967	exon3, exon3, exon3	NM_018703, NM_032626, NM_006910	(+)	9359	9381
Ubiquitin	(A,8)	06	12	875391	5930	RBBP6	GTAGATTTAACACCTCCAAT	2	AGG	35	chr16	(-)	24546222	24546244	exon2, exon2, exon2	NM_018703, NM_032626, NM_006910	(+)	6636	6658
Ubiquitin	(A,8)	06	12	875385	5930	RBBP6	TCTGCGCATTGGTGATCTGC	3	AGG	55	chr16	(-)	24540761	24540783	exon1, exon1, exon1	NM_018703, NM_032626, NM_006910	(+)	1175	1197
Ubiquitin	(A,8)	06	12	875401	5930	RBBP6	GGTATCATAGTTGAGTTTAG	4	AGG	35	chr16	(-)	24540652	24540674	exon1, exon1, exon1	NM_018703, NM_032626, NM_006910	(+)	1066	1088
Ubiquitin	(A,9)	06	12	752922	10616	RBCK1	GAGACGCCACTGTCATATCA	1	GGG	50	chr20	(-)	417586	417608	exon2, exon3	NM_006462, NM_031229	(+)	9522	9544
Ubiquitin	(A,9)	06	12	752916	10616	RBCK1	GTCTTCTCGTCCATCTGGCG	2	TGG	60	chr20	(-)	408749	408771	exon1	NM_006462	(+)	685	707
Ubiquitin	(A,9)	06	12	897696	10616	RBCK1	GGCTTCAGTTGCACACTCAG	3	GGG	55	chr20	(-)	409976	409998	exon2	NM_031229	(+)	1912	1934
Ubiquitin	(A,9)	06	12	752950	10616	RBCK1	TCTTGCAGCAGTGGGTGATT	4	GGG	50	chr20	(+)	417760	417782	exon3, exon4	NM_006462, NM_031229	(+)	9696	9718
Ubiquitin	(A,10)	06	12	787010	9978	RBX1	GAAGAGTGTACTGTCGCATG	1	GGG	50	chr22	(+)	40964085	40964107	exon3	NM_014248	(+)	12739	12761
Ubiquitin	(A,10)	06	12	787017	9978	RBX1	ATGGATGTGGATACCCCGAG	2	CGG	55	chr22	(+)	40951411	40951433	exon1	NM_014248	(+)	65	87
Ubiquitin	(A,10)	06	12	787034	9978	RBX1	GTCCATTGGACAACAGAGAG	3	TGG	50	chr22	(+)	40967851	40967873	exon4	NM_014248	(+)	16505	16527
Ubiquitin	(A,10)	06	12	787021	9978	RBX1	TCGCTGGCTCAAAACACGAC	4	AGG	55	chr22	(+)	40967825	40967847	exon4	NM_014248	(+)	16479	16501
Ubiquitin	(A,11)	06	12	908491	149041	RC3H1	CCTGAATAAACTCCACCGCA	1	AGG	50	chr1	(-)	173992841	173992863	exon1, exon1, exon1, exon1	NM_172071, NM_001300850, NM_001300851, NM_001300852	(-)	61758	61780
Ubiquitin	(A,11)	06	12	908504	149041	RC3H1	TGGCCACAACCCAAACTGAT	2	GGG	50	chr1	(+)	173992882	173992904	exon1, exon1, exon1, exon1	NM_172071, NM_001300850, NM_001300851, NM_001300852	(-)	61799	61821
Ubiquitin	(A,11)	06	12	380512	149041	RC3H1	GTCCATTGTGGAGCTTGTAC	3	AGG	50	chr1	(+)	173992960	173992982	exon1, exon1, exon1, exon1	NM_172071, NM_001300850, NM_001300851, NM_001300852	(-)	61877	61899
Ubiquitin	(A,11)	06	12	380519	149041	RC3H1	CGAAAGTCTGAGTGCAAATT	4	GGG	40	chr1	(+)	173992922	173992944	exon1, exon1, exon1, exon1	NM_172071, NM_001300850, NM_001300851, NM_001300852	(-)	61839	61861
Ubiquitin	(B,2)	06	12	683811	25898	RCHY1	ACTAGATCGCTTTAAAGTGA	1	AGG	35	chr4	(-)	75509212	75509234	exon2, exon2, exon2	NM_001278538, NM_001009922, NM_015436	(-)	30176	30198
Ubiquitin	(B,2)	06	12	683814	25898	RCHY1	GGCTGCGAGCACTATGACAG	2	AGG	60	chr4	(-)	75514210	75514232	exon1, exon1, exon1, exon1	NM_001278537, NM_001278536, NM_001009922, NM_015436	(-)	35174	35196
Ubiquitin	(B,2)	06	12	683820	25898	RCHY1	TGCCTAGCTATGAATCTTCA	3	AGG	40	chr4	(-)	75494111	75494133	exon4, exon3, exon3, exon4, exon4	NM_001278538, NM_001278537, NM_001278536, NM_001009922, NM_015436	(-)	15075	15097
Ubiquitin	(B,2)	06	12	802784	25898	RCHY1	GTTGCTCATGTCTTGCCATG	4	TGG	50	chr4	(-)	75491739	75491761	exon6, exon6, exon5, exon5, exon6, exon6	NM_001278539, NM_001278538, NM_001278537, NM_001278536, NM_001009922, NM_015436	(-)	12703	12725
Ubiquitin	(B,3)	06	12	594892	5970	RELA	GCTCAATGATCTCCACATAG	1	GGG	45	chr11	(+)	65662047	65662069	exon3, exon3, exon3, exon3	NM_001243984, NM_001243985, NM_001145138, NM_021975	(-)	8452	8474
Ubiquitin	(B,3)	06	12	594889	5970	RELA	TCCTTTCCTACAAGCTCGTG	2	GGG	50	chr11	(+)	65661741	65661763	exon4, exon4, exon4, exon4	NM_001243984, NM_001243985, NM_001145138, NM_021975	(-)	8146	8168
Ubiquitin	(B,3)	06	12	594896	5970	RELA	GTATCTGTGCTCCTCTCGCC	3	TGG	60	chr11	(+)	65661962	65661984	exon3, exon3, exon3, exon3	NM_001243984, NM_001243985, NM_001145138, NM_021975	(-)	8367	8389
Ubiquitin	(B,3)	06	12	594904	5970	RELA	GGTCCCGCTTCTTCACACAC	4	TGG	60	chr11	(+)	65660175	65660197	exon5, exon5, exon5, exon5	NM_001243984, NM_001243985, NM_001145138, NM_021975	(-)	6580	6602
Ubiquitin	(B,4)	06	12	872495	117584	RFFL	TGACCTGTTCGAGCCAAGTA	1	GGG	50	chr17	(-)	35021725	35021747	exon3	NM_001017368	(-)	12614	12636
Ubiquitin	(B,4)	06	12	872496	117584	RFFL	CTCGAAACCGTTGGCAGAGA	2	AGG	55	chr17	(+)	35021685	35021707	exon3	NM_001017368	(-)	12574	12596
Ubiquitin	(B,4)	06	12	872503	117584	RFFL	ACATCTCTACCGAAATGTGC	3	CGG	45	chr17	(-)	35021590	35021612	exon3	NM_001017368	(-)	12479	12501
Ubiquitin	(B,4)	06	12	872519	117584	RFFL	GTTGGAATAGGCCTGCATCC	4	TGG	55	chr17	(+)	35026461	35026483	exon2	NM_001017368	(-)	17350	17372
Ubiquitin	(B,5)	06	12	649605	10739	RFPL2	TCTGTCTGATGCGCCCACTT	1	CGG	55	chr22	(+)	32191263	32191285	exon4, exon5, exon4, exon2	NM_001159545, NM_001098527, NM_001159546, NM_006605	(-)	829	851
Ubiquitin	(B,5)	06	12	649611	10739	RFPL2	GTTGCTCTTCCATGGTCTCT	2	CGG	50	chr22	(-)	32193017	32193039	exon3, exon4, exon3, exon1	NM_001159545, NM_001098527, NM_001159546, NM_006605	(-)	2583	2605
Ubiquitin	(B,5)	06	12	649637	10739	RFPL2	GCAGTGAATTAATGCACTTG	3	AGG	40	chr22	(+)	32193073	32193095	exon3, exon4, exon3, exon1	NM_001159545, NM_001098527, NM_001159546, NM_006605	(-)	2639	2661
Ubiquitin	(B,5)	06	12	649630	10739	RFPL2	AGAACAAAATCAGGCGCAAT	4	CGG	40	chr22	(-)	32192993	32193015	exon3, exon4, exon3, exon1	NM_001159545, NM_001098527, NM_001159546, NM_006605	(-)	2559	2581
Ubiquitin	(B,6)	06	12	955683	22836	RHOBTB3	TCCGGTGTTCACCGAGTATC	2	AGG	55	chr5	(+)	95732012	95732034	exon2	NM_014899	(+)	867	889
Ubiquitin	(B,6)	06	12	955705	22836	RHOBTB3	GAGCAGCTTGTTGCTGAACG	3	CGG	55	chr5	(+)	95731973	95731995	exon2	NM_014899	(+)	828	850
Ubiquitin	(B,6)	06	12	955685	22836	RHOBTB3	ACTTCTCGAAATCTAATTGG	4	GGG	35	chr5	(+)	95736913	95736935	exon3	NM_014899	(+)	5768	5790
Ubiquitin	(B,7)	06	12	601486	6015	RING1	TAAGATCTATCCTAGCCGGG	1	AGG	50	chr6	(+)	33209999	33210021	exon4	NM_002931	(+)	1491	1513
Ubiquitin	(B,7)	06	12	601493	6015	RING1	ATTGTCACAGCCCTACGGAG	2	CGG	55	chr6	(+)	33209764	33209786	exon3	NM_002931	(+)	1256	1278
Ubiquitin	(B,7)	06	12	601491	6015	RING1	GATAAGCACTCGGTCTTGAT	3	GGG	45	chr6	(-)	33210031	33210053	exon4	NM_002931	(+)	1523	1545
Ubiquitin	(B,7)	06	12	601495	6015	RING1	CCACGTTTTGCTGGCATTCT	4	GGG	50	chr6	(-)	33208842	33208864	exon2	NM_002931	(+)	334	356
Ubiquitin	(B,8)	06	12	612745	8737	RIPK1	CGGCTTTCAGCACGTGCATC	1	AGG	60	chr6	(-)	3077911	3077933	exon3	NM_003804	(+)	14024	14046
Ubiquitin	(B,8)	06	12	612746	8737	RIPK1	CTTCCTCTATGATGACGCCC	2	AGG	55	chr6	(-)	3077848	3077870	exon3	NM_003804	(+)	13961	13983
Ubiquitin	(B,8)	06	12	612759	8737	RIPK1	AACTGGACAGCGGAGGCTTT	3	GGG	55	chr6	(+)	3076888	3076910	exon2	NM_003804	(+)	13001	13023
Ubiquitin	(B,8)	06	12	612777	8737	RIPK1	TTTCATGATCATGAGTCCCT	4	GGG	40	chr6	(-)	3076936	3076958	exon2	NM_003804	(+)	13049	13071
Ubiquitin	(B,9)	06	12	673878	51132	RLIM	GATTCCAATGACAAAGGAAG	1	TGG	40	chrX	(-)	74595943	74595965	exon2, exon3	NM_016120, NM_183353	(-)	12968	12990
Ubiquitin	(B,9)	06	12	673873	51132	RLIM	TCATCTGAGTTTTGCGGTGG	2	TGG	50	chrX	(+)	74594314	74594336	exon3, exon4	NM_016120, NM_183353	(-)	11339	11361
Ubiquitin	(B,9)	06	12	673871	51132	RLIM	AGTCGGACTAATCCAAACAG	3	TGG	45	chrX	(-)	74592917	74592939	exon4, exon5	NM_016120, NM_183353	(-)	9942	9964
Ubiquitin	(B,9)	06	12	673892	51132	RLIM	AAGCTTCTTCTCGATCCAAT	4	CGG	40	chrX	(+)	74595884	74595906	exon2, exon3	NM_016120, NM_183353	(-)	12909	12931
Ubiquitin	(B,10)	06	12	720786	7844	RNF103	CCGCTGATACACGGTTGTGG	1	AGG	60	chr2	(-)	86623816	86623838	exon1	NM_001198951	(-)	20424	20446
Ubiquitin	(B,10)	06	12	720784	7844	RNF103	AGACCATTTTGGAGTGCCGG	2	GGG	55	chr2	(-)	86622719	86622741	exon2, exon1, exon1	NM_001198951, NM_005667, NM_001198952	(-)	6303	6325
Ubiquitin	(B,10)	06	12	720798	7844	RNF103	TGCCCGAGAAGAAGGATGTC	3	CGG	55	chr2	(-)	86622680	86622702	exon2, exon1, exon1	NM_001198951, NM_005667, NM_001198952	(-)	6264	6286
Ubiquitin	(B,10)	06	12	824438	7844	RNF103	CGAACAGGACCAGGAAATAG	4	AGG	50	chr2	(+)	86622838	86622860	exon1, exon1	NM_005667, NM_001198952	(-)	6422	6444
Ubiquitin	(B,11)	06	12	832421	140432	RNF113B	AGAGCCTCGACGTGGTGTAC	1	AGG	60	chr13	(-)	98176952	98176974	exon1	NM_178861	(-)	1168	1190
Ubiquitin	(B,11)	06	12	832432	140432	RNF113B	GCATACCTGGTCTGCTTGGT	2	CGG	55	chr13	(+)	98177183	98177205	exon1	NM_178861	(-)	1399	1421
Ubiquitin	(B,11)	06	12	832423	140432	RNF113B	ACTTGAGGATGGTCGGCGTA	3	TGG	55	chr13	(+)	98176849	98176871	exon1	NM_178861	(-)	1065	1087
Ubiquitin	(B,11)	06	12	832453	140432	RNF113B	TCCGTCCAGGCTTTTTGAAG	4	AGG	50	chr13	(+)	98177155	98177177	exon1	NM_178861	(-)	1371	1393
Ubiquitin	(C,2)	06	12	785521	55905	RNF114	TCGTACACCTCTAAGCACAC	1	GGG	50	chr20	(-)	49936500	49936522	exon1	NM_018683	(+)	124	146
Ubiquitin	(C,2)	06	12	785527	55905	RNF114	TTTGGAACAAGTAGCCACGT	2	GGG	45	chr20	(-)	49945404	49945426	exon3	NM_018683	(+)	9028	9050
Ubiquitin	(C,2)	06	12	785518	55905	RNF114	GGTGTACGAGAAGCCGGTAC	3	AGG	60	chr20	(+)	49936514	49936536	exon1	NM_018683	(+)	138	160
Ubiquitin	(C,2)	06	12	785530	55905	RNF114	AGGTGTGAAGGCCACCATTA	4	AGG	50	chr20	(+)	49945447	49945469	exon3	NM_018683	(+)	9071	9093
Ubiquitin	(C,3)	06	12	846080	54941	RNF125	AGGTGTTACACCAGCCTGTC	1	CGG	55	chr18	(+)	32018988	32019010	exon1	NM_017831	(+)	507	529
Ubiquitin	(C,3)	06	12	846082	54941	RNF125	GGAAGATATGCCCGGCAATA	2	AGG	50	chr18	(-)	32037168	32037190	exon2	NM_017831	(+)	18687	18709
Ubiquitin	(C,3)	06	12	846097	54941	RNF125	GTGTAACACCTCAAGGCACA	3	CGG	50	chr18	(-)	32018976	32018998	exon1	NM_017831	(+)	495	517
Ubiquitin	(C,3)	06	12	846084	54941	RNF125	CTTTAGACTGGTAGCAATAC	4	AGG	40	chr18	(-)	32037127	32037149	exon2	NM_017831	(+)	18646	18668
Ubiquitin	(C,4)	06	12	881145	168433	RNF133	TGATCGGCTGAAAATGGTAT	1	TGG	40	chr7	(+)	122698634	122698656	exon1	NM_139175	(-)	923	945
Ubiquitin	(C,4)	06	12	881152	168433	RNF133	CCGTTCAATAAGTGCAAGCC	2	AGG	50	chr7	(+)	122698598	122698620	exon1	NM_139175	(-)	887	909
Ubiquitin	(C,4)	06	12	881148	168433	RNF133	GTTATAGATGATCACTCCAC	4	TGG	40	chr7	(+)	122698526	122698548	exon1	NM_139175	(-)	815	837
Ubiquitin	(C,5)	06	12	861215	255488	RNF144B	CTGCAACAGGACACCATGTT	1	CGG	50	chr6	(-)	18457174	18457196	exon5	NM_182757	(+)	69825	69847
Ubiquitin	(C,5)	06	12	861239	255488	RNF144B	TGGCAATCCGAGAAGGATGT	2	GGG	50	chr6	(+)	18427603	18427625	exon3	NM_182757	(+)	40254	40276
Ubiquitin	(C,5)	06	12	861235	255488	RNF144B	CAGCAGTCATGGCGAGATAG	3	TGG	55	chr6	(-)	18399555	18399577	exon2	NM_182757	(+)	12206	12228
Ubiquitin	(C,5)	06	12	260949	255488	RNF144B	GACATGGTGTGCCTAAACCA	4	CGG	50	chr6	(+)	18427644	18427666	exon3	NM_182757	(+)	40295	40317
Ubiquitin	(C,6)	06	12	719334	153830	RNF145	GGACTATGTTCGGAGTGAAC	1	TGG	50	chr5	(-)	159182029	159182051	exon4, exon4, exon4, exon4, exon4	NM_001199383, NM_001199382, NM_001199381, NM_001199380, NM_144726	(-)	24621	24643
Ubiquitin	(C,6)	06	12	719342	153830	RNF145	GTTGGATGTCCTGTACAGAT	2	GGG	45	chr5	(-)	159203530	159203552	exon2, exon2, exon2, exon2, exon2	NM_001199383, NM_001199382, NM_001199381, NM_001199380, NM_144726	(-)	46122	46144
Ubiquitin	(C,6)	06	12	719345	153830	RNF145	GGCTACTTCTTTGGATCTGC	3	TGG	50	chr5	(+)	159203491	159203513	exon2, exon2, exon2, exon2, exon2	NM_001199383, NM_001199382, NM_001199381, NM_001199380, NM_144726	(-)	46083	46105
Ubiquitin	(C,6)	06	12	719359	153830	RNF145	CATGATGCTTGGCACCCTCA	4	GGG	55	chr5	(+)	159203555	159203577	exon2, exon2, exon2, exon2, exon2	NM_001199383, NM_001199382, NM_001199381, NM_001199380, NM_144726	(-)	46147	46169
Ubiquitin	(C,7)	06	12	697187	378925	RNF148	GCGTCGAAGGGGTAATTCTA	1	AGG	50	chr7	(+)	122702720	122702742	exon1	NM_198085	(-)	1055	1077
Ubiquitin	(C,7)	06	12	697190	378925	RNF148	TACAGCCTCCACGTTCGATG	2	AGG	55	chr7	(+)	122702420	122702442	exon1	NM_198085	(-)	755	777
Ubiquitin	(C,7)	06	12	697213	378925	RNF148	ACATCGGAATTAGGAGAGAG	3	TGG	45	chr7	(-)	122702572	122702594	exon1	NM_198085	(-)	907	929
Ubiquitin	(C,7)	06	12	697202	378925	RNF148	GTTCGGGAATCATTCTCCTC	4	TGG	50	chr7	(-)	122702546	122702568	exon1	NM_198085	(-)	881	903
Ubiquitin	(C,8)	06	12	643813	57484	RNF150	CTTTACCGTGGCCGAGAAGG	1	AGG	60	chr4	(-)	141132697	141132719	exon1	NM_020724	(-)	267127	267149
Ubiquitin	(C,8)	06	12	643815	57484	RNF150	GGCGTAGGTGATGTTCACGA	2	AGG	55	chr4	(+)	141132662	141132684	exon1	NM_020724	(-)	267092	267114
Ubiquitin	(C,8)	06	12	350819	57484	RNF150	GCACGTACAGGGATAAGATC	3	CGG	50	chr4	(-)	141132410	141132432	exon1	NM_020724	(-)	266840	266862
Ubiquitin	(C,8)	06	12	350837	57484	RNF150	CTGTACGTGCAGTTGCCCTT	4	GGG	55	chr4	(+)	141132423	141132445	exon1	NM_020724	(-)	266853	266875
Ubiquitin	(C,9)	06	12	938084	220441	RNF152	GGGAAGTTTGATGAAGACCG	1	GGG	50	chr18	(+)	61816179	61816201	exon2	NM_173557	(-)	1109	1131
Ubiquitin	(C,9)	06	12	938090	220441	RNF152	GTGTTCGGAAGTGTGTGGAA	2	TGG	50	chr18	(+)	61816203	61816225	exon2	NM_173557	(-)	1133	1155
Ubiquitin	(C,9)	06	12	938099	220441	RNF152	TCATCAAACTTCCCAGCAAT	3	GGG	40	chr18	(-)	61816170	61816192	exon2	NM_173557	(-)	1100	1122
Ubiquitin	(C,9)	06	12	938088	220441	RNF152	GTTTCAATTACTACAGCCCC	4	CGG	45	chr18	(-)	61816398	61816420	exon2	NM_173557	(-)	1328	1350
Ubiquitin	(C,10)	06	12	1040305	494470	RNF165	ACAGGTTGGGTAATGTGACT	1	CGG	45	chr18	(+)	46450723	46450745	exon6, exon4	NM_152470, NM_001256758	(+)	116500	116522
Ubiquitin	(C,10)	06	12	1040307	494470	RNF165	GCTGAGGGTAAGGGTAGTTT	2	CGG	50	chr18	(-)	46450310	46450332	exon5, exon3	NM_152470, NM_001256758	(+)	116087	116109
Ubiquitin	(C,10)	06	12	448084	494470	RNF165	GAAGCACGAGATAGCCGACG	3	TGG	60	chr18	(-)	46334286	46334308	exon1	NM_152470	(+)	63	85
Ubiquitin	(C,10)	06	12	448087	494470	RNF165	TATCTCGTGCTTCCAGTGTT	4	TGG	45	chr18	(+)	46334296	46334318	exon1	NM_152470	(+)	73	95
Ubiquitin	(C,11)	06	12	912878	26001	RNF167	TAGCCCCAAACAGAGCTGGA	1	AGG	55	chr17	(-)	4941112	4941134	exon4, exon3, exon3, exon4, exon3, exon4, exon3, exon3, exon2, exon4, exon3	NM_001320356, NM_001320357, NM_001320358, NM_001320359, NM_001320360, NM_001320361, NM_001320362, NM_001320363, NM_001320364, NM_001320365, NM_015528	(+)	1105	1127
Ubiquitin	(C,11)	06	12	912856	26001	RNF167	CGGCACCATATCCAGCCTTC	2	TGG	60	chr17	(-)	4942588	4942610	exon6, exon5, exon5, exon6, exon5, exon6, exon5, exon5, exon4, exon6, exon5	NM_001320356, NM_001320357, NM_001320358, NM_001320359, NM_001320360, NM_001320361, NM_001320362, NM_001320363, NM_001320364, NM_001320365, NM_015528	(+)	2581	2603
Ubiquitin	(C,11)	06	12	912874	26001	RNF167	CATGCTGGCATTGTGGTCCG	3	AGG	60	chr17	(-)	4941078	4941100	exon4, exon3, exon3, exon4, exon3, exon4, exon3	NM_001320356, NM_001320357, NM_001320358, NM_001320359, NM_001320360, NM_001320361, NM_015528	(+)	1071	1093
Ubiquitin	(C,11)	06	12	71087	26001	RNF167	AAAGACTGACCCATTGACCG	4	GGG	50	chr17	(-)	4942402	4942424	exon5, exon4, exon4, exon5, exon4, exon5, exon4, exon4, exon3, exon5, exon4	NM_001320356, NM_001320357, NM_001320358, NM_001320359, NM_001320360, NM_001320361, NM_001320362, NM_001320363, NM_001320364, NM_001320365, NM_015528	(+)	2395	2417
Ubiquitin	(D,2)	06	12	858896	165918	RNF168	TACACAGCGTGTGGTTACAC	1	GGG	50	chr3	(+)	196503065	196503087	exon1	NM_152617	(-)	34280	34302
Ubiquitin	(D,2)	06	12	858898	165918	RNF168	TCGCCTTTTCGACGGTCGAC	2	TGG	60	chr3	(+)	196503032	196503054	exon1	NM_152617	(-)	34247	34269
Ubiquitin	(D,2)	06	12	858917	165918	RNF168	CGTTGACGAGAGAATTTCTT	3	CGG	40	chr3	(+)	196502954	196502976	exon1	NM_152617	(-)	34169	34191
Ubiquitin	(D,2)	06	12	858909	165918	RNF168	GGTTTACTGAGCAGACGAAC	4	TGG	50	chr3	(+)	196488647	196488669	exon2	NM_152617	(-)	19862	19884
Ubiquitin	(D,3)	06	12	1079129	285533	RNF175	TTTCCACGTGCATGGAATCG	1	TGG	50	chr4	(+)	153748728	153748750	exon3	NM_173662	(-)	38569	38591
Ubiquitin	(D,3)	06	12	1079145	285533	RNF175	GGTCATTGCCCAGATAGTGC	2	TGG	55	chr4	(-)	153748680	153748702	exon3	NM_173662	(-)	38521	38543
Ubiquitin	(D,3)	06	12	1079165	285533	RNF175	TGCTGGTTCAGTGGAGACAG	3	AGG	55	chr4	(-)	153748663	153748685	exon3	NM_173662	(-)	38504	38526
Ubiquitin	(D,3)	06	12	1079160	285533	RNF175	CTTGATCTTCCTCTGCGTTC	4	TGG	50	chr4	(-)	153748701	153748723	exon3	NM_173662	(-)	38542	38564
Ubiquitin	(D,4)	06	12	739686	221687	RNF182	ATCGATACAATCTGAAACAG	1	AGG	35	chr6	(+)	13977193	13977215	exon4, exon3, exon3, exon2	NM_001165032, NM_152737, NM_001165034, NM_001165033	(+)	52001	52023
Ubiquitin	(D,4)	06	12	739703	221687	RNF182	GGTTATGACCAGGCAGTTGG	2	AGG	55	chr6	(-)	13977493	13977515	exon4, exon3, exon3, exon2	NM_001165032, NM_152737, NM_001165034, NM_001165033	(+)	52301	52323
Ubiquitin	(D,4)	06	12	739720	221687	RNF182	TCAACCTCCTGAAGACACTG	3	CGG	50	chr6	(+)	13977128	13977150	exon4, exon3, exon3, exon2	NM_001165032, NM_152737, NM_001165034, NM_001165033	(+)	51936	51958
Ubiquitin	(D,4)	06	12	428322	221687	RNF182	GGATGTTGTTGTCATCGGGC	4	AGG	55	chr6	(-)	13977359	13977381	exon4, exon3, exon3, exon2	NM_001165032, NM_152737, NM_001165034, NM_001165033	(+)	52167	52189
Ubiquitin	(D,5)	06	12	1105859	149603	RNF187	GACCGACTACAAGAAGCTGC	1	GGG	55	chr1	(+)	228493085	228493107	exon3	NM_001010858	(+)	5719	5741
Ubiquitin	(D,5)	06	12	1105863	149603	RNF187	GAAAGGACTTGAATGACGCC	2	CGG	50	chr1	(+)	228488988	228489010	exon2	NM_001010858	(+)	1622	1644
Ubiquitin	(D,5)	06	12	1105865	149603	RNF187	CGGTCAGTGCCTTCTTCCTA	3	CGG	55	chr1	(-)	228493067	228493089	exon3	NM_001010858	(+)	5701	5723
Ubiquitin	(D,5)	06	12	1105861	149603	RNF187	TCCATTTATCCTTCACCCCG	4	AGG	50	chr1	(+)	228494030	228494052				0	0
Ubiquitin	(D,6)	06	12	645365	6045	RNF2	ACTAGTTTTTTCCGACAGGT	1	AGG	40	chr1	(-)	185093074	185093096	exon4	NM_007212	(+)	47656	47678
Ubiquitin	(D,6)	06	12	645369	6045	RNF2	AATTCACTGTGTAGACTTCG	2	AGG	40	chr1	(-)	185091615	185091637	exon3	NM_007212	(+)	46197	46219
Ubiquitin	(D,6)	06	12	645396	6045	RNF2	ATCATCACAGCCCTTAGAAG	3	TGG	45	chr1	(+)	185091717	185091739	exon3	NM_007212	(+)	46299	46321
Ubiquitin	(D,6)	06	12	645411	6045	RNF2	GTCTGGCCTTAGTGATCTTT	4	TGG	45	chr1	(-)	185093099	185093121	exon4	NM_007212	(+)	47681	47703
Ubiquitin	(D,7)	06	12	824787	388591	RNF207	ACGTACTTCTGCAACACGTG	1	CGG	50	chr1	(+)	6208893	6208915	exon4	NM_207396	(+)	2765	2787
Ubiquitin	(D,7)	06	12	824798	388591	RNF207	TGTTTCCACGACTTCTGTGC	2	CGG	50	chr1	(+)	6206653	6206675	exon2	NM_207396	(+)	525	547
Ubiquitin	(D,7)	06	12	824828	388591	RNF207	AGTTCCTGGTGGACAGCTCA	3	GGG	55	chr1	(+)	6207435	6207457	exon3	NM_207396	(+)	1307	1329
Ubiquitin	(D,7)	06	12	824816	388591	RNF207	GGAAACAGTCCAGAAGACAC	4	GGG	50	chr1	(-)	6206637	6206659	exon2	NM_207396	(+)	509	531
Ubiquitin	(D,8)	06	12	862293	727800	RNF208	AATCAGTACGTGATTCGGCC	1	TGG	50	chr9	(-)	137220836	137220858	exon1	NM_031297	(-)	590	612
Ubiquitin	(D,8)	06	12	862317	727800	RNF208	ATCATTGTCAACCAGGCCTG	2	TGG	50	chr9	(-)	137220977	137220999	exon1	NM_031297	(-)	731	753
Ubiquitin	(D,8)	06	12	862323	727800	RNF208	CACAATGACCTCATCCTCTG	3	GGG	50	chr9	(+)	137220859	137220881	exon1	NM_031297	(-)	613	635
Ubiquitin	(D,8)	06	12	862319	727800	RNF208	GGATGACATGGGGACCCTTC	4	AGG	60	chr9	(+)	137221131	137221153	exon1	NM_031297	(-)	885	907
Ubiquitin	(D,9)	06	12	1055097	285498	RNF212	ACTTGAGACGGCAACAGCCT	1	CGG	55	chr4	(+)	1093978	1094000	exon4	NM_001193318	(-)	671	693
Ubiquitin	(D,9)	06	12	1055118	285498	RNF212	AACACTGGGTCAGCACAACA	2	CGG	50	chr4	(-)	1093877	1093899	exon4	NM_001193318	(-)	570	592
Ubiquitin	(D,9)	06	12	816159	285498	RNF212	GCGATTACAGAACACCCAGT	3	TGG	50	chr4	(+)	1113438	1113460	exon1, exon1, exon1	NM_001131034, NM_001193318, NM_194439	(-)	41961	41983
Ubiquitin	(D,9)	06	12	816162	285498	RNF212	CTATGCTCATGAAGAATGCC	4	TGG	45	chr4	(+)	1096803	1096825	exon3, exon3, exon3	NM_001131034, NM_001193318, NM_194439	(-)	25326	25348
Ubiquitin	(D,10)	06	12	1069014	54476	RNF216	GGATGACTACGGTGAATTTC	1	TGG	45	chr7	(-)	5741611	5741633	exon4, exon4	NM_207116, NM_207111	(-)	121571	121593
Ubiquitin	(D,10)	06	12	645144	54476	RNF216	AGTGGATCAATCTCCGAGAT	2	GGG	45	chr7	(-)	5752957	5752979	exon3, exon3	NM_207116, NM_207111	(-)	132917	132939
Ubiquitin	(D,10)	06	12	1069010	54476	RNF216	GTTATGACTCGGTCCAGGCT	3	TGG	55	chr7	(+)	5741528	5741550	exon4, exon4	NM_207116, NM_207111	(-)	121488	121510
Ubiquitin	(D,10)	06	12	645147	54476	RNF216	AGATTGGGTCGTGATCTCTG	4	AGG	50	chr7	(+)	5741784	5741806	exon4	NM_207111	(-)	121744	121766
Ubiquitin	(D,11)	06	12	992637	79596	RNF219	ATACGGTCAGGAAGCATCTT	1	CGG	45	chr13	(-)	78642158	78642180	exon3	NM_024546	(-)	27873	27895
Ubiquitin	(D,11)	06	12	992638	79596	RNF219	CGACAATGTAACATTCTGCA	2	CGG	40	chr13	(+)	78659088	78659110	exon1	NM_024546	(-)	44803	44825
Ubiquitin	(D,11)	06	12	992635	79596	RNF219	CTGACCGTATGGCTTAGCAT	3	AGG	50	chr13	(+)	78642171	78642193	exon3	NM_024546	(-)	27886	27908
Ubiquitin	(D,11)	06	12	187394	79596	RNF219	TCACGTGCCACATTTGCTTG	4	GGG	50	chr13	(-)	78659052	78659074	exon1	NM_024546	(-)	44767	44789
Ubiquitin	(E,2)	06	12	1033078	55072	RNF31	GCGATTATATGGCTACACAG	1	AGG	45	chr14	(+)	24148275	24148297	exon3	NM_017999	(+)	826	848
Ubiquitin	(E,2)	06	12	1033081	55072	RNF31	TTGTCCGCTGCAACGCTCAT	2	GGG	55	chr14	(+)	24147865	24147887	exon1	NM_017999	(+)	416	438
Ubiquitin	(E,2)	06	12	1033082	55072	RNF31	GGTTGCGGCCGTATTTCTCC	3	AGG	60	chr14	(-)	24148017	24148039	exon2	NM_017999	(+)	568	590
Ubiquitin	(E,2)	06	12	1033075	55072	RNF31	TTGACACCACGCCAGTACCG	4	AGG	60	chr14	(-)	24148057	24148079	exon2	NM_017999	(+)	608	630
Ubiquitin	(E,3)	06	12	953660	80196	RNF34	GCACGAAGCCCACATAGACG	1	TGG	60	chr12	(-)	121416166	121416188	exon3, exon2	NM_194271, NM_025126	(+)	16084	16106
Ubiquitin	(E,3)	06	12	953665	80196	RNF34	ACCTTCAGTCGCATTAACTG	2	AGG	45	chr12	(-)	121417615	121417637	exon4, exon3	NM_194271, NM_025126	(+)	17533	17555
Ubiquitin	(E,3)	06	12	953662	80196	RNF34	TGGTGTAAATCTGAATGGAC	3	CGG	40	chr12	(-)	121416259	121416281	exon3, exon2	NM_194271, NM_025126	(+)	16177	16199
Ubiquitin	(E,3)	06	12	953674	80196	RNF34	TGTTTGCTGTGACTGCAAGA	4	AGG	45	chr12	(+)	121417506	121417528	exon4, exon3	NM_194271, NM_025126	(+)	17424	17446
Ubiquitin	(E,4)	06	12	812354	6047	RNF4	GAGTATCCGTCCATGCAGAT	1	GGG	50	chr4	(-)	2513105	2513127	exon6, exon8, exon7	NM_001185010, NM_001185009, NM_002938	(+)	44038	44060
Ubiquitin	(E,4)	06	12	812366	6047	RNF4	GACAAGCTCAGAAGCGAACT	2	CGG	50	chr4	(+)	2497038	2497060	exon3, exon4, exon3	NM_001185010, NM_001185009, NM_002938	(+)	27971	27993
Ubiquitin	(E,4)	06	12	1021482	6047	RNF4	CCTGGCGTTTCTGGGAGTAT	3	GGG	55	chr4	(-)	2512552	2512574	exon7, exon6	NM_001185009, NM_002938	(+)	43485	43507
Ubiquitin	(E,4)	06	12	812362	6047	RNF4	GGGACAACTGACAGTACCTG	4	AGG	55	chr4	(-)	2513085	2513107	exon6, exon8, exon7	NM_001185010, NM_001185009, NM_002938	(+)	44018	44040
Ubiquitin	(E,5)	06	12	785218	9810	RNF40	ATCGAGCCCATTCGTCTTGG	1	AGG	55	chr16	(+)	30762642	30762664	exon2, exon2, exon2, exon2	NM_001286572, NM_001207034, NM_001207033, NM_014771	(+)	1031	1053
Ubiquitin	(E,5)	06	12	785232	9810	RNF40	GCGATTGACGATGAGGAGTG	2	TGG	55	chr16	(-)	30763251	30763273	exon3, exon3, exon3, exon3	NM_001286572, NM_001207034, NM_001207033, NM_014771	(+)	1640	1662
Ubiquitin	(E,5)	06	12	785229	9810	RNF40	ACGACTCAGCTTCTTTTCCG	3	GGG	50	chr16	(-)	30762595	30762617	exon2, exon2, exon2, exon2	NM_001286572, NM_001207034, NM_001207033, NM_014771	(+)	984	1006
Ubiquitin	(E,5)	06	12	785226	9810	RNF40	CCGAGAACGAATTGAGAAGT	4	TGG	45	chr16	(+)	30763204	30763226	exon3, exon3, exon3, exon3	NM_001286572, NM_001207034, NM_001207033, NM_014771	(+)	1593	1615
Ubiquitin	(E,6)	06	12	938083	10193	RNF41	GTCACAACACTACGGTCCAC	1	TGG	55	chr12	(+)	56210477	56210499	exon4, exon4, exon4	NM_005785, NM_001242826, NM_194359	(-)	7974	7996
Ubiquitin	(E,6)	06	12	1038596	10193	RNF41	GCGAGACATCCAGCTGCTAA	2	AGG	55	chr12	(-)	56207725	56207747	exon6, exon6, exon6, exon7	NM_005785, NM_001242826, NM_194359, NM_194358	(-)	5222	5244
Ubiquitin	(E,6)	06	12	938106	10193	RNF41	GAGGTTGTCAAGCCGGACAA	3	CGG	55	chr12	(+)	56210362	56210384	exon4, exon4, exon4, exon5	NM_005785, NM_001242826, NM_194359, NM_194358	(-)	7859	7881
Ubiquitin	(E,6)	06	12	131345	10193	RNF41	TTCCGCATGATCCGAGGTAC	4	TGG	55	chr12	(+)	56210438	56210460	exon4, exon4, exon4	NM_005785, NM_001242826, NM_194359	(-)	7935	7957
Ubiquitin	(E,7)	06	12	792066	54894	RNF43	ATTCATCAGCATCGTCAAGC	1	TGG	45	chr17	(-)	58370958	58370980	exon3, exon3	NM_017763, NM_001305544	(-)	18459	18481
Ubiquitin	(E,7)	06	12	792073	54894	RNF43	ATTGCACAGGTACAGCGGGT	2	GGG	55	chr17	(+)	58371010	58371032	exon3, exon3	NM_017763, NM_001305544	(-)	18511	18533
Ubiquitin	(E,7)	06	12	792068	54894	RNF43	TGCCAGTGATGACGACAATC	3	TGG	50	chr17	(-)	58370988	58371010	exon3, exon3	NM_017763, NM_001305544	(-)	18489	18511
Ubiquitin	(E,7)	06	12	792102	54894	RNF43	GCTGAAATAACTCCAGCAGA	4	AGG	45	chr17	(-)	58415339	58415361	exon2, exon2	NM_017763, NM_001305544	(-)	62840	62862
Ubiquitin	(E,8)	06	12	751260	6049	RNF6	ACAGCGGTTAGATGGCGTCA	1	AGG	55	chr13	(-)	26218559	26218581	exon4, exon4, exon4, exon4	NM_183045, NM_005977, NM_183044, NM_183043	(-)	5792	5814
Ubiquitin	(E,8)	06	12	751273	6049	RNF6	TTCGTTCCATCTCTCAAGTC	2	AGG	45	chr13	(+)	26218519	26218541	exon4, exon4, exon4, exon4	NM_183045, NM_005977, NM_183044, NM_183043	(-)	5752	5774
Ubiquitin	(E,8)	06	12	751262	6049	RNF6	GATAATAGGCCTCTTCTCTG	3	TGG	45	chr13	(+)	26219526	26219548	exon3, exon3, exon3, exon3	NM_183045, NM_005977, NM_183044, NM_183043	(-)	6759	6781
Ubiquitin	(E,8)	06	12	71680	6049	RNF6	CAGGGGTGCCTAAAAGATTA	4	TGG	45	chr13	(+)	26219457	26219479	exon3, exon3, exon3, exon3	NM_183045, NM_005977, NM_183044, NM_183043	(-)	6690	6712
Ubiquitin	(E,9)	06	12	908299	51136	RNFT1	GATGTGTACACAGTCGCTTA	1	CGG	45	chr17	(-)	59962993	59963015	exon2	NM_016125	(-)	10632	10654
Ubiquitin	(E,9)	06	12	908303	51136	RNFT1	CTCTCATGACCAGAAGCGGA	2	CGG	55	chr17	(+)	59964608	59964630	exon1	NM_016125	(-)	12247	12269
Ubiquitin	(E,9)	06	12	908302	51136	RNFT1	AGCTCCAGAAATATAAGGTC	3	AGG	40	chr17	(-)	59963036	59963058	exon2	NM_016125	(-)	10675	10697
Ubiquitin	(E,9)	06	12	908319	51136	RNFT1	GGCCTGAAGCAAAGACATCT	4	GGG	50	chr17	(-)	59963254	59963276	exon2	NM_016125	(-)	10893	10915
Ubiquitin	(E,10)	06	12	728728	6118	RPA2	CTTTTCGGCTTGAGAAGGTG	1	CGG	50	chr1	(+)	27914069	27914091	exon2, exon2	NM_001297558, NM_002946	(-)	22544	22566
Ubiquitin	(E,10)	06	12	882011	6118	RPA2	AGGCTTGTCCAAGACCTGAA	2	GGG	50	chr1	(-)	27894068	27894090	exon8, exon8, exon8	NM_001286076, NM_001297558, NM_002946	(-)	2543	2565
Ubiquitin	(E,10)	06	12	728732	6118	RPA2	CTATGGCAGCTCCTCATACG	3	GGG	55	chr1	(-)	27914134	27914156	exon2, exon2	NM_001297558, NM_002946	(-)	22609	22631
Ubiquitin	(E,10)	06	12	728757	6118	RPA2	GATCATCAGACATGCAGAGA	4	AGG	45	chr1	(-)	27907005	27907027	exon4, exon4	NM_001297558, NM_002946	(-)	15480	15502
Ubiquitin	(E,11)	06	12	873037	6233	RPS27A	CTTCTGATGAATGTGGTGCT	1	GGG	45	chr2	(+)	55235471	55235493	exon6, exon5, exon6	NM_002954, NM_001177413, NM_001135592	(+)	3569	3591
Ubiquitin	(E,11)	06	12	873044	6233	RPS27A	GATTTTCGTGAAAACCCTTA	2	CGG	35	chr2	(+)	55232830	55232852	exon2, exon1, exon2	NM_002954, NM_001177413, NM_001135592	(+)	928	950
Ubiquitin	(E,11)	06	12	873049	6233	RPS27A	CAGAAGGGCACTCTCGACGA	3	AGG	60	chr2	(-)	55235454	55235476	exon6, exon5, exon6	NM_002954, NM_001177413, NM_001135592	(+)	3552	3574
Ubiquitin	(E,11)	06	12	873053	6233	RPS27A	TACATTTTCTATCGTATCCG	4	AGG	35	chr2	(-)	55233370	55233392	exon3, exon2, exon3	NM_002954, NM_001177413, NM_001135592	(+)	1468	1490
Ubiquitin	(F,2)	06	12	954877	89970	RSPRY1	GGAATTACCCATGGTAGTAG	1	CGG	45	chr16	(-)	57204765	57204787	exon2, exon2, exon2, exon2	NM_133368, NM_001305163, NM_001305164, NM_001305182	(+)	18482	18504
Ubiquitin	(F,2)	06	12	954884	89970	RSPRY1	GCTTCTGCTCGCTAAGAACA	2	CGG	50	chr16	(-)	57204678	57204700	exon2, exon2, exon2, exon2	NM_133368, NM_001305163, NM_001305164, NM_001305182	(+)	18395	18417
Ubiquitin	(F,2)	06	12	954887	89970	RSPRY1	ACTGTCATCTCGGCAGATAC	3	AGG	50	chr16	(-)	57204786	57204808	exon2, exon2, exon2, exon2	NM_133368, NM_001305163, NM_001305164, NM_001305182	(+)	18503	18525
Ubiquitin	(F,2)	06	12	954881	89970	RSPRY1	AGTGGGTACTGCACTGTTCT	4	CGG	50	chr16	(-)	57204846	57204868	exon2, exon2, exon2, exon2	NM_133368, NM_001305163, NM_001305164, NM_001305182	(+)	18563	18585
Ubiquitin	(F,3)	06	12	1093791	10055	SAE1	GTGCTTCTTGTCGGCTTGAA	1	AGG	50	chr19	(+)	47143510	47143532	exon2, exon2, exon2	NM_005500, NM_001145714, NM_001145713	(+)	12688	12710
Ubiquitin	(F,3)	06	12	1093795	10055	SAE1	CAACCCCATGGTGGATGTGA	2	AGG	55	chr19	(+)	47150297	47150319	exon3, exon3, exon3	NM_005500, NM_001145714, NM_001145713	(+)	19475	19497
Ubiquitin	(F,3)	06	12	1093796	10055	SAE1	TGTTAAAGAAGCCCTGGAGG	3	TGG	50	chr19	(+)	47169835	47169857	exon6, exon6, exon6	NM_005500, NM_001145714, NM_001145713	(+)	39013	39035
Ubiquitin	(F,3)	06	12	1093742	10055	SAE1	TGCTGCAGTTGGCATCTCTG	4	GGG	55	chr19	(-)	47209268	47209290	exon7	NM_001145713	(+)	78446	78468
Ubiquitin	(F,4)	06	12	780827	10067	SCAMP3	AGGGTTGTAGACGTCAAGCG	1	TGG	55	chr1	(+)	155261672	155261694	exon2	NM_005698	(-)	5694	5716
Ubiquitin	(F,4)	06	12	780829	10067	SCAMP3	GCCATAGTTCTTAGGTTCTG	2	TGG	45	chr1	(+)	155260552	155260574	exon3, exon2	NM_005698, NM_052837	(-)	4574	4596
Ubiquitin	(F,4)	06	12	780834	10067	SCAMP3	GAGCTTTCTCGAGGGCTGCA	3	AGG	60	chr1	(+)	155260579	155260601	exon3, exon2	NM_005698, NM_052837	(-)	4601	4623
Ubiquitin	(F,4)	06	12	780843	10067	SCAMP3	AAGGGGTTGTCAAGCTCGCT	4	GGG	55	chr1	(+)	155262090	155262112	exon1, exon1	NM_005698, NM_052837	(-)	6112	6134
Ubiquitin	(F,5)	06	12	916738	6478	SIAH2	GCTGCAGGGTTTATTAGCGC	1	TGG	55	chr3	(+)	150762802	150762824	exon1	NM_005067	(-)	21680	21702
Ubiquitin	(F,5)	06	12	576732	6478	SIAH2	GGCGGCATTGGTTACACACC	2	AGG	60	chr3	(+)	150762534	150762556	exon1	NM_005067	(-)	21412	21434
Ubiquitin	(F,5)	06	12	576772	6478	SIAH2	ATAGCCAGGTTCCTGATGCT	3	GGG	50	chr3	(+)	150762470	150762492	exon1	NM_005067	(-)	21348	21370
Ubiquitin	(F,5)	06	12	576774	6478	SIAH2	AGGACATAGTCAAAGCAGAC	4	CGG	45	chr3	(+)	150762587	150762609	exon1	NM_005067	(-)	21465	21487
Ubiquitin	(F,6)	06	12	925318	22933	SIRT2	TAGGTTGTCATAGAGGCCGG	1	TGG	55	chr19	(+)	38889909	38889931	exon6, exon5, exon5	NM_012237, NM_001193286, NM_030593	(-)	11355	11377
Ubiquitin	(F,6)	06	12	925323	22933	SIRT2	GCGCATGAAGTAGTGACAGA	2	TGG	50	chr19	(+)	38889129	38889151	exon8, exon7, exon7	NM_012237, NM_001193286, NM_030593	(-)	10575	10597
Ubiquitin	(F,6)	06	12	925317	22933	SIRT2	AGCGTTCGCTCTGCATGTAC	3	CGG	55	chr19	(+)	38893414	38893436	exon4, exon3, exon3	NM_012237, NM_001193286, NM_030593	(-)	14860	14882
Ubiquitin	(F,6)	06	12	925319	22933	SIRT2	TCTGGGAGAATAAGTTCCGC	4	AGG	50	chr19	(+)	38893498	38893520	exon4, exon3, exon3	NM_012237, NM_001193286, NM_030593	(-)	14944	14966
Ubiquitin	(F,7)	06	12	670036	6497	SKI	CGAGACCATCTCGTGCTTCG	1	TGG	60	chr1	(+)	2229087	2229109	exon1	NM_003036	(+)	393	415
Ubiquitin	(F,7)	06	12	670042	6497	SKI	GATGGTCTCGCCTTCCAGTA	2	CGG	55	chr1	(-)	2229074	2229096	exon1	NM_003036	(+)	380	402
Ubiquitin	(F,7)	06	12	670061	6497	SKI	AGCACCGAGTTGAGAATCTG	3	CGG	50	chr1	(-)	2229136	2229158	exon1	NM_003036	(+)	442	464
Ubiquitin	(F,7)	06	12	449026	6497	SKI	CTACAAGAAGGAGAGCGCCA	4	AGG	55	chr1	(+)	2228904	2228926	exon1	NM_003036	(+)	210	232
Ubiquitin	(F,8)	06	12	908652	6500	SKP1	AGGAGGGTCATCCTTGTGGT	2	GGG	55	chr5	(+)	134161092	134161114	exon4, exon4	NM_006930, NM_170679	(-)	4702	4724
Ubiquitin	(F,8)	06	12	908660	6500	SKP1	GATCAAGGGGAAAACTCCTG	3	AGG	50	chr5	(-)	134158511	134158533	exon5, exon5	NM_006930, NM_170679	(-)	2121	2143
Ubiquitin	(F,8)	06	12	509418	6500	SKP1	GTGTTCCTTGGTCAACTTTC	4	AGG	45	chr5	(+)	134161004	134161026	exon4, exon4	NM_006930, NM_170679	(-)	4614	4636
Ubiquitin	(F,9)	06	12	821861	57154	SMURF1	CTTATGGTTCCACACGCTAA	1	TGG	45	chr7	(+)	99057503	99057525	exon4, exon4, exon4	NM_181349, NM_001199847, NM_020429	(-)	30069	30091
Ubiquitin	(F,9)	06	12	821864	57154	SMURF1	AGATTGTCGTGGATGGGTCT	2	GGG	50	chr7	(-)	99060664	99060686	exon3, exon3, exon3	NM_181349, NM_001199847, NM_020429	(-)	33230	33252
Ubiquitin	(F,9)	06	12	180995	57154	SMURF1	GTTTGCATAGATCCAAACGC	3	TGG	45	chr7	(+)	99057247	99057269	exon5, exon5, exon5	NM_181349, NM_001199847, NM_020429	(-)	29813	29835
Ubiquitin	(F,9)	06	12	181010	57154	SMURF1	TCAGATACTGATGCAGTTCG	4	TGG	45	chr7	(-)	99057216	99057238	exon5, exon5, exon5	NM_181349, NM_001199847, NM_020429	(-)	29782	29804
Ubiquitin	(F,10)	06	12	1123363	9627	SNCAIP	AGCAACCTGCGTAATGAATA	1	AGG	40	chr5	(-)	122432052	122432074	exon6, exon4, exon4, exon8, exon4, exon4, exon4	NM_005460, NM_001242935, NM_001308107, NM_001308100, NM_001308108, NM_001308106, NM_001308105	(+)	40964	40986
Ubiquitin	(F,10)	06	12	1123365	9627	SNCAIP	GGTTAACTTCACCACTTGAG	2	AGG	45	chr5	(-)	122444696	122444718	exon8, exon6, exon6, exon10, exon6, exon5, exon6, exon6	NM_005460, NM_001242935, NM_001308107, NM_001308100, NM_001308108, NM_001308109, NM_001308106, NM_001308105	(+)	53608	53630
Ubiquitin	(F,10)	06	12	1123366	9627	SNCAIP	GTTCACGTAGCCTCACAGCA	3	TGG	55	chr5	(+)	122440713	122440735	exon7, exon5, exon5, exon9, exon5, exon4, exon5, exon5	NM_005460, NM_001242935, NM_001308107, NM_001308100, NM_001308108, NM_001308109, NM_001308106, NM_001308105	(+)	49625	49647
Ubiquitin	(F,10)	06	12	1123364	9627	SNCAIP	TCACATCTTCGGCACAGTTC	4	TGG	50	chr5	(-)	122403820	122403842	exon3, exon3, exon3, exon5, exon2, exon3, exon3, exon2	NM_005460, NM_001242935, NM_001308107, NM_001308100, NM_001308108, NM_001308109, NM_001308106, NM_001308105	(+)	12732	12754
Ubiquitin	(F,11)	06	12	744936	122809	SOCS4	GTAGTAGTCGGCACTCTTCA	1	GGG	50	chr14	(+)	55043364	55043386	exon3, exon2	NM_199421, NM_080867	(+)	16239	16261
Ubiquitin	(F,11)	06	12	744931	122809	SOCS4	CTTCTGCTCCGACTAGTTTT	2	GGG	45	chr14	(-)	55043087	55043109	exon3, exon2	NM_199421, NM_080867	(+)	15962	15984
Ubiquitin	(F,11)	06	12	744951	122809	SOCS4	CAGAAACTGCAAGATGCCGT	3	GGG	50	chr14	(+)	55043318	55043340	exon3, exon2	NM_199421, NM_080867	(+)	16193	16215
Ubiquitin	(F,11)	06	12	744959	122809	SOCS4	AAAGACGGTTATGTGTGGAG	4	TGG	45	chr14	(+)	55043120	55043142	exon3, exon2	NM_199421, NM_080867	(+)	15995	16017
Ubiquitin	(G,2)	06	12	979762	9306	SOCS6	GCCTGATGGGTACGCTAAAA	1	AGG	50	chr18	(+)	70324883	70324905	exon2	NM_004232	(+)	35983	36005
Ubiquitin	(G,2)	06	12	979774	9306	SOCS6	ATGGCCAGCTGCGATATCAA	2	CGG	50	chr18	(+)	70324819	70324841	exon2	NM_004232	(+)	35919	35941
Ubiquitin	(G,2)	06	12	979783	9306	SOCS6	TCTCACGTCTTTAAAGACTA	3	TGG	35	chr18	(-)	70324997	70325019	exon2	NM_004232	(+)	36097	36119
Ubiquitin	(G,2)	06	12	979828	9306	SOCS6	TCCTTATTTGGTAGCTGCTA	4	TGG	40	chr18	(+)	70324789	70324811	exon2	NM_004232	(+)	35889	35911
Ubiquitin	(G,3)	06	12	777280	23111	SPG20	GGAATAGGACACCTGCTCAG	1	AGG	55	chr13	(-)	36335664	36335686	exon3, exon2, exon2, exon2	NM_001142296, NM_001142295, NM_001142294, NM_015087	(-)	34027	34049
Ubiquitin	(G,3)	06	12	777286	23111	SPG20	TGTCTAGCAGATTCCCACCC	2	AGG	55	chr13	(+)	36335604	36335626	exon3, exon2, exon2, exon2	NM_001142296, NM_001142295, NM_001142294, NM_015087	(-)	33967	33989
Ubiquitin	(G,3)	06	12	777283	23111	SPG20	TCAGCAGGTTCTCCATTTTG	3	TGG	45	chr13	(+)	36335796	36335818	exon3, exon2, exon2, exon2	NM_001142296, NM_001142295, NM_001142294, NM_015087	(-)	34159	34181
Ubiquitin	(G,3)	06	12	777288	23111	SPG20	CTCTACAGAATGTACGCACC	4	AGG	50	chr13	(-)	36335558	36335580	exon3, exon2, exon2, exon2	NM_001142296, NM_001142295, NM_001142294, NM_015087	(-)	33921	33943
Ubiquitin	(G,4)	06	12	1041245	83932	SPRTN	ACGATGAGGTGGATGAGTAT	1	CGG	45	chr1	(+)	231351320	231351342	exon3, exon4, exon4	NM_001261462, NM_032018, NM_001010984	(+)	13385	13407
Ubiquitin	(G,4)	06	12	718779	83932	SPRTN	GCGAACCCCTTTTGAAGTTG	2	AGG	50	chr1	(+)	231339825	231339847	exon2, exon2, exon2	NM_001261462, NM_032018, NM_001010984	(+)	1890	1912
Ubiquitin	(G,4)	06	12	718785	83932	SPRTN	ATGACTTGATGTTGGCACTG	3	CGG	45	chr1	(+)	231338391	231338413	exon1, exon1, exon1	NM_001261462, NM_032018, NM_001010984	(+)	456	478
Ubiquitin	(G,4)	06	12	1041247	83932	SPRTN	CCACCTCATCGTGAAAAGTA	4	TGG	45	chr1	(-)	231351309	231351331	exon3, exon4, exon4	NM_001261462, NM_032018, NM_001010984	(+)	13374	13396
Ubiquitin	(G,5)	06	12	633321	84727	SPSB2	GAGGGTTGTACTTTGAGCGG	1	CGG	55	chr12	(-)	6872695	6872717	exon2, exon2, exon1	NM_032641, NM_001146316, NM_001319670	(-)	1760	1782
Ubiquitin	(G,5)	06	12	633331	84727	SPSB2	TTGAATAGCCCCTCTTACCC	2	CGG	50	chr12	(+)	6872646	6872668	exon2, exon2, exon1	NM_032641, NM_001146316, NM_001319670	(-)	1711	1733
Ubiquitin	(G,5)	06	12	633328	84727	SPSB2	AGTCTTTGGGGTTCCAACCG	3	TGG	55	chr12	(+)	6872745	6872767	exon2, exon2, exon1	NM_032641, NM_001146316, NM_001319670	(-)	1810	1832
Ubiquitin	(G,5)	06	12	633360	84727	SPSB2	AGACTGTTCAGAGAACATCG	4	AGG	45	chr12	(-)	6872727	6872749	exon2, exon2, exon1	NM_032641, NM_001146316, NM_001319670	(-)	1792	1814
Ubiquitin	(G,6)	06	12	629374	90864	SPSB3	CTAGCAGGCTCCACTAACTG	1	GGG	55	chr16	(-)	1781377	1781399	exon2	NM_080861	(-)	4666	4688
Ubiquitin	(G,6)	06	12	629392	90864	SPSB3	ACGGTTGTCACAGCTCAGCA	2	GGG	55	chr16	(+)	1778257	1778279	exon4	NM_080861	(-)	1546	1568
Ubiquitin	(G,6)	06	12	629411	90864	SPSB3	GTGCAGGCTGCTACAGAAGG	3	AGG	60	chr16	(+)	1778481	1778503	exon3	NM_080861	(-)	1770	1792
Ubiquitin	(G,6)	06	12	629395	90864	SPSB3	ACAGTCACAGAAGGACTCGC	4	CGG	55	chr16	(+)	1778520	1778542	exon3	NM_080861	(-)	1809	1831
Ubiquitin	(G,7)	06	12	1038514	10273	STUB1	CAGGGCAATCGTCTGTTCGT	2	GGG	55	chr16	(+)	680619	680641	exon1	NM_005861	(+)	509	531
Ubiquitin	(G,7)	06	12	1038524	10273	STUB1	GCTCGTGCTGCTGCATCTTC	3	AGG	60	chr16	(-)	681202	681224	exon2	NM_005861	(+)	1092	1114
Ubiquitin	(G,7)	06	12	239198	10273	STUB1	GTGAAGGCGCACTTCTTCCT	4	GGG	55	chr16	(+)	681272	681294	exon2, exon2	NM_001293197, NM_005861	(+)	1162	1184
Ubiquitin	(G,8)	06	12	894253	9482	STX8	AGCTTTGTTGCAGAACCTGA	1	AGG	45	chr17	(-)	9557489	9557511	exon3	NM_004853	(-)	307019	307041
Ubiquitin	(G,8)	06	12	894256	9482	STX8	GAGTTACAAGATCATCCAAG	2	AGG	40	chr17	(+)	9545230	9545252	exon4	NM_004853	(-)	294760	294782
Ubiquitin	(G,8)	06	12	894250	9482	STX8	TTCGGCACCCTCATTCTTAA	3	AGG	45	chr17	(+)	9545186	9545208	exon4	NM_004853	(-)	294716	294738
Ubiquitin	(G,8)	06	12	894271	9482	STX8	GGAAAAGATCGCCCTTTTGA	4	AGG	45	chr17	(-)	9557468	9557490	exon3	NM_004853	(-)	306998	307020
Ubiquitin	(G,9)	06	12	755626	10910	SUGT1	CTCGGATGCCCTAATCGACG	1	AGG	60	chr13	(+)	52653061	52653083	exon2, exon2	NM_001130912, NM_006704	(+)	371	393
Ubiquitin	(G,9)	06	12	755629	10910	SUGT1	TTAGGGCATCCGAGAAGCTC	2	TGG	55	chr13	(-)	52653052	52653074	exon2, exon2	NM_001130912, NM_006704	(+)	362	384
Ubiquitin	(G,9)	06	12	755645	10910	SUGT1	GTCCTTCTGTAAAAGTTTCT	3	AGG	35	chr13	(-)	52659215	52659237	exon5, exon6, exon5	NM_001130912, NM_001320831, NM_006704	(+)	6525	6547
Ubiquitin	(G,9)	06	12	755637	10910	SUGT1	CAGCAGCATAGTTTTTTTCA	4	TGG	35	chr13	(-)	52659191	52659213	exon5, exon6, exon5	NM_001130912, NM_001320831, NM_006704	(+)	6501	6523
Ubiquitin	(G,10)	06	12	1090171	23118	TAB2	GTCTGTCGAGTTGTACCACC	1	AGG	55	chr6	(-)	149378579	149378601	exon3, exon5, exon3	NM_001292035, NM_015093, NM_001292034	(+)	60653	60675
Ubiquitin	(G,10)	06	12	1090177	23118	TAB2	GGACTGTTAAGTACAGGTGG	2	AGG	50	chr6	(-)	149378516	149378538	exon3, exon5, exon3	NM_001292035, NM_015093, NM_001292034	(+)	60590	60612
Ubiquitin	(G,10)	06	12	1090174	23118	TAB2	ACGACCAGTCTGGATATTTG	3	GGG	45	chr6	(-)	149378460	149378482	exon3, exon5, exon3	NM_001292035, NM_015093, NM_001292034	(+)	60534	60556
Ubiquitin	(G,10)	06	12	1090178	23118	TAB2	CTAACGCACAGCATTAGTGA	4	TGG	45	chr6	(+)	149378222	149378244	exon3, exon5, exon3	NM_001292035, NM_015093, NM_001292034	(+)	60296	60318
Ubiquitin	(G,11)	06	12	672076	51256	TBC1D7	GTACCGTGCATTGGTATGGA	1	AGG	50	chr6	(-)	13325103	13325125	exon3, exon3, exon3, exon3, exon3	NM_001258457, NM_001318805, NM_016495, NM_001143964, NM_001143965	(-)	20153	20175
Ubiquitin	(G,11)	06	12	672074	51256	TBC1D7	GTATCGTAAGGAGCAGTACT	2	TGG	45	chr6	(-)	13321030	13321052	exon4, exon4, exon3, exon3, exon4, exon4, exon4	NM_001258457, NM_001318805, NM_001318806, NM_001143966, NM_016495, NM_001143964, NM_001143965	(-)	16080	16102
Ubiquitin	(G,11)	06	12	672079	51256	TBC1D7	CTATCTCCGCATGTATCAGC	3	TGG	50	chr6	(-)	13320946	13320968	exon4, exon4, exon3, exon3, exon4, exon4, exon4	NM_001258457, NM_001318805, NM_001318806, NM_001143966, NM_016495, NM_001143964, NM_001143965	(-)	15996	16018
Ubiquitin	(G,11)	06	12	672070	51256	TBC1D7	CCCGTCCATGTACCGTGCAT	4	TGG	60	chr6	(-)	13325112	13325134	exon3, exon3, exon3, exon3, exon3	NM_001258457, NM_001318805, NM_016495, NM_001143964, NM_001143965	(-)	20162	20184
Ubiquitin	(H,2)	06	12	718723	56155	TEX14	TTGCGGCGTTATTGGGCCTT	1	AGG	55	chr17	(-)	58630484	58630506	exon3, exon3, exon3	NM_198393, NM_031272, NM_001201457	(-)	73808	73830
Ubiquitin	(H,2)	06	12	718725	56155	TEX14	CAGCATTTTCGGGCAATCAG	2	TGG	50	chr17	(-)	58622955	58622977	exon4, exon4, exon4	NM_198393, NM_031272, NM_001201457	(-)	66279	66301
Ubiquitin	(H,2)	06	12	718738	56155	TEX14	GTACCAAGTTGAACAGGACA	3	GGG	45	chr17	(+)	58651952	58651974	exon2, exon2, exon2	NM_198393, NM_031272, NM_001201457	(-)	95276	95298
Ubiquitin	(H,2)	06	12	718735	56155	TEX14	GCTGTCAAAGCCCAAGTCTT	4	CGG	50	chr17	(+)	58622869	58622891	exon4, exon4, exon4	NM_198393, NM_031272, NM_001201457	(-)	66193	66215
Ubiquitin	(H,3)	06	12	705689	7009	TMBIM6	TAACCAATCCGAAAAGAGCG	1	GGG	45	chr12	(-)	49742247	49742269	exon1	NM_001098576	(+)	439	461
Ubiquitin	(H,3)	06	12	705695	7009	TMBIM6	CTCCTCAGTTACTTAGCCAA	2	CGG	45	chr12	(+)	49742165	49742187	exon1	NM_001098576	(+)	357	379
Ubiquitin	(H,3)	06	12	705716	7009	TMBIM6	AGCCGCCACAAACATACAAA	3	GGG	45	chr12	(-)	49753020	49753042	exon3, exon3	NM_001098576, NM_003217	(+)	11511	11533
Ubiquitin	(H,3)	06	12	961937	7009	TMBIM6	TGCCGTGCCCATGAAAGCAG	4	TGG	60	chr12	(-)	49758391	49758413	exon6, exon6	NM_001098576, NM_003217	(+)	16882	16904
Ubiquitin	(H,4)	06	12	599568	92305	TMEM129	TCTACTACTGGTCCCGTGAC	1	CGG	55	chr4	(-)	1718478	1718500	exon2, exon2	NM_001127266, NM_138385	(-)	2527	2549
Ubiquitin	(H,4)	06	12	599573	92305	TMEM129	GCACACGGCGAACACCAGAT	2	AGG	60	chr4	(+)	1720784	1720806	exon1, exon1	NM_001127266, NM_138385	(-)	4833	4855
Ubiquitin	(H,4)	06	12	599581	92305	TMEM129	GCCTTGCGGCTTCAGAAAAG	3	CGG	55	chr4	(-)	1718586	1718608	exon2, exon2	NM_001127266, NM_138385	(-)	2635	2657
Ubiquitin	(H,4)	06	12	599593	92305	TMEM129	ATCAGGATGCAGGCGATGGA	4	GGG	55	chr4	(+)	1718500	1718522	exon2, exon2	NM_001127266, NM_138385	(-)	2549	2571
Ubiquitin	(H,5)	06	12	701622	10318	TNIP1	CACTAGGCGCTCAAAAGCTG	1	CGG	55	chr5	(+)	151065009	151065031	exon2, exon1, exon1, exon2, exon2, exon2, exon2, exon2, exon2	NM_006058, NM_001258456, NM_001258455, NM_001258454, NM_001252385, NM_001252393, NM_001252392, NM_001252390, NM_001252391	(-)	35067	35089
Ubiquitin	(H,5)	06	12	701651	10318	TNIP1	AGTGACCACTTCAAATTCAG	2	AGG	40	chr5	(+)	151060366	151060388	exon5, exon4, exon4, exon5, exon4, exon5, exon5, exon5, exon5, exon5	NM_006058, NM_001258456, NM_001258455, NM_001258454, NM_001252386, NM_001252385, NM_001252393, NM_001252392, NM_001252390, NM_001252391	(-)	30424	30446
Ubiquitin	(H,5)	06	12	701638	10318	TNIP1	AGTCCCAGATGGAAGCGACC	3	AGG	60	chr5	(-)	151063710	151063732	exon3, exon2, exon2, exon3, exon3, exon3, exon3, exon3, exon3	NM_006058, NM_001258456, NM_001258455, NM_001258454, NM_001252385, NM_001252393, NM_001252392, NM_001252390, NM_001252391	(-)	33768	33790
Ubiquitin	(H,5)	06	12	701641	10318	TNIP1	GACTGGTGCTGGCTTGTCAC	4	TGG	60	chr5	(+)	151062145	151062167	exon4, exon3, exon3, exon4, exon3, exon4, exon4, exon4, exon4, exon4	NM_006058, NM_001258456, NM_001258455, NM_001258454, NM_001252386, NM_001252385, NM_001252393, NM_001252392, NM_001252390, NM_001252391	(-)	32203	32225
Ubiquitin	(H,6)	06	12	777206	79155	TNIP2	GCAACTTCTCAATAACACTC	1	TGG	40	chr4	(+)	2745484	2745506	exon3, exon3, exon3	NM_024309, NM_001292016, NM_001161527	(-)	3825	3847
Ubiquitin	(H,6)	06	12	777203	79155	TNIP2	CCTCACGTATTCGTCCCTGC	2	TGG	60	chr4	(+)	2744886	2744908	exon4, exon4	NM_024309, NM_001161527	(-)	3227	3249
Ubiquitin	(H,6)	06	12	777208	79155	TNIP2	CTGATGGGTCTCGTTGGCCA	3	AGG	60	chr4	(+)	2747763	2747785	exon2, exon2, exon2	NM_024309, NM_001292016, NM_001161527	(-)	6104	6126
Ubiquitin	(H,6)	06	12	777239	79155	TNIP2	TACGGAGGAGCATGGCAGAA	4	GGG	55	chr4	(-)	2747823	2747845	exon2, exon2, exon2	NM_024309, NM_001292016, NM_001161527	(-)	6164	6186
Ubiquitin	(H,7)	06	12	999662	79931	TNIP3	GATTGCCGCAGAAAGTTCTA	1	CGG	45	chr4	(-)	121164071	121164093	exon1, exon4, exon4	NM_024873, NM_001244764, NM_001128843	(-)	32663	32685
Ubiquitin	(H,7)	06	12	999655	79931	TNIP3	CGGAAAGATTCCTCAGCACG	2	CGG	55	chr4	(-)	121157190	121157212	exon4, exon7, exon7	NM_024873, NM_001244764, NM_001128843	(-)	25782	25804
Ubiquitin	(H,7)	06	12	999671	79931	TNIP3	CCTGGAAGTTAACCAGCAAT	3	GGG	45	chr4	(-)	121158728	121158750	exon3, exon6, exon6	NM_024873, NM_001244764, NM_001128843	(-)	27320	27342
Ubiquitin	(H,7)	06	12	999674	79931	TNIP3	TCCGCATCAGAGGCAGAGAA	4	AGG	55	chr4	(-)	121157159	121157181	exon4, exon7, exon7	NM_024873, NM_001244764, NM_001128843	(-)	25751	25773
Ubiquitin	(H,8)	06	12	645367	80351	TNKS2	ACCCCAATGCTCGAGATAAT	1	TGG	45	chr10	(+)	91813130	91813152	exon2	NM_025235	(+)	14737	14759
Ubiquitin	(H,8)	06	12	645366	80351	TNKS2	CGTGGAACGAGTCAAGAGGC	2	TGG	60	chr10	(+)	91798798	91798820	exon1	NM_025235	(+)	405	427
Ubiquitin	(H,8)	06	12	645373	80351	TNKS2	GGTCTGCACCATGTCGCAAA	3	AGG	55	chr10	(-)	91813110	91813132	exon2	NM_025235	(+)	14717	14739
Ubiquitin	(H,8)	06	12	645400	80351	TNKS2	ATGTCCAAGCACGTGATGAT	4	GGG	45	chr10	(+)	91813031	91813053	exon2	NM_025235	(+)	14638	14660
Ubiquitin	(H,9)	06	12	897581	10210	TOPORS	CGACACCGACCTAGCTTTCT	1	GGG	55	chr9	(-)	32550829	32550851	exon2	NM_005802	(-)	10286	10308
Ubiquitin	(H,9)	06	12	897591	10210	TOPORS	GTTTTCGCTGTGTACAGGAG	2	TGG	50	chr9	(-)	32544132	32544154	exon3, exon2	NM_005802, NM_001195622	(-)	3589	3611
Ubiquitin	(H,9)	06	12	208080	10210	TOPORS	GACAACTTTTCACCTAAAGC	3	TGG	40	chr9	(-)	32544271	32544293	exon3, exon2	NM_005802, NM_001195622	(-)	3728	3750
Ubiquitin	(H,9)	06	12	208087	10210	TOPORS	CATATAGGACACTTAGAATC	4	AGG	35	chr9	(+)	32544208	32544230	exon3, exon2	NM_005802, NM_001195622	(-)	3665	3687
Ubiquitin	(H,10)	06	12	1097399	11277	TREX1	GAGAGCTTGTCTACCACACG	1	CGG	55	chr3	(-)	48466836	48466858	exon1, exon2, exon2	NM_016381, NM_033629, NM_007248	(+)	1317	1339
Ubiquitin	(H,10)	06	12	1097397	11277	TREX1	GCATCTACACTCGCCTGTAT	2	GGG	50	chr3	(+)	48467197	48467219	exon1, exon2, exon2	NM_016381, NM_033629, NM_007248	(+)	1678	1700
Ubiquitin	(H,10)	06	12	1097523	11277	TREX1	GTGTTAAGATCCGAAGGGGA	3	GGG	50	chr3	(-)	48466571	48466593	exon1	NM_016381	(+)	1052	1074
Ubiquitin	(H,10)	06	12	1097522	11277	TREX1	GCAGGTACGTACCCAACCAT	4	GGG	55	chr3	(+)	48466638	48466660	exon1	NM_016381	(+)	1119	1141
Ubiquitin	(H,11)	06	12	740222	10107	TRIM10	GTATCTCACAGTAGCGGGTA	1	AGG	50	chr6	(+)	30160720	30160742	exon1, exon1	NM_052828, NM_006778	(-)	8775	8797
Ubiquitin	(H,11)	06	12	740236	10107	TRIM10	TCAGGGTACCCTGACAGATG	2	GGG	55	chr6	(+)	30160789	30160811	exon1, exon1	NM_052828, NM_006778	(-)	8844	8866
Ubiquitin	(H,11)	06	12	740243	10107	TRIM10	TGATGAGATGCAGTTGTGCG	3	TGG	50	chr6	(-)	30160501	30160523	exon1, exon1	NM_052828, NM_006778	(-)	8556	8578
Ubiquitin	(H,11)	06	12	740252	10107	TRIM10	GCAAAGAACCCTTCCGTCCT	4	GGG	55	chr6	(-)	30160658	30160680	exon1, exon1	NM_052828, NM_006778	(-)	8713	8735
Ubiquitin	(A,2)	07	12	627986	7726	TRIM26	GCCGCTCAATGTTCTCCACC	1	AGG	60	chr6	(+)	30198863	30198885	exon3, exon4	NM_001242783, NM_003449	(-)	14409	14431
Ubiquitin	(A,2)	07	12	627990	7726	TRIM26	CACTACTACTGTGAGGACGA	2	CGG	50	chr6	(-)	30198754	30198776	exon3, exon4	NM_001242783, NM_003449	(-)	14300	14322
Ubiquitin	(A,2)	07	12	627994	7726	TRIM26	AGTAGTAGTGCAGCTTCTCT	3	CGG	45	chr6	(+)	30198767	30198789	exon3, exon4	NM_001242783, NM_003449	(-)	14313	14335
Ubiquitin	(A,2)	07	12	628010	7726	TRIM26	CCGCAGGTAATCAAGACAGA	4	TGG	50	chr6	(+)	30199032	30199054	exon3, exon4	NM_001242783, NM_003449	(-)	14578	14600
Ubiquitin	(A,3)	07	12	637269	11074	TRIM31	CCGTAAGGAAGAACGCAATC	1	AGG	50	chr6	(-)	30112608	30112630	exon2	NM_007028	(-)	9712	9734
Ubiquitin	(A,3)	07	12	637273	11074	TRIM31	GATGTTCCACTATTTCTGCG	2	AGG	45	chr6	(-)	30112484	30112506	exon2	NM_007028	(-)	9588	9610
Ubiquitin	(A,3)	07	12	637276	11074	TRIM31	TCAGGTTCAACTCGCTGTTG	3	CGG	50	chr6	(-)	30112590	30112612	exon2	NM_007028	(-)	9694	9716
Ubiquitin	(A,3)	07	12	637287	11074	TRIM31	CTTACGGAAGTTTTGCAGAG	4	GGG	45	chr6	(+)	30112624	30112646	exon2	NM_007028	(-)	9728	9750
Ubiquitin	(A,4)	07	12	699317	22954	TRIM32	GGCATTCTAGCACTTCCCGG	1	AGG	60	chr9	(-)	116697781	116697803	exon2, exon2	NM_012210, NM_001099679	(+)	10480	10502
Ubiquitin	(A,4)	07	12	699320	22954	TRIM32	GCGGACACCATTGATGCTAC	2	TGG	55	chr9	(-)	116697900	116697922	exon2, exon2	NM_012210, NM_001099679	(+)	10599	10621
Ubiquitin	(A,4)	07	12	699321	22954	TRIM32	CGGGTAATCTTGCTGCAAAA	3	GGG	45	chr9	(-)	116697926	116697948	exon2, exon2	NM_012210, NM_001099679	(+)	10625	10647
Ubiquitin	(A,4)	07	12	699326	22954	TRIM32	TGCTCATGTGTCGGTCCTGT	4	GGG	55	chr9	(+)	116698032	116698054	exon2, exon2	NM_012210, NM_001099679	(+)	10731	10753
Ubiquitin	(A,5)	07	12	1046260	23087	TRIM35	GCAACTCCTCCTTGAAGGAG	1	CGG	55	chr8	(+)	27311178	27311200	exon1, exon1	NM_001304495, NM_171982	(-)	26293	26315
Ubiquitin	(A,5)	07	12	1046264	23087	TRIM35	CCTTGTCCTCGAGGCAGAAG	2	AGG	60	chr8	(+)	27310887	27310909	exon1, exon1	NM_001304495, NM_171982	(-)	26002	26024
Ubiquitin	(A,5)	07	12	1046268	23087	TRIM35	TCTTTGCACACTGGGCAGGT	3	GGG	55	chr8	(+)	27311051	27311073	exon1, exon1	NM_001304495, NM_171982	(-)	26166	26188
Ubiquitin	(A,5)	07	12	1046278	23087	TRIM35	GCTTCTCCACCAGGTTGTTG	4	AGG	55	chr8	(+)	27310992	27311014	exon1, exon1	NM_001304495, NM_171982	(-)	26107	26129
Ubiquitin	(A,6)	07	12	682667	4591	TRIM37	CGGACATACCTTTAAACCTT	1	TGG	40	chr17	(-)	59081192	59081214	exon6, exon6	NM_015294, NM_001005207	(-)	98554	98576
Ubiquitin	(A,6)	07	12	682670	4591	TRIM37	ACTAGTTCTCGTAGCTGGAG	2	TGG	50	chr17	(+)	59088381	59088403	exon4, exon4	NM_015294, NM_001005207	(-)	105743	105765
Ubiquitin	(A,6)	07	12	682668	4591	TRIM37	GAGAACTAGTAAATTGTCGT	3	TGG	35	chr17	(-)	59088368	59088390	exon4, exon4	NM_015294, NM_001005207	(-)	105730	105752
Ubiquitin	(A,6)	07	12	185572	4591	TRIM37	TGCCATCAGTGTGCACTTTG	4	GGG	50	chr17	(-)	59084009	59084031	exon5, exon5	NM_015294, NM_001005207	(-)	101371	101393
Ubiquitin	(A,7)	07	12	905262	85363	TRIM5	CTGAGAACATACGGCCTAAT	1	CGG	45	chr11	(-)	5679965	5679987	exon2, exon2, exon2	NM_033093, NM_033092, NM_033034	(-)	16771	16793
Ubiquitin	(A,7)	07	12	905266	85363	TRIM5	GGTAACTGATCCGGCACACA	2	GGG	55	chr11	(+)	5679991	5680013	exon2, exon2, exon2	NM_033093, NM_033092, NM_033034	(-)	16797	16819
Ubiquitin	(A,7)	07	12	905263	85363	TRIM5	GTTGATCATTGTGCACGCCA	3	TGG	50	chr11	(-)	5679882	5679904	exon2, exon2, exon2	NM_033093, NM_033092, NM_033034	(-)	16688	16710
Ubiquitin	(A,7)	07	12	905270	85363	TRIM5	CCTGGTTAATGTAAAGGAGG	4	AGG	45	chr11	(-)	5680141	5680163	exon2, exon2, exon2	NM_033093, NM_033092, NM_033034	(-)	16947	16969
Ubiquitin	(A,8)	07	12	929737	84851	TRIM52	TTCGAGAGGTGTTGTATCGG	1	GGG	50	chr5	(-)	181260547	181260569	exon1	NM_032765	(-)	4163	4185
Ubiquitin	(A,8)	07	12	929740	84851	TRIM52	CGTAGACTATATGTGGGACG	2	AGG	50	chr5	(-)	181260444	181260466	exon1	NM_032765	(-)	4060	4082
Ubiquitin	(A,8)	07	12	929756	84851	TRIM52	GATGACGATGAACTCTGGCT	3	CGG	50	chr5	(-)	181260494	181260516	exon1	NM_032765	(-)	4110	4132
Ubiquitin	(A,8)	07	12	929751	84851	TRIM52	GTGACAGTGGTATAACTAAT	4	TGG	35	chr5	(-)	181260472	181260494	exon1	NM_032765	(-)	4088	4110
Ubiquitin	(A,9)	07	12	842160	81844	TRIM56	GACGAAGAAGTTGGTCTTGA	1	AGG	45	chr7	(-)	101087527	101087549	exon3	NM_030961	(+)	2089	2111
Ubiquitin	(A,9)	07	12	842137	81844	TRIM56	AGTCTTGGCAGTAGGTATGC	2	AGG	50	chr7	(-)	101087420	101087442	exon3	NM_030961	(+)	1982	2004
Ubiquitin	(A,9)	07	12	842141	81844	TRIM56	CTGTGCCGATGACTTGTGCC	3	AGG	60	chr7	(+)	101087678	101087700	exon3	NM_030961	(+)	2240	2262
Ubiquitin	(A,9)	07	12	407137	81844	TRIM56	CTGCTCCAGGCAGATTTTAC	4	AGG	50	chr7	(-)	101087371	101087393	exon3	NM_030961	(+)	1933	1955
Ubiquitin	(A,10)	07	12	654970	166655	TRIM60	CAGTCAAATTACGGAGCTGG	1	GGG	50	chr4	(-)	165040276	165040298	exon3, exon4	NM_152620, NM_001258025	(+)	8278	8300
Ubiquitin	(A,10)	07	12	655019	166655	TRIM60	GACAGCTAGACTCCTCTTGG	2	AGG	55	chr4	(-)	165040099	165040121	exon3, exon4	NM_152620, NM_001258025	(+)	8101	8123
Ubiquitin	(A,10)	07	12	654989	166655	TRIM60	CTAAACAACTCCAGATTAGG	3	AGG	40	chr4	(+)	165040305	165040327	exon3, exon4	NM_152620, NM_001258025	(+)	8307	8329
Ubiquitin	(A,10)	07	12	654965	166655	TRIM60	GCAAAAACGGCAGACAGGAC	4	AGG	55	chr4	(-)	165040227	165040249	exon3, exon4	NM_152620, NM_001258025	(+)	8229	8251
Ubiquitin	(A,11)	07	12	827323	55223	TRIM62	TGCACTGCACGAGCAGCATC	1	AGG	60	chr1	(-)	33181060	33181082	exon1	NM_018207	(-)	35659	35681
Ubiquitin	(A,11)	07	12	215930	55223	TRIM62	GCTGTAGCGCTCCACGATGT	2	TGG	60	chr1	(+)	33181205	33181227	exon1	NM_018207	(-)	35804	35826
Ubiquitin	(A,11)	07	12	215973	55223	TRIM62	GGTCAAGCTCTTCTGCCTCA	3	CGG	55	chr1	(-)	33181117	33181139	exon1	NM_018207	(-)	35716	35738
Ubiquitin	(A,11)	07	12	215987	55223	TRIM62	CATCTGCCTGAGCATCTACC	4	AGG	55	chr1	(-)	33181375	33181397	exon1	NM_018207	(-)	35974	35996
Ubiquitin	(B,2)	07	12	688508	84676	TRIM63	ATGGATCGTCACGGAGTGTA	1	CGG	50	chr1	(-)	26066328	26066350	exon2	NM_032588	(-)	15024	15046
Ubiquitin	(B,2)	07	12	688511	84676	TRIM63	GACGATCCATGATCACCTCG	2	TGG	55	chr1	(+)	26066341	26066363	exon2	NM_032588	(-)	15037	15059
Ubiquitin	(B,2)	07	12	688509	84676	TRIM63	TTATAAGTCGAGCCTGATCC	3	AGG	45	chr1	(-)	26067467	26067489	exon1	NM_032588	(-)	16163	16185
Ubiquitin	(B,2)	07	12	688516	84676	TRIM63	AGATGTCATTGGCACACTTC	4	CGG	45	chr1	(+)	26067341	26067363	exon1	NM_032588	(-)	16037	16059
Ubiquitin	(B,3)	07	12	1012250	55128	TRIM68	GACAGGTGTAACCCCAGTTC	1	TGG	55	chr11	(+)	4605333	4605355	exon2	NM_018073	(-)	6662	6684
Ubiquitin	(B,3)	07	12	1012284	55128	TRIM68	CTAAGGCTACATCCAGGAAT	2	GGG	45	chr11	(-)	4605230	4605252	exon2	NM_018073	(-)	6559	6581
Ubiquitin	(B,3)	07	12	1012241	55128	TRIM68	ACATTGGCCAGCTGCCAATT	3	AGG	50	chr11	(+)	4605272	4605294	exon2	NM_018073	(-)	6601	6623
Ubiquitin	(B,3)	07	12	1012305	55128	TRIM68	GCTGAAGATGTTCTGCAAAG	4	AGG	45	chr11	(-)	4605171	4605193	exon2	NM_018073	(-)	6500	6522
Ubiquitin	(B,4)	07	12	792064	140691	TRIM69	GTCGCCTGGATCGATGTTGG	1	AGG	60	chr15	(-)	44754916	44754938	exon2	NM_182985	(+)	18555	18577
Ubiquitin	(B,4)	07	12	792071	140691	TRIM69	CGGAACCAATCATTGCACAG	2	AGG	50	chr15	(-)	44755017	44755039	exon2	NM_182985	(+)	18656	18678
Ubiquitin	(B,4)	07	12	792069	140691	TRIM69	CTACCAACTTGTCCAGTACA	3	GGG	45	chr15	(-)	44755172	44755194	exon2	NM_182985	(+)	18811	18833
Ubiquitin	(B,4)	07	12	792074	140691	TRIM69	CACCACTTTAGAGGGTAGGT	4	GGG	50	chr15	(-)	44754964	44754986	exon2	NM_182985	(+)	18603	18625
Ubiquitin	(B,5)	07	12	1055094	131405	TRIM71	GAAAGTAGTGCTAGCCGAGG	1	CGG	55	chr3	(+)	32818368	32818390	exon1	NM_001039111	(+)	351	373
Ubiquitin	(B,5)	07	12	1055101	131405	TRIM71	CACTACTTTCTGGTCGCACA	2	CGG	50	chr3	(-)	32818355	32818377	exon1	NM_001039111	(+)	338	360
Ubiquitin	(B,5)	07	12	1055096	131405	TRIM71	CGTCGAGCAGGTTGCTAAGC	3	AGG	60	chr3	(-)	32818422	32818444	exon1	NM_001039111	(+)	405	427
Ubiquitin	(B,5)	07	12	1055105	131405	TRIM71	AGATCTGGAAATCGGTCTCG	4	GGG	50	chr3	(-)	32818092	32818114	exon1	NM_001039111	(+)	75	97
Ubiquitin	(B,6)	07	12	900987	81603	TRIM8	ACGAAAACGTGCAGGCAGAT	1	AGG	50	chr10	(-)	102644663	102644685	exon1	NM_030912	(+)	169	191
Ubiquitin	(B,6)	07	12	901000	81603	TRIM8	TGTAGGCCTGGTTGCACTCT	2	GGG	55	chr10	(-)	102644773	102644795	exon1	NM_030912	(+)	279	301
Ubiquitin	(B,6)	07	12	901010	81603	TRIM8	TGCAAACACAACTTCTGCCG	3	GGG	50	chr10	(+)	102644705	102644727	exon1	NM_030912	(+)	211	233
Ubiquitin	(B,6)	07	12	901015	81603	TRIM8	GAATTGGAAGAACTGCTTCG	4	AGG	45	chr10	(+)	102644626	102644648	exon1	NM_030912	(+)	132	154
Ubiquitin	(B,7)	07	12	906135	114088	TRIM9	ATAGTCATAGTCGGAGACCC	1	CGG	50	chr14	(+)	51094754	51094776	exon1, exon1	NM_015163, NM_052978	(-)	98688	98710
Ubiquitin	(B,7)	07	12	906137	114088	TRIM9	GATGAGCCTATACAGCGAGG	2	CGG	55	chr14	(-)	51094717	51094739	exon1, exon1	NM_015163, NM_052978	(-)	98651	98673
Ubiquitin	(B,7)	07	12	906170	114088	TRIM9	GGCAGGTGATACAGGAGTTG	3	CGG	55	chr14	(+)	51094555	51094577	exon1, exon1	NM_015163, NM_052978	(-)	98489	98511
Ubiquitin	(B,7)	07	12	96436	114088	TRIM9	GATGATGGGCTCCCGATAGA	4	AGG	55	chr14	(+)	51094874	51094896	exon1, exon1	NM_015163, NM_052978	(-)	98808	98830
Ubiquitin	(B,8)	07	12	976540	205860	TRIML2	CAAGCTTGCCACCGAGCTAG	1	AGG	60	chr4	(-)	188101079	188101101	exon3, exon3	NM_173553, NM_001303419	(-)	9808	9830
Ubiquitin	(B,8)	07	12	976544	205860	TRIML2	TCGATGTGTTCAATATTTCC	2	TGG	35	chr4	(+)	188104902	188104924	exon2, exon2	NM_173553, NM_001303419	(-)	13631	13653
Ubiquitin	(B,8)	07	12	976561	205860	TRIML2	CTTGATCGCTTGATTCAGAA	3	GGG	40	chr4	(+)	188101098	188101120	exon3, exon3	NM_173553, NM_001303419	(-)	9827	9849
Ubiquitin	(B,8)	07	12	976554	205860	TRIML2	CTGAGTATAGTATGAGACTC	4	CGG	40	chr4	(-)	188101194	188101216	exon3, exon3	NM_173553, NM_001303419	(-)	9923	9945
Ubiquitin	(B,9)	07	12	936675	11078	TRIOBP	ATGTCGATCTTGGACGAGCC	1	TGG	55	chr22	(+)	37751802	37751824	exon2, exon2, exon12	NM_007032, NM_138632, NM_001039141	(+)	54815	54837
Ubiquitin	(B,9)	07	12	936676	11078	TRIOBP	TGACATCCGTGCAGGAACGC	2	AGG	60	chr22	(-)	37755127	37755149	exon4, exon4, exon14	NM_007032, NM_138632, NM_001039141	(+)	58140	58162
Ubiquitin	(B,9)	07	12	936677	11078	TRIOBP	CTTCCACTGCGAAGTAGAGG	3	TGG	55	chr22	(-)	37754899	37754921	exon3, exon3, exon13	NM_007032, NM_138632, NM_001039141	(+)	57912	57934
Ubiquitin	(B,9)	07	12	936687	11078	TRIOBP	CTTCTTGAAGTTGAGCAGAT	4	CGG	40	chr22	(-)	37751773	37751795	exon2, exon2, exon12	NM_007032, NM_138632, NM_001039141	(+)	54786	54808
Ubiquitin	(B,10)	07	12	841080	56995	TULP4	TGTGGATTCAGTACGAGGGC	1	AGG	55	chr6	(+)	158413135	158413157	exon2, exon2	NM_020245, NM_001007466	(+)	100476	100498
Ubiquitin	(B,10)	07	12	841077	56995	TULP4	TAGTAGCGTCTCCTGCACAC	2	AGG	55	chr6	(-)	158314116	158314138	exon1, exon1	NM_020245, NM_001007466	(+)	1457	1479
Ubiquitin	(B,10)	07	12	841092	56995	TULP4	GACGCTACTATGAGGAAGGC	3	TGG	55	chr6	(+)	158314129	158314151	exon1, exon1	NM_020245, NM_001007466	(+)	1470	1492
Ubiquitin	(B,10)	07	12	841090	56995	TULP4	GTCCCTGCGACAGTGACTAG	4	AGG	60	chr6	(-)	158314195	158314217	exon1, exon1	NM_020245, NM_001007466	(+)	1536	1558
Ubiquitin	(B,11)	07	12	1014769	55236	UBA6	CCATCCCACTTAAGAAAACA	1	TGG	40	chr4	(+)	67682140	67682162	exon3	NM_018227	(-)	66380	66402
Ubiquitin	(B,11)	07	12	1014782	55236	UBA6	CATTATGTCAACAGCATCTG	2	TGG	40	chr4	(-)	67696667	67696689	exon2	NM_018227	(-)	80907	80929
Ubiquitin	(B,11)	07	12	1014780	55236	UBA6	TTAAGTGGGATGGGTGGTCT	3	TGG	50	chr4	(-)	67682130	67682152	exon3	NM_018227	(-)	66370	66392
Ubiquitin	(B,11)	07	12	413395	55236	UBA6	AAATGCCAAGCATGGGATCT	4	AGG	45	chr4	(-)	67678487	67678509	exon5	NM_018227	(-)	62727	62749
Ubiquitin	(C,2)	07	12	806791	10537	UBD	ACATGTCCGGTCTAAGACCA	1	AGG	50	chr6	(-)	29556251	29556273	exon2	NM_006398	(-)	640	662
Ubiquitin	(C,2)	07	12	806776	10537	UBD	GCATGTCCGTTCCGAGGAAT	2	GGG	55	chr6	(-)	29556326	29556348	exon2	NM_006398	(-)	715	737
Ubiquitin	(C,2)	07	12	806788	10537	UBD	GTCATATGGGTTGGCATCAA	3	AGG	45	chr6	(+)	29556294	29556316	exon2	NM_006398	(-)	683	705
Ubiquitin	(C,2)	07	12	806795	10537	UBD	GCAATGATCGAGACTAAGAC	4	GGG	45	chr6	(-)	29556007	29556029	exon2	NM_006398	(-)	396	418
Ubiquitin	(C,3)	07	12	993389	7320	UBE2B	TTGGACTCCATCGATTCTGA	1	AGG	45	chr5	(-)	134388356	134388378	exon5	NM_003337	(+)	17181	17203
Ubiquitin	(C,3)	07	12	993409	7320	UBE2B	TTACAAGAGGACCCACCTGT	2	GGG	50	chr5	(+)	134374384	134374406	exon2	NM_003337	(+)	3209	3231
Ubiquitin	(C,3)	07	12	993395	7320	UBE2B	TTGGCTGGACTGTTAGGATT	3	CGG	45	chr5	(-)	134390240	134390262	exon6	NM_003337	(+)	19065	19087
Ubiquitin	(C,3)	07	12	993406	7320	UBE2B	TCTTCAAAAGGTGTCCCTTC	4	TGG	45	chr5	(-)	134376670	134376692	exon3	NM_003337	(+)	5495	5517
Ubiquitin	(C,4)	07	12	597150	11065	UBE2C	TCTAGCAAGCCCCTTGTGTG	1	GGG	55	chr20	(+)	45815456	45815478	exon4, exon3	NM_181799, NM_001281741	(+)	2881	2903
Ubiquitin	(C,4)	07	12	592184	11065	UBE2C	TCCACGTTGGGGTGATAGCA	2	GGG	55	chr20	(-)	45815625	45815647	exon4, exon4, exon3	NM_007019, NM_181801, NM_181800	(+)	3050	3072
Ubiquitin	(C,4)	07	12	597163	11065	UBE2C	CAGTAGACAAACTGTTGAGC	3	TGG	45	chr20	(-)	45815409	45815431	exon4, exon3	NM_181799, NM_001281741	(+)	2834	2856
Ubiquitin	(C,4)	07	12	592188	11065	UBE2C	CTCGGCAGCATGTGTGTTCA	4	AGG	55	chr20	(-)	45815872	45815894	exon5, exon5, exon5, exon4, exon4	NM_007019, NM_181799, NM_181801, NM_181800, NM_001281741	(+)	3297	3319
Ubiquitin	(C,5)	07	12	641820	7323	UBE2D3	AGAATACACCGCCTTGATAT	1	GGG	40	chr4	(+)	102802608	102802630	exon5, exon5, exon5, exon5, exon4, exon5, exon5, exon5, exon4, exon5	NM_181889, NM_181888, NM_181887, NM_003340, NM_181892, NM_181891, NM_181890, NM_001300795, NM_181893, NM_181886	(-)	8226	8248
Ubiquitin	(C,5)	07	12	641843	7323	UBE2D3	AATGTTCTGCAGGTCCAGTT	2	GGG	45	chr4	(-)	102809799	102809821	exon3, exon3, exon3, exon3, exon2, exon3, exon3, exon2, exon3	NM_181889, NM_181888, NM_181887, NM_003340, NM_181892, NM_181891, NM_181890, NM_181893, NM_181886	(-)	15417	15439
Ubiquitin	(C,5)	07	12	240550	7323	UBE2D3	GTGCAATCTCTGGCACTAGG	3	GGG	55	chr4	(+)	102799432	102799454	exon7, exon7, exon7, exon7, exon6, exon7, exon7, exon7, exon6, exon7	NM_181889, NM_181888, NM_181887, NM_003340, NM_181892, NM_181891, NM_181890, NM_001300795, NM_181893, NM_181886	(-)	5050	5072
Ubiquitin	(C,6)	07	12	952644	51619	UBE2D4	TTGATATCCTGCGGTCTCAG	1	TGG	50	chr7	(+)	43948690	43948712	exon5	NM_015983	(+)	22255	22277
Ubiquitin	(C,6)	07	12	952634	51619	UBE2D4	AGGAGGATCCCTCTGCAAGT	2	CGG	55	chr7	(-)	43938438	43938460	exon2	NM_015983	(+)	12003	12025
Ubiquitin	(C,6)	07	12	952638	51619	UBE2D4	GTGTGCTATCTCTGGCACCA	3	GGG	55	chr7	(-)	43950647	43950669	exon6	NM_015983	(+)	24212	24234
Ubiquitin	(C,6)	07	12	952672	51619	UBE2D4	AGAGATAGCACACACCTACA	4	AGG	45	chr7	(+)	43950657	43950679	exon6	NM_015983	(+)	24222	24244
[truncated: 1,688 more rows]
