# Supplementary material for: DCAF1-based PROTACs with activity against clinically validated targets overcoming intrinsic- and acquired-degrader resistance
Source: Nat Commun. 2024 Jan 4;15:275. doi: 10.1038/s41467-023-44237-4 (PMC10766610; doi:10.1038/s41467-023-44237-4)
Supplement: Supplementary file 6 — Supplementary Data 4 [file 41467_2023_44237_MOESM6_ESM.xlsx]

## Sheet: Supplementary_Data-file_4
symbol	entrez_gene_id	num_reps	num_filtered_reps	logP_RSA_Up	Max log2FoldChange	logP_RSA_Down	Min log2FoldChange	WELL_TYPE_2	log10_Firefly_rep1	log10_Firefly_rep2	log10_Firefly_rep3	WELL_TYPE_2
DCAF1	9730	3	3	-4.22444	0.484975	-0.0400321	0.381428	SA	1.96687	1.9037	1.68936	Sample
RBX1	9978	3	3	-4.16695	0.414975	-0.0475529	0.345597	SA	1.6835	1.79985	1.6573	Sample
PSMB7	5695	3	3	-3.98363	0.295091	-0.0523254	0.221358	SA	2.18476	2.10959	2.06752	Sample
PSMC1	5700	3	3	-3.96744	0.380214	-0.0527239	0.27095	SA	1.91867	1.66507	1.68539	Sample
PSMB6	5694	3	3	-3.92783	0.313281	-0.0507326	0.230104	SA	2.51221	2.20143	2.25652	Sample
PSMD11	5717	3	3	-3.87434	0.284948	-0.0607195	0.2762	SA	1.8655	1.86183	1.75439	Sample
PHIP	55023	3	3	-3.85206	0.347325	-0.0563159	0.251704	SA	2.42006	2.22598	2.40348	Sample
PSMB5	5693	3	3	-3.63554	0.256149	-0.0728057	0.209825	SA	1.9539	1.88337	1.87441	Sample
CCT2	10576	3	3	-3.62932	0.305159	-0.0555168	0.21486	SA	2.03262	1.97286	1.88235	Sample
ZNF207	7756	3	3	-3.61697	0.193103	-0.0715921	0.160285	SA	1.91926	1.86649	1.97177	Sample
UBA3	9039	3	3	-3.61084	0.314029	-0.0571154	0.180288	SA	2.394	2.40245	2.2181	Sample
PSMA7	5688	3	3	-3.5628	0.229975	-0.0599177	0.158187	SA	2.16031	2.06568	1.97988	Sample
PSMC3	5702	3	3	-3.55692	0.278807	-0.0623246	0.200576	SA	2.27905	2.18137	2.25712	Sample
UBAP1	51271	3	3	-3.55106	0.284353	-0.0535213	0.145799	SA	2.34771	2.04377	2.10147	Sample
PA2G4	5036	3	3	-3.53943	0.223488	-0.0611206	0.155963	SA	2.25293	2.10523	2.11252	Sample
PSMD13	5719	3	3	-3.5279	0.275763	-0.0675546	0.185315	SA	2.41424	2.35611	2.50142	Sample
PSMB4	5692	3	3	-3.49391	0.213122	-0.0651381	0.137988	SA	2.12435	1.97988	2.06621	Sample
RPS27A	6233	3	3	-3.46078	0.221877	-0.0703795	0.177025	SA	1.7037	1.47632	1.61237	Sample
PSMB1	5689	3	3	-3.45534	0.275384	-0.0679578	0.172634	SA	2.01654	2.01998	2.10617	Sample
PSMA5	5686	3	3	-3.41262	0.20125	-0.0870495	0.166602	SA	2.03771	1.72277	2.13537	Sample
PSMD6	9861	3	3	-3.39177	0.136062	-0.0927909	0.126355	SA	2.49873	2.24918	2.32989	Sample
PSMB3	5691	3	3	-3.37126	0.279427	-0.0663458	0.173028	SA	2.13846	2.11264	1.89549	Sample
PSMC4	5704	3	3	-3.34605	0.194354	-0.0862313	0.171325	SA	2.51269	2.45308	2.46752	Sample
PDZRN3	23024	3	3	-3.34107	0.147922	-0.0932019	0.121676	SA	2.72859	2.39293	2.53135	Sample
PSMC5	5705	3	3	-3.30672	0.256055	-0.0736155	0.148584	SA	2.12842	2.0821	2.12631	Sample
PSMD2	5708	3	3	-3.30188	0.259792	-0.0719965	0.155587	SA	2.57429	2.50783	2.7089	Sample
PSMB2	5690	3	3	-3.1261	0.248048	-0.075642	0.119957	SA	2.47144	2.25188	2.47003	Sample
PSMA2	5683	3	3	-3.0846	0.140322	-0.113923	0.106472	SA	1.63284	1.56015	1.50414	Sample
PSMD1	5707	3	3	-3.05233	0.119947	-0.117687	0.112028	SA	2.08711	2.15601	2.02585	Sample
PSMC2	5701	3	3	-3.03649	0.153711	-0.108919	0.118419	SA	1.52798	1.60779	1.76999	Sample
PSMA3	5684	3	3	-2.98251	0.164288	-0.0997967	0.113087	SA	1.72705	2.01305	1.77543	Sample
MED7	9443	3	3	-2.94162	0.171487	-0.0969074	0.102632	SA	1.86083	1.75412	1.76849	Sample
HSPA5	3309	3	3	-2.88434	0.221188	-0.0833719	0.102788	SA	1.57253	1.44198	1.40688	Sample
RBBP6	5930	3	3	-2.8635	0.185683	-0.0915584	0.095583	SA	2.13665	1.93878	1.62763	Sample
CDC26	246184	3	3	-2.73244	0.111309	-0.129894	0.0722895	SA	2.43077	2.51735	2.3025	Sample
TCP1	6950	3	3	-2.71695	0.10919	-0.134129	0.0866376	SA	1.72097	1.81022	1.53323	Sample
MED6	10001	3	3	-2.63633	0.160714	-0.10518	0.0647885	SA	1.94491	1.71049	1.91373	Sample
TRIM46	80128	3	3	-2.57414	0.152835	-0.0858225	0.0513121	SA	2.12376	2.05732	2.11608	Sample
ZNRF3	84133	3	3	-2.56589	0.0708005	-0.150351	0.0539706	SA	2.60842	2.66563	2.66927	Sample
CDC23	8697	3	3	-2.55769	0.106555	-0.147348	0.0744147	SA	2.28541	2.17443	2.20038	Sample
MED23	9439	3	3	-2.52804	0.0972361	-0.154654	0.0758785	SA	2.16811	2.1565	1.96943	Sample
TNFAIP3	7128	3	3	-2.50428	0.0889733	-0.13074	0.044174	SA	1.9901	1.9006	2.08315	Sample
UBE2M	9040	3	3	-2.47838	0.1261	-0.0989706	0.0451003	SA	1.8732	1.90385	1.74949	Sample
UBE2Q1	55585	3	3	-2.46816	0.0890845	-0.130317	0.0416091	SA	2.34572	2.37162	2.25125	Sample
UBE2D2	7322	3	3	-2.41824	0.0791257	-0.181653	0.0591927	SA	2.34263	2.41261	2.24626	Sample
KLHL42	57542	3	3	-2.40362	0.0770655	-0.138379	0.0434733	SA	2.42933	2.11219	2.30694	Sample
DCAF6	55827	3	3	-2.35373	0.141816	-0.101451	0.0566896	SA	2.25183	2.09508	2.11661	Sample
TRIM36	55521	3	3	-2.31019	0.115127	-0.126937	0.0439881	SA	1.98491	2.2038	2.20477	Sample
PSMC6	5706	3	3	-2.20002	0.0803309	-0.189155	0.05219	SA	1.61229	1.44915	1.42472	Sample
PSME3	10197	3	3	-2.18151	0.14562	-0.115595	0.051039	SA	2.8538	2.78756	2.78029	Sample
KLHL13	90293	3	3	-2.13734	0.133881	-0.0944359	0.025524	SA	2.5609	2.4344	2.44414	Sample
RNF126	55658	3	3	-2.13537	0.0345414	-0.260558	0.025417	SA	2.39972	2.27433	2.29106	Sample
UBAC1	10422	3	3	-2.12164	0.256997	-0.0687645	0.0337907	SA	2.09367	2.16383	2.07943	Sample
MED31;TXNDC17	51003;84817	3	3	-2.0908	0.0796267	-0.163303	0.042301	SA	1.93274	2.00976	1.88448	Sample
UBA52	7311	3	3	-2.07377	0.0885027	-0.131163	0.0228851	SA	2.14163	2.03844	1.99287	Sample
MED17	9440	3	3	-2.04219	0.0715789	-0.146919	0.0240888	SA	1.60779	1.5135	1.51687	Sample
UBE2S	27338	3	3	-2.01496	0.0883478	-0.121884	0.0239445	SA	2.19961	2.0431	2.23789	Sample
RANGAP1	5905	3	3	-2.00958	0.120032	-0.105595	0.019746	SA	2.13006	2.16161	2.18735	Sample
FBXL16	146330	3	3	-2.00422	0.0570984	-0.201606	0.0366872	SA	1.53093	1.31979	1.43231	Sample
ELOC	6921	3	3	-1.98827	0.101891	-0.144779	0.0272225	SA	1.62134	1.6959	1.60838	Sample
RNF213	57674	3	3	-1.97426	0.0517717	-0.213275	0.0355427	SA	2.12128	1.99738	1.79378	Sample
PIAS3	10401	3	3	-1.95868	0.064742	-0.221869	0.0394843	SA	2.22611	2.12861	2.35442	Sample
NFXL1	152518	3	3	-1.9484	0.0562401	-0.19137	0.0171778	SA	2.54892	2.57036	2.44557	Sample
ANAPC2	29882	3	3	-1.89979	0.0937092	-0.166778	0.0378375	SA	1.80434	1.74095	1.70989	Sample
PSMD10	5716	3	3	-1.87051	0.0548411	-0.255426	0.0325611	SA	1.93387	1.84742	2.22664	Sample
UBE2G1	7326	3	3	-1.84661	0.0506808	-0.256357	0.0283542	SA	2.1294	2.19127	1.89055	Sample
RC3H1	149041	3	3	-1.83857	0.189321	-0.0903272	0.0250114	SA	2.21853	2.22132	2.15814	Sample
UHRF1	29128	3	3	-1.78342	0.0681093	-0.168084	0.00957278	SA	2.59399	2.51465	2.52473	Sample
UBA5	79876	3	3	-1.75367	0.198532	-0.0866403	0.0158693	SA	2.23128	2.27824	2.02513	Sample
HDAC6	10013	3	3	-1.74926	0.184148	-0.0797047	0.0114202	SA	2.05172	2.03201	2.2476	Sample
PHC1	1911	3	3	-1.73377	0.298115	-0.462835	-0.106242	SA	2.31131	2.25234	2.37548	Sample
KCTD13	253980	3	3	-1.72765	0.135009	-0.263129	-0.0768468	SA	2.64816	2.62451	2.4435	Sample
MDM2	4193	3	3	-1.71456	0.0728026	-0.157675	0.0105011	SA	2.28694	2.08826	2.18846	Sample
MIB1	57534	3	3	-1.70359	0.144487	-0.108087	0.00879166	SA	1.69085	1.6411	1.62619	Sample
RELA	5970	3	3	-1.69754	0.0615521	-0.220055	0.0205493	SA	2.06121	2.13335	1.93373	Sample
ZYG11B	79699	3	3	-1.68353	0.0300123	-0.279867	0.00610094	SA	2.49595	2.27887	2.51778	Sample
VHLL	391104	3	3	-1.67659	0.114757	-0.111836	0.00583791	SA	2.14687	2.0808	2.17854	Sample
UBR5	51366	3	3	-1.66417	0.0532067	-0.191813	0.00557547	SA	1.6409	1.63081	1.70326	Sample
RNF20	56254	3	3	-1.65051	0.0769991	-0.187386	0.0123446	SA	2.5439	2.69482	2.4171	Sample
ANAPC10	10393	3	3	-1.64509	0.0462613	-0.275604	0.0186311	SA	2.25825	2.45597	2.32244	Sample
UBE2B	7320	3	3	-1.61963	0.0230535	-0.311078	0.00691573	SA	2.03493	1.71345	2.13333	Sample
BRCA2	675	3	3	-1.61656	0.0956494	-0.123566	-0.0091717	SA	2.06459	1.9059	2.00873	Sample
RBCK1	10616	3	3	-1.59337	0.0910348	-0.161135	0.0101016	SA	1.76103	1.81998	1.70497	Sample
COMMD1	150684	3	3	-1.5843	0.145403	-0.0977323	0.0157875	SA	2.32642	2.33313	2.14916	Sample
PSMD8	5714	3	3	-1.56634	0.0698303	-0.209224	0.020642	SA	2.27859	2.2562	2.44197	Sample
TRAIP	10293	3	3	-1.53862	0.0729233	-0.144351	0.00370512	SA	2.02967	1.82565	2.24262	Sample
MED11	400569	3	3	-1.52005	0.132843	-0.117269	0.0148717	SA	1.74408	1.71883	1.93268	Sample
GTPBP4	23560	3	3	-1.51882	0.117261	-0.126093	0.0147673	SA	2.21624	1.9323	2.22634	Sample
CTSA;NEURL2	5476;140825	3	3	-1.51514	0.0837022	-0.129471	0.00195481	SA	2.48509	2.35066	2.50573	Sample
KLHL3	26249	3	3	-1.50253	0.0804384	-0.903626	-0.145565	SA	2.30441	2.31101	2.30307	Sample
MARCHF9	92979	3	3	-1.50174	0.0390253	-0.243375	0.00201936	SA	2.46471	2.37595	2.38628	Sample
RAB40C	57799	3	3	-1.47535	0.0448914	-0.239229	0.0110562	SA	2.30865	2.46337	2.05228	Sample
TUBB	203068	3	3	-1.47416	0.0214246	-0.412088	0.00397027	SA	2.2231	2.16262	2.16338	Sample
IRF2BP1	26145	3	3	-1.45298	0.0279787	-0.328199	0.00950565	SA	1.64426	1.34901	1.48468	Sample
TPP2	7174	3	3	-1.44483	0.0116286	-0.437007	0.00932084	SA	1.85818	1.98384	1.57512	Sample
RNF40	9810	3	3	-1.4071	0.0714709	-0.174195	0.00772779	SA	1.89303	1.94622	1.77934	Sample
PLK1	5347	3	3	-1.40597	0.0305726	-0.271826	-0.00307417	SA	1.42106	1.47423	1.30718	Sample
ASB6	140459	3	3	-1.38807	0.049416	-0.288913	0.0112557	SA	1.34541	1.66467	1.39336	Sample
UBE2W	55284	3	3	-1.37701	0.0780221	-0.159404	0.00607032	SA	1.83609	1.73823	1.63512	Sample
RNF138	51444	3	3	-1.35909	0.0682007	-0.167213	-0.0494041	SA	2.49096	2.38428	2.41261	Sample
UBR1	197131	3	3	-1.32837	-0.00458073	-0.560436	-0.00731034	SA	1.79783	1.40078	1.6479	Sample
UFD1	7353	3	3	-1.32414	0.037385	-0.248459	-0.00610363	SA	1.77861	1.7467	1.85775	Sample
TNIP1	10318	3	3	-1.30004	0.0932001	-0.159836	0.00139722	SA	2.23167	1.82029	1.80726	Sample
TRIM8	81603	3	3	-1.28867	0.02962	-0.276077	-0.0111069	SA	1.67297	1.67918	1.68265	Sample
CHMP3	51652	3	3	-1.27536	0.041283	-0.298023	-0.00578597	SA	2.14092	2.08912	1.90383	Sample
RFPL2	10739	3	3	-1.26622	0.0576006	-0.200713	-0.000594276	SA	2.27233	2.4267	2.06721	Sample
ANAPC4	29945	3	3	-1.24814	0.0244313	-0.308651	-0.00963836	SA	1.67011	1.55313	1.60858	Sample
TRIM11	81559	3	3	-1.24117	0.0565854	-0.190041	-0.00961683	SA	2.1136	2.12325	2.06929	Sample
GGN	199720	3	3	-1.23945	0.0932527	-0.133705	-0.0420852	SA	1.57117	1.83011	1.86926	Sample
RIPK1	8737	3	3	-1.23523	0.0203939	-0.413665	-0.0020679	SA	1.82666	1.65408	1.41692	Sample
LNX1	84708	3	3	-1.23129	0.0400334	-0.215983	-0.012054	SA	2.23698	2.28754	2.28691	Sample
NHLRC1	378884	3	3	-1.23121	0.0677878	-0.158107	-0.0494488	SA	2.62031	2.44176	2.62803	Sample
PATZ1	23598	3	3	-1.2205	0.0683205	-0.149493	-0.0126312	SA	2.35003	2.25211	2.3307	Sample
UBBP4;UBB	23666;7314	3	3	-1.21465	0.0484399	-0.265241	-0.00908672	SA	1.82054	1.93895	1.77838	Sample
TRIM24	8805	3	3	-1.19919	0.0224029	-0.40999	-0.00969399	SA	1.54615	1.56586	1.34916	Sample
CBLL2	158506	3	3	-1.19439	0.0220221	-0.325248	-0.0152508	SA	2.18329	1.78766	1.77455	Sample
RNF181	51255	3	3	-1.19153	0.02675	-0.298985	-0.0120442	SA	1.73546	1.72332	2.0449	Sample
ATRIP	84126	3	3	-1.18391	0.0937681	-0.160269	-0.000381745	SA	2.21117	2.20608	2.15662	Sample
RNF7	9616	3	3	-1.18106	0.083936	-0.178577	-0.00523445	SA	1.72813	1.71691	1.83909	Sample
MYCBP2	23077	3	3	-1.17917	0.0645174	-0.186137	-0.0160223	SA	2.697	2.41611	2.50943	Sample
DNM1L	10059	3	3	-1.16384	0.107088	-0.150608	-0.0585844	SA	2.31327	2.29644	2.17737	Sample
UFC1	51506	3	3	-1.16131	0.0323046	-0.262897	-0.0155301	SA	1.73264	1.68068	1.65022	Sample
VHL	7428	3	3	-1.15945	-0.00146556	-0.535374	-0.0168988	SA	2.49044	2.33058	2.38306	Sample
E4F1	1877	3	3	-1.15758	0.0552568	-0.253564	-0.00169493	SA	1.96384	1.42985	1.83438	Sample
FBXO3	26273	3	3	-1.15109	0.0230783	-0.417878	-0.00179718	SA	1.54164	1.44751	1.68451	Sample
SKP1	6500	3	3	-1.14002	0.0231247	-0.390733	-0.007372	SA	1.51938	1.5177	1.47542	Sample
UBE3C	9690	3	3	-1.1391	0.0516712	-0.253099	-0.01281	SA	1.27875	1.32623	1.33676	Sample
RNF114	55905	3	3	-1.12814	0.0311496	-0.344052	-0.0132174	SA	1.92918	1.83068	1.81862	Sample
UBA7	7318	3	3	-1.11998	0.0482234	-0.266649	-0.00869183	SA	1.75202	1.66158	1.79009	Sample
MED20	9477	3	3	-1.11456	0.00418324	-0.571665	-0.0142724	SA	2.10589	2.10264	1.76246	Sample
KLHL20	27252	3	3	-1.10917	0.114412	-0.140082	-0.00966741	SA	2.30551	2.25615	2.22967	Sample
CDKN1A	1026	3	3	-1.10291	0.0102173	-0.521022	-0.00504888	SA	1.44198	1.27955	1.4712	Sample
RAB40B	10966	3	3	-1.09231	0.0594888	-0.225505	-0.0241282	SA	2.34998	2.10601	2.15859	Sample
HERC6	55008	3	3	-1.09136	0.0403808	-0.235096	-0.0205656	SA	1.93171	1.87406	2.10075	Sample
RNF11	26994	3	3	-1.07991	0.0423255	-0.210123	-0.0201817	SA	2.24474	2.12352	2.31784	Sample
LRR1	122769	3	3	-1.0703	0.0263334	-0.326723	-0.0120663	SA	1.86439	2.14121	1.88983	Sample
FBXO7	25793	3	3	-1.06076	0.0638592	-0.233264	-0.0131147	SA	1.94781	1.33574	1.59925	Sample
FBXO5	26271	3	3	-1.05645	0.018813	-0.370231	-0.0128405	SA	1.65618	1.40734	1.33566	Sample
TRIM62	55223	3	3	-1.04445	0.00988149	-0.411039	-0.0230077	SA	2.58315	2.47181	2.37299	Sample
SH3RF1	57630	3	3	-1.03764	0.00449685	-0.622504	-0.00890517	SA	1.45699	1.46022	1.42689	Sample
B3GNT4;DIABLO	79369;56616	3	3	-1.03256	0.0202701	-0.359091	-0.0169199	SA	2.50965	2.55767	2.45032	Sample
TTC3	7267	3	3	-1.02834	0.0960693	-0.151641	-0.017208	SA	2.39349	2.27361	2.43295	Sample
CBLB	868	3	3	-1.02245	0.0282409	-0.393837	-0.0153553	SA	1.599	1.41886	1.51759	Sample
HUWE1	10075	3	3	-1.01093	0.0410069	-0.214177	-0.0364297	SA	2.27594	2.25365	2.2601	Sample
PAX6	5080	3	3	-1.0091	0.0191227	-0.341065	-0.0210042	SA	1.85754	1.78046	1.92422	Sample
PSMA4	5685	3	3	-1.00121	0.0743732	-0.23029	-0.0725362	SA	1.60783	1.6487	1.5837	Sample
DCAF8	50717	3	3	-0.9988	0.0849322	-0.186944	-0.0437192	SA	2.29897	2.32687	2.38683	Sample
UBE2C	11065	3	3	-0.995199	0.0556702	-0.40619	-0.0961799	SA	1.41275	1.53446	1.45048	Sample
ACVR1B	91	3	3	-0.992597	0.0262714	-0.429002	-0.0167927	SA	1.75993	1.63763	1.77344	Sample
TXNIP	10628	3	3	-0.970473	0.0760205	-0.162435	-0.0481577	SA	2.31631	2.18694	2.02713	Sample
KMT2D	8085	3	3	-0.965816	0.0747973	-0.142642	-0.0259402	SA	2.03295	1.84549	2.11951	Sample
TTK	7272	3	3	-0.948263	0.0350425	-0.278444	-0.0222601	SA	2.17702	2.07334	1.98916	Sample
SIAH1	6477	3	3	-0.945888	0.0419004	-0.249386	-0.0224361	SA	1.64984	1.68567	1.6077	Sample
RPA2	6118	3	3	-0.936546	0.0739109	-0.166343	-0.045172	SA	1.92591	1.84034	1.63324	Sample
ANAPC13	25847	3	3	-0.929381	0.0276125	-0.381981	-0.0158351	SA	1.68967	1.60582	1.46141	Sample
CDK2	1017	3	3	-0.9286	0.077909	-0.255206	-0.0254384	SA	1.8826	2.14466	1.87298	Sample
SH3RF2	153769	3	3	-0.924702	0.0684948	-0.230023	-0.0292333	SA	2.04229	1.96766	1.98402	Sample
UBE2V2	7336	3	3	-0.923924	0.052834	-0.211023	-0.024614	SA	2.20645	2.26589	2.18909	Sample
RNF170	81790	3	3	-0.921593	-0.00317645	-0.708608	-0.0228736	SA	1.30769	1.65786	1.6913	Sample
CCNB1	891	3	3	-0.919266	0.0238884	-0.386092	-0.0260891	SA	2.3986	2.20876	2.05579	Sample
UEVLD	55293	3	3	-0.916169	0.00723832	-0.544643	-0.0262664	SA	2.11047	2.17632	1.84301	Sample
KLHL12	59349	3	3	-0.903856	0.0385416	-0.264303	-0.0257749	SA	2.23569	2.23859	2.1174	Sample
NEURL1B	54492	3	3	-0.900981	0.0297483	-0.282717	-0.0304579	SA	2.56472	2.57428	2.50712	Sample
MED24	9862	3	3	-0.894701	0.0657206	-0.156379	-0.0335501	SA	2.25965	2.03444	2.15578	Sample
TRIM26	7726	3	3	-0.891658	0.0378309	-0.238309	-0.0310709	SA	2.10938	2.22197	2.14711	Sample
RNF175	285533	3	3	-0.890899	0.0255743	-0.33017	-0.0235039	SA	1.2831	1.47729	1.39501	Sample
FBXO28	23219	3	3	-0.890141	0.0199136	-0.419461	-0.0274605	SA	1.7919	1.53748	1.37638	Sample
RNF149	284996	3	3	-0.883338	0.0817834	-0.255892	-0.0313964	SA	2.19857	2.26563	2.30886	Sample
MARCHF10	162333	3	3	-0.881078	0.0117248	-0.391767	-0.028242	SA	2.23228	2.17533	2.0652	Sample
BIRC2	329	3	3	-0.87807	0.00869646	-0.531339	-0.028291	SA	2.18363	2.00665	2.06157	Sample
RFPL4B	442247	3	3	-0.87732	0.020791	-0.439686	-0.0204849	SA	1.48167	1.40647	1.54246	Sample
HSPB1	3315	3	3	-0.876569	0.014383	-0.468978	-0.0245426	SA	1.90451	1.74436	1.4975	Sample
MARCHF8	220972	3	3	-0.863137	0.0310556	-0.268529	-0.0322394	SA	2.28439	2.31976	2.35312	Sample
BCOR	54880	3	3	-0.859431	0.0334312	-0.348545	-0.0199783	SA	1.4506	1.29677	1.4838	Sample
UBE2J2	118424	3	3	-0.857951	0.162671	-0.150878	-0.0286536	SA	2.27459	2.44797	2.33438	Sample
UBE2D1	7321	3	3	-0.850267	0.0334139	-0.334121	-0.0802626	SA	1.58595	1.53173	1.72782	Sample
PSMD5	5711	3	3	-0.848374	0.011985	-0.389185	-0.0298826	SA	1.66785	1.71831	1.77401	Sample
RAD23B	5887	3	3	-0.848312	0.0423252	-0.247533	-0.0404088	SA	2.17807	2.21015	1.89375	Sample
RAB40AL	282808	3	3	-0.846363	0.0203184	-0.335111	-0.05832	SA	2.56995	2.57799	2.31115	Sample
CNOT4	4850	3	3	-0.841784	0.0282138	-0.313997	-0.0298798	SA	2.36859	2.34878	2.11243	Sample
TRIP12	9320	3	3	-0.830875	0.00957487	-0.563971	-0.0235609	SA	1.70376	1.51272	1.54485	Sample
PELI3	246330	3	3	-0.827164	0.0749938	-0.150131	-0.0583566	SA	2.40343	2.26112	2.3243	Sample
NEURL1	9148	3	3	-0.825094	0.0262943	-0.277023	-0.0349009	SA	1.90404	1.63559	1.77151	Sample
PSMA8	143471	3	3	-0.822933	0.0039888	-0.475026	-0.0351829	SA	2.19117	1.93125	2.07323	Sample
ANAPC15	25906	3	3	-0.819339	-0.0139133	-0.84764	-0.0229841	SA	1.66254	1.71144	1.7528	Sample
UBE2G2	7327	3	3	-0.814962	0.0831215	-0.177261	-0.0542108	SA	2.40932	2.3803	2.22242	Sample
DCAF12	25853	3	3	-0.81218	0.00950133	-0.504569	-0.0289402	SA	1.67808	2.04096	2.00064	Sample
RFFL	117584	3	3	-0.805771	0.0394789	-0.285432	-0.0296094	SA	1.76155	1.86506	1.68167	Sample
RNF25	64320	3	3	-0.805721	0.038385	-0.310592	-0.0573007	SA	1.83771	1.6668	1.74661	Sample
SUMO2;LOC105371814	6613;105371814	3	3	-0.799325	0.0214279	-0.610062	-0.114308	SA	2.11603	2.19914	2.26833	Sample
TNKS2	80351	3	3	-0.798686	0.00810698	-0.471174	-0.0317268	SA	1.84882	1.43074	1.69727	Sample
PCBP2	5094	3	3	-0.797274	0.00967374	-0.52904	-0.0245812	SA	2.36671	2.19327	2.27916	Sample
TRIM63	84676	3	3	-0.795863	0.0192042	-0.340423	-0.0367517	SA	2.3257	1.93286	2.22076	Sample
PRKACB	5567	3	3	-0.794792	0.074798	-0.206133	-0.065	SA	2.31474	2.19446	2.30595	Sample
ATRX	546	3	3	-0.787602	0.0377153	-0.263544	-0.0768969	SA	1.47922	1.51573	1.40985	Sample
TOP2A	7153	3	3	-0.78673	0.00356318	-0.509087	-0.0306382	SA	2.09605	1.96528	2.08573	Sample
TRIOBP	11078	3	3	-0.77766	0.00140887	-0.470075	-0.0378675	SA	1.85613	1.86548	1.96845	Sample
SOCS1	8651	3	3	-0.776965	0.00277405	-0.456421	-0.0341723	SA	2.5541	2.51325	2.56353	Sample
HACE1	57531	3	3	-0.775576	0.0119469	-0.435402	-0.0315191	SA	1.38205	1.52711	1.41464	Sample
TSG101	7251	3	3	-0.77211	0.0153392	-0.472824	-0.0351285	SA	1.53017	1.49534	1.45509	Sample
XBP1	7494	3	3	-0.770035	-0.00375073	-0.517031	-0.0346085	SA	2.64017	2.56163	2.63481	Sample
SOCS3	9021	3	3	-0.765894	-0.00717088	-0.598653	-0.0384939	SA	1.97668	1.95674	1.91926	Sample
CTR9	9646	3	3	-0.762454	0.053201	-0.284327	-0.0356892	SA	2.13399	2.29659	2.08162	Sample
RAPSN	5913	3	3	-0.76108	0.0141502	-0.372776	-0.0351445	SA	2.35136	2.39153	2.3859	Sample
RNF115	27246	3	3	-0.760394	0.0264997	-0.425284	-0.0269823	SA	1.89281	1.64772	2.01838	Sample
DCAF16	54876	3	3	-0.756284	-0.0275497	-0.980356	-0.0365095	SA	2.06017	2.22895	1.97585	Sample
ZNRF1	84937	3	3	-0.755298	0.0289717	-0.264772	-0.0400007	SA	2.34314	2.52534	2.45003	Sample
UBE3D	90025	3	3	-0.751505	-0.0305856	-0.90156	-0.0358238	SA	2.31047	2.26826	2.27574	Sample
PSME4	23198	3	3	-0.749356	0.161218	-0.111545	-0.0460849	SA	2.51512	2.35069	2.20202	Sample
RUSC1	23623	3	3	-0.748102	0.0783234	-0.295138	-0.0301229	SA	1.65599	1.74426	1.95805	Sample
RNF141	50862	3	3	-0.746744	0.00922953	-0.572259	-0.0281242	SA	1.99543	1.96152	2.20722	Sample
TRIM71	131405	3	3	-0.746065	0.00414894	-0.442371	-0.0361274	SA	1.90368	1.91217	2.07433	Sample
AMBRA1	55626	3	3	-0.745387	-0.00194425	-0.639901	-0.0282106	SA	1.77611	1.419	1.46572	Sample
TRIM72	493829	3	3	-0.740648	-0.00400327	-0.549886	-0.0401085	SA	1.92317	1.89337	1.83656	Sample
RNF220	55182	3	3	-0.739972	-0.0228775	-0.788131	-0.0365955	SA	1.51052	1.58749	1.36393	Sample
KDM4A	9682	3	3	-0.735253	0.0949665	-0.38003	-0.0312697	SA	1.95541	2.03862	2.11064	Sample
DDB2	1643	3	3	-0.73458	0.0151202	-0.509653	-0.0368331	SA	1.66628	1.63331	1.82605	Sample
MARCHF4	57574	3	3	-0.733907	0.0362318	-0.243836	-0.0406287	SA	2.00129	1.89911	2.10169	Sample
FBXW12	285231	3	3	-0.73055	0.0178656	-0.43915	-0.0352246	SA	1.76944	1.88128	1.59137	Sample
FBXW9	84261	3	3	-0.727202	0.0276368	-0.381468	-0.0296819	SA	1.49339	1.46316	1.3922	Sample
FBXL15	79176	3	3	-0.723862	0.0196623	-0.421575	-0.0357894	SA	1.49245	1.40145	1.46555	Sample
RNF122	79845	3	3	-0.722815	0.14333	-0.649648	-0.122167	SA	2.52574	2.3636	2.44877	Sample
CBLL1	79872	3	3	-0.721862	-0.0299748	-0.969033	-0.0382652	SA	2.32469	2.30689	2.18488	Sample
FBXO41	150726	3	3	-0.719201	0.0485156	-0.36573	-0.0322973	SA	1.26698	1.39227	1.52988	Sample
TMEM129	92305	3	3	-0.718536	2.31703e-05	-0.617576	-0.0396684	SA	2.34599	2.18312	2.09365	Sample
SPSB3	90864	3	3	-0.711909	0.0427549	-0.389644	-0.0395832	SA	1.61076	1.58326	1.39876	Sample
UBE2N	7334	3	3	-0.709267	0.00505697	-0.431665	-0.0386776	SA	2.40256	2.36063	2.40364	Sample
TRIM13	10206	3	3	-0.707587	0.0394659	-0.301395	-0.0478017	SA	2.18641	2.07023	2.04691	Sample
DCAF5	8816	3	3	-0.702687	0.0491206	-0.32928	-0.0376787	SA	2.53135	2.51573	2.29147	Sample
WDTC1	23038	3	3	-0.699409	-0.0174183	-0.70072	-0.0394959	SA	1.84515	1.48718	1.77437	Sample
TSPAN17	26262	3	3	-0.69813	0.0882323	-0.353157	-0.099211	SA	2.5329	2.45368	2.3748	Sample
RNF166	115992	3	3	-0.697447	-0.00787412	-0.608996	-0.043734	SA	2.06105	2.10689	2.19462	Sample
SKP2	6502	3	3	-0.697348	0.0217191	-0.319855	-0.0516806	SA	1.64	1.42146	1.68721	Sample
DDB1	1642	3	3	-0.694229	0.0605485	-0.391179	-0.0924209	SA	1.68961	1.30777	1.52571	Sample
TRIM43	129868	3	3	-0.690276	-0.00653181	-0.55515	-0.0438435	SA	2.34474	2.3483	2.06952	Sample
RNF182	221687	3	3	-0.683144	0.0121094	-0.48554	-0.0416364	SA	1.74967	1.68167	1.63563	Sample
RNF167	26001	3	3	-0.681851	0.00623451	-0.487208	-0.0391293	SA	1.8441	1.70684	1.61435	Sample
TRIM32	22954	3	3	-0.679915	-0.0179059	-0.704658	-0.0405244	SA	2.23293	2.23511	2.2944	Sample
ITCH	83737	3	3	-0.674123	0.00163805	-0.595627	-0.0421126	SA	1.38673	1.68933	1.28592	Sample
RNF19B	127544	3	3	-0.673481	-0.00793186	-0.590799	-0.0408806	SA	2.28045	2.3958	2.46619	Sample
TRIM55	84675	3	3	-0.672198	0.0103389	-0.376348	-0.0409476	SA	2.32181	2.22155	2.36283	Sample
FBXO4	26272	3	3	-0.670916	0.0383705	-0.332144	-0.0420034	SA	1.4728	1.34149	1.79012	Sample
MAD2L1	4085	3	3	-0.667717	-0.00867749	-0.716544	-0.0428178	SA	2.24734	2.08476	1.91445	Sample
OSTM1	28962	3	3	-0.665323	0.0203465	-0.453742	-0.106789	SA	1.56957	1.71009	1.55522	Sample
SPART	23111	3	3	-0.661979	0.035451	-0.277497	-0.0410587	SA	1.85728	1.76448	1.59981	Sample
ZNRF2	223082	3	3	-0.657191	0.0188085	-0.339077	-0.0619587	SA	2.07873	1.89584	2.14829	Sample
TRIM64C	646754	3	3	-0.655	-0.026922	-0.849843	-0.0426587	SA	2.21647	2.1869	2.3168	Sample
OS9	10956	3	3	-0.649886	0.03967	-0.316435	-0.0712969	SA	2.41965	2.50771	2.57198	Sample
TRIM64B	642446	3	3	-0.648058	0.0596905	-0.171136	-0.0475197	SA	2.18116	2.32974	2.21794	Sample
NEDD4	4734	3	3	-0.646799	0.000527488	-0.581795	-0.045981	SA	1.66169	1.70319	1.49021	Sample
GPR37	2861	3	3	-0.645543	0.0252331	-0.37737	-0.0601263	SA	1.76733	1.82706	1.66811	Sample
FAAP20	199990	3	3	-0.644914	-8.02929e-05	-0.670916	-0.0448798	SA	1.37758	1.31233	1.5813	Sample
RFPL3	10738	3	3	-0.644822	0.0176402	-0.721061	-0.135111	SA	2.73592	2.51338	2.66564	Sample
RNF133	168433	3	3	-0.643383	0.0265796	-0.375837	-0.0501417	SA	2.2534	2.26513	2.11484	Sample
UBE2U	148581	3	3	-0.643032	0.00588745	-0.457508	-0.0469576	SA	2.47514	2.19527	2.36617	Sample
RNF165	494470	3	3	-0.639276	0.0149526	-0.475578	-0.0449672	SA	2.32981	2.43918	2.33665	Sample
WSB2	55884	3	3	-0.637401	-0.0150303	-0.8001	-0.0452994	SA	1.65268	1.57217	1.60754	Sample
ANAPC16	119504	3	3	-0.636153	0.00373252	-0.477233	-0.0474696	SA	1.44855	1.5431	1.55837	Sample
KCNH2	3757	3	3	-0.634284	-0.0409622	-1.15852	-0.0469935	SA	1.56322	1.48564	1.54164	Sample
PEX2	5828	3	3	-0.632417	-0.00768581	-0.706631	-0.0459965	SA	1.83744	1.25394	1.66058	Sample
DNAJA1	3301	3	3	-0.628691	0.0257631	-0.373286	-0.0442484	SA	2.24077	2.10127	2.22926	Sample
UBE2H	7328	3	3	-0.62776	0.0224299	-0.397986	-0.0496098	SA	1.89327	1.88932	1.72892	Sample
RNF121	55298	3	3	-0.627451	-0.023605	-0.78603	-0.0494061	SA	2.08723	1.97455	1.98843	Sample
USP27X	389856	3	3	-0.622504	-0.0228391	-0.903856	-0.0483762	SA	1.6148	1.60346	1.57894	Sample
DTX3L	151636	3	3	-0.620785	0.0245338	-0.389701	-0.0724737	SA	2.06807	2.48878	2.35128	Sample
ASB9	140462	3	3	-0.620654	-0.0294691	-0.886357	-0.0488994	SA	1.72568	1.62017	1.86211	Sample
AXIN2	8313	3	3	-0.619422	0.074131	-0.237468	-0.04767	SA	1.43462	1.44878	1.59673	Sample
RHOBTB3	22836	3	3	-0.617576	0.0236083	-0.340568	-0.0452836	SA	2.01582	2.01649	2.02673	Sample
RNF4	6047	3	3	-0.615119	0.0232283	-0.40267	-0.0494729	SA	2.34527	2.30007	2.19779	Sample
NUB1	51667	3	3	-0.613892	0.00145071	-0.597442	-0.0477244	SA	2.1779	2.37648	2.0817	Sample
MEX3A	92312	3	3	-0.611442	0.0224441	-0.449377	-0.048653	SA	1.92197	1.81419	2.11064	Sample
KLHL36	79786	3	3	-0.609783	0.0162112	-0.497821	-0.0690631	SA	2.36157	2.1979	2.26206	Sample
TRAF5	7188	3	3	-0.608996	-0.01951	-0.916943	-0.0402118	SA	2.22841	2.21145	2.39338	Sample
ANKIB1	54467	3	3	-0.607775	-0.00580187	-0.580599	-0.0501491	SA	1.45186	1.51428	1.34916	Sample
RNF10	9921	3	3	-0.606555	-0.00414944	-0.526744	-0.0514964	SA	1.78619	1.89593	1.4546	Sample
TRIM45	80263	3	3	-0.605946	0.0487483	-0.222777	-0.0467234	SA	2.07531	2.13028	1.76008	Sample
SLC22A18	5002	3	3	-0.605336	-0.00531105	-0.60351	-0.0505078	SA	1.611	1.5954	1.37092	Sample
MKRN1	23608	3	3	-0.604119	0.00811769	-0.397467	-0.0468948	SA	2.79573	2.66257	2.74624	Sample
FBXO24	26261	3	3	-0.60351	-0.0399178	-1.24018	-0.0494817	SA	1.94243	1.85257	1.97745	Sample
TMBIM6	7009	3	3	-0.60233	0.0354126	-0.321814	-0.0695607	SA	1.88576	1.85397	1.94123	Sample
RNF180	285671	3	3	-0.595632	0.0448835	-0.219602	-0.0572989	SA	2.63868	2.45918	2.42144	Sample
RNF186	54546	3	3	-0.594418	0.0145837	-0.438579	-0.0479672	SA	1.94821	1.76208	1.95844	Sample
HERC1	8925	3	3	-0.58996	0.114708	-0.574032	-0.0583103	SA	2.50594	2.36661	2.42334	Sample
UBXN11	91544	3	3	-0.58441	0.0252091	-0.377882	-0.0590573	SA	2.34562	2.52638	2.34719	Sample
UBC	7316	3	3	-0.583591	0.0454478	-0.443169	-0.0495168	SA	1.59547	1.39343	1.3044	Sample
HECTD3	79654	3	3	-0.577018	0.000703898	-0.5429	-0.0500846	SA	2.01712	1.70454	1.8415	Sample
MALT1	10892	3	3	-0.576422	0.0326149	-0.290826	-0.0540139	SA	1.84177	1.92319	1.72772	Sample
RNF187	149603	3	3	-0.575231	-0.0120781	-0.7556	-0.0517338	SA	2.08304	2.16348	1.94327	Sample
UBA1	7317	3	3	-0.569886	0.0594701	-0.22505	-0.0507214	SA	2.09387	1.94958	1.84816	Sample
OBI1	79596	3	3	-0.569787	0.109581	-0.387338	-0.0594963	SA	1.76439	1.28646	1.65453	Sample
HAMP	57817	3	3	-0.565743	0.0132507	-0.519365	-0.0540536	SA	2.56645	2.38836	2.50758	Sample
SASH1	23328	3	3	-0.565094	0.00117829	-1.08053	-0.153283	SA	2.44538	2.64276	2.59988	Sample
RNF6	6049	3	3	-0.562792	0.00221914	-0.525597	-0.0514624	SA	1.90436	1.86099	1.89509	Sample
TNIP3	79931	3	3	-0.561024	0.00522686	-0.545806	-0.0530691	SA	2.08753	1.98407	1.67748	Sample
SNX9	51429	3	3	-0.560436	0.0211293	-0.448315	-0.0530729	SA	2.13623	1.9591	1.77252	Sample
TRIM5	85363	3	3	-0.558163	0.00318093	-0.514509	-0.114797	SA	2.40388	2.02033	2.34122	Sample
WDSUB1	151525	3	3	-0.555737	-0.0360147	-1.07816	-0.0563013	SA	1.55056	1.37273	1.26956	Sample
PRICKLE1	144165	3	3	-0.55515	-0.000791274	-0.677981	-0.0459325	SA	2.2972	2.09503	2.55083	Sample
NSMCE1	197370	3	3	-0.551054	-0.0181443	-0.709267	-0.0566764	SA	2.42563	2.40444	2.31911	Sample
BCL10	8915	3	3	-0.549886	-0.000796374	-0.525024	-0.0566861	SA	2.26991	2.18976	2.34995	Sample
ASB8	140461	3	3	-0.535374	0.00823156	-0.444707	-0.0580815	SA	1.98491	1.69223	2.08978	Sample
SMAD3	4088	3	3	-0.534821	0.0272337	-0.489018	-0.110922	SA	2.27608	2.37255	2.22412	Sample
UBE2A	7319	3	3	-0.531915	0.0529566	-0.248923	-0.0587234	SA	2.04794	2.01355	1.58174	Sample
KLHL9	55958	3	3	-0.531339	-0.00508379	-0.73055	-0.0520509	SA	2.36832	2.191	2.26804	Sample
KLHL15	80311	3	3	-0.530764	-0.0111678	-0.653103	-0.0571834	SA	2.64872	2.35425	2.5716	Sample
FBXW8	26259	3	3	-0.530619	0.0147904	-0.405802	-0.0858378	SA	1.75015	1.4368	1.58753	Sample
HERC4	26091	3	3	-0.529614	-0.0114176	-0.681205	-0.0591353	SA	1.60359	1.73353	1.73571	Sample
TRIM31	11074	3	3	-0.526744	-0.0155975	-0.668356	-0.0591538	SA	2.14191	1.77111	2.21244	Sample
RAD18	56852	3	3	-0.523308	-0.0114674	-0.829428	-0.0590587	SA	1.85205	1.54793	1.99594	Sample
UBE2Z	65264	3	3	-0.522164	-0.0147208	-0.707949	-0.0580299	SA	2.33104	2.53105	2.17648	Sample
HERC5	51191	3	3	-0.521593	-0.0258634	-0.884092	-0.0601646	SA	1.82638	1.57231	1.57181	Sample
SPSB2	84727	3	3	-0.517608	0.0450631	-0.23785	-0.0654383	SA	1.91217	1.99036	1.71984	Sample
RAB40A	142684	3	3	-0.514188	0.0339429	-0.254029	-0.0601697	SA	2.39444	2.25963	2.41499	Sample
UBE2NL	389898	3	3	-0.511919	-0.0264183	-0.894697	-0.0610519	SA	2.05513	1.88459	1.87259	Sample
MC1R	4157	3	3	-0.507956	-0.00703619	-0.559848	-0.0610271	SA	1.90288	2.16777	2.13981	Sample
MAP3K1	4214	3	3	-0.507391	0.0365625	-0.320345	-0.0615947	SA	2.11939	1.90603	1.39116	Sample
SQSTM1	8878	3	3	-0.506826	-0.000950869	-0.492783	-0.0611496	SA	2.02665	2.12598	2.11579	Sample
TRIM56	81844	3	3	-0.505697	-0.0194365	-0.773495	-0.0612517	SA	2.4778	2.09205	2.38238	Sample
MARCHF2	51257	3	3	-0.503442	-0.0252517	-0.824373	-0.0617205	SA	1.88829	1.84177	1.81297	Sample
UBR2	23304	3	3	-0.501991	0.0627409	-0.399274	-0.0995835	SA	1.86323	1.76061	1.75905	Sample
MEX3B	84206	3	3	-0.501753	-0.0337898	-0.968228	-0.0561877	SA	2.10193	1.77275	2.00318	Sample
RNF24	11237	3	3	-0.500628	-0.030669	-0.911538	-0.0562869	SA	1.76542	1.43661	1.86497	Sample
CLU	1191	3	3	-0.498943	0.0561974	-0.363094	-0.058454	SA	2.25055	2.50798	2.31537	Sample
GAN	8139	3	3	-0.49726	0.0604847	-0.222323	-0.0592702	SA	1.76762	1.82767	1.63264	Sample
ZRANB3	84083	3	3	-0.493901	0.0397331	-0.398033	-0.0629628	SA	1.65242	1.77186	1.67844	Sample
SMAD2	4087	3	3	-0.49055	-0.0318739	-0.931726	-0.060871	SA	1.97824	1.67968	1.87191	Sample
KIF18A	81930	3	3	-0.488878	0.00993938	-0.501753	-0.0598084	SA	2.2163	2.08625	1.9294	Sample
LRRK2	120892	3	3	-0.488526	0.00430166	-0.616961	-0.113458	SA	2.10894	2.14048	2.15916	Sample
RNF128	79589	3	3	-0.487764	-0.0278178	-0.86611	-0.057483	SA	2.60611	2.58896	2.25169	Sample
MOCS3	27304	3	3	-0.476681	-0.0342447	-1.04531	-0.0622521	SA	2.21787	1.9668	2.27563	Sample
ASB5	140458	3	3	-0.475663	0.0883612	-0.454032	-0.0989048	SA	2.66404	2.6387	2.61842	Sample
FBXO25	26260	3	3	-0.475026	-0.00384097	-0.658802	-0.0616737	SA	1.61829	1.48167	1.34626	Sample
SCN5A	6331	3	3	-0.474475	-0.00113735	-0.530764	-0.0623849	SA	1.78603	1.82394	1.87033	Sample
UBA6	55236	3	3	-0.472824	0.0304222	-0.482993	-0.0644938	SA	1.31241	1.42935	1.28099	Sample
LNX2	222484	3	3	-0.468758	0.0667062	-0.750149	-0.152378	SA	1.6498	1.41757	1.61291	Sample
TRIM52	84851	3	3	-0.467333	-0.013045	-0.655633	-0.0592427	SA	2.12001	1.86557	2.35949	Sample
FBXL20	84961	3	3	-0.46405	-0.0327016	-1.11637	-0.0596732	SA	1.82681	1.72335	1.90968	Sample
UBE2L6	9246	3	3	-0.463504	-0.0322165	-0.93643	-0.0594673	SA	2.25939	2.34688	2.5079	Sample
CHD5	26038	3	3	-0.462411	-0.0173621	-0.794454	-0.0623857	SA	2.49677	2.48834	2.19965	Sample
KLHL22	84861	3	3	-0.458228	0.0206727	-0.431707	-0.110995	SA	2.04358	1.90307	1.57153	Sample
PSMB10	5699	3	3	-0.458052	-0.0161435	-0.868344	-0.0561401	SA	1.83902	1.85917	1.6894	Sample
TULP4	56995	3	3	-0.456421	0.000761391	-0.499505	-0.0599778	SA	1.84252	1.70094	1.72709	Sample
MARCHF1	55016	3	3	-0.454792	-0.0311909	-0.984423	-0.0640627	SA	2.40754	2.16131	2.38073	Sample
RAD51	5888	3	3	-0.454555	0.0165885	-0.353557	-0.0893581	SA	2.09311	1.97647	2.17819	Sample
RAD23A	5886	3	3	-0.452988	0.00485031	-0.569886	-0.096621	SA	1.69877	1.74328	1.91191	Sample
RAG2	5897	3	3	-0.452928	0.0761299	-0.4852	-0.0783021	SA	2.33245	2.40713	2.27491	Sample
DZIP3	9666	3	3	-0.449377	0.00861093	-0.561304	-0.0640555	SA	2.16261	1.98653	1.75205	Sample
NXN	64359	3	3	-0.447217	0.0070658	-0.605707	-0.0647953	SA	2.12721	2.20306	2.26125	Sample
CRY2	1408	3	3	-0.446678	0.012971	-0.54	-0.067935	SA	1.75036	1.90098	1.91126	Sample
PCGF2	7703	3	3	-0.445695	0.049638	-0.351838	-0.0684268	SA	1.52687	1.41757	1.3843	Sample
NLK	51701	3	3	-0.443446	-0.0495932	-1.25916	-0.0652384	SA	2.60468	2.54068	2.43374	Sample
UBE2D4	51619	3	3	-0.441296	-0.0427401	-1.21271	-0.0654072	SA	1.86494	1.88115	1.7333	Sample
MED10	84246	3	3	-0.438614	0.0443084	-0.24153	-0.0650376	SA	1.91398	1.57181	1.81903	Sample
HM13	81502	3	3	-0.437007	0.000675024	-0.546992	-0.0620719	SA	2.45917	2.32427	2.29619	Sample
FBXO30	84085	3	3	-0.435937	0.00455684	-0.620654	-0.0693826	SA	1.69082	1.53505	1.5888	Sample
TAB2	23118	3	3	-0.435402	-0.0247254	-0.934076	-0.0701579	SA	1.76614	1.75373	1.57017	Sample
UBE2I	7329	3	3	-0.432521	-0.0157661	-0.678625	-0.105998	SA	2.02439	1.91559	2.00217	Sample
LRRC41	10489	3	3	-0.432468	0.0467882	-0.42356	-0.0711648	SA	1.35959	1.31275	1.25959	Sample
WWP1	11059	3	3	-0.431017	0.0333443	-0.330719	-0.095809	SA	1.73233	1.97293	1.62566	Sample
HERC2	8924	3	3	-0.42847	-0.0186963	-0.816471	-0.0664929	SA	1.58774	1.77177	1.45693	Sample
TRIM44	54765	3	3	-0.426432	0.051184	-0.726101	-0.0674772	SA	2.45346	2.49965	2.58777	Sample
HPRT1	3251	3	3	-0.423693	-0.0325203	-1.11546	-0.0620036	SA	2.39909	2.22632	2.29404	Sample
GLMN	11146	3	3	-0.423163	0.00994706	-0.636234	-0.0672747	SA	1.91111	2.04005	1.83586	Sample
PEX10	5192	3	3	-0.422719	0.0677205	-0.291005	-0.07604	SA	2.31887	2.11195	1.86891	Sample
MSL2	55167	3	3	-0.422081	0.0155612	-0.471724	-0.087962	SA	2.06565	2.1362	2.00983	Sample
RHOBTB1	9886	3	3	-0.421589	0.00442104	-0.621887	-0.0937721	SA	1.73695	1.79596	1.87777	Sample
DNAJC2	27000	3	3	-0.419461	-0.0132733	-0.739297	-0.0676307	SA	2.26135	2.18498	2.43709	Sample
RNF113A	7737	3	3	-0.418158	0.0485213	-0.403404	-0.100252	SA	1.72312	1.46216	1.79398	Sample
WAC	51322	3	3	-0.417878	-0.033193	-1.0677	-0.0722819	SA	2.36437	2.31253	2.15595	Sample
AKT1	207	3	3	-0.414191	-0.014784	-0.782536	-0.0615715	SA	1.39869	1.47355	1.74273	Sample
FANCL	55120	3	3	-0.412614	-0.0196752	-0.945888	-0.0724134	SA	1.87894	1.72555	1.86534	Sample
RNFT2	84900	3	3	-0.412088	-0.0470781	-1.23227	-0.0676484	SA	1.47593	1.42915	1.43729	Sample
MED12	9968	3	3	-0.40999	-0.00799959	-0.768653	-0.0672555	SA	2.27944	2.2586	2.22952	Sample
KBTBD7	84078	3	3	-0.408418	-0.0276256	-0.982795	-0.0686916	SA	1.88371	1.71441	1.31292	Sample
UBQLN4	56893	3	3	-0.407371	-0.0361726	-1.00661	-0.0650012	SA	2.26813	2.17875	2.15048	Sample
TRIM23	373	3	3	-0.40689	0.0406116	-0.991615	-0.0941062	SA	2.37162	2.19871	2.31729	Sample
RNF17	56163	3	3	-0.406848	-0.0106511	-0.809328	-0.0731622	SA	1.46844	1.6817	1.80301	Sample
ANAPC7	51434	3	3	-0.405279	0.00936714	-0.57661	-0.0652315	SA	1.75807	1.41706	1.81875	Sample
FBXW4	6468	3	3	-0.404235	0.0228683	-0.539052	-0.0671232	SA	1.35713	1.27992	1.37544	Sample
SCAMP3	10067	3	3	-0.401333	0.0236791	-0.398506	-0.0723692	SA	1.81179	1.96983	1.64718	Sample
SNCAIP	9627	3	3	-0.399025	0.00353868	-0.510219	-0.0707506	SA	2.1824	2.34612	1.98653	Sample
MARCHF3	115123	3	3	-0.398506	-0.0285319	-0.86909	-0.0664706	SA	2.57613	2.60712	2.73145	Sample
ACTG1	71	3	3	-0.396948	0.018703	-0.371249	-0.0755369	SA	1.8262	1.80547	1.6438	Sample
UBXN1	51035	3	3	-0.39591	0.0123653	-0.49614	-0.0706186	SA	1.77759	1.8171	1.40973	Sample
TRIML2	205860	3	3	-0.390733	0.0225858	-0.55879	-0.0710286	SA	2.2193	2.0496	2.03994	Sample
RPLP0	6175	3	3	-0.390515	0.062476	-0.364474	-0.0942537	SA	1.7848	1.56847	1.79417	Sample
WSB1	26118	3	3	-0.389701	0.00907649	-0.565094	-0.0710401	SA	1.92472	2.008	1.88899	Sample
UBE2R2	54926	3	3	-0.389185	0.0107294	-0.403191	-0.0671499	SA	2.64218	2.50949	2.40685	Sample
RNF130	55819	3	3	-0.388259	0.00317217	-0.453165	-0.0853303	SA	1.92087	1.77557	1.9076	Sample
LEO1	123169	3	3	-0.387122	0.0408035	-0.332964	-0.0763157	SA	2.32754	2.43067	2.30011	Sample
KLHL7	55975	3	3	-0.383007	0.0537417	-0.363533	-0.0770956	SA	1.67221	1.54793	1.70154	Sample
RLIM	51132	3	3	-0.382494	0.0266364	-0.682665	-0.0727369	SA	1.55635	1.2566	1.32319	Sample
LOC102723704;UBE2D3	102723704;7323	3	3	-0.380442	-0.0600957	-1.48968	-0.0707807	SA	1.62308	1.50573	1.47673	Sample
ASB16	92591	3	3	-0.37993	-0.0544777	-1.40597	-0.0721742	SA	2.14805	1.72632	1.99782	Sample
AREL1	9870	3	3	-0.378905	-0.00784364	-0.608385	-0.0723018	SA	1.47937	1.53048	1.92122	Sample
SHARPIN	81858	3	3	-0.378393	-0.00850701	-0.641947	-0.0684393	SA	2.06367	1.90506	1.9263	Sample
EPS15	2060	3	3	-0.376866	0.00782506	-0.560683	-0.130007	SA	2.32075	2.23605	2.20603	Sample
TRIM37	4591	3	3	-0.376859	-0.0320251	-0.938001	-0.0726467	SA	2.25979	2.06644	2.2355	Sample
SAE1	10055	3	3	-0.372776	-0.0343667	-1.03934	-0.074154	SA	2.41158	2.43219	2.15381	Sample
ASB4	51666	3	3	-0.372267	-0.0214885	-0.767963	-0.0692803	SA	2.10829	1.90756	2.07266	Sample
BIRC3	330	3	3	-0.370231	-0.00232055	-0.643032	-0.0723427	SA	1.69113	1.40226	1.32358	Sample
TNFRSF1B	7133	3	3	-0.369723	-0.00487908	-0.727871	-0.0789512	SA	1.63559	1.6167	1.73746	Sample
NAE1	8883	3	3	-0.36838	0.0446262	-0.281766	-0.0760092	SA	1.9281	1.86072	1.68258	Sample
KCTD11	147040	3	3	-0.366676	-0.0628573	-1.57657	-0.0797652	SA	2.51701	2.48007	2.39812	Sample
ZSWIM2	151112	3	3	-0.363131	-0.0649582	-1.58559	-0.0705464	SA	2.38084	2.24542	2.22294	Sample
RNF125	54941	3	3	-0.360605	-0.0295226	-0.962607	-0.0753353	SA	2.33001	2.28651	2.29753	Sample
UBE3A	7337	3	3	-0.360038	-0.0151865	-0.664526	-0.0782056	SA	1.52903	1.46885	1.31792	Sample
TRIM21	6737	3	3	-0.356069	-0.0360044	-1.00495	-0.0783001	SA	2.39959	2.38736	2.44503	Sample
ELOB	6923	3	3	-0.354914	0.0361154	-0.881799	-0.139511	SA	2.07734	1.9794	2.12923	Sample
TRIM28	10155	3	3	-0.354561	0.0300112	-0.629868	-0.0700785	SA	1.66811	1.31018	1.58286	Sample
LTN1	26046	3	3	-0.353982	-0.00962453	-0.757784	-0.132719	SA	2.0998	2.15512	2.29944	Sample
UHRF2	115426	3	3	-0.352694	-0.0111996	-0.655	-0.0791832	SA	1.6374	1.65193	1.69904	Sample
SHPRH	257218	3	3	-0.352553	-0.0376358	-1.19727	-0.0703483	SA	1.52762	1.306	1.42815	Sample
UBE2E1	7324	3	3	-0.351991	0.0513978	-0.727735	-0.0821732	SA	2.34098	2.53077	2.36331	Sample
UBE2E2	7325	3	3	-0.349546	0.00852028	-0.426345	-0.0721319	SA	1.76707	1.36335	1.62818	Sample
KBTBD13	390594	3	3	-0.349046	-0.0190298	-0.850267	-0.0824373	SA	1.57952	1.57696	1.59835	Sample
DYRK2	8445	3	3	-0.346047	-0.00506052	-0.687266	-0.0831249	SA	2.42253	2.44669	2.15909	Sample
MVB12A	93343	3	3	-0.345884	-0.00949186	-0.725865	-0.10171	SA	1.66069	1.39855	1.52893	Sample
ABRAXAS1	84142	3	3	-0.345049	0.0101089	-0.500628	-0.078378	SA	2.03202	2.02006	2.02425	Sample
UBD	10537	3	3	-0.344052	-0.0635073	-1.52621	-0.072736	SA	2.63702	2.46569	2.62612	Sample
SMAD7	4092	3	3	-0.343554	-0.0482925	-1.30733	-0.0797453	SA	2.4691	2.38394	2.42376	Sample
RING1	6015	3	3	-0.343055	0.000322846	-0.588392	-0.0784932	SA	2.13085	2.06975	2.01193	Sample
FBXL21P	26223	3	3	-0.342558	0.0355407	-0.713167	-0.0832948	SA	1.27733	1.25149	1.57732	Sample
RNF145	153830	3	3	-0.340071	-0.053749	-1.38475	-0.0837801	SA	2.43195	2.50426	2.1483	Sample
VPS8	23355	3	3	-0.335606	-0.0109433	-0.649947	-0.0805466	SA	1.45048	1.40654	1.57911	Sample
CUL2	8453	3	3	-0.335064	0.0475953	-0.35141	-0.091114	SA	2.15343	2.04952	2.06593	Sample
PHF14	9678	3	3	-0.329677	-0.0275802	-0.917716	-0.0805771	SA	1.8861	1.75659	1.82646	Sample
PARK7	11315	3	3	-0.328692	-0.00306981	-0.728554	-0.0786103	SA	2.26332	2.24125	2.33279	Sample
SPOP	8405	3	3	-0.324413	0.0222896	-0.450999	-0.106899	SA	1.91411	2.1506	2.36886	Sample
TRIM58	25893	3	3	-0.324266	-0.0655305	-1.69754	-0.0789596	SA	2.53981	2.43019	2.40462	Sample
TRAF1	7185	3	3	-0.323775	-0.0591984	-1.56126	-0.0822033	SA	1.96445	2.22923	2.17487	Sample
TRIM3	10612	3	3	-0.322794	-0.0577387	-1.43904	-0.0752156	SA	2.47774	2.62269	2.71066	Sample
DPF1	8193	3	3	-0.322304	-0.0300733	-0.991777	-0.0744985	SA	1.6632	1.83816	1.47656	Sample
AKTIP	64400	3	3	-0.321324	0.00547761	-0.605336	-0.0798272	SA	1.43921	1.3831	1.49766	Sample
PSMF1	9491	3	3	-0.320396	-0.0107593	-0.732564	-0.0948583	SA	1.52368	1.42234	1.55936	Sample
UFL1	23376	3	3	-0.319855	0.00764732	-0.573389	-0.0828393	SA	1.68096	1.40064	1.36838	Sample
PINK1	65018	3	3	-0.319597	-0.00482569	-0.669635	-0.0886685	SA	1.851	1.83814	1.56104	Sample
RNF135	84282	3	3	-0.317411	-0.00111325	-0.530189	-0.079934	SA	2.6409	2.579	2.5394	Sample
TRIM40	135644	3	3	-0.313024	0.00935349	-0.416207	-0.0804612	SA	2.28299	2.05504	2.20088	Sample
RAG1	5896	3	3	-0.312051	-0.0160391	-0.878821	-0.088116	SA	1.77076	1.49294	1.68057	Sample
PSME1	5720	3	3	-0.311078	-0.0506547	-1.27434	-0.0766554	SA	2.47752	2.2953	2.36994	Sample
FBXO6	26270	3	3	-0.307196	-0.0215306	-0.973874	-0.0889577	SA	1.61389	1.28285	1.85827	Sample
ASB10	136371	3	3	-0.306712	-0.0522927	-1.35409	-0.0893311	SA	1.48911	1.44326	1.26991	Sample
ANAPC11	51529	3	3	-0.306228	-0.0129313	-0.760394	-0.0877655	SA	1.9677	1.61013	2.0315	Sample
ZFAND6	54469	3	3	-0.305841	-0.0221454	-0.8316	-0.0852324	SA	2.54372	2.32071	2.29402	Sample
HECW1	23072	3	3	-0.305744	0.0150063	-0.897834	-0.0827201	SA	2.44054	2.23406	2.2411	Sample
DNAJA3	9093	3	3	-0.30526	-0.0198461	-0.854997	-0.0773513	SA	1.776	1.96434	1.67951	Sample
RASSF1	11186	3	3	-0.304776	-0.0763229	-1.79703	-0.0777796	SA	2.1172	2.22233	2.04744	Sample
RNF41	10193	3	3	-0.304058	0.0413448	-0.487415	-0.0918618	SA	1.41667	1.66305	1.40247	Sample
KLHL21	9903	3	3	-0.302843	-0.0382505	-1.1038	-0.0898884	SA	1.9461	1.62131	1.42075	Sample
HSPA8	3312	3	3	-0.302372	0.0222131	-0.42847	-0.0862846	SA	2.3315	2.48483	2.37819	Sample
SPRTN	83932	3	3	-0.301877	-0.00412038	-0.663252	-0.0900362	SA	1.75433	1.71951	1.51434	Sample
SPSB4	92369	3	3	-0.301395	-0.0705049	-1.65869	-0.083214	SA	1.90943	1.94504	2.05583	Sample
PIAS2	9063	3	3	-0.300431	-0.0596281	-1.48011	-0.0856624	SA	2.05537	2.0078	2.0578	Sample
RNF112	7732	3	3	-0.300074	-0.00173545	-0.524452	-0.101098	SA	1.77863	1.74233	1.85644	Sample
CBX8	57332	3	3	-0.29893	0.00818143	-0.861116	-0.13767	SA	2.2754	2.25405	2.52503	Sample
TRIM9	114088	3	3	-0.297789	-0.00401609	-0.783709	-0.142563	SA	2.39518	2.33516	2.44412	Sample
RALA	5898	3	3	-0.297061	-0.0251198	-0.920041	-0.0793255	SA	1.67109	1.26644	1.42802	Sample
FAF1	11124	3	3	-0.295619	-0.0359531	-1.06423	-0.0869546	SA	2.17424	2.04706	1.98918	Sample
CXCR4	7852	3	3	-0.291783	0.00197257	-0.938759	-0.0885976	SA	1.99169	1.70976	2.13425	Sample
ARIH2	10425	3	3	-0.289391	-0.0317118	-0.949056	-0.0845089	SA	1.66264	1.78772	1.6592	Sample
RNF146	81847	3	3	-0.287958	-0.0419046	-1.15945	-0.0861813	SA	1.99254	1.61919	1.72322	Sample
LONRF3	79836	3	3	-0.286153	0.0191601	-1.00121	-0.0945806	SA	2.41947	2.522	2.44047	Sample
HSPD1	3329	3	3	-0.284339	0.0395026	-1.46859	-0.134713	SA	2.55118	2.5663	2.53936	Sample
PJA1	64219	3	3	-0.283224	0.0121799	-0.541739	-0.0976562	SA	1.96113	1.82011	1.91604	Sample
NDFIP2	54602	3	3	-0.282717	-0.0318926	-0.989321	-0.0888638	SA	2.13798	1.8893	1.7716	Sample
KCTD10	83892	3	3	-0.280342	-0.0431046	-1.19439	-0.0893765	SA	1.76384	1.73183	1.76716	Sample
RNF150	57484	3	3	-0.278116	0.0274972	-0.505793	-0.121879	SA	1.63747	1.66099	1.51235	Sample
NSD1	64324	3	3	-0.277971	-0.0521881	-1.31046	-0.089632	SA	2.25158	2.41613	2.15022	Sample
RNF14	9604	3	3	-0.276668	0.0104046	-0.558084	-0.0935123	SA	2.33223	2.35726	2.33004	Sample
TEX14	56155	3	3	-0.27655	-0.0781075	-1.92638	-0.0897124	SA	1.80186	1.84408	1.85858	Sample
LONRF2	164832	3	3	-0.275604	-0.0402647	-1.08606	-0.0821131	SA	2.36906	2.47529	2.48926	Sample
STX8	9482	3	3	-0.274658	-0.068882	-1.61566	-0.0899837	SA	2.14401	2.33008	2.079	Sample
BCL2	596	3	3	-0.274186	-0.0670337	-1.66692	-0.0881301	SA	1.5694	1.45252	1.46925	Sample
RFWD3	55159	3	3	-0.273714	-0.00461128	-0.673559	-0.0902726	SA	1.99281	1.85594	1.8969	Sample
ABRAXAS2	23172	3	3	-0.273071	0.00731271	-0.476681	-0.0999405	SA	1.88974	1.80162	1.89696	Sample
LOC101929243;ILRUN	101929243;64771	3	3	-0.270883	-0.0208138	-0.742677	-0.0906406	SA	1.82359	2.04037	2.02821	Sample
TREX1	11277	3	3	-0.268529	-0.0169352	-0.752187	-0.0963385	SA	2.07516	1.92225	1.64928	Sample
SOCS5	9655	3	3	-0.267589	-0.0321702	-1.02834	-0.0840465	SA	2.25455	2.36764	2.56412	Sample
PHF7	51533	3	3	-0.26689	0.0355765	-0.541033	-0.113015	SA	2.15892	2.20959	2.2849	Sample
DTX2	113878	3	3	-0.26618	-0.0157101	-0.875819	-0.0969629	SA	1.98423	1.57249	1.94205	Sample
TBC1D7-LOC100130357;TBC1D7	107080638;51256	3	3	-0.265241	-0.0278279	-0.937215	-0.0914278	SA	2.08076	1.86896	1.79272	Sample
FZD5	7855	3	3	-0.263834	-0.0615926	-1.69614	-0.0973927	SA	1.64722	1.49016	1.78569	Sample
DCUN1D1	54165	3	3	-0.263366	-0.0434697	-1.20111	-0.094983	SA	1.95893	1.75259	1.94042	Sample
CRY1	1407	3	3	-0.262897	-0.0560408	-1.57914	-0.0904944	SA	2.16543	2.03686	2.09978	Sample
PSMB8	5696	3	3	-0.261888	0.0361778	-1.07079	-0.0993765	SA	2.52339	2.43234	2.5618	Sample
SUGT1	10910	3	3	-0.261065	0.0310786	-0.531218	-0.0922578	SA	1.63208	1.55113	1.25339	Sample
SIAH2	6478	3	3	-0.260558	-0.0257882	-0.952232	-0.0899354	SA	2.39053	2.25318	2.07486	Sample
RNF169	254225	3	3	-0.259426	0.0303944	-0.792988	-0.127259	SA	1.96273	1.58277	1.6768	Sample
PRKAR1A	5573	3	3	-0.259018	0.0180195	-1.01093	-0.118677	SA	2.10071	2.22142	2.09727	Sample
ASB13	79754	3	3	-0.258222	-0.0263442	-0.942728	-0.0856195	SA	2.4879	2.43616	2.32458	Sample
ZBTB16	7704	3	3	-0.256922	0.0105119	-0.529557	-0.110677	SA	2.2953	2.10823	2.27884	Sample
NGFR	4804	3	3	-0.256823	-0.0710085	-1.75809	-0.0927114	SA	2.08551	2.10874	2.27112	Sample
MED1	5469	3	3	-0.256357	0.0064991	-0.822445	-0.0930469	SA	2.32879	2.2606	2.16027	Sample
ASB2	51676	3	3	-0.253099	-0.00605474	-0.569293	-0.0895274	SA	2.04014	2.16286	2.20084	Sample
TNIP2	79155	3	3	-0.251241	-0.0382938	-1.15387	-0.0946549	SA	2.47539	2.45007	2.17414	Sample
RNF139	11236	3	3	-0.250777	-0.025987	-0.844709	-0.0857297	SA	1.86069	2.01667	2.03757	Sample
PSME2	5721	3	3	-0.25044	-0.002878	-0.704001	-0.0936287	SA	1.37794	1.31898	1.36868	Sample
TRIM10	10107	3	3	-0.250313	-0.0488932	-1.29486	-0.0997026	SA	2.47921	2.56204	2.39188	Sample
ARRB1	408	3	3	-0.249386	0.000220858	-0.618191	-0.0931063	SA	1.94867	1.78071	1.95188	Sample
SMAD6	4091	3	3	-0.248923	-0.0490714	-1.35085	-0.093171	SA	2.24994	2.08286	2.15921	Sample
LTBR	4055	3	3	-0.246608	-0.0362486	-1.18296	-0.101119	SA	2.34337	2.26019	2.34524	Sample
MID2	11043	3	3	-0.245683	-0.0138088	-0.746065	-0.0929569	SA	2.54146	2.58319	2.41985	Sample
IRF2BPL	64207	3	3	-0.245166	0.0147436	-0.59231	-0.103201	SA	2.4225	2.49424	2.50571	Sample
STUB1	10273	3	3	-0.243836	-0.023096	-0.909998	-0.0931553	SA	1.35765	1.47724	1.36269	Sample
FARSB;TRIM61	10056;391712	3	3	-0.243375	-0.0359838	-1.17728	-0.101682	SA	1.81983	1.64276	1.88224	Sample
RNF44	22838	3	3	-0.242452	-0.00384491	-0.548136	-0.0912099	SA	2.40612	2.44515	2.31515	Sample
CUL5	8065	3	3	-0.24107	-0.0713328	-1.75367	-0.0938109	SA	1.68631	1.60032	1.68032	Sample
FBXO47	494188	3	3	-0.240609	-0.0381096	-1.20883	-0.102424	SA	1.71253	1.60653	2.02604	Sample
PPARA	5465	3	3	-0.239689	-0.0512914	-1.47654	-0.102751	SA	2.00131	2.03993	2.09087	Sample
BABAM2	9577	3	3	-0.239229	0.007014	-0.968161	-0.0969029	SA	2.44915	2.60544	2.15712	Sample
KLHL25	64410	3	3	-0.238309	-0.0206189	-0.798686	-0.0921697	SA	2.12318	1.95186	2.15627	Sample
SOCS7	30837	3	3	-0.23785	-0.0358778	-1.07641	-0.092264	SA	2.57	2.24967	2.45159	Sample
FEM1C	56929	3	3	-0.236488	-0.00793892	-0.759708	-0.0965832	SA	1.34869	1.25547	1.86109	Sample
RABGEF1	27342	3	3	-0.235511	0.0237519	-0.670422	-0.128389	SA	2.38685	2.03195	2.19298	Sample
MDM4	4194	3	3	-0.23418	0.0175837	-0.551931	-0.103579	SA	2.31288	2.18994	2.16631	Sample
RNF215	200312	3	3	-0.233264	-0.0179097	-1.00971	-0.0927059	SA	2.43427	2.30887	2.4588	Sample
TRIM59	286827	3	3	-0.230977	-0.0769247	-1.91468	-0.0909252	SA	2.35291	2.25887	2.37001	Sample
RNF222	643904	3	3	-0.22915	-0.0190325	-0.720531	-0.0978769	SA	2.74222	2.71771	2.68236	Sample
MAD2L2	10459	3	3	-0.228425	0.00786738	-0.863643	-0.137952	SA	2.41095	2.44166	2.36747	Sample
RSPRY1	89970	3	3	-0.227782	-0.0482361	-1.25715	-0.0990549	SA	2.27473	2.27679	2.21062	Sample
UVSSA	57654	3	3	-0.226871	-0.0897208	-2.04587	-0.0991626	SA	2.269	2.39057	1.9403	Sample
PJA2	9867	3	3	-0.22505	-0.0455659	-1.24316	-0.0999834	SA	2.56273	2.42151	2.25939	Sample
FAF2	23197	3	3	-0.224595	-0.00936803	-0.972792	-0.106155	SA	2.43428	2.11983	2.55431	Sample
ZFAND5	7763	3	3	-0.223686	-0.0181972	-1.01338	-0.105713	SA	1.81772	1.77177	1.4805	Sample
KLHL40	131377	3	3	-0.221415	-0.0304626	-0.899268	-0.0908364	SA	2.06659	2.17019	2.05375	Sample
RNF151	146310	3	3	-0.220782	0.00791126	-0.450387	-0.099737	SA	2.3127	2.20908	2.23849	Sample
UBE2V1	7335	3	3	-0.218696	0.00936852	-0.431017	-0.0914913	SA	2.64816	2.66071	2.53936	Sample
PER1	5187	3	3	-0.215886	-0.0341773	-0.977111	-0.103916	SA	2.65581	2.72906	2.70609	Sample
RNF13	11342	3	3	-0.215531	-0.075836	-2.00779	-0.108303	SA	2.15777	2.27812	2.26972	Sample
NKD2	85409	3	3	-0.215271	-0.0376044	-1.07292	-0.127044	SA	2.21072	2.08108	1.91555	Sample
PSMB9	5698	3	3	-0.21508	-0.0121514	-1.05895	-0.0922951	SA	2.56871	2.28924	2.49621	Sample
BARD1	580	3	3	-0.21435	-0.00937525	-0.776965	-0.107672	SA	1.44369	1.25339	1.616	Sample
RNF183	138065	3	3	-0.213275	-0.0631954	-1.5176	-0.0966299	SA	1.80288	1.66581	1.81869	Sample
HLTF	6596	3	3	-0.212004	0.0140167	-1.05935	-0.174978	SA	2.17787	2.51871	2.20486	Sample
SPSB1	80176	3	3	-0.211923	-0.0535058	-1.34761	-0.101468	SA	1.60434	1.51573	1.73346	Sample
RYBP	23429	3	3	-0.209479	-0.0315371	-1.10024	-0.12924	SA	1.66906	1.62029	1.40152	Sample
FBXL4	26235	3	3	-0.207428	-0.032425	-1.00165	-0.110045	SA	2.40565	2.39507	2.2975	Sample
FBXW11	23291	3	3	-0.20653	-0.00958951	-0.779747	-0.110733	SA	2.22774	2.22915	2.38474	Sample
KLHL17	339451	3	3	-0.204851	0.00878218	-0.841513	-0.107539	SA	1.63193	1.79961	1.7079	Sample
TRAF6	7189	3	3	-0.204738	-0.0245247	-0.977453	-0.0969242	SA	2.49768	2.49103	2.2778	Sample
RNF208	727800	3	3	-0.20429	-0.00664313	-0.832868	-0.110597	SA	2.0618	2.16172	1.50094	Sample
GSK3B	2932	3	3	-0.203842	-0.0738048	-1.8593	-0.103823	SA	2.05287	1.48868	1.8433	Sample
ASB15	142685	3	3	-0.201709	0.00383453	-0.629931	-0.114163	SA	1.41116	1.49896	1.3295	Sample
NUP62	23636	3	3	-0.201606	-0.00199516	-0.692879	-0.0974041	SA	2.02146	1.96003	2.00516	Sample
FBXL2	25827	3	3	-0.200713	-0.0230249	-0.970645	-0.1115	SA	1.84459	1.65287	2.02309	Sample
UBE2F	140739	3	3	-0.198928	-0.0519974	-1.29693	-0.0990334	SA	2.22965	2.28179	2.26551	Sample
KLHL8	57563	3	3	-0.198482	-0.00849645	-0.715218	-0.111331	SA	2.61464	2.49463	2.45358	Sample
HERC3	8916	3	3	-0.196701	-0.0535342	-1.38253	-0.105786	SA	1.9043	1.8036	1.88871	Sample
NEUROD2	4761	3	3	-0.194921	-0.00735895	-0.609102	-0.0997668	SA	2.21342	2.20344	2.23184	Sample
TRIB2	28951	3	3	-0.194032	-0.0111921	-0.825094	-0.113077	SA	2.40869	2.15393	2.16772	Sample
ASB12	142689	3	3	-0.193144	-0.066716	-1.57273	-0.103355	SA	2.07382	2.19064	1.94867	Sample
RB1	5925	3	3	-0.192701	-0.039702	-1.17746	-0.103864	SA	2.35463	2.25243	2.20432	Sample
TRIM17	51127	3	3	-0.192678	-0.0124589	-0.646799	-0.102957	SA	2.49876	2.3562	2.45812	Sample
FBXL13	222235	3	3	-0.189598	-0.000586034	-0.681138	-0.107368	SA	1.56747	1.4494	1.6108	Sample
PML	5371	3	3	-0.188713	-0.0189677	-0.766583	-0.106599	SA	2.02504	1.78243	1.78854	Sample
FBXO11	80204	3	3	-0.18868	-0.0205653	-0.870582	-0.118154	SA	2.14569	2.18302	1.88969	Sample
RNF144B	255488	3	3	-0.188397	-0.0321647	-0.995881	-0.109545	SA	2.25399	2.20555	2.2421	Sample
TRIM67	440730	3	3	-0.186418	-0.037065	-1.09846	-0.106367	SA	2.5822	2.59617	2.39865	Sample
CISH	1154	3	3	-0.185178	-0.0626446	-1.49088	-0.106084	SA	2.53973	2.45515	2.39129	Sample
BRAP	8315	3	3	-0.184737	-0.0729981	-1.71171	-0.109328	SA	2.28291	2.29043	2.32365	Sample
PRKAR2A	5576	3	3	-0.184213	0.0225688	-1.58523	-0.134474	SA	2.24815	2.33257	2.50879	Sample
UBR4	23352	3	3	-0.180334	-0.09314	-2.48095	-0.104299	SA	1.97865	1.8434	1.79422	Sample
TRIM42	287015	3	3	-0.179455	-0.0602801	-1.4969	-0.0994119	SA	2.55976	2.62189	2.57867	Sample
NSMCE2	286053	3	3	-0.179016	-0.068565	-1.62096	-0.103172	SA	2.43151	2.25519	2.56271	Sample
UBE2K	3093	3	3	-0.178629	-0.0319807	-0.935645	-0.107976	SA	1.78226	1.57516	1.75088	Sample
TRIM15	89870	3	3	-0.17742	0.000888004	-1.32326	-0.112448	SA	2.47901	2.35114	2.47617	Sample
TRAF7	84231	3	3	-0.176822	-0.0654339	-1.72315	-0.109152	SA	2.56315	2.50616	2.42966	Sample
PIAS4	51588	3	3	-0.176384	-0.0457673	-1.31781	-0.103729	SA	2.279	2.40594	2.31583	Sample
BRCA1	672	3	3	-0.175946	-0.0680404	-1.69333	-0.117632	SA	2.50751	2.26558	2.31115	Sample
KMT2C	58508	3	3	-0.175508	-0.0505235	-1.46353	-0.118424	SA	2.26999	2.17282	2.42984	Sample
NSD2	7468	3	3	-0.17507	0.000181617	-0.62776	-0.109492	SA	1.67268	1.6911	1.61229	Sample
TRAF2	7186	3	3	-0.173455	-0.042999	-1.14186	-0.115544	SA	2.5466	2.7585	2.63291	Sample
AGL	178	3	3	-0.172483	0.0150284	-0.696567	-0.108072	SA	2.60251	2.54333	2.55687	Sample
RNF111	54778	3	3	-0.170699	-0.00265019	-0.807559	-0.120108	SA	1.91396	1.45911	1.89011	Sample
RALB	5899	3	3	-0.169391	0.000755336	-0.58479	-0.113525	SA	2.08659	1.87864	2.09488	Sample
IKBKG	8517	3	3	-0.168955	0.0158337	-0.815893	-0.106008	SA	1.96053	1.59694	1.62134	Sample
PCNP	57092	3	3	-0.167213	-0.067549	-1.60381	-0.114099	SA	2.55053	2.18466	2.15144	Sample
RNF123	63891	3	3	-0.166886	-0.00134448	-1.00484	-0.10771	SA	2.39871	2.31952	2.21753	Sample
UFM1	51569	3	3	-0.165474	-0.0478885	-1.30628	-0.107185	SA	2.36071	2.21041	2.35537	Sample
SYTL4	94121	3	3	-0.164416	-0.0386389	-1.12269	-0.163611	SA	2.02473	2.01084	2.15651	Sample
RNF214	257160	3	3	-0.162435	-0.0471056	-1.25815	-0.115087	SA	2.08121	2.08895	1.97993	Sample
MID1	4281	3	3	-0.162223	-0.00239668	-1.22469	-0.127402	SA	1.96355	2.27118	2.14922	Sample
BFAR	51283	3	3	-0.160702	-0.0404832	-1.17068	-0.113333	SA	2.72181	2.693	2.64049	Sample
MARCHF11	441061	3	3	-0.160517	-0.00630496	-0.58719	-0.110214	SA	2.53547	2.39342	2.45213	Sample
RNF148	378925	3	3	-0.158539	-0.00727164	-0.700064	-0.123788	SA	2.2258	2.3706	2.06136	Sample
GAPDH	2597	3	3	-0.157675	-0.0814894	-2.06814	-0.117401	SA	1.50557	1.89885	1.77568	Sample
DTX3	196403	3	3	-0.157243	-0.0299759	-0.969839	-0.113311	SA	2.17441	2.27608	2.2121	Sample
HSPBP1	23640	3	3	-0.156811	-0.0202001	-0.835955	-0.113694	SA	1.85743	1.81952	1.77594	Sample
TRPC4AP	26133	3	3	-0.155085	-0.00509297	-0.731221	-0.118184	SA	2.06179	2.07796	2.30688	Sample
PCGF1	84759	3	3	-0.153793	-0.00886342	-0.894701	-0.110317	SA	1.84939	1.93539	1.77217	Sample
CDKN2A	1029	3	3	-0.153362	-0.0177137	-0.764517	-0.119023	SA	1.927	1.83495	1.86955	Sample
PELI1	57162	3	3	-0.152931	-0.0392237	-1.26825	-0.126577	SA	2.40221	2.26497	2.37297	Sample
STING1	340061	3	3	-0.151377	-0.0342399	-0.976301	-0.111184	SA	1.91195	1.95611	1.99416	Sample
UBE2O	63893	3	3	-0.149635	-0.0456914	-1.19823	-0.122666	SA	2.7558	2.63714	2.73803	Sample
NEDD8	4738	3	3	-0.149063	-0.0674414	-1.6025	-0.120027	SA	2.51211	2.4401	2.54683	Sample
XIAP	331	3	3	-0.148634	-0.101949	-2.48352	-0.111595	SA	2.45621	2.28562	2.52613	Sample
FBXO33	254170	3	3	-0.144351	-0.107917	-2.52538	-0.114073	SA	2.46964	2.35226	2.688	Sample
RNF168	165918	3	3	-0.143924	-0.016927	-0.832325	-0.117234	SA	2.09398	2.21178	1.87576	Sample
BTRC	8945	3	3	-0.143069	-0.052387	-1.30108	-0.113275	SA	2.0336	1.99389	1.93971	Sample
TNFAIP1	7126	3	3	-0.142215	-0.0928666	-2.47326	-0.119107	SA	2.6021	2.43247	2.5933	Sample
DCAF11	80344	3	3	-0.141788	-0.0623325	-1.62362	-0.114673	SA	1.74046	1.72905	1.77042	Sample
DET1	55070	3	3	-0.141362	-0.11182	-2.87388	-0.126699	SA	2.40989	2.17004	2.38598	Sample
LNPEP	4012	3	3	-0.140509	-0.080867	-2.00066	-0.115115	SA	2.5603	2.52159	2.43642	Sample
RNF32	140545	3	3	-0.140082	-0.0265682	-1.05473	-0.122982	SA	2.18647	2.06952	2.2624	Sample
MAGEC2	51438	3	3	-0.139656	-0.0778242	-1.91969	-0.129802	SA	1.41116	1.30668	1.27777	Sample
DLG3	1741	3	3	-0.138804	-0.0426978	-1.23129	-0.130101	SA	2.00436	2.1675	1.90622	Sample
FBXL6	26233	3	3	-0.138379	-0.077762	-1.79247	-0.12372	SA	1.89221	1.57277	1.6615	Sample
TNKS	8658	3	3	-0.137102	-0.0515101	-1.39141	-0.120243	SA	2.33151	2.17119	2.51183	Sample
TRIM4	89122	3	3	-0.136434	-0.00473888	-1.18941	-0.175389	SA	2.57906	2.4909	2.56811	Sample
TRIM50	135892	3	3	-0.136252	-0.0749699	-1.85453	-0.120851	SA	2.51491	2.4907	2.56262	Sample
ZC3HC1	51530	3	3	-0.135403	-0.0158348	-1.54769	-0.130297	SA	2.24896	2.68659	2.48638	Sample
TRIM35	23087	3	3	-0.134932	-0.0232204	-0.79798	-0.1323	SA	2.34824	2.18827	2.16316	Sample
MKRN2	23609	3	3	-0.134231	-0.0446583	-1.22148	-0.119349	SA	2.52817	2.24896	2.52072	Sample
SOCS6	9306	3	3	-0.134129	-0.0773748	-1.90144	-0.125371	SA	2.14721	2.05661	1.99545	Sample
BTBD2	55643	3	3	-0.133705	-0.0701725	-1.64104	-0.12463	SA	2.30947	2.12923	2.13067	Sample
LONRF1	91694	3	3	-0.133299	-0.0184087	-0.774188	-0.133413	SA	1.34396	1.41712	1.40106	Sample
RNF217	154214	3	3	-0.132857	-0.0436321	-1.33262	-0.125962	SA	2.21155	2.2394	2.22454	Sample
TRIM25	7706	3	3	-0.132433	-0.0863003	-2.06254	-0.111953	SA	2.42424	2.34282	2.32639	Sample
SIRT2	22933	3	3	-0.13074	-0.028476	-1.08417	-0.12675	SA	1.68339	1.46613	1.40887	Sample
FAN1	22909	3	3	-0.129048	-0.0116891	-0.790289	-0.133553	SA	1.64291	1.44075	1.57227	Sample
FBXO38	81545	3	3	-0.128626	-0.0548404	-1.35734	-0.121523	SA	2.33486	2.35874	2.31578	Sample
PHF21A	51317	3	3	-0.127781	-0.0129621	-1.10331	-0.134853	SA	2.07787	1.79433	2.05489	Sample
RASD2	23551	3	3	-0.127359	-0.0310608	-1.00578	-0.12692	SA	2.47274	2.24308	2.31797	Sample
IDE	3416	3	3	-0.126515	-0.0521723	-1.30004	-0.112917	SA	2.43247	2.35649	2.39424	Sample
LYN	4067	3	3	-0.126093	-0.086461	-2.11386	-0.12747	SA	2.14299	2.11108	1.95528	Sample
FBXO27	126433	3	3	-0.12525	-0.0814006	-2.01675	-0.119352	SA	1.74776	1.8912	2.02849	Sample
UBR7	55148	3	3	-0.125063	-0.00734254	-1.0655	-0.120956	SA	2.36048	2.14576	2.32869	Sample
FBXL7	23194	3	3	-0.124829	-0.0604968	-1.52124	-0.122583	SA	1.36875	1.42509	1.31332	Sample
PER3	8863	3	3	-0.124408	-0.0679041	-1.68772	-0.12379	SA	2.4932	2.5105	2.59129	Sample
RNF38	152006	3	3	-0.123145	-0.0379767	-1.24714	-0.136638	SA	2.06825	2.12381	2.05393	Sample
KLHL2	11275	3	3	-0.122724	-0.0259024	-1.01076	-0.120554	SA	2.43379	2.34173	2.52117	Sample
PRKACA	5566	3	3	-0.121043	-0.0498674	-1.39587	-0.120943	SA	2.18682	2.24009	2.21053	Sample
UBXN7-AS1;UBXN7	100874034;26043	3	3	-0.120187	-0.0585517	-1.46117	-0.115874	SA	2.01249	1.89692	1.95146	Sample
SMAD5	4090	3	3	-0.119364	-0.0488413	-1.28251	-0.129637	SA	2.4881	2.18104	2.27674	Sample
TRIM49	57093	3	3	-0.117687	-0.012794	-1.01584	-0.115451	SA	2.15522	2.228	2.47611	Sample
KLHL24	54800	3	3	-0.116986	-0.000536838	-1.67772	-0.251507	SA	2.48615	2.37278	2.35703	Sample
KEAP1	9817	3	3	-0.116431	-0.0419787	-1.18822	-0.120086	SA	2.12699	2.07304	1.93932	Sample
PDZD4	57595	3	3	-0.115176	-0.0551027	-1.55367	-0.139278	SA	2.27363	2.05649	2.3191	Sample
ZYG11A	440590	3	3	-0.114144	-0.0113264	-1.15156	-0.157896	SA	2.50089	2.26183	2.39902	Sample
TRIM49B	283116	3	3	-0.111994	-0.0583564	-1.45064	-0.123282	SA	2.60756	2.61886	2.54598	Sample
TRIM60	166655	3	3	-0.111836	-0.0502042	-1.43604	-0.116925	SA	2.66531	2.64567	2.59947	Sample
RNF113B	140432	3	3	-0.111419	-0.0613684	-1.55241	-0.139271	SA	2.49434	2.53756	2.34756	Sample
PDCL3	79031	3	3	-0.110082	-0.0109231	-1.58158	-0.20231	SA	2.74955	2.67836	2.79561	Sample
PTTG1IP	754	3	3	-0.10989	-0.0509139	-1.29796	-0.124773	SA	2.15645	2.09361	2.2243	Sample
OPTN	10133	3	3	-0.109336	-0.0551111	-1.37701	-0.133437	SA	2.43345	2.28458	2.53661	Sample
SUMO1	7341	3	3	-0.108919	-0.0254652	-0.828704	-0.128597	SA	2.55327	2.40158	2.51532	Sample
SOCS2	8835	3	3	-0.108503	-0.114528	-2.9675	-0.122247	SA	2.56114	2.49952	2.53356	Sample
WWTR1	25937	3	3	-0.10843	-0.0575296	-1.52005	-0.137182	SA	2.02609	2.04232	1.78475	Sample
MYLIP	29116	3	3	-0.108087	-0.0608298	-1.67735	-0.133575	SA	1.92276	1.81461	1.59207	Sample
RNF19A	25897	3	3	-0.107256	-0.0806099	-2.0851	-0.141962	SA	2.25193	2.16432	2.14862	Sample
FBH1	84893	3	3	-0.107027	-0.00964101	-0.984167	-0.176238	SA	1.96484	2.02907	2.05079	Sample
TOPORS	10210	3	3	-0.10684	-0.0280534	-1.21984	-0.133945	SA	2.21758	2.07208	1.9346	Sample
VPS41	27072	3	3	-0.106425	-0.0633978	-1.7246	-0.128023	SA	2.48988	2.23139	2.40065	Sample
PSMD9	5715	3	3	-0.104765	-0.0368225	-1.09313	-0.123026	SA	2.57789	2.3517	2.35706	Sample
CASP10	843	3	3	-0.10435	-0.0548935	-1.55014	-0.120164	SA	1.81182	1.84795	1.97257	Sample
MFN2	9927	3	3	-0.102693	-0.0400966	-1.74616	-0.143002	SA	2.377	2.14876	2.34263	Sample
PDE4D	5144	3	3	-0.102278	-0.0721113	-1.77891	-0.134862	SA	1.87795	2.11031	1.66515	Sample
UBE2QL1	134111	3	3	-0.10021	-0.0196227	-1.33067	-0.119663	SA	2.38497	2.06378	2.22983	Sample
NDFIP1	80762	3	3	-0.0985577	-0.0941937	-2.13143	-0.1363	SA	2.6082	2.41032	2.34667	Sample
SUZ12	23512	3	3	-0.0981449	-0.0168937	-1.31592	-0.136407	SA	1.95315	2.10783	2.05316	Sample
TRIB1	10221	3	3	-0.0977323	-0.0928547	-2.2464	-0.120698	SA	2.42209	2.34712	2.25154	Sample
RNF207	388591	3	3	-0.0960831	-0.0663734	-1.80102	-0.144921	SA	2.04819	2.15164	1.85307	Sample
FBXO44	93611	3	3	-0.0956711	-0.0414208	-1.79769	-0.145003	SA	1.47718	1.46356	1.28206	Sample
BTBD1	53339	3	3	-0.0927909	-0.10315	-2.47582	-0.141076	SA	2.52898	2.5329	2.26445	Sample
TSPYL5	85453	3	3	-0.0915584	-0.0872587	-2.19176	-0.134728	SA	2.12617	2.23262	2.27446	Sample
PDZRN4	29951	3	3	-0.089917	-0.0625507	-1.58172	-0.149869	SA	1.72581	1.83101	1.56953	Sample
LMO7	4008	3	3	-0.089507	-0.0502524	-1.34439	-0.135921	SA	2.03352	2.01959	1.59362	Sample
RNF34	80196	3	3	-0.0886873	-0.0526294	-1.39253	-0.136173	SA	2.6274	2.4131	2.3588	Sample
NFX1	4799	3	3	-0.0882777	-0.0808113	-1.84661	-0.136177	SA	2.54773	2.47125	2.37843	Sample
CDH1	999	3	3	-0.0878681	-0.0961116	-2.1754	-0.134631	SA	1.55903	1.44246	1.53273	Sample
TOLLIP	54472	3	3	-0.0874587	-0.0808114	-2.10999	-0.137466	SA	2.18218	2.22696	2.16062	Sample
KLHL10	317719	3	3	-0.0870495	-0.10322	-2.33522	-0.134888	SA	2.23081	2.29037	2.34052	Sample
MUL1	79594	3	3	-0.0862313	-0.00672012	-0.816826	-0.152787	SA	2.50464	1.98236	2.56261	Sample
SEPTIN4	5414	3	3	-0.0858225	-0.0730798	-1.80312	-0.144349	SA	1.80448	1.98373	1.73602	Sample
LOC108783645;HFE	108783645;3077	3	3	-0.0841882	-0.103253	-2.67751	-0.150074	SA	2.35206	2.24542	2.18266	Sample
HECTD1	25831	3	3	-0.0833719	-0.0597854	-1.5066	-0.153002	SA	2.26086	2.34981	2.26517	Sample
TNFRSF14	8764	3	3	-0.0825337	-0.0185644	-2.81491	-0.183474	SA	2.62023	2.57002	2.68123	Sample
PACRG	135138	3	3	-0.0813333	-0.0561533	-1.42983	-0.154062	SA	2.08343	2.15777	2.19283	Sample
HECTD2	143279	3	3	-0.0809259	-0.0837918	-1.92303	-0.138661	SA	2.6452	2.55615	2.59508	Sample
ZNRF4	148066	3	3	-0.0806621	-0.0593877	-1.56634	-0.162691	SA	2.60467	2.5408	2.55267	Sample
PHRF1	57661	3	3	-0.0801116	-0.0280614	-1.08687	-0.147553	SA	2.45578	2.42998	2.34712	Sample
MEX3D	399664	3	3	-0.0797047	-0.123886	-3.23602	-0.156746	SA	2.50912	2.32256	2.48985	Sample
RNF31	55072	3	3	-0.0792978	-0.0252298	-1.13297	-0.147662	SA	2.38126	2.5646	2.29406	Sample
MYOD1	4654	3	3	-0.0788911	-0.0467924	-1.67163	-0.157407	SA	2.4753	2.27268	2.35808	Sample
RNF26	79102	3	3	-0.0784846	-0.0774149	-1.96269	-0.158074	SA	2.34133	2.37385	2.34271	Sample
TRIM51	84767	3	3	-0.0780781	-0.080868	-1.93989	-0.135113	SA	2.77691	2.71604	2.5995	Sample
MARK4	57787	3	3	-0.0772656	-0.0506213	-1.82816	-0.142703	SA	2.36012	2.3804	2.45121	Sample
NLRC4	58484	3	3	-0.075642	-0.0669994	-1.66554	-0.157081	SA	2.68865	2.56048	2.54786	Sample
EIF4E2	9470	3	3	-0.074831	-0.102213	-2.39157	-0.15029	SA	2.25167	2.27549	2.07525	Sample
EGR2	1959	3	3	-0.0744257	-0.0639211	-1.92307	-0.159894	SA	2.46668	2.3323	2.53255	Sample
PIAS1	8554	3	3	-0.0740205	-0.0653262	-1.68214	-0.160253	SA	2.17988	1.94168	2.23953	Sample
FBXO48	554251	3	3	-0.0736155	-0.0409263	-1.15572	-0.151022	SA	1.96377	2.30123	1.9271	Sample
FEM1B	10116	3	3	-0.0732105	-0.119595	-2.73556	-0.151618	SA	2.0579	1.94886	1.61133	Sample
ZNF675	171392	3	3	-0.0728057	-0.0747582	-1.91802	-0.137618	SA	2.67828	2.70522	2.67751	Sample
PARP10	84875	3	3	-0.0719965	-0.0399985	-1.15489	-0.133716	SA	2.2497	2.49223	2.36259	Sample
PCGF5	84333	3	3	-0.0715921	-0.101641	-2.44047	-0.16048	SA	1.77514	1.83243	1.88625	Sample
TOM1L1	10040	3	3	-0.0687645	-0.0809174	-1.94158	-0.135178	SA	2.09374	1.86497	1.90423	Sample
CHFR	55743	3	3	-0.0683611	-0.0350184	-1.96675	-0.155158	SA	1.74782	1.41051	1.67694	Sample
NFKBIA	4792	3	3	-0.0679578	-0.0858967	-2.14526	-0.148098	SA	2.56589	2.47435	2.58795	Sample
FBXO36	130888	3	3	-0.0667363	-0.0661855	-1.64916	-0.20238	SA	2.62226	2.57611	2.53809	Sample
DCAF13;SLC25A32	25879;81034	3	3	-0.0665748	-0.0761914	-1.80771	-0.176668	SA	2.16915	2.07208	2.18498	Sample
FOXO1	2308	3	3	-0.0655406	-0.106378	-2.42069	-0.148664	SA	1.33031	1.81414	1.35564	Sample
RNF43	54894	3	3	-0.0643336	-0.0748664	-1.86339	-0.157107	SA	2.20385	2.1765	2.22965	Sample
RNF216	54476	3	3	-0.0619231	-0.0938681	-2.11969	-0.149737	SA	2.30579	2.51726	2.27256	Sample
ASB1	51665	3	3	-0.0615218	-0.0645199	-1.53862	-0.149173	SA	2.48927	2.29795	2.43659	Sample
RNF39	80352	3	3	-0.0603186	-0.06975	-1.72891	-0.139815	SA	2.2129	2.13515	2.29177	Sample
FBXL18	80028	3	3	-0.05965	-0.0251174	-1.98323	-0.182426	SA	2.39636	2.28466	2.1227	Sample
CHEK2	11200	3	3	-0.0579155	-0.118112	-2.84298	-0.152086	SA	2.06948	1.91423	1.82706	Sample
FBXW2	26190	3	3	-0.0572416	-0.0793759	-1.8356	-0.160353	SA	2.53099	2.52898	2.71025	Sample
ARRDC4	91947	3	3	-0.0567984	-0.0273124	-1.32881	-0.157748	SA	2.71263	2.51938	2.60413	Sample
ELOA2	51224	3	3	-0.056369	-0.0307221	-1.41299	-0.157525	SA	2.54739	2.19396	2.32999	Sample
PRKCQ	5588	3	3	-0.0551174	-0.111826	-2.88785	-0.172599	SA	2.34587	2.48126	2.59377	Sample
ASB17	127247	3	3	-0.0543191	-0.0808105	-1.9918	-0.170439	SA	2.13609	2.25147	2.03262	Sample
FBXO46	23403	3	3	-0.0531225	-0.0441297	-2.2796	-0.172165	SA	1.63031	1.71935	1.81718	Sample
TRIB3	57761	3	3	-0.0527239	-0.0783186	-1.9501	-0.143108	SA	2.09417	2.32554	2.37517	Sample
MAD1L1	8379	3	3	-0.0511306	-0.0852585	-2.18355	-0.175758	SA	2.01105	2.20197	2.0918	Sample
PELI2	57161	3	3	-0.0510061	-0.0289567	-2.89654	-0.214113	SA	2.39545	2.15024	2.22738	Sample
MOAP1	64112	3	3	-0.0507326	-0.0851337	-1.9484	-0.165898	SA	2.37417	2.38456	2.24657	Sample
DCAF10	79269	3	3	-0.0502821	-0.0662059	-1.57786	-0.157139	SA	2.51121	2.35405	2.20381	Sample
KCNQ3	3786	3	3	-0.0491418	-0.0775701	-1.78643	-0.157865	SA	2.60319	2.39541	2.40962	Sample
ARRDC3	57561	3	3	-0.0483471	-0.0530665	-1.41092	-0.150656	SA	2.2646	2.01599	1.91977	Sample
HIF1A	3091	3	3	-0.04795	-0.0890942	-2.35385	-0.175932	SA	2.28714	2.39683	2.03607	Sample
FBXO8	26269	3	3	-0.047651	-0.0833238	-2.02036	-0.193316	SA	2.25277	2.11068	2.00772	Sample
UBE4A	9354	3	3	-0.0475529	-0.0677949	-1.68353	-0.159428	SA	2.08877	2.08491	2.11858	Sample
PRR5L	79899	3	3	-0.0467592	-0.124174	-3.26384	-0.179041	SA	2.39805	2.32197	2.50814	Sample
FBXO32	114907	3	3	-0.0463625	-0.112384	-2.72622	-0.179052	SA	2.26846	2.5566	2.61621	Sample
KDM2B	84678	3	3	-0.045966	-0.12058	-2.75445	-0.159777	SA	2.59897	2.40811	2.39604	Sample
PER2	8864	3	3	-0.0451732	-0.0579482	-1.66596	-0.180155	SA	2.63802	2.33449	2.51752	Sample
UBOX5	22888	3	3	-0.043985	-0.0561434	-2.18448	-0.148154	SA	2.21287	2.19151	2.21168	Sample
LRSAM1	90678	3	3	-0.0424024	-0.12083	-2.92345	-0.161959	SA	2.07426	1.99884	2.23451	Sample
NEURL3	93082	3	3	-0.0416118	-0.113339	-2.93069	-0.182854	SA	2.38217	2.37568	2.56382	Sample
NBR1	4077	3	3	-0.0408217	-0.0498486	-1.66879	-0.155356	SA	2.56638	2.46414	2.44807	Sample
FBXO43	286151	3	3	-0.0400321	-0.129683	-3.40216	-0.18239	SA	1.67666	1.46181	1.35803	Sample
ERCC8	1161	3	3	-0.0395022	-0.0356891	-1.34552	-0.199993	SA	2.05717	2.16963	1.97896	Sample
EGFR	1956	3	3	-0.0388485	-0.113042	-2.72933	-0.183348	SA	2.30973	2.5541	2.21896	Sample
PRKN	5071	3	3	-0.0384543	-0.0481114	-2.25049	-0.177157	SA	2.43599	2.26973	2.53556	Sample
SPOPL	339745	3	3	-0.0360911	-0.106502	-2.41579	-0.17881	SA	2.27608	2.43875	2.38704	Sample
UBXN2A	165324	3	3	-0.0356977	-0.103775	-2.6805	-0.154272	SA	1.90622	1.90498	2.04764	Sample
RNF212	285498	3	3	-0.0353043	-0.108389	-2.46816	-0.178322	SA	2.57031	2.38965	2.44539	Sample
FBXO42	54455	3	3	-0.0349111	-0.150307	-4.01661	-0.179416	SA	2.39103	2.32907	2.34614	Sample
FBXO34	55030	3	3	-0.0345181	-0.0592363	-1.72765	-0.179633	SA	2.32006	2.32103	2.10141	Sample
N4BP1	9683	3	3	-0.0337322	-0.0409535	-1.85979	-0.182028	SA	2.22413	2.15585	2.12148	Sample
MKRN3	7681	3	3	-0.0329469	-0.0931833	-2.1042	-0.18268	SA	2.68471	2.51773	2.72188	Sample
MC4R	4160	3	3	-0.032162	-0.0687011	-2.18978	-0.171346	SA	2.58023	2.36303	2.5175	Sample
NOSIP	51070	3	3	-0.0309856	-0.134424	-3.04835	-0.173209	SA	2.47476	2.26208	2.39675	Sample
PRKAR2B	5577	3	3	-0.0305937	-0.144122	-3.82295	-0.184893	SA	2.39296	2.38113	2.39653	Sample
TRIML1	339976	3	3	-0.0302019	-0.124972	-3.16027	-0.159288	SA	2.87729	2.70023	2.70012	Sample
JKAMP	51528	3	3	-0.0294187	-0.0706998	-2.34101	-0.192731	SA	2.60059	2.63366	2.48167	Sample
SOCS4	122809	3	3	-0.0290273	-0.097202	-2.40848	-0.194405	SA	2.64627	2.6303	2.63711	Sample
MGRN1	23295	3	3	-0.0282448	-0.0691096	-1.97084	-0.189173	SA	2.53249	2.43105	2.69656	Sample
NSD3	54904	3	3	-0.0278537	-0.135578	-3.73931	-0.161958	SA	2.47549	2.60289	2.49229	Sample
NFE2L2	4780	3	3	-0.0274627	-0.119545	-2.89137	-0.177607	SA	2.49476	2.43826	2.3805	Sample
PRMT3	10196	3	3	-0.0255097	-0.0685906	-2.15843	-0.192625	SA	2.42772	2.37135	2.41736	Sample
MARCHF7	64844	3	3	-0.0243392	-0.116443	-3.22233	-0.17021	SA	2.61359	2.68458	2.64327	Sample
BIRC8	112401	3	3	-0.0239493	-0.0891041	-2.55762	-0.171835	SA	1.76427	1.63473	1.46304	Sample
PPARGC1A	10891	3	3	-0.0231698	-0.138886	-3.37635	-0.183667	SA	2.66577	2.59725	2.62182	Sample
TRIM38	10475	3	3	-0.0223908	-0.103348	-2.7996	-0.173041	SA	2.63127	2.52344	2.72569	Sample
MIB2	142678	3	3	-0.0212232	-0.0762888	-1.76846	-0.186603	SA	2.53122	2.53543	2.57474	Sample
FEM1A	55527	3	3	-0.0208342	-0.122612	-2.88085	-0.198967	SA	2.54896	2.37579	2.31674	Sample
TRAF4	9618	3	3	-0.0204454	-0.144157	-3.39695	-0.189185	SA	2.36064	2.36449	2.34635	Sample
UBE2E3	10477	3	3	-0.0200566	-0.148107	-4.26423	-0.18749	SA	2.2579	2.12563	2.33187	Sample
HECW2	57520	3	3	-0.0188993	-0.103042	-2.34213	-0.190907	SA	2.55199	2.08952	2.26459	Sample
PCGF3	10336	3	3	-0.0188911	-0.0804739	-2.02152	-0.191177	SA	2.69749	2.62436	2.69716	Sample
KLHL41	10324	3	3	-0.0173386	-0.162017	-4.11189	-0.212012	SA	2.6025	2.65196	2.28038	Sample
NEDD4L	23327	3	3	-0.0169508	-0.141985	-3.37126	-0.191264	SA	2.66622	2.63034	2.54904	Sample
G2E3	55632	3	3	-0.0154007	-0.140952	-3.32133	-0.209141	SA	2.39894	2.57008	2.27662	Sample
MEX3C	51320	3	3	-0.0150134	-0.0877118	-2.00422	-0.199693	SA	2.64064	2.68652	2.65246	Sample
PEX12	5193	3	3	-0.0146263	-0.136902	-3.14307	-0.200749	SA	2.48818	2.36339	2.34463	Sample
PPIL2	23759	3	3	-0.0142393	-0.102724	-2.65676	-0.227175	SA	2.16063	1.9277	2.29151	Sample
UBXN2B	137886	3	3	-0.0138524	-0.10567	-2.59081	-0.185856	SA	1.77775	1.60938	1.6735	Sample
TRIM47	91107	3	3	-0.0134312	-0.0612599	-2.02589	-0.209334	SA	2.60251	2.79723	2.6864	Sample
HECTD4	283450	3	3	-0.012306	-0.0673506	-3.18463	-0.232407	SA	2.54565	2.54095	2.54432	Sample
CASP8	841	3	3	-0.0119196	-0.14571	-4.10293	-0.213558	SA	1.93315	1.93236	1.68064	Sample
PAXIP1	22976	3	3	-0.0108287	-0.126842	-2.94529	-0.227584	SA	2.69946	2.55403	2.77375	Sample
UBR3	130507	3	3	-0.00998972	-0.12708	-3.59866	-0.210538	SA	2.56054	2.43879	2.44007	Sample
CRBN	51185	3	3	-0.00921855	-0.172619	-4.15761	-0.233123	SA	1.4402	1.54149	1.41412	Sample
NSFL1C	55968	3	3	-0.00844784	-0.0884633	-2.92137	-0.238614	SA	2.26266	2.29684	2.43696	Sample
RNFT1;TBC1D3P1-DHX40P1	51136;653645	3	3	-0.00767759	-0.154389	-3.85206	-0.275055	SA	2.717	2.70357	2.48469	Sample
ABI2	10152	3	3	-0.00729264	-0.105689	-2.83959	-0.231984	SA	2.75121	2.76364	2.80963	Sample
FZD6	8323	3	3	-0.00575395	-0.189367	-4.82319	-0.261985	SA	1.5497	2.04356	1.81564	Sample
IRAK1	3654	3	2	-1.8657	0.0361704	-0.302843	0.0295553	SA	1.72686	1.50169	1.09868	Sample
TRIM22	10346	3	2	-1.34439	0.0487692	-0.292741	0.00851565	SA	1.3384	1.18216	1.38276	Sample
PSMB11	122706	3	2	-1.27944	0.0574967	-0.245221	0.00515061	SA	1.40388	1.3948	1.06614	Sample
UBE2J1	51465	3	2	-1.16786	0.0391535	-0.229607	-0.0152063	SA	1.48073	1.24709	1.51396	Sample
BIRC7	79444	3	2	-1.03329	0.0927562	-0.162002	-0.0119105	SA	1.49279	1.55213	0.902003	Sample
MNAT1	4331	3	2	-1.01576	0.0758735	-0.232918	-0.0151974	SA	1.37322	1.39041	0.992819	Sample
RCHY1	25898	3	2	-0.980968	0.0428797	-0.385249	-0.0957921	SA	1.34825	1.2909	1.1989	Sample
DTL	51514	3	2	-0.956213	0.0902385	-0.268795	-0.0196662	SA	1.28206	1.17336	1.51303	Sample
DPF2	5977	3	2	-0.946679	0.0466687	-0.287481	-0.0154038	SA	1.39834	1.15192	1.40367	Sample
DDA1	79016	3	2	-0.804351	0.0493877	-0.289391	-0.0312757	SA	1.39329	1.0289	1.29358	Sample
VCP	7415	3	2	-0.653528	0.0145939	-0.367691	-0.0504468	SA	1.42261	1.22593	1.34741	Sample
SVBP	374969	3	2	-0.634907	0.03065	-0.388669	-0.0457813	SA	1.42636	0.955351	1.28495	Sample
PSMD12	5718	3	2	-0.615733	-0.0245296	-0.91308	-0.0424569	SA	1.15311	1.27669	1.44534	Sample
CUL1	8454	3	2	-0.590799	-0.0197958	-0.854259	-0.0455634	SA	1.29719	1.18616	1.37005	Sample
FBXO10	26267	3	2	-0.58719	-0.0285578	-0.974682	-0.04301	SA	1.43785	1.23729	1.53456	Sample
FHIT	2272	3	2	-0.561613	-0.0102318	-0.805771	-0.0486514	SA	1.2512	1.19835	1.72463	Sample
FBXO45	200933	3	2	-0.559418	0.0152314	-0.482765	-0.04571	SA	1.46821	1.1807	1.41764	Sample
CDC34	997	3	2	-0.551931	0.0192155	-0.484985	-0.0715181	SA	1.2411	1.31988	1.3836	Sample
UBE2Q2	92912	3	2	-0.551638	0.0523036	-0.367937	-0.0564541	SA	1.30542	1.26578	1.13434	Sample
HSPA9	3313	3	2	-0.549303	-0.0210724	-0.825816	-0.0525514	SA	1.54965	1.42636	1.18373	Sample
RNF152	220441	3	2	-0.547553	0.00967408	-0.503442	-0.0539417	SA	1.32269	1.25837	1.04524	Sample
TRIM68	55128	3	2	-0.525597	-0.0141799	-0.651209	-0.0593324	SA	1.69141	1.15155	1.60006	Sample
ZMYM2	7750	3	2	-0.499755	9.32122e-05	-0.548719	-0.0618881	SA	1.38036	1.43494	1.10975	Sample
SYVN1	84447	3	2	-0.478291	0.0920399	-0.263864	-0.082727	SA	1.3322	1.10684	1.31448	Sample
WFS1	7466	3	2	-0.466238	-0.0152286	-0.68379	-0.0593103	SA	1.62204	1.241	1.48252	Sample
TANK	10010	3	2	-0.439686	-0.0108779	-0.735926	-0.0624941	SA	1.34157	1.19943	1.69812	Sample
UBA2	10054	3	2	-0.426345	-0.0163299	-0.822933	-0.0669475	SA	1.32327	1.44818	1.14051	Sample
COP1	64326	3	2	-0.394355	0.024753	-0.765608	-0.0687505	SA	1.3105	1.18304	1.50573	Sample
MED21	9412	3	2	-0.390217	0.0185536	-0.489993	-0.0758938	SA	1.41913	1.37229	1.14186	Sample
AURKA	6790	3	2	-0.37737	0.0026074	-0.591402	-0.0667439	SA	1.39282	1.29686	1.11734	Sample
UBE2L3	7332	3	2	-0.371489	0.0167174	-0.462411	-0.0812061	SA	1.4086	1.10802	1.37129	Sample
SMURF1	57154	3	2	-0.359595	-0.00607434	-0.658167	-0.07542	SA	1.59806	1.4638	1.20645	Sample
GRIK2	2898	3	2	-0.337588	-0.0225655	-0.963409	-0.0722816	SA	1.22583	1.3442	1.35683	Sample
CBFB	865	3	2	-0.331157	0.0291462	-0.678096	-0.0741471	SA	1.67065	1.14126	1.49283	Sample
DCAF17	80067	3	2	-0.32684	0.00680339	-0.69898	-0.131409	SA	1.50769	1.2097	1.409	Sample
PAF1	54623	3	2	-0.304292	0.00783452	-0.575964	-0.085224	SA	1.36188	1.24593	1.28829	Sample
ZER1	10444	3	2	-0.275226	-0.0216874	-0.822213	-0.101161	SA	1.23629	1.3076	1.36803	Sample
FBXW5	54461	3	2	-0.253564	0.00617321	-0.600473	-0.0865538	SA	1.53278	1.1087	1.41964	Sample
RNF185	91445	3	2	-0.248459	-0.0333228	-1.17162	-0.0931921	SA	1.66891	1.21107	1.58018	Sample
CCNC	892	3	2	-0.238769	-0.0498801	-1.44831	-0.102988	SA	1.43268	1.24633	1.3352	Sample
FOXL2	668	3	2	-0.236931	-0.0335236	-1.17633	-0.103366	SA	1.37902	0.979867	1.67688	Sample
SKI	6497	3	2	-0.233722	0.0108174	-0.514109	-0.0977241	SA	1.33371	1.46595	1.23807	Sample
ASB11	140456	3	2	-0.214628	-0.00421814	-0.528465	-0.0924264	SA	1.3355	1.18758	1.66934	Sample
RNF2	6045	3	2	-0.0707836	-0.02588	-0.885601	-0.160729	SA	1.43041	1.45597	1.19761	Sample
FZD8	8325	3	2	-0.0539201	-0.0574308	-1.60906	-0.172894	SA	1.32424	1.17292	1.32263	Sample
FANCF	2188	3	1	-1.40035	0.0687691	-0.211923	0.0118778	SA	1.20876	1.16358	1.29737	Sample
FBXO31	79791	3	1	-1.04872	0.0139678	-0.51817	-0.014069	SA	1.35007	1.13223	1.10724	Sample
DAXX	1616	3	1	-1.01076	0.0329045	-0.35155	-0.0101827	SA	1.22502	0.921374	1.40226	Sample
ANAPC5	51433	3	1	-0.972258	0.0618373	-0.264915	-0.0132503	SA	1.37758	1.13258	1.15168	Sample
POLR2A	5430	3	1	-0.962607	0.0318354	-0.250313	-0.0260256	SA	1.15573	1.14186	1.49447	Sample
BAG5	9529	3	1	-0.951437	-0.00328037	-0.711909	-0.0183238	SA	1.23737	1.06292	1.36723	Sample
FBXL5	26234	3	1	-0.925481	-0.00335304	-0.654367	-0.0162466	SA	1.07078	1.32816	1.24775	Sample
DCAF7	10238	3	1	-0.854997	0.0216565	-0.458596	-0.0218853	SA	1.13245	0.884455	1.42682	Sample
UBE4B	10277	3	1	-0.843246	0.0157712	-0.338581	-0.0337067	SA	1.19835	1.14563	1.34984	Sample
ZMYND11	10771	3	1	-0.817187	0.0215318	-0.416296	-0.0317709	SA	1.21974	1.30692	1.22178	Sample
DTX4	23220	3	1	-0.735141	0.0465579	-0.345665	-0.0908201	SA	1.30246	1.22321	1.19901	Sample
CALR	811	3	1	-0.72988	0.00242909	-0.641779	-0.0319084	SA	1.1432	1.07103	1.27191	Sample
TRIM69	140691	3	1	-0.716544	0.0236605	-0.290347	-0.0382246	SA	1.15582	1.06815	1.27733	Sample
RNF8	9025	3	1	-0.711568	0.040059	-0.335064	-0.089491	SA	1.14286	1.04155	1.29325	Sample
CBLC	23624	3	1	-0.702031	-0.00933604	-0.722528	-0.031965	SA	1.05937	1.03707	1.51037	Sample
BIRC6	57448	3	1	-0.694182	0.00805065	-0.543481	-0.0347738	SA	1.01254	1.28776	1.15712	Sample
CDC73	79577	3	1	-0.660072	0.0864134	-0.183855	-0.0352314	SA	1.16068	0.978774	1.44137	Sample
ACTB	60	3	1	-0.638651	-0.00597828	-0.685733	-0.0465225	SA	1.24177	1.25641	1.06584	Sample
AXIN1	8312	3	1	-0.587791	0.0101452	-0.522164	-0.0429741	SA	1.22855	1.14517	1.43648	Sample
MARCHF5	54708	3	1	-0.568109	-0.0334293	-1.01576	-0.050884	SA	1.03205	1.43946	1.04766	Sample
AIRE	326	3	1	-0.546378	0.0240217	-0.435937	-0.0906466	SA	1.32552	0.895809	1.21738	Sample
CUL7	9820	3	1	-0.54058	-0.00685204	-0.754234	-0.056475	SA	1.07493	1.19772	1.37409	Sample
APC2	10297	3	1	-0.52388	0.0145284	-0.522736	-0.0588654	SA	1.35278	1.21727	1.19251	Sample
FBXO40	51725	3	1	-0.509087	0.0198726	-0.569546	-0.0545216	SA	1.27173	1.21564	1.14248	Sample
CCDC22	28952	3	1	-0.489993	0.0318709	-0.405607	-0.0530481	SA	1.21032	1.06393	1.40608	Sample
MARCHF6	10299	3	1	-0.430067	0.0391175	-0.596299	-0.0664005	SA	1.22136	1.27669	1.14408	Sample
FZD4;PRSS23	8322;11098	3	1	-0.427407	-0.00591558	-0.73458	-0.0643609	SA	1.15333	0.975386	1.37843	Sample
DERL1	79139	3	1	-0.380938	-0.00728337	-0.697447	-0.0727742	SA	1.1912	1.23865	1.40827	Sample
FBXO17	115290	3	1	-0.331651	-0.0190527	-0.855735	-0.0847796	SA	1.38099	1.20876	1.223	Sample
ATG3	64422	3	1	-0.276077	-0.0109038	-0.912641	-0.0898839	SA	1.14999	1.1825	1.38057	Sample
FBXL19	54620	3	1	-0.230986	-0.0179519	-0.887869	-0.107438	SA	1.16125	1.12769	1.36312	Sample
UBE3B	89910	3	1	-0.0671515	-0.0952278	-2.30793	-0.136016	SA	1.23925	1.15691	1.307	Sample
CAND1	55832	3	0	-2.31244	0.121969	-0.121463	0.0515493	SA	1.06453	1.02407	1.00117	Sample
ASB18	401036	3	0	-1.93819	0.0559959	-0.263366	0.0368676	SA	0.925828	0.885813	0.989005	Sample
PSMA1	5682	3	0	-1.63297	0.0449706	-0.294179	0.0250657	SA	0.968903	1.05922	1.1337	Sample
BUB3	9184	3	0	-1.4969	0.0409128	-0.311564	0.0166915	SA	0.929623	0.897737	1.01874	Sample
BIRC5	332	3	0	-1.42297	0.0451019	-0.306712	0.0131928	SA	0.840232	0.876853	1.07493	Sample
CUL9	23113	3	0	-1.25214	0.0199476	-0.447217	0.00387422	SA	1.08718	0.941014	0.999131	Sample
PRPF19	27339	3	0	-1.24714	0.0628582	-0.227326	0.00355845	SA	0.888011	0.83803	0.889974	Sample
AICDA	57379	3	0	-1.23227	0.0319196	-0.366676	0.00261614	SA	1.00941	0.955351	0.975018	Sample
CDC16	8881	3	0	-1.20787	0.0725565	-0.209674	-0.00352597	SA	1.05446	0.854185	0.99127	Sample
CAND2	23066	3	0	-1.19914	0.0733396	-0.203842	-0.0343517	SA	0.885135	0.840733	1.01339	Sample
KDM2A	22992	3	0	-1.14924	0.044038	-0.282242	-0.0119065	SA	0.982859	0.952744	0.898835	Sample
FBXL22	283807	3	0	-1.11727	0.0276648	-0.400586	-0.00908021	SA	0.937718	1.04048	1.11614	Sample
CUL3	8452	3	0	-1.11366	0.0202599	-0.445061	-0.00445126	SA	0.879325	0.923607	0.973035	Sample
VPS28	51160	3	0	-1.10748	0.0938857	-0.120204	-0.024276	SA	1.04001	0.954049	1.02296	Sample
DCAF15	90379	3	0	-1.1047	0.0805454	-0.215886	-0.0103766	SA	1.07522	1.10724	1.20222	Sample
CCDC50	152137	3	0	-1.08695	0.0368938	-0.332638	-0.00646227	SA	1.23482	1.178	1.12297	Sample
CDC27	996	3	0	-1.06596	0.0891905	-0.168955	-0.0127527	SA	0.960613	1.07221	1.0664	Sample
ANAPC1	64682	3	0	-1.0436	0.0561047	-0.20429	-0.0137505	SA	1.09255	0.940467	0.975753	Sample
CDKN1B	1027	3	0	-1.03708	0.060114	-0.232806	-0.0501839	SA	1.06145	0.842422	0.9154	Sample
CASC3	22794	3	0	-1.01159	0.037659	-0.336597	-0.0110651	SA	1.08536	1.04001	1.05281	Sample
ATG7	10533	3	0	-1.00993	0.0450983	-0.307196	-0.010188	SA	0.96909	0.788239	1.03379	Sample
TRIM27	5987	3	0	-0.96127	0.0480634	-0.337815	-0.0874122	SA	1.06614	1.08785	1.08895	Sample
BID	637	3	0	-0.95701	-0.00190949	-0.639276	-0.0143661	SA	0.873902	0.792882	0.919914	Sample
PSMD3	5709	3	0	-0.942728	0.0294027	-0.385578	-0.0156961	SA	0.923399	0.93596	1.07207	Sample
DIO2	1734	3	0	-0.927039	0.0660131	-0.218244	-0.0160876	SA	0.963363	0.905418	1.00087	Sample
CDC20	991	3	0	-0.92626	0.0635727	-0.235555	-0.0162248	SA	1.24254	0.93161	1.19209	Sample
UBQLN1	29979	3	0	-0.917716	0.0231488	-0.295139	-0.0264681	SA	1.17667	1.06859	1.12555	Sample
CGRRF1	10668	3	0	-0.862395	0.00428408	-0.624975	-0.0264643	SA	0.941611	0.920332	0.948168	Sample
B2M	567	3	0	-0.844709	0.0394101	-0.318877	-0.0225888	SA	1.0434	1.11538	1.02825	Sample
CBL	867	3	0	-0.843449	0.0964684	-0.212998	-0.0618906	SA	1.03314	1.05446	1.07379	Sample
FBXO16	157574	3	0	-0.823387	0.0509247	-0.271355	-0.0366413	SA	0.99743	1.05519	0.90477	Sample
ASB7	140460	3	0	-0.820775	0.0532639	-0.261493	-0.0229078	SA	1.13296	1.01339	1.04902	Sample
SMURF2	64750	3	0	-0.801515	0.0144768	-0.488878	-0.0243139	SA	1.15524	0.932423	1.03937	Sample
TRIM54	57159	3	0	-0.794454	0.0251155	-0.309728	-0.0369486	SA	1.09061	1.12156	1.16301	Sample
TRIM2	23321	3	0	-0.793749	0.0507135	-0.255891	-0.0336966	SA	1.08156	0.93832	1.05327	Sample
FBXL12	54850	3	0	-0.764517	0.0148843	-0.515325	-0.0342142	SA	1.07875	1.05805	1.11341	Sample
FBXL8	55336	3	0	-0.763829	-0.0110224	-0.715881	-0.0324456	SA	0.900968	1.03579	0.936564	Sample
MED8	112950	3	0	-0.758337	-0.0307467	-1.02918	-0.0358061	SA	1.0582	1.23264	0.907304	Sample
BLMH	642	3	0	-0.741324	0.0152587	-0.482211	-0.0305936	SA	1.23165	1.18594	0.983581	Sample
ENC1	8507	3	0	-0.725285	0.0430919	-0.318388	-0.0394376	SA	0.978774	0.91913	0.930236	Sample
FBXL17	64839	3	0	-0.715881	0.0355666	-0.338085	-0.0306494	SA	1.05877	1.06172	1.09909	Sample
CCNB1IP1	57820	3	0	-0.686381	0.018441	-0.491666	-0.0330241	SA	1.00424	1.01254	1.07063	Sample
RNF157	114804	3	0	-0.674765	0.0350038	-0.418158	-0.0389796	SA	1.19512	1.00286	1.04918	Sample
TRIM33	51592	3	0	-0.672806	0.0787736	-0.447288	-0.107635	SA	1.17484	1.241	1.08131	Sample
PCGF6	84108	3	0	-0.653735	-0.00712054	-0.668996	-0.041865	SA	1.22735	1.15464	1.10975	Sample
POU5F1	5460	3	0	-0.629931	-0.00160772	-0.636153	-0.0462395	SA	1.21717	1.24343	1.09989	Sample
FBXO21	23014	3	0	-0.621887	0.0229172	-0.407371	-0.0467745	SA	1.20887	1.07664	1.09975	Sample
FBXL14	144699	3	0	-0.615948	0.0360751	-0.337093	-0.0716847	SA	1.22016	0.914184	1.15512	Sample
RC3H2	54542	3	0	-0.613279	-0.0107298	-0.748102	-0.0426268	SA	0.949878	0.897737	1.06157	Sample
CACUL1	143384	3	0	-0.601657	0.0984922	-0.179657	-0.0590032	SA	0.859379	0.745309	0.907734	Sample
FBXO39	162517	3	0	-0.588392	0.000761556	-0.662615	-0.051681	SA	0.798858	0.836007	1.22087	Sample
CD40	958	3	0	-0.582393	0.0537798	-0.258222	-0.046542	SA	1.14016	1.16649	1.17053	Sample
DTX1	1840	3	0	-0.578808	0.00873728	-0.576422	-0.0528367	SA	1.08661	0.941412	1.18625	Sample
BUB1B	701	3	0	-0.515325	0.0117761	-0.508521	-0.0536374	SA	1.07478	0.962653	0.99524	Sample
FBXL3	26224	3	0	-0.510219	-0.0218138	-0.977921	-0.0606362	SA	1.09896	1.11093	0.925621	Sample
PSMA6	5687	3	0	-0.507174	0.0421725	-0.324757	-0.0642183	SA	1.0114	0.962464	1.02666	Sample
BAG6	7917	3	0	-0.504005	0.0614216	-0.286171	-0.0517625	SA	1.15903	0.955014	1.21002	Sample
FBXO22	26263	3	0	-0.501191	0.024184	-0.434333	-0.061742	SA	1.08842	0.948364	0.972712	Sample
FZR1	51343	3	0	-0.489435	-0.0248711	-1.0275	-0.0568022	SA	1.13669	0.894759	1.03643	Sample
FBXO15	201456	3	0	-0.478337	0.00992334	-0.52617	-0.0582636	SA	0.918712	0.989361	1.1372	Sample
DCST1	149095	3	0	-0.459685	0.0164349	-0.570824	-0.0662538	SA	0.908592	0.836007	0.892818	Sample
BLZF1	8548	3	0	-0.441635	0.00676287	-0.593814	-0.06253	SA	1.13497	1.19426	1.16125	Sample
VPS36	51028	3	0	-0.41735	-0.0380888	-1.04958	-0.0702747	SA	1.03782	1.11394	1.09061	Sample
UBE2T	29089	3	0	-0.416296	-0.0412304	-1.11007	-0.0652819	SA	1.09349	1.04462	1.08425	Sample
AMFR	267	3	0	-0.407997	0.0271002	-0.378159	-0.103048	SA	1.19404	1.15891	1.07904	Sample
FBXO2	26232	3	0	-0.393319	0.0169787	-0.461866	-0.070864	SA	1.08228	1.11978	1.10432	Sample
ARRB2	409	3	0	-0.391767	-0.00530247	-0.733235	-0.0758392	SA	1.0325	0.847758	0.934397	Sample
TRIM41	90933	3	0	-0.384549	0.000810171	-0.661343	-0.0658068	SA	1.12717	0.881099	1.12946	Sample
DCAF4	26094	3	0	-0.371758	-0.0303458	-1.08342	-0.0674897	SA	1.21922	0.861952	1.12821	Sample
CDCA3	83461	3	0	-0.332144	-0.0111285	-0.737947	-0.0728566	SA	0.832573	0.95799	0.948755	Sample
FBXO9	26268	3	0	-0.327215	0.0135559	-0.737627	-0.0738829	SA	0.913761	1.04692	0.921374	Sample
RNF103	7844	3	0	-0.324757	-0.00822113	-0.682497	-0.0798097	SA	0.792882	0.798029	0.810569	Sample
CCNF	899	3	0	-0.312537	-0.0089128	-0.771418	-0.0881107	SA	0.912541	0.856608	0.871865	Sample
TRIM65	201292	3	0	-0.284791	0.0219401	-0.492431	-0.0899901	SA	1.12195	1.07207	1.01874	Sample
ARIH1	25820	3	0	-0.283591	0.0146072	-0.520451	-0.0967958	SA	1.16879	1.14236	0.973959	Sample
PSMD4	5710	3	0	-0.281393	-0.0158036	-0.769344	-0.119831	SA	1.2354	1.24507	1.03751	Sample
XRCC5	7520	3	0	-0.222323	-0.0277628	-0.919266	-0.100352	SA	1.02473	0.994889	0.858236	Sample
ATP6V0C	527	3	0	-0.202053	-0.00551916	-0.962414	-0.111431	SA	0.970719	0.936564	0.995065	Sample
CDK8	1024	3	0	-0.195811	-0.0630173	-1.64509	-0.112415	SA	1.0228	0.93927	0.995898	Sample
TRAF3	7187	3	0	-0.195482	0.00741656	-0.786708	-0.108479	SA	1.16474	1.15903	1.15903	Sample
CDK1	983	3	0	-0.190484	-0.000194093	-0.672839	-0.107081	SA	0.995416	0.887111	0.822691	Sample
RNF144A	9781	3	0	-0.173757	-0.033858	-1.05215	-0.112001	SA	0.974696	1.09089	1.05131	Sample
CUL4B	8450	3	0	-0.0427979	-0.0915732	-2.23785	-0.181885	SA	1.07463	0.984122	0.981819	Sample
CUL4A	8451	3	0	-0.0266811	-0.153358	-3.59262	-0.191963	SA	1.09583	0.860578	0.992111	Sample
CDK5RAP3	80279	3	0	-0.0247293	-0.0814211	-2.11775	-0.202892	SA	0.822495	0.868938	0.918921	Sample
no virus with cells	NA	3	1	-1.88507	0.0955969	-0.155516	0.0236981	no virus with cells	1.06494	1.09391	2.91122	no virus with cells ctrl
no virus with cells	NA	3	0	-3.04043	0.124202	-0.102278	0.0790973	no virus with cells	1.01402	1.06715	1.01874	no virus with cells ctrl
no virus with cells	NA	3	0	-2.99389	0.125527	-0.12525	0.109805	no virus with cells	0.898176	0.976992	0.910891	no virus with cells ctrl
no virus with cells	NA	3	0	-2.94529	0.120564	-0.112253	0.103323	no virus with cells	0.910891	1.06172	0.989005	no virus with cells ctrl
no virus with cells	NA	3	0	-2.11386	0.0987064	-0.149063	0.0463263	no virus with cells	0.898176	0.991448	0.976304	no virus with cells ctrl
no virus with cells	NA	3	0	-1.88182	0.085157	-0.17332	0.0298268	no virus with cells	0.882695	0.913973	0.909181	no virus with cells ctrl
no virus with cells	NA	3	0	-1.81849	0.0868935	-0.171572	0.0187649	no virus with cells	0.941213	0.939469	0.87483	no virus with cells ctrl
no virus with cells	NA	3	0	-1.80771	0.0564537	-0.190927	0.0136328	no virus with cells	0.917295	0.897737	1.026	no virus with cells ctrl
no virus with cells	NA	3	0	-1.63163	0.116391	-0.127781	0.0208571	no virus with cells	0.913337	0.927011	0.783761	no virus with cells ctrl
no virus with cells	NA	3	0	-1.55999	0.135985	-0.11685	0.0159762	no virus with cells	1.08171	1.09719	1.08647	no virus with cells ctrl
no virus with cells	NA	3	0	-1.51637	0.07939	-0.181214	0.0106835	no virus with cells	1.12054	1.09486	1.18216	no virus with cells ctrl
no virus with cells	NA	3	0	-1.4957	0.0455164	-0.2025	0.00160659	no virus with cells	1.18682	1.05983	1.19067	no virus with cells ctrl
no virus with cells	NA	3	0	-1.482	0.123792	-0.10684	-0.0087166	no virus with cells	1.00069	0.999131	0.989539	no virus with cells ctrl
no virus with cells	NA	3	0	-1.45531	0.0235334	-0.400066	0.00265336	no virus with cells	0.950462	1.10496	1.02007	no virus with cells ctrl
no virus with cells	NA	3	0	-1.41092	0.137399	-0.11434	-0.0133548	no virus with cells	1.01089	0.892595	1.02633	no virus with cells ctrl
no virus with cells	NA	3	0	-1.40372	0.132419	-0.118106	0.00824368	no virus with cells	0.818094	0.883377	0.748576	no virus with cells ctrl
no virus with cells	NA	3	0	-1.38032	0.0551213	-0.267589	0.0109137	no virus with cells	0.956888	0.876391	0.873902	no virus with cells ctrl
no virus with cells	NA	3	0	-1.37812	0.0251105	-0.423693	0.0113107	no virus with cells	0.936916	0.878234	0.912541	no virus with cells ctrl
no virus with cells	NA	3	0	-1.27332	0.0427276	-0.207876	-0.00966314	no virus with cells	0.913178	0.980594	0.902003	no virus with cells ctrl
no virus with cells	NA	3	0	-1.2723	0.0567854	-0.247071	0.000516137	no virus with cells	0.818094	0.797268	0.793441	no virus with cells ctrl
no virus with cells	NA	3	0	-1.22932	0.0573035	-0.245683	0.00244984	no virus with cells	0.882012	0.816308	0.953131	no virus with cells ctrl
no virus with cells	NA	3	0	-1.2166	0.104995	-0.143069	-0.00324235	no virus with cells	1.05565	1.01762	0.832062	no virus with cells ctrl
no virus with cells	NA	3	0	-1.21368	0.0728173	-0.157243	-0.0144309	no virus with cells	0.894316	0.967969	1.0223	no virus with cells ctrl
no virus with cells	NA	3	0	-1.2069	0.0614245	-0.228694	-0.00353151	no virus with cells	0.97359	0.949683	1.09635	no virus with cells ctrl
no virus with cells	NA	3	0	-1.07879	0.118711	-0.152771	-0.0551692	no virus with cells	1.04844	0.925209	0.789581	no virus with cells ctrl
no virus with cells	NA	3	0	-1.07205	0.0397388	-0.217791	-0.0205847	no virus with cells	0.899273	0.93927	0.963363	no virus with cells ctrl
no virus with cells	NA	3	0	-1.01409	0.0198345	-0.312537	-0.0207194	no virus with cells	1.15287	1.09771	1.08493	no virus with cells ctrl
no virus with cells	NA	3	0	-1.00661	0.0748715	-0.153793	-0.021036	no virus with cells	1.14504	1.09649	1.22097	no virus with cells ctrl
no virus with cells	NA	3	0	-0.993417	0.129283	-0.119784	-0.0117129	no virus with cells	0.923399	0.920123	0.867055	no virus with cells ctrl
no virus with cells	NA	3	0	-0.963409	0.0538715	-0.257756	-0.0138109	no virus with cells	0.957416	0.884909	0.935558	no virus with cells ctrl
no virus with cells	NA	3	0	-0.909998	0.00955105	-0.383521	-0.0275911	no virus with cells	0.961895	0.972157	0.978454	no virus with cells ctrl
no virus with cells	NA	3	0	-0.909229	0.0699273	-0.208325	-0.0185141	no virus with cells	0.952744	1.04902	1.03751	no virus with cells ctrl
no virus with cells	NA	3	0	-0.852049	0.00796056	-0.432732	-0.0296755	no virus with cells	1.03487	0.946845	1.0325	no virus with cells ctrl
no virus with cells	NA	3	0	-0.849843	0.0544829	-0.180774	-0.0331139	no virus with cells	1.00355	0.944335	1.02407	no virus with cells ctrl
no virus with cells	NA	3	0	-0.8316	0.00619036	-0.449918	-0.0308405	no virus with cells	0.981456	0.840482	0.964495	no virus with cells ctrl
no virus with cells	NA	3	0	-0.827259	-0.0128458	-0.634284	-0.0346702	no virus with cells	0.973959	1.01187	0.972527	no virus with cells ctrl
no virus with cells	NA	3	0	-0.825816	0.0222461	-0.427939	-0.0241441	no virus with cells	1.03222	1.03157	0.950851	no virus with cells ctrl
no virus with cells	NA	3	0	-0.824373	0.0228278	-0.393319	-0.0316088	no virus with cells	0.966329	0.989183	0.922362	no virus with cells ctrl
no virus with cells	NA	3	0	-0.717208	0.0348637	-0.350047	-0.0384202	no virus with cells	0.900094	0.84677	0.841922	no virus with cells ctrl
no virus with cells	NA	3	0	-0.707949	0.0216248	-0.466785	-0.0390828	no virus with cells	0.936765	0.827305	0.814248	no virus with cells ctrl
no virus with cells	NA	3	0	-0.60239	0.125208	-0.143749	-0.0417616	no virus with cells	1.00706	0.978272	1.06539	no virus with cells ctrl
no virus with cells	NA	3	0	-0.58479	0.00528108	-0.545225	-0.0492985	no virus with cells	0.888404	0.953856	0.846337	no virus with cells ctrl
no virus with cells	NA	3	0	-0.386092	-0.012271	-0.695487	-0.0724289	no virus with cells	0.875524	0.865222	0.870287	no virus with cells ctrl
no virus with cells	NA	3	0	-0.374992	0.0450708	-0.473171	-0.0885872	no virus with cells	0.977541	0.860817	0.874598	no virus with cells ctrl
no virus with cells	NA	3	0	-0.324816	0.0205551	-0.429534	-0.0928064	no virus with cells	0.926394	0.996949	0.84485	no virus with cells ctrl
no virus with cells	NA	3	0	-0.314484	-0.0325957	-0.946679	-0.0763471	no virus with cells	0.893429	0.913337	0.997779	no virus with cells ctrl
no virus with cells	NA	3	0	-0.294179	-0.000941471	-0.527891	-0.0838731	no virus with cells	0.967782	0.978089	1.14286	no virus with cells ctrl
no virus with cells	NA	3	0	-0.292139	0.0288362	-0.960841	-0.166149	no virus with cells	0.899875	0.830589	0.800236	no virus with cells ctrl
media	NA	3	0	-2.48868	0.113037	-0.106425	0.0453974	media	1.04261	0.951969	0.95799	media ctrl
media	NA	3	0	-2.11969	0.0643545	-0.231891	0.0474633	media	0.934195	0.89603	0.89215	media ctrl
media	NA	3	0	-1.95524	0.0539073	-0.182094	0.0215003	media	1.04415	0.884002	0.964307	media ctrl
media	NA	3	0	-1.90805	0.102049	-0.152931	0.0363827	media	1.00608	0.891482	0.923814	media ctrl
media	NA	3	0	-1.79399	0.0485367	-0.223686	0.0263743	media	1.00221	1.01435	0.873262	media ctrl
media	NA	3	0	-1.74341	0.0595565	-0.176822	0.0113968	media	0.962085	0.925415	0.871456	media ctrl
media	NA	3	0	-1.72746	0.129008	-0.119364	0.0219777	media	0.943	0.987443	1.07276	media ctrl
media	NA	3	0	-1.72315	0.110319	-0.145207	0.0262294	media	0.91934	0.832573	0.896251	media ctrl
media	NA	3	0	-1.50904	0.0868806	-0.168519	0.0113822	media	0.953276	0.995547	0.900312	media ctrl
media	NA	3	0	-1.31675	0.0205118	-0.466238	0.00273651	media	0.960613	0.867291	0.85467	media ctrl
media	NA	3	0	-1.31256	0.0758171	-0.187828	-0.00414272	media	0.911264	0.960804	0.932423	media ctrl
media	NA	3	0	-1.27638	0.00260376	-0.565152	-0.00458233	media	1.03407	1.12959	0.963032	media ctrl
media	NA	3	0	-1.19132	0.0696765	-0.156936	-0.0583895	media	1.02918	0.984617	0.996949	media ctrl
media	NA	3	0	-1.01326	0.0196615	-0.422105	-0.015267	media	0.789299	0.909823	0.896692	media ctrl
media	NA	3	0	-1.01216	0.0771052	-0.148205	-0.043333	media	1.08632	1.07846	1.11551	media ctrl
media	NA	3	0	-0.976301	0.07523	-0.204738	-0.0179689	media	0.932626	0.823735	0.873495	media ctrl
media	NA	3	0	-0.959406	0.0121865	-0.505133	-0.0129312	media	0.892818	0.854428	0.814447	media ctrl
media	NA	3	0	-0.910768	0.0378916	-0.236931	-0.0298382	media	1.03969	1.1208	1.10884	media ctrl
media	NA	3	0	-0.907691	0.0224543	-0.321324	-0.0269156	media	1.00557	0.969789	1.03189	media ctrl
media	NA	3	0	-0.903856	0.0732633	-0.194032	-0.0268459	media	0.934751	0.907519	0.867998	media ctrl
media	NA	3	0	-0.900032	0.0841866	-0.301988	-0.0188435	media	0.947041	0.877774	1.01515	media ctrl
media	NA	3	0	-0.743354	0.0419707	-0.305744	-0.0283401	media	1.03234	0.968156	1.001	media ctrl
media	NA	3	0	-0.534797	0.0102713	-0.408418	-0.056735	media	1.01038	0.98304	1.00822	media ctrl
media	NA	3	0	-0.295139	0.0126042	-0.954443	-0.0851582	media	0.907519	1.0383	0.904553	media ctrl
DCAF1	NA	3	3	-6.6303	0.76343	-0.00306561	0.726987	DCAF1	2.31048	2.10205	2.2163	DCAF1 ctrl
DCAF1	NA	3	3	-6.08094	0.676944	-0.00729264	0.6165	DCAF1	2.02474	2.08917	2.07751	DCAF1 ctrl
DCAF1	NA	3	3	-4.91976	0.72165	-0.00883314	0.643101	DCAF1	2.28278	2.15356	2.15055	DCAF1 ctrl
DCAF1	NA	3	3	-4.88677	0.632714	-0.00998972	0.55488	DCAF1	2.0904	2.01831	2.02968	DCAF1 ctrl
DCAF1	NA	3	3	-4.87058	0.738331	-0.00652306	0.512949	DCAF1	1.9239	2.17962	2.07842	DCAF1 ctrl
DCAF1	NA	3	3	-4.7189	0.637374	-0.0243392	0.610503	DCAF1	1.99313	2.10573	2.0544	DCAF1 ctrl
DCAF1	NA	3	3	-4.69057	0.698309	-0.0262905	0.63383	DCAF1	2.1823	2.16691	2.09035	DCAF1 ctrl
DCAF1	NA	3	3	-4.66285	0.682977	-0.0270719	0.613738	DCAF1	2.18114	1.99116	2.01238	DCAF1 ctrl
DCAF1	NA	3	3	-4.6357	0.649154	-0.0169508	0.592996	DCAF1	2.13164	2.02161	2.06042	DCAF1 ctrl
DCAF1	NA	3	3	-4.58305	0.670174	-0.0134656	0.558227	DCAF1	2.15023	2.0761	1.90556	DCAF1 ctrl
DCAF1	NA	3	3	-4.57021	0.64759	-0.0337322	0.585139	DCAF1	2.25803	2.13298	2.00772	DCAF1 ctrl
DCAF1	NA	3	3	-4.53244	0.607794	-0.0333395	0.569089	DCAF1	2.15275	2.02946	2.01939	DCAF1 ctrl
BRD9	NA	3	3	-1.00529	0.424517	-1.70656	-0.164982	BRD9	2.63955	2.70794	2.71041	BRD9 ctrl
BRD9	NA	3	3	-0.225309	0.0242475	-1.30629	-0.183698	BRD9	2.59328	2.68439	2.32485	BRD9 ctrl
BRD9	NA	3	3	-0.0328736	-0.0409971	-2.49424	-0.251484	BRD9	2.81756	2.87899	2.61347	BRD9 ctrl
BRD9	NA	3	3	-0.0221104	-0.0525549	-4.15369	-0.25774	BRD9	2.81225	2.76772	2.7843	BRD9 ctrl
BRD9	NA	3	3	-0.00806266	-0.224346	-6.25505	-0.270303	BRD9	2.80841	2.83056	2.69898	BRD9 ctrl
BRD9	NA	3	3	-0.00421708	-0.181999	-4.76258	-0.303629	BRD9	2.76116	2.70827	2.61344	BRD9 ctrl
BRD9	NA	3	3	-0.00268201	-0.154434	-4.10263	-0.351762	BRD9	2.75582	2.8525	2.67114	BRD9 ctrl
BRD9	NA	3	3	-0.00191516	-0.23296	-5.96412	-0.363082	BRD9	2.78189	2.78669	2.90035	BRD9 ctrl
BRD9	NA	3	3	-0.00114876	-0.154389	-4.54636	-0.338259	BRD9	2.81673	2.85794	2.72361	BRD9 ctrl
BRD9	NA	3	3	-0.000765726	-0.292397	-7.15981	-0.397779	BRD9	2.82323	2.81848	2.83619	BRD9 ctrl
BRD9	NA	3	3	-0.000382807	-0.300084	-8.27375	-0.356133	BRD9	2.84844	2.78056	2.815	BRD9 ctrl
BRD9	NA	3	3	-8.85562e-06	-0.187917	-4.73025	-0.413231	BRD9	2.85459	2.82981	2.78774	BRD9 ctrl
