# Supplementary material for: DCAF1-based PROTACs with activity against clinically validated targets overcoming intrinsic- and acquired-degrader resistance
Source: Nat Commun. 2024 Jan 4;15:275. doi: 10.1038/s41467-023-44237-4 (PMC10766610; doi:10.1038/s41467-023-44237-4)
Supplement: Supplementary file 7 — Supplementary Data 5 [file 41467_2023_44237_MOESM7_ESM.xlsx]

## Sheet: Supplementary_Data-file_5
ubiquitin sublibrary rescue from DBr-1 hits (logP_RSA_Up < -3)
Gene ID	Gene name	Description	logP_RSA_Up
9730	DCAF1	DDB1 and CUL4-associated factor	-4.22444
9978	RBX1	CRL RING box	-4.16695
5695	PSMB7	Proteasome subunit	-3.98363
5700	PSMC1	Proteasome subunit	-3.96744
5694	PSMB6	Proteasome subunit	-3.92783
5717	PSMD11	Proteasome subunit	-3.87434
55023	PHIP	DDB1 and CUL4-associated factor	-3.85206
5693	PSMB5	Proteasome subunit	-3.63554
10576	CCT2	Chaperonin Containing TCP1 Subunit 2	-3.62932
7756	ZNF207	Zinc Finger Protein	-3.61697
9039	UBA3	NEDD8-Activating Enzyme E1 Catalytic Subunit	-3.61084
5688	PSMA7	Proteasome subunit	-3.5628
5702	PSMC3	Proteasome subunit	-3.55692
51271	UBAP1	Ubiquitin Associated Protein 1	-3.55106
5036	PA2G4	Proliferation-Associated Protein 2G4	-3.53943
5719	PSMD13	Proteasome subunit	-3.5279
5692	PSMB4	Proteasome subunit	-3.49391
6233	RPS27A	Ubiquitin-40S Ribosomal Protein S27a	-3.46078
5689	PSMB1	Proteasome subunit	-3.45534
5686	PSMA5	Proteasome subunit	-3.41262
9861	PSMD6	Proteasome subunit	-3.39177
5691	PSMB3	Proteasome subunit	-3.37126
5704	PSMC4	Proteasome subunit	-3.34605
23024	PDZRN3	RING-type E3 ubiquitin ligase	-3.34107
5705	PSMC5	Proteasome subunit	-3.30672
5708	PSMD2	Proteasome subunit	-3.30188
5690	PSMB2	Proteasome subunit	-3.1261
5683	PSMA2	Proteasome subunit	-3.0846
5707	PSMD1	Proteasome subunit	-3.05233
5701	PSMC2	Proteasome subunit	-3.03649
