# Supplementary material for: DCAF1-based PROTACs with activity against clinically validated targets overcoming intrinsic- and acquired-degrader resistance
Source: Nat Commun. 2024 Jan 4;15:275. doi: 10.1038/s41467-023-44237-4 (PMC10766610; doi:10.1038/s41467-023-44237-4)
Supplement: Supplementary file 8 — Supplementary Data 6 [file 41467_2023_44237_MOESM8_ESM.xlsx]

## Sheet: Supplementary_Data-file_6
Accession	Gene	Description	Quantified PSMs	Log2(fold change)	p-value	q-value	Protein FDR (%)	Kinase protein family
Q9Y478	PRKAB1	5'-AMP-activated protein kinase subunit beta-1	15	-0.0115092	0.822018	0.965703	0.0242138	5'-AMP-activated protein kinase beta subunit family
O43741	PRKAB2	5'-AMP-activated protein kinase subunit beta-2	13	0.108245	0.337931	0.88304	0.0242138	5'-AMP-activated protein kinase beta subunit family
P54619	PRKAG1	5'-AMP-activated protein kinase subunit gamma-1	15	-0.173552	0.243411	0.865829	0.0242138	5'-AMP-activated protein kinase gamma subunit family
Q9UGJ0	PRKAG2	5'-AMP-activated protein kinase subunit gamma-2	3	-0.200313	0.175029	0.860297	0.0242138	5'-AMP-activated protein kinase gamma subunit family
O43252	PAPSS1	Bifunctional 3'-phosphoadenosine 5'-phosphosulfate synthase 1	31	0.0301876	0.541744	0.925745	0.0242138	APS kinase family; Sulfate adenylyltransferase family
O95340	PAPSS2	Bifunctional 3'-phosphoadenosine 5'-phosphosulfate synthase 2	17	-0.0228275	0.584915	0.931397	0.0242138	APS kinase family; Sulfate adenylyltransferase family
P00568	AK1	Adenylate kinase isoenzyme 1	26	0.0578217	0.43717	0.903153	0.0242138	Adenylate kinase family, AK1 subfamily
P54819	AK2	Adenylate kinase 2, mitochondrial	56	0.169864	0.24543	0.865829	0.0242138	Adenylate kinase family, AK2 subfamily
Q9UIJ7	AK3	GTP:AMP phosphotransferase AK3, mitochondrial	15	0.0522126	0.388798	0.893916	0.0242138	Adenylate kinase family, AK3 subfamily
P27144	AK4	Adenylate kinase 4, mitochondrial	13	0.264262	0.00291704	0.217592	0.0242138	Adenylate kinase family, AK3 subfamily
Q9Y3D8	AK6	Adenylate kinase isoenzyme 6	10	-0.137345	0.394152	0.896487	0.0242138	Adenylate kinase family, AK6 subfamily
P30085	CMPK1	UMP-CMP kinase	21	0.227592	0.342968	0.885962	0.0242138	Adenylate kinase family, UMP-CMP kinase subfamily
P10644	PRKAR1A	cAMP-dependent protein kinase type I-alpha regulatory subunit	16	0.0129847	0.863126	0.971976	0.0242138	CAMP-dependent kinase regulatory chain family
P31321	PRKAR1B	cAMP-dependent protein kinase type I-beta regulatory subunit	6	-0.094931	0.259984	0.868137	0.0242138	CAMP-dependent kinase regulatory chain family
P13861	PRKAR2A	cAMP-dependent protein kinase type II-alpha regulatory subunit	33	-0.107584	0.240539	0.865829	0.0242138	CAMP-dependent kinase regulatory chain family
P31323	PRKAR2B	cAMP-dependent protein kinase type II-beta regulatory subunit	9	-0.0907526	0.195827	0.860297	0.0242138	CAMP-dependent kinase regulatory chain family
P42771	CDKN2A	Cyclin-dependent kinase inhibitor 2A	19	-0.0535111	0.680048	0.939337	0.0242138	CDKN2 cyclin-dependent kinase inhibitor family
P42773	CDKN2C	Cyclin-dependent kinase 4 inhibitor C	3	0.0447751	0.888278	0.977435	0.0244328	CDKN2 cyclin-dependent kinase inhibitor family
P55263	ADK	Adenosine kinase	27	0.0366078	0.49982	0.919872	0.0242138	Carbohydrate kinase PfkB family
P50053	KHK	Ketohexokinase	5	0.186618	0.155005	0.853748	0.0242138	Carbohydrate kinase PfkB family
Q9H477	RBKS	Ribokinase	3	0.0282986	0.65621	0.936781	0.0242138	Carbohydrate kinase PfkB family, Ribokinase subfamily
P67870	CSNK2B	Casein kinase II subunit beta	23	0.0781853	0.530922	0.925706	0.0242138	Casein kinase 2 subunit beta family
P35790	CHKA	Choline kinase alpha	9	-0.12135	0.264407	0.868137	0.0242138	Choline/ethanolamine kinase family
Q9Y259	CHKB	Choline/ethanolamine kinase	4	0.0684899	0.21288	0.865282	0.0242466	Choline/ethanolamine kinase family
Q9HBU6	ETNK1	Ethanolamine kinase 1	9	-0.432101	2.30167e-06	0.00156267	0.0242138	Choline/ethanolamine kinase family
Q9NVF9	ETNK2	Ethanolamine kinase 2	1	-0.217695	0.135398	0.845116	0.0242138	Choline/ethanolamine kinase family
Q3LXA3	TKFC	Triokinase/FMN cyclase	32	0.0311256	0.528766	0.925706	0.0242138	Dihydroxyacetone kinase (DAK) family
P23743	DGKA	Diacylglycerol kinase alpha	10	-0.0265957	0.735447	0.946087	0.0242138	Eukaryotic diacylglycerol kinase family
Q16760	DGKD	Diacylglycerol kinase delta	4	-0.126287	0.069083	0.766772	0.0242138	Eukaryotic diacylglycerol kinase family
P52429	DGKE	Diacylglycerol kinase epsilon	10	-0.127725	0.155004	0.853748	0.0242138	Eukaryotic diacylglycerol kinase family
Q86XP1	DGKH	Diacylglycerol kinase eta	8	-0.0798156	0.149484	0.852849	0.0242138	Eukaryotic diacylglycerol kinase family
P52824	DGKQ	Diacylglycerol kinase theta	1	-0.0455023	0.488409	0.919872	0.0289796	Eukaryotic diacylglycerol kinase family
Q13574	DGKZ	Diacylglycerol kinase zeta	7	-0.0449257	0.394962	0.896544	0.0242138	Eukaryotic diacylglycerol kinase family
Q9UJ70	NAGK	N-acetyl-D-glucosamine kinase	28	0.0914954	0.241198	0.865829	0.0242138	Eukaryotic-type N-acetylglucosamine kinase family
Q53R41	FASTKD1	FAST kinase domain-containing protein 1, mitochondrial	23	0.113264	0.267396	0.868137	0.0242138	FAST kinase family
Q9NYY8	FASTKD2	FAST kinase domain-containing protein 2, mitochondrial	23	0.133795	0.0471878	0.7236	0.0242138	FAST kinase family
Q14CZ7	FASTKD3	FAST kinase domain-containing protein 3, mitochondrial	7	0.219955	0.177467	0.860297	0.0242138	FAST kinase family
Q7L8L6	FASTKD5	FAST kinase domain-containing protein 5, mitochondrial	27	-0.0133389	0.908918	0.980694	0.0242138	FAST kinase family
Q969Z0	TBRG4	FAST kinase domain-containing protein 4	36	0.17616	0.0091176	0.404966	0.0242138	FAST kinase family
Q14296	FASTK	Fas-activated serine/threonine kinase	3	-0.0492174	0.550489	0.926657	0.0242138	FAST protein kinase family
Q96C11	FGGY	FGGY carbohydrate kinase domain-containing protein	3	-0.0626533	0.506879	0.922593	0.0242138	FGGY kinase family
P32189	GK	Glycerol kinase	20	-0.0229634	0.79672	0.959676	0.0242138	FGGY kinase family
Q14410	GK2	Glycerol kinase 2	1	-0.205534	0.321859	0.878091	0.0242138	FGGY kinase family
Q6ZS86	GK5	Putative glycerol kinase 5	6	-0.0563434	0.5052	0.922593	0.0242138	FGGY kinase family
Q9UHJ6	SHPK	Sedoheptulokinase	18	0.0909438	0.211225	0.863265	0.0242138	FGGY kinase family
O75191	XYLB	Xylulose kinase	17	0.0119103	0.83485	0.966657	0.0242138	FGGY kinase family
Q9HA64	FN3KRP	Ketosamine-3-kinase	14	0.0795655	0.0953947	0.81111	0.0242138	Fructosamine kinase family
Q8N0W3	FCSK	L-fucose kinase	4	-0.108268	0.49881	0.919872	0.0242138	GHMP kinase family
P51570	GALK1	Galactokinase	22	-0.0194473	0.799644	0.95999	0.0242138	GHMP kinase family, GalK subfamily
Q01415	GALK2	N-acetylgalactosamine kinase	6	0.124112	0.185086	0.860297	0.0242138	GHMP kinase family, GalK subfamily
Q03426	MVK	Mevalonate kinase	11	-0.102426	0.133356	0.840553	0.0242138	GHMP kinase family, Mevalonate kinase subfamily
P54886	ALDH18A1	Delta-1-pyrroline-5-carboxylate synthase	105	0.130239	0.36762	0.888922	0.0242138	Glutamate 5-kinase family; Gamma-glutamyl phosphate reductase family
Q16774	GUK1	Guanylate kinase	14	0.0667303	0.436684	0.903153	0.0242138	Guanylate kinase family
O95544	NADK	NAD kinase	2	-0.0680795	0.54204	0.925745	0.0242138	NAD kinase family
Q4G0N4	NADK2	NAD kinase 2, mitochondrial	17	-0.0177177	0.775966	0.954271	0.0242138	NAD kinase family
O14874	BCKDK	[3-methyl-2-oxobutanoate dehydrogenase [lipoamide]] kinase, mitochondrial	10	0.290502	0.00140782	0.160639	0.0242138	PDK/BCKDK protein kinase family
Q15118	PDK1	[Pyruvate dehydrogenase (acetyl-transferring)] kinase isozyme 1, mitochondrial	15	0.0553735	0.570526	0.930915	0.0242138	PDK/BCKDK protein kinase family
Q15119	PDK2	[Pyruvate dehydrogenase (acetyl-transferring)] kinase isozyme 2, mitochondrial	11	0.0985765	0.270871	0.87014	0.0242138	PDK/BCKDK protein kinase family
Q15120	PDK3	[Pyruvate dehydrogenase (acetyl-transferring)] kinase isozyme 3, mitochondrial	16	0.127526	0.0311412	0.659852	0.0242138	PDK/BCKDK protein kinase family
P42345	MTOR	Serine/threonine-protein kinase mTOR	91	-0.0326739	0.539195	0.925745	0.0242138	PI3/PI4-kinase family
O00443	PIK3C2A	Phosphatidylinositol 4-phosphate 3-kinase C2 domain-containing subunit alpha	44	0.0396102	0.55309	0.926899	0.0242138	PI3/PI4-kinase family
O00750	PIK3C2B	Phosphatidylinositol 4-phosphate 3-kinase C2 domain-containing subunit beta	3	0.00830752	0.945858	0.990143	0.0242138	PI3/PI4-kinase family
Q8NEB9	PIK3C3	Phosphatidylinositol 3-kinase catalytic subunit type 3	32	-0.0179892	0.759535	0.952249	0.0242138	PI3/PI4-kinase family
P42336	PIK3CA	Phosphatidylinositol 4,5-bisphosphate 3-kinase catalytic subunit alpha isoform	6	-0.116549	0.084573	0.788552	0.0242138	PI3/PI4-kinase family
P42338	PIK3CB	Phosphatidylinositol 4,5-bisphosphate 3-kinase catalytic subunit beta isoform	11	-0.102924	0.246049	0.865829	0.0242138	PI3/PI4-kinase family
P78527	PRKDC	DNA-dependent protein kinase catalytic subunit	447	-0.0108496	0.892825	0.978184	0.0242138	PI3/PI4-kinase family
Q96Q15	SMG1	Serine/threonine-protein kinase SMG1	65	-0.0623986	0.281083	0.873096	0.0242138	PI3/PI4-kinase family
Q13315	ATM	Serine-protein kinase ATM	40	-0.112775	0.221826	0.865829	0.0242138	PI3/PI4-kinase family, ATM subfamily
Q13535	ATR	Serine/threonine-protein kinase ATR	58	-0.108259	0.183605	0.860297	0.0242138	PI3/PI4-kinase family, ATM subfamily
Q9Y4A5	TRRAP	Transformation/transcription domain-associated protein	146	-0.0893374	0.282457	0.873096	0.0242138	PI3/PI4-kinase family, TRA1 subfamily
Q9BTU6	PI4K2A	Phosphatidylinositol 4-kinase type 2-alpha	23	-0.0988322	0.0569274	0.747614	0.0242138	PI3/PI4-kinase family, Type II PI4K subfamily
Q8TCG2	PI4K2B	Phosphatidylinositol 4-kinase type 2-beta	8	-0.00414445	0.956865	0.991278	0.0242138	PI3/PI4-kinase family, Type II PI4K subfamily
P42356	PI4KA	Phosphatidylinositol 4-kinase alpha	90	-0.00481631	0.92684	0.986077	0.0242138	PI3/PI4-kinase family, Type III PI4K subfamily
Q9UBF8	PI4KB	Phosphatidylinositol 4-kinase beta	25	-0.00893836	0.842681	0.968405	0.0242138	PI3/PI4-kinase family, Type III PI4K subfamily
P00558	PGK1	Phosphoglycerate kinase 1	117	-0.0151366	0.812729	0.963252	0.0242138	Phosphoglycerate kinase family
P07205	PGK2	Phosphoglycerate kinase 2	2	-0.220001	0.0711919	0.766772	1.42598	Phosphoglycerate kinase family
P46020	PHKA1	Phosphorylase b kinase regulatory subunit alpha, skeletal muscle isoform	31	-0.0161715	0.875838	0.975111	0.0242138	Phosphorylase b kinase regulatory chain family
P46019	PHKA2	Phosphorylase b kinase regulatory subunit alpha, liver isoform	17	0.0631529	0.251244	0.865829	0.0242138	Phosphorylase b kinase regulatory chain family
Q93100	PHKB	Phosphorylase b kinase regulatory subunit beta	22	0.0763682	0.19878	0.860297	0.0242138	Phosphorylase b kinase regulatory chain family
Q9UPQ8	DOLK	Dolichol kinase	1	-0.336657	0.173075	0.860297	0.0402973	Polyprenol kinase family
Q9H792	PEAK1	Inactive tyrosine-protein kinase PEAK1	15	-0.0425379	0.45749	0.911911	0.0242138	Protein kinase superfamily
Q86YV5	PRAG1	Inactive tyrosine-protein kinase PRAG1	2	-0.158748	0.337272	0.882406	0.0242138	Protein kinase superfamily
Q7Z7A4	PXK	PX domain-containing protein kinase-like protein	9	0.0342306	0.67806	0.939337	0.0242138	Protein kinase superfamily
Q05823	RNASEL	2-5A-dependent ribonuclease	10	-0.0591028	0.242231	0.865829	0.0242138	Protein kinase superfamily
Q96KG9	SCYL1	N-terminal kinase-like protein	29	-0.0490173	0.386529	0.893916	0.0242138	Protein kinase superfamily
Q6P3W7	SCYL2	SCY1-like protein 2	30	0.1842	0.112205	0.82935	0.0242138	Protein kinase superfamily
Q8IZE3	SCYL3	Protein-associating with the carboxyl-terminal domain of ezrin	11	-0.0617518	0.258592	0.867689	0.0242138	Protein kinase superfamily
Q8TEA7	TBCK	TBC domain-containing protein kinase-like protein	8	-0.0813157	0.354873	0.88775	0.0242138	Protein kinase superfamily
Q86TW2	ADCK1	Uncharacterized aarF domain-containing protein kinase 1	4	0.0241605	0.757219	0.952249	0.0242138	Protein kinase superfamily, ADCK protein kinase family
Q8NI60	COQ8A	Atypical kinase COQ8A, mitochondrial	31	-0.0134241	0.873527	0.975095	0.0242138	Protein kinase superfamily, ADCK protein kinase family
Q96D53	COQ8B	Atypical kinase COQ8B, mitochondrial	13	-0.109852	0.249893	0.865829	0.0242138	Protein kinase superfamily, ADCK protein kinase family
O14578	CIT	Citron Rho-interacting kinase	46	0.0204974	0.56816	0.930915	0.0242138	Protein kinase superfamily, AGC Ser/Thr protein kinase family
O95835	LATS1	Serine/threonine-protein kinase LATS1	18	0.0481075	0.563817	0.930007	0.0242138	Protein kinase superfamily, AGC Ser/Thr protein kinase family
Q6P0Q8	MAST2	Microtubule-associated serine/threonine-protein kinase 2	4	-0.197186	0.0243778	0.612063	0.0242138	Protein kinase superfamily, AGC Ser/Thr protein kinase family
O60307	MAST3	Microtubule-associated serine/threonine-protein kinase 3	4	0.0984721	0.353835	0.887664	0.0242138	Protein kinase superfamily, AGC Ser/Thr protein kinase family
O15021	MAST4	Microtubule-associated serine/threonine-protein kinase 4	1	-0.214074	0.254153	0.866054	0.0295756	Protein kinase superfamily, AGC Ser/Thr protein kinase family
Q96GX5	MASTL	Serine/threonine-protein kinase greatwall	10	0.0326607	0.819238	0.964625	0.0242138	Protein kinase superfamily, AGC Ser/Thr protein kinase family
Q13464	ROCK1	Rho-associated protein kinase 1	69	-0.0118084	0.807573	0.9616	0.0242138	Protein kinase superfamily, AGC Ser/Thr protein kinase family
O75116	ROCK2	Rho-associated protein kinase 2	66	-0.0118697	0.796804	0.959676	0.0242138	Protein kinase superfamily, AGC Ser/Thr protein kinase family
Q96BR1	SGK3	Serine/threonine-protein kinase Sgk3	4	-0.0286423	0.648077	0.934978	0.0242138	Protein kinase superfamily, AGC Ser/Thr protein kinase family
Q15208	STK38	Serine/threonine-protein kinase 38	11	-0.133804	0.213906	0.865288	0.0242138	Protein kinase superfamily, AGC Ser/Thr protein kinase family
Q9Y2H1	STK38L	Serine/threonine-protein kinase 38-like	16	-0.0454464	0.414743	0.900448	0.0242138	Protein kinase superfamily, AGC Ser/Thr protein kinase family
Q5VT25	CDC42BPA	Serine/threonine-protein kinase MRCK alpha	37	0.0331531	0.455742	0.911382	0.0242138	Protein kinase superfamily, AGC Ser/Thr protein kinase family, DMPK subfamily
Q9Y5S2	CDC42BPB	Serine/threonine-protein kinase MRCK beta	36	0.0131921	0.768087	0.953295	0.0242138	Protein kinase superfamily, AGC Ser/Thr protein kinase family, DMPK subfamily
P25098	GRK2	Beta-adrenergic receptor kinase 1	18	0.132585	0.214873	0.865288	0.0242138	Protein kinase superfamily, AGC Ser/Thr protein kinase family, GPRK subfamily
P35626	GRK3	Beta-adrenergic receptor kinase 2	4	-0.13841	0.215617	0.865422	0.0242138	Protein kinase superfamily, AGC Ser/Thr protein kinase family, GPRK subfamily
P34947	GRK5	G protein-coupled receptor kinase 5	3	-0.010348	0.88379	0.977263	0.0242138	Protein kinase superfamily, AGC Ser/Thr protein kinase family, GPRK subfamily
P43250	GRK6	G protein-coupled receptor kinase 6	9	-0.0366753	0.664999	0.937774	0.0242138	Protein kinase superfamily, AGC Ser/Thr protein kinase family, GPRK subfamily
O15530	PDPK1	3-phosphoinositide-dependent protein kinase 1	28	-0.00570096	0.928351	0.98658	0.0242138	Protein kinase superfamily, AGC Ser/Thr protein kinase family, PDPK1 subfamily
Q16512	PKN1	Serine/threonine-protein kinase N1	29	-0.183898	0.0244696	0.612063	0.0242138	Protein kinase superfamily, AGC Ser/Thr protein kinase family, PKC subfamily
Q16513	PKN2	Serine/threonine-protein kinase N2	44	0.0254139	0.570805	0.930915	0.0242138	Protein kinase superfamily, AGC Ser/Thr protein kinase family, PKC subfamily
Q6P5Z2	PKN3	Serine/threonine-protein kinase N3	6	-0.189109	0.262719	0.868137	0.0242138	Protein kinase superfamily, AGC Ser/Thr protein kinase family, PKC subfamily
P17252	PRKCA	Protein kinase C alpha type	14	0.00152242	0.976932	0.995189	0.0242138	Protein kinase superfamily, AGC Ser/Thr protein kinase family, PKC subfamily
P05771	PRKCB	Protein kinase C beta type	1	-0.16988	0.178263	0.860297	0.024218	Protein kinase superfamily, AGC Ser/Thr protein kinase family, PKC subfamily
Q05655	PRKCD	Protein kinase C delta type	36	0.00255393	0.965639	0.992076	0.0242138	Protein kinase superfamily, AGC Ser/Thr protein kinase family, PKC subfamily
Q02156	PRKCE	Protein kinase C epsilon type	6	0.0186424	0.676158	0.939337	0.0242138	Protein kinase superfamily, AGC Ser/Thr protein kinase family, PKC subfamily
P24723	PRKCH	Protein kinase C eta type	4	-0.020531	0.780617	0.955683	0.0242138	Protein kinase superfamily, AGC Ser/Thr protein kinase family, PKC subfamily
P41743	PRKCI	Protein kinase C iota type	24	-0.104084	0.151615	0.853748	0.0242138	Protein kinase superfamily, AGC Ser/Thr protein kinase family, PKC subfamily
Q04759	PRKCQ	Protein kinase C theta type	4	-0.106596	0.403012	0.897317	0.0242138	Protein kinase superfamily, AGC Ser/Thr protein kinase family, PKC subfamily
Q05513	PRKCZ	Protein kinase C zeta type	16	-0.0207721	0.752126	0.950827	0.0242138	Protein kinase superfamily, AGC Ser/Thr protein kinase family, PKC subfamily
P31749	AKT1	RAC-alpha serine/threonine-protein kinase	13	-0.0684684	0.423321	0.902744	0.0242138	Protein kinase superfamily, AGC Ser/Thr protein kinase family, RAC subfamily
P31751	AKT2	RAC-beta serine/threonine-protein kinase	15	-0.2033	0.15087	0.853748	0.0242138	Protein kinase superfamily, AGC Ser/Thr protein kinase family, RAC subfamily
Q9Y243	AKT3	RAC-gamma serine/threonine-protein kinase	14	-0.0695731	0.440563	0.904815	0.0242138	Protein kinase superfamily, AGC Ser/Thr protein kinase family, RAC subfamily
Q15418	RPS6KA1	Ribosomal protein S6 kinase alpha-1	34	-0.0577037	0.352512	0.887348	0.0242138	Protein kinase superfamily, AGC Ser/Thr protein kinase family, S6 kinase subfamily
Q15349	RPS6KA2	Ribosomal protein S6 kinase alpha-2	1	-0.0350614	0.804631	0.960927	0.0270582	Protein kinase superfamily, AGC Ser/Thr protein kinase family, S6 kinase subfamily
P51812	RPS6KA3	Ribosomal protein S6 kinase alpha-3	20	0.0226099	0.642908	0.934082	0.0242138	Protein kinase superfamily, AGC Ser/Thr protein kinase family, S6 kinase subfamily
O75676	RPS6KA4	Ribosomal protein S6 kinase alpha-4	9	-0.19869	0.0280376	0.639244	0.0242138	Protein kinase superfamily, AGC Ser/Thr protein kinase family, S6 kinase subfamily
O75582	RPS6KA5	Ribosomal protein S6 kinase alpha-5	20	-0.0545308	0.301295	0.873255	0.0242138	Protein kinase superfamily, AGC Ser/Thr protein kinase family, S6 kinase subfamily
Q9UK32	RPS6KA6	Ribosomal protein S6 kinase alpha-6	1	-0.112314	0.336739	0.881737	0.0242138	Protein kinase superfamily, AGC Ser/Thr protein kinase family, S6 kinase subfamily
P23443	RPS6KB1	Ribosomal protein S6 kinase beta-1	19	-0.0224058	0.728891	0.945238	0.0242138	Protein kinase superfamily, AGC Ser/Thr protein kinase family, S6 kinase subfamily
Q9UBS0	RPS6KB2	Ribosomal protein S6 kinase beta-2	14	-0.0344219	0.581935	0.931397	0.0242138	Protein kinase superfamily, AGC Ser/Thr protein kinase family, S6 kinase subfamily
P17612	PRKACA	cAMP-dependent protein kinase catalytic subunit alpha	14	-0.0539895	0.595015	0.931397	0.0242138	Protein kinase superfamily, AGC Ser/Thr protein kinase family, cAMP subfamily
P22694	PRKACB	cAMP-dependent protein kinase catalytic subunit beta	7	-0.0988985	0.395064	0.896544	0.0242138	Protein kinase superfamily, AGC Ser/Thr protein kinase family, cAMP subfamily
P22612	PRKACG	cAMP-dependent protein kinase catalytic subunit gamma	2	-0.27971	0.172866	0.860297	0.0242138	Protein kinase superfamily, AGC Ser/Thr protein kinase family, cAMP subfamily
O43930	PRKY	Putative serine/threonine-protein kinase PRKY	2	-0.166968	0.202342	0.860297	0.107932	Protein kinase superfamily, AGC Ser/Thr protein kinase family, cAMP subfamily
Q13976	PRKG1	cGMP-dependent protein kinase 1	10	-0.245986	0.0172334	0.543803	0.0242138	Protein kinase superfamily, AGC Ser/Thr protein kinase family, cGMP subfamily
O00418	EEF2K	Eukaryotic elongation factor 2 kinase	16	0.0786232	0.362348	0.888922	0.0242138	Protein kinase superfamily, Alpha-type protein kinase family
Q96QP1	ALPK1	Alpha-protein kinase 1	2	-0.0946783	0.165628	0.856864	0.0249386	Protein kinase superfamily, Alpha-type protein kinase family, ALPK subfamily
Q96QT4	TRPM7	Transient receptor potential cation channel subfamily M member 7	12	-0.0831744	0.220941	0.865829	0.0242138	Protein kinase superfamily, Alpha-type protein kinase family, ALPK subfamily; Transient receptor (TC 1.A.4) family, LTrpC subfamily, TRPM7 sub-subfamily
Q96S44	TP53RK	EKC/KEOPS complex subunit TP53RK	11	-0.0412543	0.531861	0.925706	0.0242138	Protein kinase superfamily, BUD32 family
Q8NCB2	CAMKV	CaM kinase-like vesicle-associated protein	5	0.0810913	0.464129	0.91356	0.0242138	Protein kinase superfamily, CAMK Ser/Thr protein kinase family
P49137	MAPKAPK2	MAP kinase-activated protein kinase 2	11	-0.0458784	0.568559	0.930915	0.0242138	Protein kinase superfamily, CAMK Ser/Thr protein kinase family
Q16644	MAPKAPK3	MAP kinase-activated protein kinase 3	12	-0.0230245	0.763732	0.953215	0.0242138	Protein kinase superfamily, CAMK Ser/Thr protein kinase family
Q8IW41	MAPKAPK5	MAP kinase-activated protein kinase 5	5	0.0380598	0.571795	0.930929	0.0242138	Protein kinase superfamily, CAMK Ser/Thr protein kinase family
Q9BUB5	MKNK1	MAP kinase-interacting serine/threonine-protein kinase 1	5	0.120095	0.0762496	0.776631	0.0242138	Protein kinase superfamily, CAMK Ser/Thr protein kinase family
Q9HBH9	MKNK2	MAP kinase-interacting serine/threonine-protein kinase 2	4	0.0710525	0.517336	0.923906	0.0242138	Protein kinase superfamily, CAMK Ser/Thr protein kinase family
Q15746	MYLK	Myosin light chain kinase, smooth muscle	1	-0.127631	0.328563	0.879083	0.0243302	Protein kinase superfamily, CAMK Ser/Thr protein kinase family
Q32MK0	MYLK3	Myosin light chain kinase 3	3	-0.115717	0.433042	0.902744	0.66752	Protein kinase superfamily, CAMK Ser/Thr protein kinase family
Q96RG2	PASK	PAS domain-containing serine/threonine-protein kinase	12	-0.230019	0.0693154	0.766772	0.0242138	Protein kinase superfamily, CAMK Ser/Thr protein kinase family
Q16816	PHKG1	Phosphorylase b kinase gamma catalytic chain, skeletal muscle/heart isoform	1	-0.0325132	0.753054	0.950947	0.681071	Protein kinase superfamily, CAMK Ser/Thr protein kinase family
P15735	PHKG2	Phosphorylase b kinase gamma catalytic chain, liver/testis isoform	12	-0.0116213	0.838654	0.967495	0.0242138	Protein kinase superfamily, CAMK Ser/Thr protein kinase family
P11801	PSKH1	Serine/threonine-protein kinase H1	2	-0.205947	0.00382447	0.251513	0.0243	Protein kinase superfamily, CAMK Ser/Thr protein kinase family
Q9NRH2	SNRK	SNF-related serine/threonine-protein kinase	7	-0.210994	0.0958309	0.81111	0.0242138	Protein kinase superfamily, CAMK Ser/Thr protein kinase family
O75962	TRIO	Triple functional domain protein	27	-0.0658767	0.221544	0.865829	0.0242138	Protein kinase superfamily, CAMK Ser/Thr protein kinase family
O96017	CHEK2	Serine/threonine-protein kinase Chk2	17	0.119101	0.0838096	0.788509	0.0242138	Protein kinase superfamily, CAMK Ser/Thr protein kinase family, CHK2 subfamily
Q14012	CAMK1	Calcium/calmodulin-dependent protein kinase type 1	13	-0.038881	0.755126	0.951794	0.0242138	Protein kinase superfamily, CAMK Ser/Thr protein kinase family, CaMK subfamily
Q8IU85	CAMK1D	Calcium/calmodulin-dependent protein kinase type 1D	3	-0.0417206	0.592246	0.931397	0.0242138	Protein kinase superfamily, CAMK Ser/Thr protein kinase family, CaMK subfamily
Q13554	CAMK2B	Calcium/calmodulin-dependent protein kinase type II subunit beta	3	-0.0235851	0.803149	0.960553	0.0242138	Protein kinase superfamily, CAMK Ser/Thr protein kinase family, CaMK subfamily
Q13557	CAMK2D	Calcium/calmodulin-dependent protein kinase type II subunit delta	11	0.195038	0.228826	0.865829	0.0242138	Protein kinase superfamily, CAMK Ser/Thr protein kinase family, CaMK subfamily
Q13555	CAMK2G	Calcium/calmodulin-dependent protein kinase type II subunit gamma	12	-0.0278579	0.726641	0.944641	0.0242138	Protein kinase superfamily, CAMK Ser/Thr protein kinase family, CaMK subfamily
Q16566	CAMK4	Calcium/calmodulin-dependent protein kinase type IV	8	-0.164405	0.177356	0.860297	0.0242138	Protein kinase superfamily, CAMK Ser/Thr protein kinase family, CaMK subfamily
O15075	DCLK1	Serine/threonine-protein kinase DCLK1	6	-0.0525243	0.600162	0.931397	0.0242138	Protein kinase superfamily, CAMK Ser/Thr protein kinase family, CaMK subfamily
Q8N568	DCLK2	Serine/threonine-protein kinase DCLK2	4	0.000283386	0.996608	0.999563	0.0242138	Protein kinase superfamily, CAMK Ser/Thr protein kinase family, CaMK subfamily
Q9BYT3	STK33	Serine/threonine-protein kinase 33	7	0.0346027	0.596025	0.931397	0.0242138	Protein kinase superfamily, CAMK Ser/Thr protein kinase family, CaMK subfamily
O14936	CASK	Peripheral plasma membrane protein CASK	28	-0.0237979	0.662016	0.936781	0.0242138	Protein kinase superfamily, CAMK Ser/Thr protein kinase family, CaMK subfamily; MAGUK family
P53355	DAPK1	Death-associated protein kinase 1	13	-0.0561509	0.497013	0.919872	0.0242138	Protein kinase superfamily, CAMK Ser/Thr protein kinase family, DAP kinase subfamily
O43293	DAPK3	Death-associated protein kinase 3	9	0.213466	0.17848	0.860297	0.0242138	Protein kinase superfamily, CAMK Ser/Thr protein kinase family, DAP kinase subfamily
Q9UEE5	STK17A	Serine/threonine-protein kinase 17A	1	-0.115601	0.248935	0.865829	0.105051	Protein kinase superfamily, CAMK Ser/Thr protein kinase family, DAP kinase subfamily
O94768	STK17B	Serine/threonine-protein kinase 17B	4	0.025819	0.769972	0.953321	0.0242174	Protein kinase superfamily, CAMK Ser/Thr protein kinase family, DAP kinase subfamily
Q15831	STK11	Serine/threonine-protein kinase STK11	5	-0.320596	0.000873879	0.11866	0.0242138	Protein kinase superfamily, CAMK Ser/Thr protein kinase family, LKB1 subfamily
O14757	CHEK1	Serine/threonine-protein kinase Chk1	17	0.0696069	0.495634	0.919872	0.0242138	Protein kinase superfamily, CAMK Ser/Thr protein kinase family, NIM1 subfamily
Q9P1W9	PIM2	Serine/threonine-protein kinase pim-2	1	-0.10184	0.473821	0.916328	0.0242138	Protein kinase superfamily, CAMK Ser/Thr protein kinase family, PIM subfamily
Q15139	PRKD1	Serine/threonine-protein kinase D1	9	0.0196939	0.719695	0.943241	0.0242138	Protein kinase superfamily, CAMK Ser/Thr protein kinase family, PKD subfamily
Q9BZL6	PRKD2	Serine/threonine-protein kinase D2	15	0.0233921	0.539978	0.925745	0.0242138	Protein kinase superfamily, CAMK Ser/Thr protein kinase family, PKD subfamily
O94806	PRKD3	Serine/threonine-protein kinase D3	11	0.0304731	0.828775	0.965804	0.0242138	Protein kinase superfamily, CAMK Ser/Thr protein kinase family, PKD subfamily
Q8IWQ3	BRSK2	Serine/threonine-protein kinase BRSK2	15	-0.206113	0.145909	0.849153	0.0242138	Protein kinase superfamily, CAMK Ser/Thr protein kinase family, SNF1 subfamily
P57058	HUNK	Hormonally up-regulated neu tumor-associated kinase	1	-0.09067	0.493262	0.919872	0.457204	Protein kinase superfamily, CAMK Ser/Thr protein kinase family, SNF1 subfamily
Q9P0L2	MARK1	Serine/threonine-protein kinase MARK1	17	0.094474	0.453476	0.911073	0.0242138	Protein kinase superfamily, CAMK Ser/Thr protein kinase family, SNF1 subfamily
Q7KZI7	MARK2	Serine/threonine-protein kinase MARK2	23	0.0594946	0.348261	0.887218	0.0242138	Protein kinase superfamily, CAMK Ser/Thr protein kinase family, SNF1 subfamily
P27448	MARK3	MAP/microtubule affinity-regulating kinase 3	10	0.0607908	0.632191	0.931624	0.0242138	Protein kinase superfamily, CAMK Ser/Thr protein kinase family, SNF1 subfamily
Q96L34	MARK4	MAP/microtubule affinity-regulating kinase 4	4	-0.198201	0.0239229	0.612063	0.0242138	Protein kinase superfamily, CAMK Ser/Thr protein kinase family, SNF1 subfamily
Q14680	MELK	Maternal embryonic leucine zipper kinase	16	-0.0477876	0.580294	0.931397	0.0242138	Protein kinase superfamily, CAMK Ser/Thr protein kinase family, SNF1 subfamily
Q13131	PRKAA1	5'-AMP-activated protein kinase catalytic subunit alpha-1	17	-0.106133	0.115635	0.832242	0.0242138	Protein kinase superfamily, CAMK Ser/Thr protein kinase family, SNF1 subfamily
P54646	PRKAA2	5'-AMP-activated protein kinase catalytic subunit alpha-2	21	-0.0475866	0.629209	0.931397	0.0242138	Protein kinase superfamily, CAMK Ser/Thr protein kinase family, SNF1 subfamily
Q9H0K1	SIK2	Serine/threonine-protein kinase SIK2	4	-0.457592	6.84093e-06	0.00295559	0.0242138	Protein kinase superfamily, CAMK Ser/Thr protein kinase family, SNF1 subfamily
Q9Y2K2	SIK3	Serine/threonine-protein kinase SIK3	11	-0.202229	0.00186167	0.186617	0.0242138	Protein kinase superfamily, CAMK Ser/Thr protein kinase family, SNF1 subfamily
Q6IQ55	TTBK2	Tau-tubulin kinase 2	2	-0.0801147	0.587687	0.931397	0.0242138	Protein kinase superfamily, CK1 Ser/Thr protein kinase family
P48729	CSNK1A1	Casein kinase I isoform alpha	35	-0.0770996	0.44254	0.906328	0.0242138	Protein kinase superfamily, CK1 Ser/Thr protein kinase family, Casein kinase I subfamily
P48730	CSNK1D	Casein kinase I isoform delta	3	-0.133469	0.0638248	0.759453	0.0242138	Protein kinase superfamily, CK1 Ser/Thr protein kinase family, Casein kinase I subfamily
P49674	CSNK1E	Casein kinase I isoform epsilon	4	0.148013	0.262017	0.868137	0.0242138	Protein kinase superfamily, CK1 Ser/Thr protein kinase family, Casein kinase I subfamily
Q9HCP0	CSNK1G1	Casein kinase I isoform gamma-1	2	-0.00565147	0.954138	0.991278	0.0284088	Protein kinase superfamily, CK1 Ser/Thr protein kinase family, Casein kinase I subfamily
P78368	CSNK1G2	Casein kinase I isoform gamma-2	3	-0.168029	0.316954	0.87549	0.0242138	Protein kinase superfamily, CK1 Ser/Thr protein kinase family, Casein kinase I subfamily
Q9Y6M4	CSNK1G3	Casein kinase I isoform gamma-3	5	-0.00620824	0.929046	0.986776	0.0242138	Protein kinase superfamily, CK1 Ser/Thr protein kinase family, Casein kinase I subfamily
Q99986	VRK1	Serine/threonine-protein kinase VRK1	32	0.195878	0.0566043	0.747614	0.0242138	Protein kinase superfamily, CK1 Ser/Thr protein kinase family, VRK subfamily
Q86Y07	VRK2	Serine/threonine-protein kinase VRK2	18	-0.0748085	0.402471	0.897317	0.0242138	Protein kinase superfamily, CK1 Ser/Thr protein kinase family, VRK subfamily
Q8IV63	VRK3	Inactive serine/threonine-protein kinase VRK3	8	0.0100624	0.90045	0.979174	0.0242138	Protein kinase superfamily, CK1 Ser/Thr protein kinase family, VRK subfamily
Q13523	PRPF4B	Serine/threonine-protein kinase PRP4 homolog	52	-0.00862336	0.852812	0.969012	0.0242138	Protein kinase superfamily, CMGC Ser/Thr protein kinase family
Q96SB4	SRPK1	SRSF protein kinase 1	39	-0.00586341	0.911083	0.981023	0.0242138	Protein kinase superfamily, CMGC Ser/Thr protein kinase family
P78362	SRPK2	SRSF protein kinase 2	31	0.0561482	0.242158	0.865829	0.0242138	Protein kinase superfamily, CMGC Ser/Thr protein kinase family
P06493	CDK1	Cyclin-dependent kinase 1	46	-0.0145387	0.792587	0.959483	0.0242138	Protein kinase superfamily, CMGC Ser/Thr protein kinase family, CDC2/CDKX subfamily
Q9UQ88	CDK11A	Cyclin-dependent kinase 11A	3	-0.220863	0.135701	0.845116	0.0610097	Protein kinase superfamily, CMGC Ser/Thr protein kinase family, CDC2/CDKX subfamily
P21127	CDK11B	Cyclin-dependent kinase 11B	6	0.000199258	0.996996	0.999673	0.0243823	Protein kinase superfamily, CMGC Ser/Thr protein kinase family, CDC2/CDKX subfamily
Q9NYV4	CDK12	Cyclin-dependent kinase 12	44	0.079246	0.344121	0.885962	0.0242138	Protein kinase superfamily, CMGC Ser/Thr protein kinase family, CDC2/CDKX subfamily
Q14004	CDK13	Cyclin-dependent kinase 13	30	0.112598	0.112755	0.82935	0.0242138	Protein kinase superfamily, CMGC Ser/Thr protein kinase family, CDC2/CDKX subfamily
O94921	CDK14	Cyclin-dependent kinase 14	2	0.265371	0.0132021	0.480788	0.0242138	Protein kinase superfamily, CMGC Ser/Thr protein kinase family, CDC2/CDKX subfamily
Q00536	CDK16	Cyclin-dependent kinase 16	8	0.0102533	0.896708	0.978184	0.0242138	Protein kinase superfamily, CMGC Ser/Thr protein kinase family, CDC2/CDKX subfamily
Q00537	CDK17	Cyclin-dependent kinase 17	5	0.0348499	0.589296	0.931397	0.0242138	Protein kinase superfamily, CMGC Ser/Thr protein kinase family, CDC2/CDKX subfamily
Q07002	CDK18	Cyclin-dependent kinase 18	2	-0.179262	0.187953	0.860297	0.448153	Protein kinase superfamily, CMGC Ser/Thr protein kinase family, CDC2/CDKX subfamily
Q9BWU1	CDK19	Cyclin-dependent kinase 19	4	-0.173911	0.0155499	0.519526	0.0242141	Protein kinase superfamily, CMGC Ser/Thr protein kinase family, CDC2/CDKX subfamily
P24941	CDK2	Cyclin-dependent kinase 2	22	0.0210016	0.816838	0.964597	0.0242138	Protein kinase superfamily, CMGC Ser/Thr protein kinase family, CDC2/CDKX subfamily
Q8IZL9	CDK20	Cyclin-dependent kinase 20	2	-0.163827	0.341319	0.883748	1.87742	Protein kinase superfamily, CMGC Ser/Thr protein kinase family, CDC2/CDKX subfamily
P11802	CDK4	Cyclin-dependent kinase 4	30	0.08833	0.174987	0.860297	0.0242138	Protein kinase superfamily, CMGC Ser/Thr protein kinase family, CDC2/CDKX subfamily
Q00535	CDK5	Cyclin-dependent-like kinase 5	22	0.042297	0.656813	0.936781	0.0242138	Protein kinase superfamily, CMGC Ser/Thr protein kinase family, CDC2/CDKX subfamily
Q00534	CDK6	Cyclin-dependent kinase 6	11	-0.0425767	0.563879	0.930007	0.0242138	Protein kinase superfamily, CMGC Ser/Thr protein kinase family, CDC2/CDKX subfamily
P50613	CDK7	Cyclin-dependent kinase 7	7	-0.115761	0.326646	0.879083	0.0242138	Protein kinase superfamily, CMGC Ser/Thr protein kinase family, CDC2/CDKX subfamily
P49336	CDK8	Cyclin-dependent kinase 8	8	-0.0396919	0.684971	0.939801	0.0242138	Protein kinase superfamily, CMGC Ser/Thr protein kinase family, CDC2/CDKX subfamily
P50750	CDK9	Cyclin-dependent kinase 9	14	-0.0708933	0.43168	0.902744	0.0242138	Protein kinase superfamily, CMGC Ser/Thr protein kinase family, CDC2/CDKX subfamily
P49840	GSK3A	Glycogen synthase kinase-3 alpha	9	-0.0123689	0.876134	0.975111	0.0242138	Protein kinase superfamily, CMGC Ser/Thr protein kinase family, GSK-3 subfamily
P49841	GSK3B	Glycogen synthase kinase-3 beta	12	-0.200232	0.0464966	0.7236	0.0242138	Protein kinase superfamily, CMGC Ser/Thr protein kinase family, GSK-3 subfamily
Q9H2X6	HIPK2	Homeodomain-interacting protein kinase 2	1	-0.00425446	0.977171	0.995189	0.185041	Protein kinase superfamily, CMGC Ser/Thr protein kinase family, HIPK subfamily
P49759	CLK1	Dual specificity protein kinase CLK1	12	-0.0988626	0.301875	0.873255	0.0242138	Protein kinase superfamily, CMGC Ser/Thr protein kinase family, Lammer subfamily
P49760	CLK2	Dual specificity protein kinase CLK2	11	-0.0545758	0.353131	0.887664	0.0242138	Protein kinase superfamily, CMGC Ser/Thr protein kinase family, Lammer subfamily
P49761	CLK3	Dual specificity protein kinase CLK3	11	0.0563992	0.627126	0.931397	0.0242138	Protein kinase superfamily, CMGC Ser/Thr protein kinase family, Lammer subfamily
Q9HAZ1	CLK4	Dual specificity protein kinase CLK4	3	-0.0113472	0.945727	0.990143	0.0242138	Protein kinase superfamily, CMGC Ser/Thr protein kinase family, Lammer subfamily
P28482	MAPK1	Mitogen-activated protein kinase 1	29	0.0511913	0.48453	0.918648	0.0242138	Protein kinase superfamily, CMGC Ser/Thr protein kinase family, MAP kinase subfamily
P53778	MAPK12	Mitogen-activated protein kinase 12	6	0.322182	0.166199	0.856864	0.0242138	Protein kinase superfamily, CMGC Ser/Thr protein kinase family, MAP kinase subfamily
Q16539	MAPK14	Mitogen-activated protein kinase 14	27	-0.0865354	0.159129	0.856864	0.0242138	Protein kinase superfamily, CMGC Ser/Thr protein kinase family, MAP kinase subfamily
P27361	MAPK3	Mitogen-activated protein kinase 3	22	-0.00750788	0.895565	0.978184	0.0242138	Protein kinase superfamily, CMGC Ser/Thr protein kinase family, MAP kinase subfamily
Q13164	MAPK7	Mitogen-activated protein kinase 7	11	-0.016234	0.834616	0.966657	0.0242138	Protein kinase superfamily, CMGC Ser/Thr protein kinase family, MAP kinase subfamily
P45983	MAPK8	Mitogen-activated protein kinase 8	6	0.0698518	0.328707	0.879083	0.0242138	Protein kinase superfamily, CMGC Ser/Thr protein kinase family, MAP kinase subfamily
P45984	MAPK9	Mitogen-activated protein kinase 9	11	0.077166	0.338304	0.88304	0.0242138	Protein kinase superfamily, CMGC Ser/Thr protein kinase family, MAP kinase subfamily
Q13627	DYRK1A	Dual specificity tyrosine-phosphorylation-regulated kinase 1A	15	-0.00931411	0.907605	0.980694	0.0242138	Protein kinase superfamily, CMGC Ser/Thr protein kinase family, MNB/DYRK subfamily
Q92630	DYRK2	Dual specificity tyrosine-phosphorylation-regulated kinase 2	2	-0.197017	0.0236768	0.612063	0.0263853	Protein kinase superfamily, CMGC Ser/Thr protein kinase family, MNB/DYRK subfamily
Q96PY6	NEK1	Serine/threonine-protein kinase Nek1	31	0.00352662	0.968464	0.992213	0.0242138	Protein kinase superfamily, NEK Ser/Thr protein kinase family, NIMA subfamily
P51955	NEK2	Serine/threonine-protein kinase Nek2	2	-0.157389	0.350322	0.887239	0.0242586	Protein kinase superfamily, NEK Ser/Thr protein kinase family, NIMA subfamily
P51956	NEK3	Serine/threonine-protein kinase Nek3	9	-0.210624	0.131916	0.835469	0.0242138	Protein kinase superfamily, NEK Ser/Thr protein kinase family, NIMA subfamily
P51957	NEK4	Serine/threonine-protein kinase Nek4	11	-0.0478704	0.315564	0.87549	0.0242138	Protein kinase superfamily, NEK Ser/Thr protein kinase family, NIMA subfamily
Q6P3R8	NEK5	Serine/threonine-protein kinase Nek5	1	-0.0425297	0.551475	0.926708	0.606581	Protein kinase superfamily, NEK Ser/Thr protein kinase family, NIMA subfamily
Q9HC98	NEK6	Serine/threonine-protein kinase Nek6	4	-0.0802811	0.462617	0.912763	0.471815	Protein kinase superfamily, NEK Ser/Thr protein kinase family, NIMA subfamily
Q8TDX7	NEK7	Serine/threonine-protein kinase Nek7	12	-0.205604	0.0516745	0.740306	0.0242138	Protein kinase superfamily, NEK Ser/Thr protein kinase family, NIMA subfamily
Q8TD19	NEK9	Serine/threonine-protein kinase Nek9	45	-0.0907296	0.269517	0.87014	0.0242138	Protein kinase superfamily, NEK Ser/Thr protein kinase family, NIMA subfamily
Q58A45	PAN3	PAN2-PAN3 deadenylation complex subunit PAN3	11	0.0371783	0.772697	0.953837	0.0242138	Protein kinase superfamily, PAN3 family
Q9BRS2	RIOK1	Serine/threonine-protein kinase RIO1	22	0.0820252	0.511742	0.923156	0.0242138	Protein kinase superfamily, RIO-type Ser/Thr kinase family
Q9BVS4	RIOK2	Serine/threonine-protein kinase RIO2	15	0.0330755	0.528831	0.925706	0.0242138	Protein kinase superfamily, RIO-type Ser/Thr kinase family
O14730	RIOK3	Serine/threonine-protein kinase RIO3	13	0.178299	0.308615	0.873255	0.0242138	Protein kinase superfamily, RIO-type Ser/Thr kinase family
Q13233	MAP3K1	Mitogen-activated protein kinase kinase kinase 1	5	-0.105628	0.312281	0.874811	0.0242138	Protein kinase superfamily, STE Ser/Thr protein kinase family, MAP kinase kinase kinase subfamily
Q6ZN16	MAP3K15	Mitogen-activated protein kinase kinase kinase 15	3	-0.0807178	0.375543	0.889271	0.0242138	Protein kinase superfamily, STE Ser/Thr protein kinase family, MAP kinase kinase kinase subfamily
Q9Y2U5	MAP3K2	Mitogen-activated protein kinase kinase kinase 2	5	-0.0390715	0.576012	0.931397	0.0242138	Protein kinase superfamily, STE Ser/Thr protein kinase family, MAP kinase kinase kinase subfamily
Q9NYL2	MAP3K20	Mitogen-activated protein kinase kinase kinase 20	22	-0.146346	0.0305057	0.656506	0.0242138	Protein kinase superfamily, STE Ser/Thr protein kinase family, MAP kinase kinase kinase subfamily
Q5TCX8	MAP3K21	Mitogen-activated protein kinase kinase kinase 21	6	-0.13815	0.0899023	0.802583	0.0242138	Protein kinase superfamily, STE Ser/Thr protein kinase family, MAP kinase kinase kinase subfamily
Q99759	MAP3K3	Mitogen-activated protein kinase kinase kinase 3	2	0.0913906	0.299466	0.873255	0.0250102	Protein kinase superfamily, STE Ser/Thr protein kinase family, MAP kinase kinase kinase subfamily
Q9Y6R4	MAP3K4	Mitogen-activated protein kinase kinase kinase 4	33	-0.117566	0.110554	0.82935	0.0242138	Protein kinase superfamily, STE Ser/Thr protein kinase family, MAP kinase kinase kinase subfamily
Q99683	MAP3K5	Mitogen-activated protein kinase kinase kinase 5	5	-0.0507797	0.504275	0.922465	0.0242138	Protein kinase superfamily, STE Ser/Thr protein kinase family, MAP kinase kinase kinase subfamily
O95382	MAP3K6	Mitogen-activated protein kinase kinase kinase 6	6	-0.0232383	0.765567	0.953223	0.0242138	Protein kinase superfamily, STE Ser/Thr protein kinase family, MAP kinase kinase kinase subfamily
O43318	MAP3K7	Mitogen-activated protein kinase kinase kinase 7	14	-0.0657562	0.405464	0.897317	0.0242138	Protein kinase superfamily, STE Ser/Thr protein kinase family, MAP kinase kinase kinase subfamily
Q02750	MAP2K1	Dual specificity mitogen-activated protein kinase kinase 1	25	0.0497949	0.538274	0.925745	0.0242138	Protein kinase superfamily, STE Ser/Thr protein kinase family, MAP kinase kinase subfamily
P36507	MAP2K2	Dual specificity mitogen-activated protein kinase kinase 2	15	0.0428569	0.513341	0.923708	0.0242138	Protein kinase superfamily, STE Ser/Thr protein kinase family, MAP kinase kinase subfamily
P46734	MAP2K3	Dual specificity mitogen-activated protein kinase kinase 3	19	0.0230701	0.705726	0.941892	0.0242138	Protein kinase superfamily, STE Ser/Thr protein kinase family, MAP kinase kinase subfamily
P45985	MAP2K4	Dual specificity mitogen-activated protein kinase kinase 4	23	0.00425284	0.918795	0.983257	0.0242138	Protein kinase superfamily, STE Ser/Thr protein kinase family, MAP kinase kinase subfamily
Q13163	MAP2K5	Dual specificity mitogen-activated protein kinase kinase 5	2	-0.17662	0.0799467	0.779078	0.0242138	Protein kinase superfamily, STE Ser/Thr protein kinase family, MAP kinase kinase subfamily
P52564	MAP2K6	Dual specificity mitogen-activated protein kinase kinase 6	17	0.0615849	0.333523	0.881737	0.0242138	Protein kinase superfamily, STE Ser/Thr protein kinase family, MAP kinase kinase subfamily
O14733	MAP2K7	Dual specificity mitogen-activated protein kinase kinase 7	16	-0.075272	0.455534	0.911382	0.0242138	Protein kinase superfamily, STE Ser/Thr protein kinase family, MAP kinase kinase subfamily
Q96KB5	PBK	Lymphokine-activated killer T-cell-originated protein kinase	23	0.00977307	0.880486	0.976652	0.0242138	Protein kinase superfamily, STE Ser/Thr protein kinase family, MAP kinase kinase subfamily
Q12851	MAP4K2	Mitogen-activated protein kinase kinase kinase kinase 2	1	-0.0681491	0.285064	0.873096	0.138539	Protein kinase superfamily, STE Ser/Thr protein kinase family, STE20 subfamily
Q8IVH8	MAP4K3	Mitogen-activated protein kinase kinase kinase kinase 3	10	-0.0224075	0.70593	0.941892	0.0242138	Protein kinase superfamily, STE Ser/Thr protein kinase family, STE20 subfamily
O95819	MAP4K4	Mitogen-activated protein kinase kinase kinase kinase 4	17	-0.088875	0.317645	0.87549	0.0242138	Protein kinase superfamily, STE Ser/Thr protein kinase family, STE20 subfamily
Q9Y4K4	MAP4K5	Mitogen-activated protein kinase kinase kinase kinase 5	19	-0.0891311	0.229931	0.865829	0.0242138	Protein kinase superfamily, STE Ser/Thr protein kinase family, STE20 subfamily
Q8N4C8	MINK1	Misshapen-like kinase 1	10	0.0710595	0.29013	0.873255	0.0242138	Protein kinase superfamily, STE Ser/Thr protein kinase family, STE20 subfamily
O95747	OXSR1	Serine/threonine-protein kinase OSR1	17	0.0276099	0.730477	0.945533	0.0242138	Protein kinase superfamily, STE Ser/Thr protein kinase family, STE20 subfamily
Q13153	PAK1	Serine/threonine-protein kinase PAK 1	13	0.100521	0.426895	0.902744	0.0242138	Protein kinase superfamily, STE Ser/Thr protein kinase family, STE20 subfamily
Q13177	PAK2	Serine/threonine-protein kinase PAK 2	24	0.0446247	0.45587	0.911382	0.0242138	Protein kinase superfamily, STE Ser/Thr protein kinase family, STE20 subfamily
O96013	PAK4	Serine/threonine-protein kinase PAK 4	23	0.114835	0.193826	0.860297	0.0242138	Protein kinase superfamily, STE Ser/Thr protein kinase family, STE20 subfamily
Q9H2G2	SLK	STE20-like serine/threonine-protein kinase	64	0.0941391	0.164842	0.856864	0.0242138	Protein kinase superfamily, STE Ser/Thr protein kinase family, STE20 subfamily
O94804	STK10	Serine/threonine-protein kinase 10	25	-0.0299375	0.581674	0.931397	0.0242138	Protein kinase superfamily, STE Ser/Thr protein kinase family, STE20 subfamily
Q9Y6E0	STK24	Serine/threonine-protein kinase 24	16	0.18243	0.356032	0.887977	0.0242138	Protein kinase superfamily, STE Ser/Thr protein kinase family, STE20 subfamily
O00506	STK25	Serine/threonine-protein kinase 25	3	-0.146231	0.427052	0.902744	0.118594	Protein kinase superfamily, STE Ser/Thr protein kinase family, STE20 subfamily
Q9P289	STK26	Serine/threonine-protein kinase 26	13	-0.0024396	0.979646	0.99623	0.0242138	Protein kinase superfamily, STE Ser/Thr protein kinase family, STE20 subfamily
Q13188	STK3	Serine/threonine-protein kinase 3	11	0.0973471	0.519706	0.924907	0.0242138	Protein kinase superfamily, STE Ser/Thr protein kinase family, STE20 subfamily
Q9UEW8	STK39	STE20/SPS1-related proline-alanine-rich protein kinase	13	-0.0932706	0.131822	0.835469	0.0242138	Protein kinase superfamily, STE Ser/Thr protein kinase family, STE20 subfamily
Q13043	STK4	Serine/threonine-protein kinase 4	15	0.0200892	0.766372	0.953295	0.0242138	Protein kinase superfamily, STE Ser/Thr protein kinase family, STE20 subfamily
Q7RTN6	STRADA	STE20-related kinase adapter protein alpha	4	-0.0129523	0.838336	0.967495	0.0242138	Protein kinase superfamily, STE Ser/Thr protein kinase family, STE20 subfamily
Q7L7X3	TAOK1	Serine/threonine-protein kinase TAO1	29	-0.0161835	0.769565	0.953295	0.0242138	Protein kinase superfamily, STE Ser/Thr protein kinase family, STE20 subfamily
Q9UL54	TAOK2	Serine/threonine-protein kinase TAO2	14	0.111219	0.293456	0.873255	0.0242138	Protein kinase superfamily, STE Ser/Thr protein kinase family, STE20 subfamily
Q9H2K8	TAOK3	Serine/threonine-protein kinase TAO3	9	-0.104879	0.0823602	0.783618	0.0242138	Protein kinase superfamily, STE Ser/Thr protein kinase family, STE20 subfamily
Q9UKE5	TNIK	TRAF2 and NCK-interacting protein kinase	24	0.15995	0.0783761	0.779078	0.0242138	Protein kinase superfamily, STE Ser/Thr protein kinase family, STE20 subfamily
Q2M2I8	AAK1	AP2-associated protein kinase 1	15	0.0128261	0.845417	0.968484	0.0242138	Protein kinase superfamily, Ser/Thr protein kinase family
Q9NSY1	BMP2K	BMP-2-inducible protein kinase	15	-0.00907881	0.874074	0.975095	0.0242138	Protein kinase superfamily, Ser/Thr protein kinase family
Q8N5S9	CAMKK1	Calcium/calmodulin-dependent protein kinase kinase 1	11	0.0761314	0.326337	0.879083	0.0242138	Protein kinase superfamily, Ser/Thr protein kinase family
Q96RR4	CAMKK2	Calcium/calmodulin-dependent protein kinase kinase 2	13	0.114138	0.125149	0.83442	0.0242138	Protein kinase superfamily, Ser/Thr protein kinase family
Q6XUX3	DSTYK	Dual serine/threonine and tyrosine protein kinase	8	0.00459435	0.912056	0.981023	0.0242138	Protein kinase superfamily, Ser/Thr protein kinase family
O75460	ERN1	Serine/threonine-protein kinase/endoribonuclease IRE1	6	0.0296433	0.59458	0.931397	0.0242138	Protein kinase superfamily, Ser/Thr protein kinase family
O14976	GAK	Cyclin-G-associated kinase	28	-0.213889	0.00141964	0.160639	0.0242138	Protein kinase superfamily, Ser/Thr protein kinase family
Q9UHY1	NRBP1	Nuclear receptor-binding protein	17	-0.166444	0.188845	0.860297	0.0242138	Protein kinase superfamily, Ser/Thr protein kinase family
Q9NSY0	NRBP2	Nuclear receptor-binding protein 2	2	-0.133167	0.246555	0.865829	0.0242138	Protein kinase superfamily, Ser/Thr protein kinase family
Q8N165	PDIK1L	Serine/threonine-protein kinase PDIK1L	1	-0.544507	0.0330247	0.667505	0.372341	Protein kinase superfamily, Ser/Thr protein kinase family
Q99570	PIK3R4	Phosphoinositide 3-kinase regulatory subunit 4	41	-0.0668916	0.292559	0.873255	0.0242138	Protein kinase superfamily, Ser/Thr protein kinase family
O75716	STK16	Serine/threonine-protein kinase 16	2	-0.0242659	0.883213	0.977263	0.213362	Protein kinase superfamily, Ser/Thr protein kinase family
Q86UX6	STK32C	Serine/threonine-protein kinase 32C	5	-0.0492624	0.400188	0.897317	0.0242138	Protein kinase superfamily, Ser/Thr protein kinase family
Q8TDR2	STK35	Serine/threonine-protein kinase 35	2	-0.119583	0.314644	0.87549	0.082962	Protein kinase superfamily, Ser/Thr protein kinase family
Q9NRP7	STK36	Serine/threonine-protein kinase 36	1	0.0145833	0.850888	0.9689	0.319281	Protein kinase superfamily, Ser/Thr protein kinase family
Q9UKI8	TLK1	Serine/threonine-protein kinase tousled-like 1	4	0.150215	0.599378	0.931397	0.0242138	Protein kinase superfamily, Ser/Thr protein kinase family
Q86UE8	TLK2	Serine/threonine-protein kinase tousled-like 2	17	0.0417233	0.435601	0.903129	0.0242138	Protein kinase superfamily, Ser/Thr protein kinase family
P33981	TTK	Dual specificity protein kinase TTK	33	-0.0762226	0.100959	0.81111	0.0242138	Protein kinase superfamily, Ser/Thr protein kinase family
O75385	ULK1	Serine/threonine-protein kinase ULK1	5	-0.0648289	0.54548	0.926478	0.0242138	Protein kinase superfamily, Ser/Thr protein kinase family, APG1/unc-51/ULK1 subfamily
Q6PHR2	ULK3	Serine/threonine-protein kinase ULK3	16	-0.0593029	0.294141	0.873255	0.0242138	Protein kinase superfamily, Ser/Thr protein kinase family, APG1/unc-51/ULK1 subfamily
Q96C45	ULK4	Serine/threonine-protein kinase ULK4	1	-0.181581	0.269226	0.869813	0.0242138	Protein kinase superfamily, Ser/Thr protein kinase family, APG1/unc-51/ULK1 subfamily
O14965	AURKA	Aurora kinase A	11	-0.375684	0.00113	0.143208	0.0242138	Protein kinase superfamily, Ser/Thr protein kinase family, Aurora subfamily
Q96GD4	AURKB	Aurora kinase B	16	-0.190438	0.0748531	0.776631	0.0242138	Protein kinase superfamily, Ser/Thr protein kinase family, Aurora subfamily
O43683	BUB1	Mitotic checkpoint serine/threonine-protein kinase BUB1	25	-0.00417698	0.970095	0.992428	0.0242138	Protein kinase superfamily, Ser/Thr protein kinase family, BUB1 subfamily
O60566	BUB1B	Mitotic checkpoint serine/threonine-protein kinase BUB1 beta	32	-0.15026	0.040118	0.717754	0.0242138	Protein kinase superfamily, Ser/Thr protein kinase family, BUB1 subfamily
P53350	PLK1	Serine/threonine-protein kinase PLK1	25	-0.143312	0.11321	0.82935	0.0242138	Protein kinase superfamily, Ser/Thr protein kinase family, CDC5/Polo subfamily
O00444	PLK4	Serine/threonine-protein kinase PLK4	1	0.0668883	0.499705	0.919872	0.730198	Protein kinase superfamily, Ser/Thr protein kinase family, CDC5/Polo subfamily
O00311	CDC7	Cell division cycle 7-related protein kinase	7	0.0245128	0.902671	0.979295	0.0242138	Protein kinase superfamily, Ser/Thr protein kinase family, CDC7 subfamily
P68400	CSNK2A1	Casein kinase II subunit alpha	35	-0.0254905	0.702783	0.941892	0.0242138	Protein kinase superfamily, Ser/Thr protein kinase family, CK2 subfamily
P19784	CSNK2A2	Casein kinase II subunit alpha'	24	0.00935393	0.88354	0.977263	0.0242138	Protein kinase superfamily, Ser/Thr protein kinase family, CK2 subfamily
Q9BQI3	EIF2AK1	Eukaryotic translation initiation factor 2-alpha kinase 1	10	0.0464818	0.585114	0.931397	0.0242138	Protein kinase superfamily, Ser/Thr protein kinase family, GCN2 subfamily
P19525	EIF2AK2	Interferon-induced, double-stranded RNA-activated protein kinase	24	-0.0217238	0.797864	0.959676	0.0242138	Protein kinase superfamily, Ser/Thr protein kinase family, GCN2 subfamily
Q9NZJ5	EIF2AK3	Eukaryotic translation initiation factor 2-alpha kinase 3	10	0.0318679	0.706418	0.941892	0.0242138	Protein kinase superfamily, Ser/Thr protein kinase family, GCN2 subfamily
Q9P2K8	EIF2AK4	eIF-2-alpha kinase GCN2	30	-0.039171	0.445071	0.907811	0.0242138	Protein kinase superfamily, Ser/Thr protein kinase family, GCN2 subfamily
Q8TF76	HASPIN	Serine/threonine-protein kinase haspin	13	-0.0556714	0.43087	0.902744	0.0242138	Protein kinase superfamily, Ser/Thr protein kinase family, Haspin subfamily
O15111	CHUK	Inhibitor of nuclear factor kappa-B kinase subunit alpha	29	-0.0905826	0.140934	0.848828	0.0242138	Protein kinase superfamily, Ser/Thr protein kinase family, I-kappa-B kinase subfamily
O14920	IKBKB	Inhibitor of nuclear factor kappa-B kinase subunit beta	22	-0.0501799	0.328274	0.879083	0.0242138	Protein kinase superfamily, Ser/Thr protein kinase family, I-kappa-B kinase subfamily
Q9UHD2	TBK1	Serine/threonine-protein kinase TBK1	30	-0.0357887	0.40062	0.897317	0.0242138	Protein kinase superfamily, Ser/Thr protein kinase family, I-kappa-B kinase subfamily
Q96S38	RPS6KC1	Ribosomal protein S6 kinase delta-1	13	-0.0559702	0.358958	0.888922	0.0242138	Protein kinase superfamily, Ser/Thr protein kinase family, S6 kinase subfamily
Q9H5K3	POMK	Protein O-mannose kinase	15	0.00164344	0.97591	0.995068	0.0242138	Protein kinase superfamily, Ser/Thr protein kinase family, STKL subfamily
Q99640	PKMYT1	Membrane-associated tyrosine- and threonine-specific cdc2-inhibitory kinase	8	0.255287	0.0180219	0.543803	0.0242138	Protein kinase superfamily, Ser/Thr protein kinase family, WEE1 subfamily
P30291	WEE1	Wee1-like protein kinase	7	0.0424368	0.586739	0.931397	0.0242138	Protein kinase superfamily, Ser/Thr protein kinase family, WEE1 subfamily
Q9H4A3	WNK1	Serine/threonine-protein kinase WNK1	42	0.0119173	0.908143	0.980694	0.0242138	Protein kinase superfamily, Ser/Thr protein kinase family, WNK subfamily
Q9Y3S1	WNK2	Serine/threonine-protein kinase WNK2	15	0.00708209	0.912897	0.981023	0.0242138	Protein kinase superfamily, Ser/Thr protein kinase family, WNK subfamily
Q9BYP7	WNK3	Serine/threonine-protein kinase WNK3	11	-0.00797179	0.914466	0.981023	0.0242138	Protein kinase superfamily, Ser/Thr protein kinase family, WNK subfamily
Q13418	ILK	Integrin-linked protein kinase	30	0.0510488	0.256463	0.867317	0.0242138	Protein kinase superfamily, TKL Ser/Thr protein kinase family
Q8IVT5	KSR1	Kinase suppressor of Ras 1	8	-0.0117352	0.829327	0.965804	0.0242138	Protein kinase superfamily, TKL Ser/Thr protein kinase family
P53667	LIMK1	LIM domain kinase 1	3	-0.189744	0.0212948	0.586688	0.0242138	Protein kinase superfamily, TKL Ser/Thr protein kinase family
P53671	LIMK2	LIM domain kinase 2	4	-0.75099	5.37598e-08	0.000102197	0.0246518	Protein kinase superfamily, TKL Ser/Thr protein kinase family
Q5S007	LRRK2	Leucine-rich repeat serine/threonine-protein kinase 2	1	-0.165327	0.0653087	0.759453	0.0315886	Protein kinase superfamily, TKL Ser/Thr protein kinase family
Q13546	RIPK1	Receptor-interacting serine/threonine-protein kinase 1	34	-0.0771538	0.404336	0.897317	0.0242138	Protein kinase superfamily, TKL Ser/Thr protein kinase family
O43353	RIPK2	Receptor-interacting serine/threonine-protein kinase 2	11	-0.162243	0.00467671	0.284949	0.0242138	Protein kinase superfamily, TKL Ser/Thr protein kinase family
P57078	RIPK4	Receptor-interacting serine/threonine-protein kinase 4	2	0.118589	0.249112	0.865829	0.0242138	Protein kinase superfamily, TKL Ser/Thr protein kinase family
Q96S53	TESK2	Dual specificity testis-specific protein kinase 2	1	-0.399964	0.00338528	0.241933	0.0243199	Protein kinase superfamily, TKL Ser/Thr protein kinase family
P51617	IRAK1	Interleukin-1 receptor-associated kinase 1	13	-0.00158683	0.986169	0.997503	0.0242138	Protein kinase superfamily, TKL Ser/Thr protein kinase family, Pelle subfamily
Q9NWZ3	IRAK4	Interleukin-1 receptor-associated kinase 4	6	-0.00140267	0.985395	0.997251	0.0242138	Protein kinase superfamily, TKL Ser/Thr protein kinase family, Pelle subfamily
P10398	ARAF	Serine/threonine-protein kinase A-Raf	12	-0.179973	0.105011	0.81994	0.0242138	Protein kinase superfamily, TKL Ser/Thr protein kinase family, RAF subfamily
P15056	BRAF	Serine/threonine-protein kinase B-raf	11	0.0862698	0.323903	0.878373	0.0242138	Protein kinase superfamily, TKL Ser/Thr protein kinase family, RAF subfamily
P04049	RAF1	RAF proto-oncogene serine/threonine-protein kinase	13	-0.118836	0.151839	0.853748	0.0242138	Protein kinase superfamily, TKL Ser/Thr protein kinase family, RAF subfamily
P36896	ACVR1B	Activin receptor type-1B	3	-0.180156	0.0312391	0.659852	0.0242138	Protein kinase superfamily, TKL Ser/Thr protein kinase family, TGFB receptor subfamily
P27037	ACVR2A	Activin receptor type-2A	5	-0.109191	0.118314	0.832242	0.0242138	Protein kinase superfamily, TKL Ser/Thr protein kinase family, TGFB receptor subfamily
Q13705	ACVR2B	Activin receptor type-2B	2	-0.203709	0.0901658	0.802583	0.0242138	Protein kinase superfamily, TKL Ser/Thr protein kinase family, TGFB receptor subfamily
P36894	BMPR1A	Bone morphogenetic protein receptor type-1A	2	-0.270312	0.070885	0.766772	0.0242138	Protein kinase superfamily, TKL Ser/Thr protein kinase family, TGFB receptor subfamily
Q13873	BMPR2	Bone morphogenetic protein receptor type-2	4	-0.193531	0.424638	0.902744	0.0242138	Protein kinase superfamily, TKL Ser/Thr protein kinase family, TGFB receptor subfamily
P36897	TGFBR1	TGF-beta receptor type-1	3	-0.108678	0.18448	0.860297	0.0952087	Protein kinase superfamily, TKL Ser/Thr protein kinase family, TGFB receptor subfamily
Q8IWU2	LMTK2	Serine/threonine-protein kinase LMTK2	6	0.57698	0.0478269	0.7236	0.0242138	Protein kinase superfamily, Tyr protein kinase family
P08581	MET	Hepatocyte growth factor receptor	3	-0.378468	0.0649354	0.759453	0.0242138	Protein kinase superfamily, Tyr protein kinase family
P07949	RET	Proto-oncogene tyrosine-protein kinase receptor Ret	1	0.100939	0.636408	0.932903	1.86597	Protein kinase superfamily, Tyr protein kinase family
P34925	RYK	Tyrosine-protein kinase RYK	1	-0.244001	0.054758	0.744682	0.0324431	Protein kinase superfamily, Tyr protein kinase family
Q07912	TNK2	Activated CDC42 kinase 1	2	-0.978535	5.15651e-06	0.00268276	1.78426	Protein kinase superfamily, Tyr protein kinase family
P00519	ABL1	Tyrosine-protein kinase ABL1	10	-0.143453	0.0414131	0.719319	0.0242138	Protein kinase superfamily, Tyr protein kinase family, ABL subfamily
P42684	ABL2	Tyrosine-protein kinase ABL2	9	0.00873587	0.93906	0.989788	0.0242138	Protein kinase superfamily, Tyr protein kinase family, ABL subfamily
Q12866	MERTK	Tyrosine-protein kinase Mer	7	-0.191141	0.114462	0.82935	0.0242138	Protein kinase superfamily, Tyr protein kinase family, AXL/UFO subfamily
Q06418	TYRO3	Tyrosine-protein kinase receptor TYRO3	3	-0.248726	0.00378258	0.251513	0.0242155	Protein kinase superfamily, Tyr protein kinase family, AXL/UFO subfamily
P35916	FLT4	Vascular endothelial growth factor receptor 3	1	0.106898	0.41756	0.900796	0.0242138	Protein kinase superfamily, Tyr protein kinase family, CSF-1/PDGF receptor subfamily
P10721	KIT	Mast/stem cell growth factor receptor Kit	1	-0.379875	0.00964988	0.408792	0.0305502	Protein kinase superfamily, Tyr protein kinase family, CSF-1/PDGF receptor subfamily
P41240	CSK	Tyrosine-protein kinase CSK	17	-1.25769	2.0682e-08	4.91455e-05	0.0242138	Protein kinase superfamily, Tyr protein kinase family, CSK subfamily
P00533	EGFR	Epidermal growth factor receptor	7	-0.0373688	0.551573	0.926708	0.0242138	Protein kinase superfamily, Tyr protein kinase family, EGF receptor subfamily
P04626	ERBB2	Receptor tyrosine-protein kinase erbB-2	3	-0.220342	0.489894	0.919872	0.0242138	Protein kinase superfamily, Tyr protein kinase family, EGF receptor subfamily
P29317	EPHA2	Ephrin type-A receptor 2	11	0.0290675	0.746813	0.948976	0.0242138	Protein kinase superfamily, Tyr protein kinase family, Ephrin receptor subfamily
P29320	EPHA3	Ephrin type-A receptor 3	4	0.135135	0.0774468	0.778152	0.0242138	Protein kinase superfamily, Tyr protein kinase family, Ephrin receptor subfamily
P54764	EPHA4	Ephrin type-A receptor 4	9	-0.463579	9.36458e-07	0.000890104	0.0242138	Protein kinase superfamily, Tyr protein kinase family, Ephrin receptor subfamily
Q15375	EPHA7	Ephrin type-A receptor 7	7	-0.29169	0.00228233	0.195438	0.0242138	Protein kinase superfamily, Tyr protein kinase family, Ephrin receptor subfamily
P29323	EPHB2	Ephrin type-B receptor 2	5	-0.100353	0.174664	0.860297	0.0242138	Protein kinase superfamily, Tyr protein kinase family, Ephrin receptor subfamily
P54760	EPHB4	Ephrin type-B receptor 4	10	0.0822815	0.401813	0.897317	0.0242138	Protein kinase superfamily, Tyr protein kinase family, Ephrin receptor subfamily
Q05397	PTK2	Focal adhesion kinase 1	33	0.0135627	0.717488	0.943241	0.0242138	Protein kinase superfamily, Tyr protein kinase family, FAK subfamily
P16591	FER	Tyrosine-protein kinase Fer	11	-0.028538	0.71417	0.942975	0.0242138	Protein kinase superfamily, Tyr protein kinase family, Fes/fps subfamily
P21802	FGFR2	Fibroblast growth factor receptor 2	4	-0.224274	0.0565168	0.747614	0.0242138	Protein kinase superfamily, Tyr protein kinase family, Fibroblast growth factor receptor subfamily
P08069	IGF1R	Insulin-like growth factor 1 receptor	10	-0.212969	0.112645	0.82935	0.0242138	Protein kinase superfamily, Tyr protein kinase family, Insulin receptor subfamily
P06213	INSR	Insulin receptor	17	-0.0807167	0.271446	0.87014	0.0242138	Protein kinase superfamily, Tyr protein kinase family, Insulin receptor subfamily
Q13308	PTK7	Inactive tyrosine-protein kinase 7	28	-0.0278009	0.68278	0.939337	0.0242138	Protein kinase superfamily, Tyr protein kinase family, Insulin receptor subfamily
P23458	JAK1	Tyrosine-protein kinase JAK1	22	0.0711914	0.582516	0.931397	0.0242138	Protein kinase superfamily, Tyr protein kinase family, JAK subfamily
P29597	TYK2	Non-receptor tyrosine-protein kinase TYK2	13	-0.0204753	0.772398	0.953837	0.0242138	Protein kinase superfamily, Tyr protein kinase family, JAK subfamily
Q01973	ROR1	Inactive tyrosine-protein kinase transmembrane receptor ROR1	1	-0.0418704	0.746859	0.948976	0.0381859	Protein kinase superfamily, Tyr protein kinase family, ROR subfamily
Q01974	ROR2	Tyrosine-protein kinase transmembrane receptor ROR2	2	0.0800851	0.257792	0.867317	0.0242138	Protein kinase superfamily, Tyr protein kinase family, ROR subfamily
P06241	FYN	Tyrosine-protein kinase Fyn	7	-0.154755	0.125915	0.834443	0.0242138	Protein kinase superfamily, Tyr protein kinase family, SRC subfamily
P07948	LYN	Tyrosine-protein kinase Lyn	14	-0.311327	0.0097407	0.408792	0.0242138	Protein kinase superfamily, Tyr protein kinase family, SRC subfamily
P12931	SRC	Proto-oncogene tyrosine-protein kinase Src	2	-0.0918522	0.259439	0.867689	0.0242138	Protein kinase superfamily, Tyr protein kinase family, SRC subfamily
P07947	YES1	Tyrosine-protein kinase Yes	5	-0.0748275	0.727158	0.944641	0.0242138	Protein kinase superfamily, Tyr protein kinase family, SRC subfamily
P43405	SYK	Tyrosine-protein kinase SYK	12	-0.042108	0.36174	0.888922	0.0242138	Protein kinase superfamily, Tyr protein kinase family, SYK/ZAP-70 subfamily
P42680	TEC	Tyrosine-protein kinase Tec	2	-1.63258	1.66328e-09	1.47377e-05	0.0242138	Protein kinase superfamily, Tyr protein kinase family, TEC subfamily
O00764	PDXK	Pyridoxal kinase	26	0.154473	0.0234985	0.612063	0.0242138	Pyridoxine kinase family
P14618	PKM	Pyruvate kinase PKM	231	0.0552532	0.492322	0.919872	0.0242138	Pyruvate kinase family
Q8NEV4	MYO3A	Myosin-IIIa	1	0.274596	0.0784788	0.779078	0.50638	TRAFAC class myosin-kinesin ATPase superfamily, Myosin family; Protein kinase superfamily, STE Ser/Thr protein kinase family
P04183	TK1	Thymidine kinase, cytosolic	12	0.0268359	0.815709	0.964335	0.0242138	Thymidine kinase family
P23919	DTYMK	Thymidylate kinase	24	0.0719823	0.193825	0.860297	0.0242138	Thymidylate kinase family
Q8TE04	PANK1	Pantothenate kinase 1	3	-0.116217	0.055097	0.744682	0.0242138	Type II pantothenate kinase family
Q9BZ23	PANK2	Pantothenate kinase 2, mitochondrial	4	-0.185599	0.134588	0.843837	0.0242138	Type II pantothenate kinase family
Q9H999	PANK3	Pantothenate kinase 3	7	-0.00978748	0.883502	0.977263	0.0242138	Type II pantothenate kinase family
Q9NVE7	PANK4	Pantothenate kinase 4	39	-0.0887043	0.300157	0.873255	0.0242138	Type II pantothenate kinase family; Damage-control phosphatase family, Phosphopantetheine phosphatase II subfamily
Q9HA47	UCK1	Uridine-cytidine kinase 1	5	-0.0433311	0.612279	0.931397	0.0242138	Uridine kinase family
Q9BZX2	UCK2	Uridine-cytidine kinase 2	8	-0.072886	0.494658	0.919872	0.0242138	Uridine kinase family
Q9NWZ5	UCKL1	Uridine-cytidine kinase-like 1	16	-0.0323712	0.702636	0.941892	0.0242138	Uridine kinase family
Q9NWW6	NMRK1	Nicotinamide riboside kinase 1	4	-0.170883	0.117819	0.832242	0.0242138	Uridine kinase family, NRK subfamily
P01023	A2M	Alpha-2-macroglobulin	2	-0.0670536	0.754	0.951344	0.0242138
Q9NRG9	AAAS	Aladin	17	-0.0508799	0.588485	0.931397	0.0242138
Q86V21	AACS	Acetoacetyl-CoA synthetase	25	-0.0312846	0.584802	0.931397	0.0242138
Q8N5Z0	AADAT	Kynurenine/alpha-aminoadipate aminotransferase, mitochondrial	1	-0.0143097	0.938119	0.989768	0.284263
Q6PD74	AAGAB	Alpha- and gamma-adaptin-binding protein p34	16	-0.00869864	0.872462	0.975095	0.0242138
Q9H7C9	AAMDC	Mth938 domain-containing protein	8	0.11629	0.579092	0.931397	0.0242138
Q13685	AAMP	Angio-associated migratory cell protein	26	0.138693	0.244693	0.865829	0.0242138
Q9Y312	AAR2	Protein AAR2 homolog	25	0.110994	0.198557	0.860297	0.0242138
P49588	AARS	Alanine--tRNA ligase, cytoplasmic	138	0.065453	0.315882	0.87549	0.0242138
Q5JTZ9	AARS2	Alanine--tRNA ligase, mitochondrial	42	0.0524361	0.364543	0.888922	0.0242138
Q9BTE6	AARSD1	Alanyl-tRNA editing protein Aarsd1	20	0.0510455	0.528103	0.925706	0.0242138
Q4L235	AASDH	Beta-alanine-activating enzyme	4	-0.0396464	0.569905	0.930915	0.0242138
Q9NRN7	AASDHPPT	L-aminoadipate-semialdehyde dehydrogenase-phosphopantetheinyl transferase	24	0.085236	0.104333	0.8189	0.0242138
Q9UDR5	AASS	Alpha-aminoadipic semialdehyde synthase, mitochondrial	46	-0.00669221	0.908674	0.980694	0.0242138
Q9NY61	AATF	Protein AATF	27	-0.00403269	0.955178	0.991278	0.0242138
P80404	ABAT	4-aminobutyrate aminotransferase, mitochondrial	11	0.141743	0.0632823	0.759453	0.0242138
Q9BZC7	ABCA2	ATP-binding cassette sub-family A member 2	1	0.0844628	0.670965	0.938513	0.0242138
Q99758	ABCA3	ATP-binding cassette sub-family A member 3	12	0.0143549	0.854806	0.969012	0.0242138
Q8WWZ7	ABCA5	ATP-binding cassette sub-family A member 5	2	-0.0782747	0.254139	0.866054	0.388452
P08183	ABCB1	ATP-dependent translocase ABCB1	17	0.136679	0.109019	0.827462	0.0242138
Q9NRK6	ABCB10	ATP-binding cassette sub-family B member 10, mitochondrial	11	0.0912135	0.249787	0.865829	0.0242138
O95342	ABCB11	Bile salt export pump	1	0.20602	0.017591	0.543803	0.0242138
Q9NP58	ABCB6	ATP-binding cassette sub-family B member 6, mitochondrial	5	0.112352	0.513179	0.923708	0.0242138
O75027	ABCB7	ATP-binding cassette sub-family B member 7, mitochondrial	25	0.0578406	0.363664	0.888922	0.0242138
Q9NUT2	ABCB8	ATP-binding cassette sub-family B member 8, mitochondrial	7	-0.226749	0.0517163	0.740306	0.0242138
Q9NP78	ABCB9	ATP-binding cassette sub-family B member 9	1	-0.027268	0.894483	0.978184	0.0384662
P33527	ABCC1	Multidrug resistance-associated protein 1	32	-0.0969046	0.130563	0.8347	0.0242138
Q5T3U5	ABCC10	Multidrug resistance-associated protein 7	2	-0.119621	0.455561	0.911382	0.0242138
O15439	ABCC4	Multidrug resistance-associated protein 4	16	0.00756475	0.946409	0.990143	0.0242138
O15440	ABCC5	Multidrug resistance-associated protein 5	14	-0.182857	0.00805839	0.388807	0.0242138
P33897	ABCD1	ATP-binding cassette sub-family D member 1	2	0.241653	0.291866	0.873255	0.823281
P28288	ABCD3	ATP-binding cassette sub-family D member 3	47	-0.0320093	0.664108	0.937524	0.0242138
O14678	ABCD4	ATP-binding cassette sub-family D member 4	2	-0.320961	0.0917233	0.807304	0.0242138
P61221	ABCE1	ATP-binding cassette sub-family E member 1	48	0.084581	0.204191	0.860297	0.0242138
Q8NE71	ABCF1	ATP-binding cassette sub-family F member 1	50	0.00347532	0.960463	0.991278	0.0242138
Q9UG63	ABCF2	ATP-binding cassette sub-family F member 2	68	0.0456458	0.589717	0.931397	0.0242138
Q9NUQ8	ABCF3	ATP-binding cassette sub-family F member 3	29	-0.0848738	0.0976572	0.81111	0.0242138
Q9NUJ1	ABHD10	Mycophenolic acid acyl-glucuronide esterase, mitochondrial	26	-0.0210724	0.7597	0.952249	0.0242138
Q8NFV4	ABHD11	Protein ABHD11	5	0.0227023	0.831393	0.965947	0.0242138
Q8N2K0	ABHD12	Lysophosphatidylserine lipase ABHD12	19	-0.0100797	0.876823	0.97533	0.0242138
Q9BUJ0	ABHD14A	Protein ABHD14A	3	-0.356471	0.000946953	0.121632	0.0242138
Q96IU4	ABHD14B	Protein ABHD14B	20	-0.0251522	0.687472	0.940882	0.0242138
Q6UXT9	ABHD15	Protein ABHD15	1	-0.0578483	0.76207	0.953215	0.0242138
O95870	ABHD16A	Phosphatidylserine lipase ABHD16A	12	-0.0448091	0.570915	0.930915	0.0242138
Q96GS6	ABHD17A	Alpha/beta hydrolase domain-containing protein 17A	3	-0.159776	0.136146	0.845116	0.0242138
Q5VST6	ABHD17B	Alpha/beta hydrolase domain-containing protein 17B	9	-0.154042	0.0313501	0.659852	0.0242138
Q6PCB6	ABHD17C	Alpha/beta hydrolase domain-containing protein 17C	1	-0.144357	0.277684	0.872525	0.0242138
Q0P651	ABHD18	Protein ABHD18	2	0.0432142	0.7066	0.941892	0.0242138
P08910	ABHD2	Monoacylglycerol lipase ABHD2	1	0.0369377	0.771585	0.95371	0.0242138
Q8WU67	ABHD3	Phospholipase ABHD3	2	-0.160167	0.106652	0.821952	0.0242138
Q8TB40	ABHD4	(Lyso)-N-acylphosphatidylethanolamine lipase	1	-0.0174725	0.892691	0.978184	0.0242138
Q8WTS1	ABHD5	1-acylglycerol-3-phosphate O-acyltransferase ABHD5	2	-0.13208	0.21449	0.865288	0.0242138
Q9BV23	ABHD6	Monoacylglycerol lipase ABHD6	9	0.135409	0.198467	0.860297	0.0242138
Q8IZP0	ABI1	Abl interactor 1	12	0.0809948	0.387276	0.893916	0.0242138
Q9NYB9	ABI2	Abl interactor 2	7	0.0972967	0.402739	0.897317	0.0242138
Q9NX38	ABITRAM	Protein Abitram	1	-0.423721	0.124477	0.83442	0.0242138
O14639	ABLIM1	Actin-binding LIM protein 1	14	0.140045	0.434746	0.902744	0.0242138
Q12979	ABR	Active breakpoint cluster region-related protein	22	-0.139913	0.285668	0.873096	0.0242138
Q9P1F3	ABRACL	Costars family protein ABRACL	4	-0.0407716	0.895665	0.978184	0.0242138
Q6UWZ7	ABRAXAS1	BRCA1-A complex subunit Abraxas 1	7	-0.115073	0.0176186	0.543803	0.0242138
Q15018	ABRAXAS2	BRISC complex subunit Abraxas 2	18	-0.0533582	0.241983	0.865829	0.0242138
Q9ULW3	ABT1	Activator of basal transcription 1	16	-0.092144	0.309276	0.873255	0.0242138
Q969K4	ABTB1	Ankyrin repeat and BTB/POZ domain-containing protein 1	1	0.0513224	0.532743	0.925706	0.0242747
Q8N961	ABTB2	Ankyrin repeat and BTB/POZ domain-containing protein 2	2	-0.240741	0.093223	0.807304	0.0242138
P09110	ACAA1	3-ketoacyl-CoA thiolase, peroxisomal	16	0.0228267	0.700637	0.941892	0.0242138
P42765	ACAA2	3-ketoacyl-CoA thiolase, mitochondrial	23	0.0099808	0.884962	0.977263	0.0242138
Q13085	ACACA	Acetyl-CoA carboxylase 1	116	-0.0835538	0.217334	0.865829	0.0242138
Q6JQN1	ACAD10	Acyl-CoA dehydrogenase family member 10	16	0.0496488	0.511155	0.922894	0.0242138
Q709F0	ACAD11	Acyl-CoA dehydrogenase family member 11	25	0.0272149	0.607961	0.931397	0.0242138
Q9UKU7	ACAD8	Isobutyryl-CoA dehydrogenase, mitochondrial	10	-0.0222098	0.772283	0.953837	0.0242138
Q9H845	ACAD9	Acyl-CoA dehydrogenase family member 9, mitochondrial	33	0.00986246	0.884791	0.977263	0.0242138
P28330	ACADL	Long-chain specific acyl-CoA dehydrogenase, mitochondrial	6	-0.117247	0.323091	0.878373	0.0242138
P11310	ACADM	Medium-chain specific acyl-CoA dehydrogenase, mitochondrial	47	0.0519929	0.374034	0.889271	0.0242138
P16219	ACADS	Short-chain specific acyl-CoA dehydrogenase, mitochondrial	5	0.17205	0.0172871	0.543803	0.0242138
P45954	ACADSB	Short/branched chain specific acyl-CoA dehydrogenase, mitochondrial	20	0.241329	0.027934	0.639244	0.0242138
P49748	ACADVL	Very long-chain specific acyl-CoA dehydrogenase, mitochondrial	29	0.040401	0.440943	0.905023	0.0242138
Q15057	ACAP2	Arf-GAP with coiled-coil, ANK repeat and PH domain-containing protein 2	19	-0.00660911	0.905634	0.980283	0.0242138
Q96P50	ACAP3	Arf-GAP with coiled-coil, ANK repeat and PH domain-containing protein 3	2	-0.062142	0.490602	0.919872	0.0242138
P24752	ACAT1	Acetyl-CoA acetyltransferase, mitochondrial	49	0.225004	0.0550625	0.744682	0.0242138
Q9BWD1	ACAT2	Acetyl-CoA acetyltransferase, cytosolic	43	0.181655	0.0227032	0.601098	0.0242138
Q9H3P7	ACBD3	Golgi resident protein GCP60	33	0.0685468	0.430512	0.902744	0.0242138
Q5T8D3	ACBD5	Acyl-CoA-binding domain-containing protein 5	12	0.113397	0.574454	0.931397	0.0242138
Q9BR61	ACBD6	Acyl-CoA-binding domain-containing protein 6	9	0.0074438	0.967471	0.992076	0.0242138
Q8N6N7	ACBD7	Acyl-CoA-binding domain-containing protein 7	6	0.070121	0.874815	0.975095	0.0242138
Q96AP0	ACD	Adrenocortical dysplasia protein homolog	4	-0.120555	0.271615	0.87014	0.0242138
P12821	ACE	Angiotensin-converting enzyme	1	0.0386583	0.875273	0.975095	0.0328443
Q9UKV3	ACIN1	Apoptotic chromatin condensation inducer in the nucleus	83	0.111769	0.705876	0.941892	0.0242138
P53396	ACLY	ATP-citrate synthase	224	-0.0129934	0.87571	0.975111	0.0242138
P21399	ACO1	Cytoplasmic aconitate hydratase	35	-0.0487058	0.31278	0.87492	0.0242138
Q99798	ACO2	Aconitate hydratase, mitochondrial	74	0.233777	0.0150867	0.514102	0.0242138
Q9NPJ3	ACOT13	Acyl-coenzyme A thioesterase 13	13	-0.0534448	0.778829	0.954899	0.0242138
P49753	ACOT2	Acyl-coenzyme A thioesterase 2, mitochondrial	30	0.132702	0.070366	0.766772	0.0242138
O00154	ACOT7	Cytosolic acyl coenzyme A thioester hydrolase	36	-0.0626093	0.439616	0.904367	0.0242138
O14734	ACOT8	Acyl-coenzyme A thioesterase 8	7	-0.0287122	0.715079	0.943241	0.0242138
Q9Y305	ACOT9	Acyl-coenzyme A thioesterase 9, mitochondrial	26	-0.0119442	0.91945	0.983416	0.0242138
Q15067	ACOX1	Peroxisomal acyl-coenzyme A oxidase 1	21	0.00929064	0.896279	0.978184	0.0242138
O15254	ACOX3	Peroxisomal acyl-coenzyme A oxidase 3	7	0.102014	0.472428	0.916328	0.0242138
P24666	ACP1	Low molecular weight phosphotyrosine protein phosphatase	19	-0.0399624	0.588661	0.931397	0.0242138
P11117	ACP2	Lysosomal acid phosphatase	5	0.0066234	0.975791	0.995053	0.0242138
Q9NPH0	ACP6	Lysophosphatidic acid phosphatase type 6	9	0.000667716	0.992011	0.997869	0.0242138
Q96CM8	ACSF2	Medium-chain acyl-CoA ligase ACSF2, mitochondrial	17	0.0213004	0.685895	0.940072	0.0242138
Q4G176	ACSF3	Malonate--CoA ligase ACSF3, mitochondrial	19	0.0282508	0.659889	0.936781	0.0242138
P33121	ACSL1	Long-chain-fatty-acid--CoA ligase 1	22	-0.156678	0.0203638	0.576066	0.0242138
O95573	ACSL3	Long-chain-fatty-acid--CoA ligase 3	43	-0.0203775	0.798871	0.95999	0.0242138
O60488	ACSL4	Long-chain-fatty-acid--CoA ligase 4	25	0.0254592	0.721348	0.943241	0.0242138
Q9UKU0	ACSL6	Long-chain-fatty-acid--CoA ligase 6	4	-0.0834416	0.358888	0.888922	0.0242138
Q9NUB1	ACSS1	Acetyl-coenzyme A synthetase 2-like, mitochondrial	10	-0.048479	0.604627	0.931397	0.0242138
Q9NR19	ACSS2	Acetyl-coenzyme A synthetase, cytoplasmic	15	-0.0245643	0.643146	0.934082	0.0242138
Q9H6R3	ACSS3	Acyl-CoA synthetase short-chain family member 3, mitochondrial	6	0.0158478	0.821844	0.965703	0.0243256
Q562R1	ACTBL2	Beta-actin-like protein 2	1	-0.152843	0.105525	0.821145	0.0242475
P68032	ACTC1	Actin, alpha cardiac muscle 1	62	0.0652903	0.403154	0.897317	0.0242138
O96019	ACTL6A	Actin-like protein 6A	30	0.0507577	0.521458	0.924907	0.0242138
P12814	ACTN1	Alpha-actinin-1	62	0.0399652	0.441307	0.905184	0.0242138
Q08043	ACTN3	Alpha-actinin-3	1	-0.0999489	0.691611	0.941595	0.024329
O43707	ACTN4	Alpha-actinin-4	98	0.108461	0.251113	0.865829	0.0242138
Q9NZ32	ACTR10	Actin-related protein 10	18	-0.0478058	0.282206	0.873096	0.0242138
P61163	ACTR1A	Alpha-centractin	19	0.0529954	0.619142	0.931397	0.0242138
P42025	ACTR1B	Beta-centractin	6	-0.00860202	0.877354	0.975465	0.0242138
P61160	ACTR2	Actin-related protein 2	42	0.0699136	0.170147	0.860297	0.0242138
P61158	ACTR3	Actin-related protein 3	45	-0.0360018	0.720049	0.943241	0.0242138
Q9P1U1	ACTR3B	Actin-related protein 3B	10	0.0193066	0.782041	0.955683	0.0242138
Q9H9F9	ACTR5	Actin-related protein 5	15	-0.0028036	0.958091	0.991278	0.0242138
Q9GZN1	ACTR6	Actin-related protein 6	17	-0.140378	0.117729	0.832242	0.0242138
Q9H981	ACTR8	Actin-related protein 8	27	0.021413	0.695293	0.941595	0.0242138
Q03154	ACY1	Aminoacylase-1	11	0.198805	0.0698262	0.766772	0.0242138
P07311	ACYP1	Acylphosphatase-1	6	0.0464861	0.44791	0.909444	0.0242138
P14621	ACYP2	Acylphosphatase-2	2	0.0813685	0.39651	0.897135	0.0964945
P00813	ADA	Adenosine deaminase	15	0.0722801	0.239073	0.865829	0.0242138
Q6DHV7	ADAL	Adenosine deaminase-like protein	2	-0.163796	0.144018	0.849153	0.0242138
O14672	ADAM10	Disintegrin and metalloproteinase domain-containing protein 10	15	-0.00926167	0.889828	0.977576	0.0242138
Q13444	ADAM15	Disintegrin and metalloproteinase domain-containing protein 15	7	-0.0300432	0.569144	0.930915	0.0242138
P78536	ADAM17	Disintegrin and metalloproteinase domain-containing protein 17	19	0.078901	0.216035	0.865422	0.0242138
Q13443	ADAM9	Disintegrin and metalloproteinase domain-containing protein 9	10	-0.0253369	0.813037	0.963252	0.0242138
Q9UHI8	ADAMTS1	A disintegrin and metalloproteinase with thrombospondin motifs 1	9	-0.028011	0.806532	0.961555	0.0242138
O75689	ADAP1	Arf-GAP with dual PH domain-containing protein 1	2	-0.0735724	0.723677	0.944027	0.0242138
P55265	ADAR	Double-stranded RNA-specific adenosine deaminase	97	0.0900415	0.197897	0.860297	0.0242138
P78563	ADARB1	Double-stranded RNA-specific editase 1	5	0.0462475	0.562312	0.930007	0.0242138
Q9BUB4	ADAT1	tRNA-specific adenosine deaminase 1	5	0.0811499	0.179308	0.860297	0.0242138
Q7Z6V5	ADAT2	tRNA-specific adenosine deaminase 2	6	-0.146265	0.0580914	0.749038	0.0242138
Q96EY9	ADAT3	Probable inactive tRNA-specific adenosine deaminase-like protein 3	9	0.192293	0.158305	0.856864	0.0242138
O60266	ADCY3	Adenylate cyclase type 3	4	-0.34586	0.00415195	0.264861	0.0242138
O43306	ADCY6	Adenylate cyclase type 6	5	-0.181058	0.0304059	0.656506	0.0242138
O60503	ADCY9	Adenylate cyclase type 9	7	0.0888082	0.302401	0.873255	0.0242138
P35611	ADD1	Alpha-adducin	34	-0.00095183	0.987292	0.997669	0.0242138
P35612	ADD2	Beta-adducin	25	0.0244391	0.647469	0.934829	0.0242138
Q9UEY8	ADD3	Gamma-adducin	29	-0.0148864	0.753044	0.950947	0.0242138
O94910	ADGRL1	Adhesion G protein-coupled receptor L1	1	-0.382307	0.0102728	0.412136	0.0242138
O95490	ADGRL2	Adhesion G protein-coupled receptor L2	21	-0.0550195	0.306709	0.873255	0.0242138
Q9HAR2	ADGRL3	Adhesion G protein-coupled receptor L3	2	-0.125626	0.307903	0.873255	0.0242138
P11766	ADH5	Alcohol dehydrogenase class-3	29	0.04704	0.656957	0.936781	0.0242138
Q9BV57	ADI1	1,2-dihydroxy-3-keto-5-methylthiopentene dioxygenase	20	-0.108473	0.482331	0.917402	0.0242138
Q96A54	ADIPOR1	Adiponectin receptor protein 1	6	-0.0975516	0.225646	0.865829	0.0243008
Q86V24	ADIPOR2	Adiponectin receptor protein 2	1	-0.0597618	0.428153	0.902744	0.0242138
Q9H2P0	ADNP	Activity-dependent neuroprotector homeobox protein	55	0.0767237	0.162818	0.856864	0.0242138
Q6IQ32	ADNP2	Activity-dependent neuroprotector homeobox protein 2	11	0.29286	0.100396	0.81111	0.0242138
Q96SZ5	ADO	2-aminoethanethiol dioxygenase	11	-0.0374294	0.662202	0.936781	0.0242138
Q9BRR6	ADPGK	ADP-dependent glucokinase	21	0.143603	0.293787	0.873255	0.0242138
Q9NX46	ADPRHL2	ADP-ribose glycohydrolase ARH3	20	0.0191113	0.692723	0.941595	0.0242138
Q3LIE5	ADPRM	Manganese-dependent ADP-ribose/CDP-alcohol diphosphatase	3	0.122546	0.451964	0.910345	0.143733
Q16186	ADRM1	Proteasomal ubiquitin receptor ADRM1	16	-0.121124	0.261922	0.868137	0.0242138
P30566	ADSL	Adenylosuccinate lyase	55	0.0256913	0.612683	0.931397	0.0242138
P30520	ADSS	Adenylosuccinate synthetase isozyme 2	52	-0.0722128	0.544988	0.926478	0.0242138
Q8N142	ADSSL1	Adenylosuccinate synthetase isozyme 1	4	-0.293846	0.154945	0.853748	0.0242138
Q6ZN18	AEBP2	Zinc finger protein AEBP2	4	0.132901	0.39687	0.897182	0.0242138
Q8WTP8	AEN	Apoptosis-enhancing nuclease	2	-0.245136	0.114082	0.82935	0.0242138
Q8N556	AFAP1	Actin filament-associated protein 1	6	0.114783	0.218902	0.865829	0.0242138
Q8TED9	AFAP1L1	Actin filament-associated protein 1-like 1	1	-0.229309	0.18279	0.860297	0.0242138
P55196	AFDN	Afadin	91	0.0118498	0.884441	0.977263	0.0242138
P51825	AFF1	AF4/FMR2 family member 1	11	0.14966	0.556356	0.927766	0.0242138
P51826	AFF3	AF4/FMR2 family member 3	1	0.201407	0.593846	0.931397	0.27737
Q9UHB7	AFF4	AF4/FMR2 family member 4	23	0.0939032	0.576408	0.931397	0.0242138
Q8WV93	AFG1L	AFG1-like ATPase	4	0.0465402	0.680578	0.939337	0.0242138
Q9Y4W6	AFG3L2	AFG3-like protein 2	44	0.0630479	0.150857	0.853748	0.0242138
Q6ULP2	AFTPH	Aftiphilin	18	0.21512	0.487498	0.919481	0.0242138
P20933	AGA	N(4)-(beta-N-acetylglucosaminyl)-L-asparaginase	10	0.125585	0.469954	0.916328	0.0242138
Q9UPQ3	AGAP1	Arf-GAP with GTPase, ANK repeat and PH domain-containing protein 1	6	-0.0193497	0.829692	0.965804	0.0242138
Q96P47	AGAP3	Arf-GAP with GTPase, ANK repeat and PH domain-containing protein 3	10	0.0206989	0.784493	0.956571	0.0242138
Q8NDL9	AGBL5	Cytosolic carboxypeptidase-like protein 5	1	-0.226593	0.0469207	0.7236	0.0242208
P52594	AGFG1	Arf-GAP domain and FG repeat-containing protein 1	19	0.153322	0.286961	0.873255	0.0242138
O95081	AGFG2	Arf-GAP domain and FG repeat-containing protein 2	3	-0.0232834	0.795534	0.959666	0.0242138
Q8N302	AGGF1	Angiogenic factor with G patch and FHA domains 1	10	0.00706341	0.964192	0.991348	0.0242138
Q53H12	AGK	Acylglycerol kinase, mitochondrial	28	0.100645	0.145634	0.849153	0.0242138
P35573	AGL	Glycogen debranching enzyme	101	-0.00655252	0.915031	0.981202	0.0242138
Q9UL18	AGO1	Protein argonaute-1	3	-0.28795	0.0323082	0.667505	0.0242138
Q9UKV8	AGO2	Protein argonaute-2	22	-0.0452409	0.619061	0.931397	0.0242138
Q9H9G7	AGO3	Protein argonaute-3	12	-0.157428	0.172115	0.860297	0.0242138
Q99943	AGPAT1	1-acyl-sn-glycerol-3-phosphate acyltransferase alpha	3	0.027973	0.680836	0.939337	0.0242138
O15120	AGPAT2	1-acyl-sn-glycerol-3-phosphate acyltransferase beta	1	-0.361798	0.0422546	0.719319	1.37524
Q9NRZ7	AGPAT3	1-acyl-sn-glycerol-3-phosphate acyltransferase gamma	11	-0.0753227	0.224371	0.865829	0.0242138
Q9NRZ5	AGPAT4	1-acyl-sn-glycerol-3-phosphate acyltransferase delta	10	-0.0853167	0.237087	0.865829	0.0242138
Q9NUQ2	AGPAT5	1-acyl-sn-glycerol-3-phosphate acyltransferase epsilon	9	-0.154484	0.284103	0.873096	0.0242138
O00116	AGPS	Alkyldihydroxyacetonephosphate synthase, peroxisomal	55	0.024366	0.702937	0.941892	0.0242138
O00468	AGRN	Agrin	6	-0.00196318	0.98236	0.996347	0.0242138
Q9UPW5	AGTPBP1	Cytosolic carboxypeptidase 1	36	0.0270941	0.672311	0.938513	0.0242138
Q6RW13	AGTRAP	Type-1 angiotensin II receptor-associated protein	5	0.00457722	0.955214	0.991278	0.0242138
Q8WYP5	AHCTF1	Protein ELYS	69	0.0123027	0.829909	0.965804	0.0242138
P23526	AHCY	Adenosylhomocysteinase	94	-0.2483	0.302728	0.873255	0.0242138
O43865	AHCYL1	S-adenosylhomocysteine hydrolase-like protein 1	23	0.178829	0.333816	0.881737	0.0242138
Q96HN2	AHCYL2	Adenosylhomocysteinase 3	9	0.0874436	0.430688	0.902744	0.0242138
Q5TGY3	AHDC1	AT-hook DNA-binding motif-containing protein 1	6	0.1423	0.361892	0.888922	0.0242138
Q8N157	AHI1	Jouberin	6	-0.272353	0.0786717	0.779078	0.0242138
Q09666	AHNAK	Neuroblast differentiation-associated protein AHNAK	157	0.158761	0.692769	0.941595	0.0242138
Q8IVF2	AHNAK2	Protein AHNAK2	2	0.0341346	0.921623	0.984051	0.140936
P35869	AHR	Aryl hydrocarbon receptor	3	-0.172018	0.0217506	0.591407	0.0242138
O95433	AHSA1	Activator of 90 kDa heat shock protein ATPase homolog 1	64	0.0214241	0.710714	0.941892	0.0242138
Q96BJ3	AIDA	Axin interactor, dorsalization-associated protein	12	0.0247568	0.591971	0.931397	0.0242138
Q9BQI0	AIF1L	Allograft inflammatory factor 1-like	8	0.0309935	0.884179	0.977263	0.0242138
O95831	AIFM1	Apoptosis-inducing factor 1, mitochondrial	52	0.108013	0.118661	0.832242	0.0242138
Q9BRQ8	AIFM2	Apoptosis-inducing factor 2	2	-0.140728	0.333642	0.881737	0.0242138
Q9NVV5	AIG1	Androgen-induced gene 1 protein	2	-0.143249	0.209426	0.862475	0.0242138
Q12904	AIMP1	Aminoacyl tRNA synthase complex-interacting multifunctional protein 1	38	0.034809	0.649078	0.935184	0.0242138
Q13155	AIMP2	Aminoacyl tRNA synthase complex-interacting multifunctional protein 2	50	-0.0678713	0.43952	0.904367	0.0242138
O00170	AIP	AH receptor-interacting protein	27	0.0115467	0.806851	0.961555	0.0242138
Q96IF1	AJUBA	LIM domain-containing protein ajuba	1	-0.230849	0.276419	0.871606	0.0242138
Q92667	AKAP1	A-kinase anchor protein 1, mitochondrial	34	0.121869	0.360303	0.888922	0.0242138
O43572	AKAP10	A-kinase anchor protein 10, mitochondrial	13	0.180747	0.340189	0.883468	0.0242138
Q9UKA4	AKAP11	A-kinase anchor protein 11	25	0.00455605	0.946406	0.990143	0.0242138
Q02952	AKAP12	A-kinase anchor protein 12	106	0.247434	0.596466	0.931397	0.0242138
Q12802	AKAP13	A-kinase anchor protein 13	58	0.0407673	0.699326	0.941892	0.0242138
Q02040	AKAP17A	A-kinase anchor protein 17A	19	-0.0175737	0.748463	0.949564	0.0242138
Q9Y2D5	AKAP2	A-kinase anchor protein 2	20	0.109753	0.787043	0.957155	0.0242138
P24588	AKAP5	A-kinase anchor protein 5	2	-0.0694287	0.838513	0.967495	0.0242138
Q9P0M2	AKAP7	A-kinase anchor protein 7 isoform gamma	1	-0.283463	0.0662334	0.759453	1.94995
O43823	AKAP8	A-kinase anchor protein 8	24	0.107518	0.688283	0.941074	0.0242138
Q9ULX6	AKAP8L	A-kinase anchor protein 8-like	39	-0.0797192	0.28492	0.873096	0.0242138
Q99996	AKAP9	A-kinase anchor protein 9	140	-0.0299693	0.508807	0.922801	0.0242138
Q53H80	AKIRIN2	Akirin-2	3	-0.0990676	0.630333	0.931397	0.0242138
P14550	AKR1A1	Aldo-keto reductase family 1 member A1	23	0.0281646	0.60141	0.931397	0.0242138
P15121	AKR1B1	Aldo-keto reductase family 1 member B1	60	-0.131584	0.480239	0.917187	0.0242138
P17516	AKR1C4	Aldo-keto reductase family 1 member C4	4	0.315632	0.122096	0.833398	0.0430631
Q96JD6	AKR1E2	1,5-anhydro-D-fructose reductase	1	-0.0862761	0.591517	0.931397	1.5522
O43488	AKR7A2	Aflatoxin B1 aldehyde reductase member 2	23	0.15814	0.0700762	0.766772	0.0242138
Q96B36	AKT1S1	Proline-rich AKT1 substrate 1	9	0.202885	0.57659	0.931397	0.0242138
Q9H8T0	AKTIP	AKT-interacting protein	5	0.00193251	0.972409	0.993387	0.0242138
P13716	ALAD	Delta-aminolevulinic acid dehydratase	4	-0.169199	0.122138	0.833398	0.0242138
P13196	ALAS1	5-aminolevulinate synthase, nonspecific, mitochondrial	11	-0.0528133	0.283065	0.873096	0.0242138
CK_P02769	ALB	Serum albumin	106	-0.0113223	0.980395	0.996347	0.0242138
P02768	ALB	Serum albumin	1	-0.639937	0.599803	0.931397	0.252746
Q13740	ALCAM	CD166 antigen	25	0.0514724	0.823933	0.965804	0.0242138
Q8IZ83	ALDH16A1	Aldehyde dehydrogenase family 16 member A1	15	0.0108132	0.87391	0.975095	0.0242138
O94788	ALDH1A2	Retinal dehydrogenase 2	29	0.00958437	0.853224	0.969012	0.0242138
P30837	ALDH1B1	Aldehyde dehydrogenase X, mitochondrial	34	0.0585379	0.345419	0.885962	0.0242138
Q3SY69	ALDH1L2	Mitochondrial 10-formyltetrahydrofolate dehydrogenase	36	-0.0733572	0.288356	0.873255	0.0242138
P05091	ALDH2	Aldehyde dehydrogenase, mitochondrial	39	0.00777001	0.915373	0.981278	0.0242138
P51648	ALDH3A2	Aldehyde dehydrogenase family 3 member A2	18	0.184296	0.162221	0.856864	0.0242138
P30038	ALDH4A1	Delta-1-pyrroline-5-carboxylate dehydrogenase, mitochondrial	18	0.180653	0.0114098	0.443375	0.0242138
P51649	ALDH5A1	Succinate-semialdehyde dehydrogenase, mitochondrial	27	0.14003	0.0179437	0.543803	0.0242138
Q02252	ALDH6A1	Methylmalonate-semialdehyde dehydrogenase [acylating], mitochondrial	23	-0.00775726	0.90877	0.980694	0.0242138
P49419	ALDH7A1	Alpha-aminoadipic semialdehyde dehydrogenase	53	0.0345541	0.551284	0.926657	0.0242138
P49189	ALDH9A1	4-trimethylaminobutyraldehyde dehydrogenase	41	-0.15965	0.296388	0.873255	0.0242138
CK_P00883	ALDOA	Fructose-bisphosphate aldolase A	1	-0.191661	0.228402	0.865829	0.0387479
P04075	ALDOA	Fructose-bisphosphate aldolase A	104	-0.0220255	0.788352	0.957784	0.0242138
P09972	ALDOC	Fructose-bisphosphate aldolase C	13	-0.0833443	0.256543	0.867317	0.0242138
Q9BT22	ALG1	Chitobiosyldiphosphodolichol beta-mannosyltransferase	11	-0.16878	0.249327	0.865829	0.0242138
Q5BKT4	ALG10	Dol-P-Glc:Glc(2)Man(9)GlcNAc(2)-PP-Dol alpha-1,2-glucosyltransferase	8	-0.364897	0.102067	0.813197	0.0242138
Q2TAA5	ALG11	GDP-Man:Man(3)GlcNAc(2)-PP-Dol alpha-1,2-mannosyltransferase	8	-0.18312	0.260276	0.868137	0.0242138
Q9BV10	ALG12	Dol-P-Man:Man(7)GlcNAc(2)-PP-Dol alpha-1,6-mannosyltransferase	2	-0.204145	0.19191	0.860297	0.0242138
Q9NP73	ALG13	Putative bifunctional UDP-N-acetylglucosamine transferase and deubiquitinase ALG13	17	0.0668421	0.292199	0.873255	0.0242138
Q96F25	ALG14	UDP-N-acetylglucosamine transferase subunit ALG14 homolog	6	-0.066433	0.261031	0.868137	0.0242138
Q9H553	ALG2	Alpha-1,3/1,6-mannosyltransferase ALG2	8	0.0794848	0.504052	0.922465	0.0242138
Q92685	ALG3	Dol-P-Man:Man(5)GlcNAc(2)-PP-Dol alpha-1,3-mannosyltransferase	2	-0.330051	0.152195	0.853748	0.0242138
Q9Y673	ALG5	Dolichyl-phosphate beta-glucosyltransferase	14	-0.0818787	0.435972	0.903129	0.0242138
Q9Y672	ALG6	Dolichyl pyrophosphate Man9GlcNAc2 alpha-1,3-glucosyltransferase	9	0.0249056	0.720934	0.943241	0.0242138
Q9BVK2	ALG8	Probable dolichyl pyrophosphate Glc1Man9GlcNAc2 alpha-1,3-glucosyltransferase	6	-0.189269	0.152721	0.853748	0.0242138
Q9H6U8	ALG9	Alpha-1,2-mannosyltransferase ALG9	7	0.0799152	0.409642	0.89898	0.0242138
Q13686	ALKBH1	Nucleic acid dioxygenase ALKBH1	6	-0.0633587	0.323053	0.878373	0.0242138
Q6NS38	ALKBH2	DNA oxidative demethylase ALKBH2	6	0.00515828	0.931656	0.987143	0.0242138
Q96Q83	ALKBH3	Alpha-ketoglutarate-dependent dioxygenase alkB homolog 3	15	0.0471717	0.366923	0.888922	0.0242138
Q9NXW9	ALKBH4	Alpha-ketoglutarate-dependent dioxygenase alkB homolog 4	7	-0.109918	0.147924	0.849153	0.0242138
Q6P6C2	ALKBH5	RNA demethylase ALKBH5	13	-0.121644	0.117403	0.832242	0.0242138
Q3KRA9	ALKBH6	Alpha-ketoglutarate-dependent dioxygenase alkB homolog 6	2	-0.0439315	0.443761	0.907003	0.0242138
Q9BT30	ALKBH7	Alpha-ketoglutarate-dependent dioxygenase alkB homolog 7, mitochondrial	6	0.0786798	0.367708	0.888922	0.0242138
Q96BT7	ALKBH8	Alkylated DNA repair protein alkB homolog 8	20	0.0329409	0.595598	0.931397	0.0242138
Q8TCU4	ALMS1	Alstrom syndrome protein 1	25	0.176568	0.498675	0.919872	0.0242138
Q96Q42	ALS2	Alsin	8	-0.074442	0.236192	0.865829	0.0242138
Q15699	ALX1	ALX homeobox protein 1	1	-0.243734	0.293534	0.873255	0.0269171
Q9H161	ALX4	Homeobox protein aristaless-like 4	2	-0.0515369	0.618529	0.931397	0.0620973
Q86V81	ALYREF	THO complex subunit 4	49	0.277355	0.397909	0.897317	0.0242138
Q9UHK6	AMACR	Alpha-methylacyl-CoA racemase	3	-0.03155	0.782202	0.955733	0.0242138
Q9C0C7	AMBRA1	Activating molecule in BECN1-regulated autophagy protein 1	19	-0.0197092	0.694858	0.941595	0.0242138
P17707	AMD1	S-adenosylmethionine decarboxylase proenzyme	4	-0.165701	0.132023	0.835469	0.0242138
Q9Y303	AMDHD2	N-acetylglucosamine-6-phosphate deacetylase	8	0.107821	0.287712	0.873255	0.0242138
Q5JTC6	AMER1	APC membrane recruitment protein 1	2	-0.0604495	0.744336	0.948812	0.0242315
Q9UKV5	AMFR	E3 ubiquitin-protein ligase AMFR	6	-0.0652356	0.414073	0.900448	0.0242138
Q86WK6	AMIGO1	Amphoterin-induced protein 1	1	-0.0100222	0.933319	0.987774	0.0252398
Q9Y4X0	AMMECR1	AMME syndrome candidate gene 1 protein	5	0.00805154	0.909748	0.980798	0.0242138
Q6DCA0	AMMECR1L	AMMECR1-like protein	2	-0.0547686	0.628738	0.931397	0.0242138
Q4VCS5	AMOT	Angiomotin	62	0.129692	0.289257	0.873255	0.0242138
Q8IY63	AMOTL1	Angiomotin-like protein 1	13	0.139117	0.236873	0.865829	0.0242138
Q9Y2J4	AMOTL2	Angiomotin-like protein 2	2	0.159234	0.717637	0.943241	0.0242148
Q01433	AMPD2	AMP deaminase 2	31	-0.0819717	0.27336	0.870156	0.0242138
P49418	AMPH	Amphiphysin	17	0.0269451	0.911852	0.981023	0.0242138
Q86W34	AMZ2	Archaemetzincin-2	10	0.00174143	0.973748	0.993716	0.0242138
Q9H1A4	ANAPC1	Anaphase-promoting complex subunit 1	50	-0.028397	0.627895	0.931397	0.0242138
Q9UM13	ANAPC10	Anaphase-promoting complex subunit 10	7	-0.0347803	0.614693	0.931397	0.0242138
Q9BS18	ANAPC13	Anaphase-promoting complex subunit 13	5	0.0815326	0.849008	0.9689	0.0242138
Q96DE5	ANAPC16	Anaphase-promoting complex subunit 16	5	0.045734	0.891941	0.978181	0.0242138
Q9UJX6	ANAPC2	Anaphase-promoting complex subunit 2	26	-0.0707248	0.367041	0.888922	0.0242138
Q9UJX5	ANAPC4	Anaphase-promoting complex subunit 4	22	-0.095749	0.306733	0.873255	0.0242138
Q9UJX4	ANAPC5	Anaphase-promoting complex subunit 5	32	-0.0368765	0.672504	0.938513	0.0242138
Q9UJX3	ANAPC7	Anaphase-promoting complex subunit 7	32	0.00915115	0.904545	0.979947	0.0242138
Q9UNK9	ANGEL1	Protein angel homolog 1	7	-0.0399196	0.442682	0.906328	0.0242138
Q5VTE6	ANGEL2	Protein angel homolog 2	14	0.0492906	0.395113	0.896544	0.0242138
P16157	ANK1	Ankyrin-1	3	-0.0700123	0.387783	0.893916	0.302554
Q01484	ANK2	Ankyrin-2	24	0.0072098	0.871453	0.975095	0.0242138
Q12955	ANK3	Ankyrin-3	24	0.0659216	0.357596	0.888922	0.0242138
Q9P2R3	ANKFY1	Rabankyrin-5	64	-0.0512205	0.526988	0.925706	0.0242138
Q9HCJ1	ANKH	Progressive ankylosis protein homolog	1	-0.0447016	0.796873	0.959676	0.554475
Q8IWZ3	ANKHD1	Ankyrin repeat and KH domain-containing protein 1	54	-0.0286474	0.629189	0.931397	0.0242138
Q9P2G1	ANKIB1	Ankyrin repeat and IBR domain-containing protein 1	5	-0.119448	0.117386	0.832242	0.0242138
Q86XL3	ANKLE2	Ankyrin repeat and LEM domain-containing protein 2	34	-0.104968	0.0840446	0.788509	0.0242138
Q8IV38	ANKMY2	Ankyrin repeat and MYND domain-containing protein 2	15	-0.0445664	0.524697	0.925706	0.0242138
Q9H9E1	ANKRA2	Ankyrin repeat family A protein 2	1	-0.255058	0.0694839	0.766772	0.0242138
Q9NXR5	ANKRD10	Ankyrin repeat domain-containing protein 10	2	-0.22849	0.0598778	0.752828	0.0242138
Q6UB99	ANKRD11	Ankyrin repeat domain-containing protein 11	21	0.0462687	0.769556	0.953295	0.0242138
Q6UB98	ANKRD12	Ankyrin repeat domain-containing protein 12	2	0.160729	0.426452	0.902744	0.102746
Q8IZ07	ANKRD13A	Ankyrin repeat domain-containing protein 13A	20	0.00257547	0.970874	0.992644	0.0242138
Q8N6S4	ANKRD13C	Ankyrin repeat domain-containing protein 13C	7	-0.0254683	0.798264	0.959714	0.0242138
Q6P6B7	ANKRD16	Ankyrin repeat domain-containing protein 16	7	0.0867167	0.549357	0.926657	0.0242138
O75179	ANKRD17	Ankyrin repeat domain-containing protein 17	52	0.0717026	0.435953	0.903129	0.0242138
Q4UJ75	ANKRD20A4	Ankyrin repeat domain-containing protein 20A4	5	-0.542957	0.0635437	0.759453	0.0242138
Q9UPS8	ANKRD26	Ankyrin repeat domain-containing protein 26	11	-0.148138	0.129456	0.834443	0.0242138
Q96NW4	ANKRD27	Ankyrin repeat domain-containing protein 27	13	0.0778869	0.372633	0.889271	0.0242138
O15084	ANKRD28	Serine/threonine-protein phosphatase 6 regulatory ankyrin repeat subunit A	33	-0.0734505	0.316414	0.87549	0.0242138
A6QL64	ANKRD36	Ankyrin repeat domain-containing protein 36A	6	-0.159794	0.245116	0.865829	0.0242138
Q53RE8	ANKRD39	Ankyrin repeat domain-containing protein 39	6	0.00301755	0.967118	0.992076	0.0242138
Q6AI12	ANKRD40	Ankyrin repeat domain-containing protein 40	6	0.0814282	0.47914	0.917187	0.0242138
Q8N8A2	ANKRD44	Serine/threonine-protein phosphatase 6 regulatory ankyrin repeat subunit B	11	-0.329151	6.62978e-05	0.0210053	0.0242138
Q86W74	ANKRD46	Ankyrin repeat domain-containing protein 46	8	-0.120679	0.323701	0.878373	0.0242138
Q8WVL7	ANKRD49	Ankyrin repeat domain-containing protein 49	1	0.0148602	0.940952	0.990086	0.0242138
Q9ULJ7	ANKRD50	Ankyrin repeat domain-containing protein 50	18	-0.105173	0.143838	0.849153	0.0242138
Q8NB46	ANKRD52	Serine/threonine-protein phosphatase 6 regulatory ankyrin repeat subunit C	22	-0.0377817	0.650208	0.935398	0.0242138
Q6NXT1	ANKRD54	Ankyrin repeat domain-containing protein 54	8	0.112502	0.694601	0.941595	0.0242138
Q96BM1	ANKRD9	Ankyrin repeat domain-containing protein 9	1	-0.187755	0.151304	0.853748	0.0242269
Q92625	ANKS1A	Ankyrin repeat and SAM domain-containing protein 1A	33	0.0536382	0.27588	0.871606	0.0242138
Q68DC2	ANKS6	Ankyrin repeat and SAM domain-containing protein 6	2	0.102672	0.363187	0.888922	0.0242138
Q9H8Y5	ANKZF1	Ankyrin repeat and zinc finger domain-containing protein 1	16	0.114546	0.228923	0.865829	0.0242138
Q9NQW6	ANLN	Anillin	46	-0.0257864	0.842599	0.968405	0.0242138
Q9NW15	ANO10	Anoctamin-10	13	-0.0788444	0.364427	0.888922	0.0242138
Q75V66	ANO5	Anoctamin-5	1	0.0371428	0.785716	0.956974	0.305735
Q4KMQ2	ANO6	Anoctamin-6	18	-0.184356	0.033018	0.667505	0.0242138
P39687	ANP32A	Acidic leucine-rich nuclear phosphoprotein 32 family member A	44	0.267747	0.542829	0.926151	0.0242138
Q92688	ANP32B	Acidic leucine-rich nuclear phosphoprotein 32 family member B	24	0.11057	0.569847	0.930915	0.0242138
Q9BTT0	ANP32E	Acidic leucine-rich nuclear phosphoprotein 32 family member E	29	0.0706467	0.849984	0.9689	0.0242138
Q9H6X2	ANTXR1	Anthrax toxin receptor 1	8	-0.0451705	0.722921	0.943755	0.0242138
P04083	ANXA1	Annexin A1	17	0.00677878	0.913149	0.981023	0.0242138
P50995	ANXA11	Annexin A11	30	0.195641	0.165968	0.856864	0.0242138
P07355	ANXA2	Annexin A2	40	0.0730796	0.27185	0.87014	0.0242138
P12429	ANXA3	Annexin A3	8	-0.128095	0.0698559	0.766772	0.0242138
P09525	ANXA4	Annexin A4	20	-0.0664772	0.334435	0.881737	0.0242138
P08758	ANXA5	Annexin A5	70	0.00400013	0.955435	0.991278	0.0242138
P08133	ANXA6	Annexin A6	98	0.00238107	0.959029	0.991278	0.0242138
P20073	ANXA7	Annexin A7	29	-0.0492654	0.342982	0.885962	0.0242138
Q63HQ0	AP1AR	AP-1 complex-associated regulatory protein	6	-0.0342789	0.937829	0.989681	0.0242138
Q10567	AP1B1	AP-1 complex subunit beta-1	45	-0.0140867	0.850689	0.9689	0.0242138
O43747	AP1G1	AP-1 complex subunit gamma-1	47	-0.0463363	0.457732	0.911911	0.0242138
O75843	AP1G2	AP-1 complex subunit gamma-like 2	9	-0.13606	0.0866554	0.797347	0.0242138
Q9BXS5	AP1M1	AP-1 complex subunit mu-1	29	0.0535814	0.393045	0.895963	0.0242138
P61966	AP1S1	AP-1 complex subunit sigma-1A	7	-0.256996	0.0950799	0.81111	0.0242138
P56377	AP1S2	AP-1 complex subunit sigma-2	4	-0.227003	0.19019	0.860297	0.0242138
Q96PC3	AP1S3	AP-1 complex subunit sigma-3	1	-0.595095	0.00559532	0.311015	0.259971
O95782	AP2A1	AP-2 complex subunit alpha-1	47	0.0236192	0.673375	0.938617	0.0242138
O94973	AP2A2	AP-2 complex subunit alpha-2	46	-0.0355298	0.548267	0.926657	0.0242138
P63010	AP2B1	AP-2 complex subunit beta	51	0.031357	0.702302	0.941892	0.0242138
Q96CW1	AP2M1	AP-2 complex subunit mu	33	-0.00373991	0.96199	0.991278	0.0242138
P53680	AP2S1	AP-2 complex subunit sigma	18	-0.228056	0.227685	0.865829	0.0242138
O00203	AP3B1	AP-3 complex subunit beta-1	48	0.0237207	0.714982	0.943241	0.0242138
Q13367	AP3B2	AP-3 complex subunit beta-2	7	0.11697	0.0759585	0.776631	0.0242138
O14617	AP3D1	AP-3 complex subunit delta-1	62	-0.0175827	0.748472	0.949564	0.0242138
Q9Y2T2	AP3M1	AP-3 complex subunit mu-1	19	-0.0280954	0.726055	0.944641	0.0242138
P53677	AP3M2	AP-3 complex subunit mu-2	10	0.0234087	0.590868	0.931397	0.0242138
Q92572	AP3S1	AP-3 complex subunit sigma-1	9	0.038463	0.634263	0.932652	0.0242138
P59780	AP3S2	AP-3 complex subunit sigma-2	4	-0.160344	0.059152	0.749038	0.0242138
Q9Y6B7	AP4B1	AP-4 complex subunit beta-1	11	-0.169434	0.0696722	0.766772	0.0242138
Q9UPM8	AP4E1	AP-4 complex subunit epsilon-1	16	-0.0845112	0.317656	0.87549	0.0242138
O00189	AP4M1	AP-4 complex subunit mu-1	5	-0.00652105	0.912765	0.981023	0.0242138
Q9Y587	AP4S1	AP-4 complex subunit sigma-1	5	-0.23025	0.138998	0.847082	0.0242138
Q2VPB7	AP5B1	AP-5 complex subunit beta-1	7	0.0605291	0.260584	0.868137	0.0242138
Q9H0R1	AP5M1	AP-5 complex subunit mu-1	7	-0.0153248	0.859768	0.970039	0.0242138
Q9NUS5	AP5S1	AP-5 complex subunit sigma-1	7	-0.0542529	0.520481	0.924907	0.0242138
O43299	AP5Z1	AP-5 complex subunit zeta-1	14	0.0793368	0.145448	0.849153	0.0242138
O14727	APAF1	Apoptotic protease-activating factor 1	33	0.0115684	0.877064	0.975371	0.0242138
Q99767	APBA2	Amyloid-beta A4 precursor protein-binding family A member 2	1	0.0941243	0.501745	0.92085	0.0317784
O00213	APBB1	Amyloid-beta A4 precursor protein-binding family B member 1	20	0.0325538	0.705715	0.941892	0.0242138
Q92870	APBB2	Amyloid-beta A4 precursor protein-binding family B member 2	1	-0.345408	0.0708074	0.766772	0.0266347
P25054	APC	Adenomatous polyposis coli protein	34	0.147326	0.56266	0.930007	0.0242138
P13798	APEH	Acylamino-acid-releasing enzyme	36	-0.0636743	0.378112	0.890916	0.0242138
P27695	APEX1	DNA-(apurinic or apyrimidinic site) lyase	54	-0.00775259	0.924745	0.985614	0.0242138
Q9UBZ4	APEX2	DNA-(apurinic or apyrimidinic site) lyase 2	2	-0.200722	0.29101	0.873255	0.0242138
Q96BI3	APH1A	Gamma-secretase subunit APH-1A	1	0.00466148	0.982518	0.996347	0.0242138
Q9BZZ5	API5	Apoptosis inhibitor 5	68	-0.0546379	0.491332	0.919872	0.0242138
Q96GX9	APIP	Methylthioribulose-1-phosphate dehydratase	14	-0.156475	0.194917	0.860297	0.0242138
Q8IW19	APLF	Aprataxin and PNK-like factor	1	0.519204	0.187569	0.860297	0.0242138
P51693	APLP1	Amyloid-like protein 1	1	-0.107289	0.353419	0.887664	0.0242138
Q06481	APLP2	Amyloid-like protein 2	33	-0.164936	0.550523	0.926657	0.0242138
Q9HDC9	APMAP	Adipocyte plasma membrane-associated protein	27	-0.0524186	0.386402	0.893916	0.0242138
P04114	APOB	Apolipoprotein B-100	11	-1.54027	3.10103e-09	1.47377e-05	0.0242138
Q9UH17	APOBEC3B	DNA dC->dU-editing enzyme APOBEC-3B	1	-0.0849175	0.564584	0.930007	0.0242138
Q9NRW3	APOBEC3C	DNA dC->dU-editing enzyme APOBEC-3C	10	-0.271055	0.135781	0.845116	0.0242138
Q8IUX4	APOBEC3F	DNA dC->dU-editing enzyme APOBEC-3F	3	-0.0952782	0.442818	0.906328	0.0242138
P02654	APOC1	Apolipoprotein C-I	3	0.36922	0.464733	0.91356	0.0257342
P02656	APOC3	Apolipoprotein C-III	1	0.392607	0.461467	0.912763	0.0242138
P02649	APOE	Apolipoprotein E	3	0.189684	0.539393	0.925745	0.0242138
Q9BQE5	APOL2	Apolipoprotein L2	8	-0.12701	0.0165194	0.534072	0.0242138
Q9BUR5	APOO	MICOS complex subunit MIC26	7	-0.0381064	0.710165	0.941892	0.0242138
Q6UXV4	APOOL	MICOS complex subunit MIC27	8	0.135875	0.0319147	0.665957	0.0242138
Q96IL0	APOPT1	Apoptogenic protein 1, mitochondrial	3	-0.143502	0.182271	0.860297	0.0242138
P05067	APP	Amyloid-beta precursor protein	32	-0.0191164	0.945517	0.990143	0.0242138
Q92624	APPBP2	Amyloid protein-binding protein 2	6	-0.180866	0.0780855	0.779078	0.0242138
Q9UKG1	APPL1	DCC-interacting protein 13-alpha	33	0.124259	0.3299	0.880316	0.0242138
Q8NEU8	APPL2	DCC-interacting protein 13-beta	12	-0.0334553	0.628172	0.931397	0.0242138
P07741	APRT	Adenine phosphoribosyltransferase	20	-0.176341	0.201993	0.860297	0.0242138
Q7Z2E3	APTX	Aprataxin	14	0.108457	0.371183	0.889271	0.0242138
O60306	AQR	RNA helicase aquarius	68	-0.000930441	0.991108	0.997802	0.0242138
Q96P48	ARAP1	Arf-GAP with Rho-GAP domain, ANK repeat and PH domain-containing protein 1	30	-0.115575	0.103564	0.816911	0.0242138
Q8WZ64	ARAP2	Arf-GAP with Rho-GAP domain, ANK repeat and PH domain-containing protein 2	1	0.161387	0.231697	0.865829	0.0242138
P48444	ARCN1	Coatomer subunit delta	68	-0.0171792	0.829969	0.965804	0.0242138
O15033	AREL1	Apoptosis-resistant E3 ubiquitin protein ligase 1	3	-0.18527	0.115777	0.832242	0.0503482
P84077	ARF1	ADP-ribosylation factor 1	1	-0.115986	0.541405	0.925745	0.0242138
P18085	ARF4	ADP-ribosylation factor 4	21	-0.0154998	0.901862	0.979295	0.0242138
P84085	ARF5	ADP-ribosylation factor 5	25	0.0454963	0.502454	0.921056	0.0242138
P62330	ARF6	ADP-ribosylation factor 6	15	-0.0578912	0.677606	0.939337	0.0242138
Q8N6T3	ARFGAP1	ADP-ribosylation factor GTPase-activating protein 1	26	0.0883373	0.305242	0.873255	0.0242138
Q8N6H7	ARFGAP2	ADP-ribosylation factor GTPase-activating protein 2	22	0.0319046	0.76218	0.953215	0.0242138
Q9NP61	ARFGAP3	ADP-ribosylation factor GTPase-activating protein 3	21	-0.000579625	0.995548	0.999464	0.0242138
Q9Y6D6	ARFGEF1	Brefeldin A-inhibited guanine nucleotide-exchange protein 1	34	-0.0704948	0.148122	0.849153	0.0242138
Q9Y6D5	ARFGEF2	Brefeldin A-inhibited guanine nucleotide-exchange protein 2	35	-0.0409213	0.47428	0.916328	0.0242138
Q5TH69	ARFGEF3	Brefeldin A-inhibited guanine nucleotide-exchange protein 3	15	0.0331707	0.632016	0.931511	0.0242138
P53367	ARFIP1	Arfaptin-1	18	0.250528	0.313769	0.87549	0.0242138
P53365	ARFIP2	Arfaptin-2	12	-0.0426887	0.60709	0.931397	0.0242138
Q13795	ARFRP1	ADP-ribosylation factor-related protein 1	6	-0.30009	0.0290465	0.646573	0.0242138
P78540	ARG2	Arginase-2, mitochondrial	12	0.333317	0.030447	0.656506	0.0242138
Q9NWB6	ARGLU1	Arginine and glutamate-rich protein 1	13	0.103845	0.764475	0.953215	0.144931
Q07960	ARHGAP1	Rho GTPase-activating protein 1	29	-0.00169789	0.978884	0.995857	0.0242138
A1A4S6	ARHGAP10	Rho GTPase-activating protein 10	11	-0.114397	0.120658	0.832242	0.0242138
Q6P4F7	ARHGAP11A	Rho GTPase-activating protein 11A	7	0.0451898	0.829664	0.965804	0.0242138
Q8IWW6	ARHGAP12	Rho GTPase-activating protein 12	24	-0.00323627	0.967411	0.992076	0.0242138
Q68EM7	ARHGAP17	Rho GTPase-activating protein 17	28	0.000282484	0.995301	0.999402	0.0242138
Q8N392	ARHGAP18	Rho GTPase-activating protein 18	13	-0.0209836	0.754069	0.951344	0.0242138
Q14CB8	ARHGAP19	Rho GTPase-activating protein 19	14	-0.167579	0.00751758	0.37216	0.0242138
Q5T5U3	ARHGAP21	Rho GTPase-activating protein 21	20	-0.110243	0.113794	0.82935	0.0242138
Q7Z5H3	ARHGAP22	Rho GTPase-activating protein 22	3	-0.0376868	0.659875	0.936781	0.0242138
Q9UNA1	ARHGAP26	Rho GTPase-activating protein 26	3	-0.271902	0.184125	0.860297	0.024353
Q6ZUM4	ARHGAP27	Rho GTPase-activating protein 27	3	-0.18566	0.18073	0.860297	0.0242138
Q9P2N2	ARHGAP28	Rho GTPase-activating protein 28	1	-0.119289	0.419688	0.902744	0.0242138
Q52LW3	ARHGAP29	Rho GTPase-activating protein 29	11	-0.0533403	0.528121	0.925706	0.0242138
Q2M1Z3	ARHGAP31	Rho GTPase-activating protein 31	1	0.173657	0.347369	0.887218	0.0242138
A7KAX9	ARHGAP32	Rho GTPase-activating protein 32	10	-0.0247868	0.787055	0.957155	0.0242138
Q9NRY4	ARHGAP35	Rho GTPase-activating protein 35	44	-0.056652	0.186916	0.860297	0.0242138
Q9C0H5	ARHGAP39	Rho GTPase-activating protein 39	8	0.0257397	0.631265	0.931397	0.0242138
Q5TG30	ARHGAP40	Rho GTPase-activating protein 40	8	-0.32148	0.310271	0.873255	0.921232
A6NI28	ARHGAP42	Rho GTPase-activating protein 42	1	0.176168	0.246081	0.865829	0.0242138
Q17R89	ARHGAP44	Rho GTPase-activating protein 44	3	-0.198141	0.0243153	0.612063	0.0242138
Q92619	ARHGAP45	Rho GTPase-activating protein 45	1	-0.0318578	0.794561	0.959483	1.4021
Q13017	ARHGAP5	Rho GTPase-activating protein 5	48	-0.0494267	0.360974	0.888922	0.0242138
P85298	ARHGAP8	Rho GTPase-activating protein 8	8	-0.138925	0.08007	0.779078	0.0242138
P52565	ARHGDIA	Rho GDP-dissociation inhibitor 1	21	0.166914	0.220426	0.865829	0.0242138
Q92888	ARHGEF1	Rho guanine nucleotide exchange factor 1	32	-0.0975508	0.219907	0.865829	0.0242138
O15013	ARHGEF10	Rho guanine nucleotide exchange factor 10	15	-0.121642	0.0604542	0.753359	0.0242138
O15085	ARHGEF11	Rho guanine nucleotide exchange factor 11	18	-0.135519	0.0359116	0.6877	0.0242138
Q9NZN5	ARHGEF12	Rho guanine nucleotide exchange factor 12	39	-0.000309593	0.994274	0.998793	0.0242138
Q5VV41	ARHGEF16	Rho guanine nucleotide exchange factor 16	7	-0.0190527	0.787784	0.957407	0.0242138
Q96PE2	ARHGEF17	Rho guanine nucleotide exchange factor 17	1	-0.215342	0.0988743	0.81111	0.192034
Q6ZSZ5	ARHGEF18	Rho guanine nucleotide exchange factor 18	20	-0.103506	0.053346	0.744287	0.0242138
Q92974	ARHGEF2	Rho guanine nucleotide exchange factor 2	49	-0.0680431	0.335246	0.881737	0.0242138
Q96DR7	ARHGEF26	Rho guanine nucleotide exchange factor 26	14	0.0523626	0.279217	0.873096	0.0242138
Q9NR81	ARHGEF3	Rho guanine nucleotide exchange factor 3	2	-0.276216	0.011005	0.435843	0.0242138
A1IGU5	ARHGEF37	Rho guanine nucleotide exchange factor 37	1	-0.00214551	0.983986	0.996674	0.0245318
Q8N4T4	ARHGEF39	Rho guanine nucleotide exchange factor 39	1	0.00963139	0.955185	0.991278	0.0242138
Q9NR80	ARHGEF4	Rho guanine nucleotide exchange factor 4	1	-0.0880687	0.495888	0.919872	0.0700697
Q8TER5	ARHGEF40	Rho guanine nucleotide exchange factor 40	10	0.00402346	0.960655	0.991278	0.0242138
Q15052	ARHGEF6	Rho guanine nucleotide exchange factor 6	8	-0.0156758	0.738677	0.946627	0.0242138
Q14155	ARHGEF7	Rho guanine nucleotide exchange factor 7	9	0.0142224	0.876215	0.975111	0.0242138
O14497	ARID1A	AT-rich interactive domain-containing protein 1A	50	-0.0599148	0.42654	0.902744	0.0242138
Q8NFD5	ARID1B	AT-rich interactive domain-containing protein 1B	26	-0.0267536	0.602175	0.931397	0.0242138
Q68CP9	ARID2	AT-rich interactive domain-containing protein 2	34	0.00906511	0.882226	0.977263	0.0242138
Q99856	ARID3A	AT-rich interactive domain-containing protein 3A	7	-0.054085	0.575639	0.931397	0.0242138
Q8IVW6	ARID3B	AT-rich interactive domain-containing protein 3B	17	-0.0296916	0.611211	0.931397	0.0242138
P29374	ARID4A	AT-rich interactive domain-containing protein 4A	13	-0.103271	0.107731	0.8238	0.0242138
Q4LE39	ARID4B	AT-rich interactive domain-containing protein 4B	19	0.0688374	0.450661	0.910345	0.0242138
Q14865	ARID5B	AT-rich interactive domain-containing protein 5B	3	-0.179265	0.115767	0.832242	0.0242138
Q9Y4X5	ARIH1	E3 ubiquitin-protein ligase ARIH1	27	0.0488775	0.536236	0.925706	0.0242138
O95376	ARIH2	E3 ubiquitin-protein ligase ARIH2	31	-0.0606436	0.39275	0.895963	0.0242138
P40616	ARL1	ADP-ribosylation factor-like protein 1	13	-0.282444	0.222978	0.865829	0.0242138
Q8N8L6	ARL10	ADP-ribosylation factor-like protein 10	4	-0.13391	0.113877	0.82935	0.0242138
Q3SXY8	ARL13B	ADP-ribosylation factor-like protein 13B	7	0.175503	0.268851	0.868899	0.0242138
Q8N8R7	ARL14EP	ARL14 effector protein	8	0.066168	0.199193	0.860297	0.0242138
Q9NXU5	ARL15	ADP-ribosylation factor-like protein 15	8	-0.122839	0.111459	0.82935	0.0242138
P36404	ARL2	ADP-ribosylation factor-like protein 2	13	-0.0773227	0.428997	0.902744	0.0242138
Q9Y2Y0	ARL2BP	ADP-ribosylation factor-like protein 2-binding protein	10	0.00701052	0.979778	0.99623	0.0242138
P36405	ARL3	ADP-ribosylation factor-like protein 3	18	0.0484239	0.309247	0.873255	0.0242138
Q96KC2	ARL5B	ADP-ribosylation factor-like protein 5B	4	-0.311897	0.255258	0.866818	0.0242138
Q9H0F7	ARL6	ADP-ribosylation factor-like protein 6	14	-0.00786803	0.941195	0.990119	0.0242138
Q15041	ARL6IP1	ADP-ribosylation factor-like protein 6-interacting protein 1	5	0.111448	0.266514	0.868137	0.0242138
Q66PJ3	ARL6IP4	ADP-ribosylation factor-like protein 6-interacting protein 4	8	0.110513	0.586667	0.931397	0.0242138
O75915	ARL6IP5	PRA1 family protein 3	10	0.0870733	0.216574	0.865829	0.0242138
Q8N6S5	ARL6IP6	ADP-ribosylation factor-like protein 6-interacting protein 6	2	-0.557158	0.344481	0.885962	0.0242138
Q96BM9	ARL8A	ADP-ribosylation factor-like protein 8A	8	-0.307652	0.0550074	0.744682	0.0242138
Q9NVJ2	ARL8B	ADP-ribosylation factor-like protein 8B	4	0.121726	0.222885	0.865829	0.0242138
Q9NVT9	ARMC1	Armadillo repeat-containing protein 1	16	-0.0720539	0.34576	0.885962	0.0242138
Q8N2F6	ARMC10	Armadillo repeat-containing protein 10	6	-0.134983	0.301328	0.873255	0.0242138
Q96C12	ARMC5	Armadillo repeat-containing protein 5	8	0.0280726	0.58961	0.931397	0.0242138
Q6NXE6	ARMC6	Armadillo repeat-containing protein 6	24	-0.00837438	0.883907	0.977263	0.0242138
Q9H6L4	ARMC7	Armadillo repeat-containing protein 7	4	-0.094461	0.434799	0.902744	0.0242138
Q8IUR7	ARMC8	Armadillo repeat-containing protein 8	25	-0.011693	0.837779	0.967495	0.0242138
Q7Z3E5	ARMC9	LisH domain-containing protein ARMC9	19	-0.024866	0.583949	0.931397	0.0242138
Q9UH62	ARMCX3	Armadillo repeat-containing X-linked protein 3	18	0.0342535	0.659277	0.936781	0.0242138
Q6P1M9	ARMCX5	Armadillo repeat-containing X-linked protein 5	5	-0.0888463	0.130856	0.834758	0.0242138
Q5T2E6	ARMH3	Armadillo-like helical domain-containing protein 3	23	-0.155842	0.239543	0.865829	0.0242138
Q86TY3	ARMH4	Armadillo-like helical domain-containing protein 4	1	-0.221307	0.629478	0.931397	0.0250542
Q9H993	ARMT1	Damage-control phosphatase ARMT1	26	-0.0156208	0.829913	0.965804	0.0242138
P27540	ARNT	Aryl hydrocarbon receptor nuclear translocator	9	0.00313157	0.981485	0.996347	0.0242138
Q9HBZ2	ARNT2	Aryl hydrocarbon receptor nuclear translocator 2	2	-0.0272102	0.815796	0.964335	0.0242138
O00327	ARNTL	Aryl hydrocarbon receptor nuclear translocator-like protein 1	2	-0.280614	0.196616	0.860297	0.0242138
Q92747	ARPC1A	Actin-related protein 2/3 complex subunit 1A	23	-0.0188577	0.789874	0.958562	0.0242138
O15143	ARPC1B	Actin-related protein 2/3 complex subunit 1B	12	0.103024	0.40543	0.897317	0.0242138
O15144	ARPC2	Actin-related protein 2/3 complex subunit 2	41	-0.0247015	0.809653	0.96233	0.0242138
O15145	ARPC3	Actin-related protein 2/3 complex subunit 3	9	-0.153887	0.163688	0.856864	0.0242138
P59998	ARPC4	Actin-related protein 2/3 complex subunit 4	31	-0.233427	0.160025	0.856864	0.0242138
O15511	ARPC5	Actin-related protein 2/3 complex subunit 5	17	0.141378	0.188793	0.860297	0.0242138
Q9BPX5	ARPC5L	Actin-related protein 2/3 complex subunit 5-like protein	7	0.102487	0.504126	0.922465	0.0242138
Q7Z6K5	ARPIN	Arpin	9	-0.0141665	0.918474	0.98323	0.0242138
P56211	ARPP19	cAMP-regulated phosphoprotein 19	4	0.19023	0.68295	0.939337	0.0257553
P36575	ARR3	Arrestin-C	1	-0.61818	0.195668	0.860297	0.416493
P49407	ARRB1	Beta-arrestin-1	8	0.0285744	0.759983	0.952249	0.0242138
P32121	ARRB2	Beta-arrestin-2	11	0.0966001	0.176759	0.860297	0.0242138
Q8N5I2	ARRDC1	Arrestin domain-containing protein 1	4	-0.0996207	0.294787	0.873255	0.0242138
Q8NCT1	ARRDC4	Arrestin domain-containing protein 4	1	-0.356192	0.12091	0.832242	1.23262
P15289	ARSA	Arylsulfatase A	6	0.101803	0.568263	0.930915	0.0242138
P15848	ARSB	Arylsulfatase B	6	0.038636	0.689238	0.941074	0.0242138
Q6UWY0	ARSK	Arylsulfatase K	3	0.35504	0.0100597	0.410377	0.0242138
Q96L15	ART5	Ecto-ADP-ribosyltransferase 5	1	0.375872	0.287974	0.873255	0.0242644
Q9H2C2	ARV1	Protein ARV1	7	-0.270563	0.107316	0.821952	0.0242138
O00192	ARVCF	Armadillo repeat protein deleted in velo-cardio-facial syndrome	11	-0.0592974	0.360386	0.888922	0.0242138
Q9HBK9	AS3MT	Arsenite methyltransferase	24	-0.0169304	0.661457	0.936781	0.0242138
Q13510	ASAH1	Acid ceramidase	12	0.491845	0.000608293	0.0959688	0.0242138
Q9ULH1	ASAP1	Arf-GAP with SH3 domain, ANK repeat and PH domain-containing protein 1	17	0.00565859	0.9469	0.990143	0.0242138
O43150	ASAP2	Arf-GAP with SH3 domain, ANK repeat and PH domain-containing protein 2	10	-0.0475618	0.411005	0.899054	0.0242138
Q8TDY4	ASAP3	Arf-GAP with SH3 domain, ANK repeat and PH domain-containing protein 3	2	-0.0984771	0.316521	0.87549	0.0242138
Q9Y576	ASB1	Ankyrin repeat and SOCS box protein 1	4	0.0627509	0.334636	0.881737	0.0242138
Q8WXK3	ASB13	Ankyrin repeat and SOCS box protein 13	2	0.163948	0.208131	0.862372	0.0242138
Q9NWX5	ASB6	Ankyrin repeat and SOCS box protein 6	15	-0.000370341	0.994964	0.999275	0.0242138
Q9H672	ASB7	Ankyrin repeat and SOCS box protein 7	1	-0.0441251	0.69533	0.941595	0.92547
Q9H765	ASB8	Ankyrin repeat and SOCS box protein 8	2	-0.220365	0.0119731	0.45485	0.0242138
Q8N9N2	ASCC1	Activating signal cointegrator 1 complex subunit 1	5	-0.0316059	0.717977	0.943241	0.0242138
Q9H1I8	ASCC2	Activating signal cointegrator 1 complex subunit 2	16	-0.0700764	0.223408	0.865829	0.0242138
Q8N3C0	ASCC3	Activating signal cointegrator 1 complex subunit 3	97	-0.0595509	0.43433	0.902744	0.0242138
L0R819	ASDURF	ASNSD1 upstream open reading frame protein	6	0.131812	0.76333	0.953215	0.0242138
Q9Y294	ASF1A	Histone chaperone ASF1A	7	0.21734	0.021115	0.585173	0.0242138
Q9NVP2	ASF1B	Histone chaperone ASF1B	8	0.0343917	0.637253	0.933068	0.0242138
P07307	ASGR2	Asialoglycoprotein receptor 2	1	0.172834	0.508632	0.922801	1.36032
Q9NR48	ASH1L	Histone-lysine N-methyltransferase ASH1L	13	-0.0593216	0.297709	0.873255	0.0242138
Q9UBL3	ASH2L	Set1/Ash2 histone methyltransferase complex subunit ASH2	40	0.153646	0.265118	0.868137	0.0242138
P78348	ASIC1	Acid-sensing ion channel 1	1	-0.126427	0.279274	0.873096	0.0242138
P04424	ASL	Argininosuccinate lyase	9	-0.0277403	0.535062	0.925706	0.0242138
O95671	ASMTL	Probable bifunctional dTTP/UTP pyrophosphatase/methyltransferase protein	13	-0.123487	0.0625248	0.759453	0.0242138
O43681	ASNA1	ATPase ASNA1	25	0.0245284	0.667462	0.938311	0.0242138
P08243	ASNS	Asparagine synthetase [glutamine-hydrolyzing]	117	-0.0263942	0.738187	0.946508	0.0242138
Q9NWL6	ASNSD1	Asparagine synthetase domain-containing protein 1	12	0.00724525	0.902028	0.979295	0.0242138
Q12797	ASPH	Aspartyl/asparaginyl beta-hydroxylase	32	-0.0438605	0.493857	0.919872	0.0242138
Q6ICH7	ASPHD2	Aspartate beta-hydroxylase domain-containing protein 2	6	0.0030765	0.970292	0.992428	0.0242138
Q8IZT6	ASPM	Abnormal spindle-like microcephaly-associated protein	34	-0.0798706	0.136443	0.845116	0.0242138
Q9BZE9	ASPSCR1	Tether containing UBX domain for GLUT4	13	0.0597405	0.354059	0.887664	0.0242138
Q7L266	ASRGL1	Isoaspartyl peptidase/L-asparaginase	13	-0.0344542	0.611173	0.931397	0.0242138
P00966	ASS1	Argininosuccinate synthase	28	-0.0750167	0.120423	0.832242	0.0242138
Q2TB18	ASTE1	Protein asteroid homolog 1	9	-0.11618	0.244741	0.865829	0.0242138
Q8IXJ9	ASXL1	Putative Polycomb group protein ASXL1	11	-0.0432816	0.570743	0.930915	0.0242138
Q76L83	ASXL2	Putative Polycomb group protein ASXL2	6	-0.0291849	0.713118	0.942857	0.0242138
Q8NBU5	ATAD1	ATPase family AAA domain-containing protein 1	20	0.0207992	0.807382	0.961555	0.0242138
Q6PL18	ATAD2	ATPase family AAA domain-containing protein 2	33	0.0961147	0.405752	0.897317	0.0242138
Q9ULI0	ATAD2B	ATPase family AAA domain-containing protein 2B	25	0.1293	0.0331308	0.667505	0.0242138
Q9NVI7	ATAD3A	ATPase family AAA domain-containing protein 3A	13	0.0785462	0.354545	0.88775	0.0242138
Q5T9A4	ATAD3B	ATPase family AAA domain-containing protein 3B	16	0.131257	0.198716	0.860297	0.0242138
Q96QE3	ATAD5	ATPase family AAA domain-containing protein 5	31	-0.00490289	0.901814	0.979295	0.0242138
Q5SQI0	ATAT1	Alpha-tubulin N-acetyltransferase 1	5	-0.0491152	0.575453	0.931397	0.0243976
O95260	ATE1	Arginyl-tRNA--protein transferase 1	12	0.048591	0.448696	0.909688	0.0242138
P18846	ATF1	Cyclic AMP-dependent transcription factor ATF-1	3	0.17413	0.712732	0.942738	0.0242138
P15336	ATF2	Cyclic AMP-dependent transcription factor ATF-2	8	0.270129	0.587456	0.931397	0.0242138
P18847	ATF3	Cyclic AMP-dependent transcription factor ATF-3	2	1.45414	0.000717329	0.103306	0.0242138
P18848	ATF4	Cyclic AMP-dependent transcription factor ATF-4	1	1.57486	0.00373545	0.251513	0.0242142
P18850	ATF6	Cyclic AMP-dependent transcription factor ATF-6 alpha	6	0.231808	0.0102763	0.412136	0.0242138
Q99941	ATF6B	Cyclic AMP-dependent transcription factor ATF-6 beta	4	-0.294786	0.222692	0.865829	0.0242138
P17544	ATF7	Cyclic AMP-dependent transcription factor ATF-7	6	-0.0599527	0.772306	0.953837	0.0242138
Q6VMQ6	ATF7IP	Activating transcription factor 7-interacting protein 1	25	0.0555265	0.645806	0.93459	0.0242138
Q9H0Y0	ATG10	Ubiquitin-like-conjugating enzyme ATG10	2	0.00182651	0.987202	0.997669	0.0242138
Q9BSB4	ATG101	Autophagy-related protein 101	6	-0.140373	0.278196	0.872938	0.0242138
O94817	ATG12	Ubiquitin-like protein ATG12	6	-0.091482	0.581598	0.931397	0.0345815
O75143	ATG13	Autophagy-related protein 13	9	0.0266993	0.799062	0.95999	0.0242138
Q6ZNE5	ATG14	Beclin 1-associated autophagy-related key regulator	3	-0.075603	0.363011	0.888922	0.0242138
Q676U5	ATG16L1	Autophagy-related protein 16-1	17	0.0626635	0.597428	0.931397	0.0242138
Q2TAZ0	ATG2A	Autophagy-related protein 2 homolog A	18	-0.0986127	0.176109	0.860297	0.0242138
Q96BY7	ATG2B	Autophagy-related protein 2 homolog B	43	-0.067457	0.0940082	0.809054	0.0242138
Q9NT62	ATG3	Ubiquitin-like-conjugating enzyme ATG3	28	0.0399969	0.841355	0.968093	0.0242138
Q8WYN0	ATG4A	Cysteine protease ATG4A	5	-0.0852822	0.31458	0.87549	0.0242138
Q9Y4P1	ATG4B	Cysteine protease ATG4B	17	-0.106293	0.0622179	0.759453	0.0242138
Q96DT6	ATG4C	Cysteine protease ATG4C	12	-0.100358	0.121362	0.833398	0.0242138
Q86TL0	ATG4D	Cysteine protease ATG4D	1	-0.0542977	0.701866	0.941892	0.0242138
Q9H1Y0	ATG5	Autophagy protein 5	13	-0.00523555	0.936158	0.988944	0.0242138
O95352	ATG7	Ubiquitin-like modifier-activating enzyme ATG7	34	-0.0654451	0.242244	0.865829	0.0242138
Q7Z3C6	ATG9A	Autophagy-related protein 9A	21	-0.140522	0.0264378	0.634427	0.0242138
P31939	ATIC	Bifunctional purine biosynthesis protein PURH	94	0.00406888	0.949064	0.990867	0.0242138
Q8WXF7	ATL1	Atlastin-1	11	-0.0166239	0.840247	0.968067	0.0242138
Q8NHH9	ATL2	Atlastin-2	21	0.090223	0.30671	0.873255	0.0242138
Q6DD88	ATL3	Atlastin-3	22	-0.0791149	0.275911	0.871606	0.0242138
O00244	ATOX1	Copper transport protein ATOX1	15	0.219556	0.600153	0.931397	0.0242138
P98196	ATP11A	Probable phospholipid-transporting ATPase IH	4	-0.125929	0.163058	0.856864	0.0242138
Q9Y2G3	ATP11B	Probable phospholipid-transporting ATPase IF	6	-0.142769	0.265522	0.868137	0.0242138
Q8NB49	ATP11C	Phospholipid-transporting ATPase IG	24	-0.135158	0.100773	0.81111	0.0242138
Q9HD20	ATP13A1	Manganese-transporting ATPase 13A1	26	-0.0252845	0.740358	0.947216	0.0242138
Q9H7F0	ATP13A3	Probable cation-transporting ATPase 13A3	7	-0.158763	0.0407095	0.717754	0.0242138
P05023	ATP1A1	Sodium/potassium-transporting ATPase subunit alpha-1	65	0.236198	0.0750827	0.776631	0.0242138
P13637	ATP1A3	Sodium/potassium-transporting ATPase subunit alpha-3	11	0.0498678	0.478979	0.917187	0.0242138
P05026	ATP1B1	Sodium/potassium-transporting ATPase subunit beta-1	15	0.0525665	0.394884	0.896544	0.0242138
P14415	ATP1B2	Sodium/potassium-transporting ATPase subunit beta-2	2	-0.242697	0.123976	0.83442	0.0242138
P54709	ATP1B3	Sodium/potassium-transporting ATPase subunit beta-3	20	0.0580878	0.584194	0.931397	0.0242138
Q9Y6H3	ATP23	Mitochondrial inner membrane protease ATP23 homolog	5	-0.399025	0.325267	0.87854	0.0242138
P16615	ATP2A2	Sarcoplasmic/endoplasmic reticulum calcium ATPase 2	78	-0.0517504	0.571846	0.930929	0.0242138
P20020	ATP2B1	Plasma membrane calcium-transporting ATPase 1	21	0.073404	0.272449	0.87014	0.0242138
Q01814	ATP2B2	Plasma membrane calcium-transporting ATPase 2	1	0.237816	0.0405008	0.717754	0.0242138
P23634	ATP2B4	Plasma membrane calcium-transporting ATPase 4	16	0.0274713	0.573115	0.93127	0.0242138
P98194	ATP2C1	Calcium-transporting ATPase type 2C member 1	13	-0.185347	0.0526316	0.742473	0.0242138
P25705	ATP5F1A	ATP synthase subunit alpha, mitochondrial	133	0.0570488	0.559408	0.928768	0.0242138
P06576	ATP5F1B	ATP synthase subunit beta, mitochondrial	179	0.0367244	0.565278	0.930101	0.0242138
P36542	ATP5F1C	ATP synthase subunit gamma, mitochondrial	39	0.015771	0.890673	0.977728	0.0242138
P30049	ATP5F1D	ATP synthase subunit delta, mitochondrial	18	0.237667	0.458885	0.912357	0.0242138
P56381	ATP5F1E	ATP synthase subunit epsilon, mitochondrial	3	-0.381258	0.186842	0.860297	0.222349
Q9UII2	ATP5IF1	ATPase inhibitor, mitochondrial	18	0.260396	0.601094	0.931397	0.0242138
P05496	ATP5MC1	ATP synthase F(0) complex subunit C1, mitochondrial	15	0.134446	0.308159	0.873255	1.27735
Q96IX5	ATP5MD	ATP synthase membrane subunit DAPIT, mitochondrial	2	-0.291741	0.20349	0.860297	0.0250542
P56385	ATP5ME	ATP synthase subunit e, mitochondrial	6	0.0934003	0.354092	0.887664	0.0242138
P56134	ATP5MF	ATP synthase subunit f, mitochondrial	3	0.0324058	0.734316	0.946087	0.0242138
O75964	ATP5MG	ATP synthase subunit g, mitochondrial	11	-0.0604914	0.634605	0.932652	0.0242138
P56378	ATP5MPL	ATP synthase subunit ATP5MPL, mitochondrial	7	0.208039	0.120044	0.832242	0.0764912
P24539	ATP5PB	ATP synthase F(0) complex subunit B1, mitochondrial	31	-0.0233271	0.783422	0.956141	0.0242138
O75947	ATP5PD	ATP synthase subunit d, mitochondrial	33	0.017723	0.946429	0.990143	0.0242138
P18859	ATP5PF	ATP synthase-coupling factor 6, mitochondrial	10	0.203892	0.67152	0.938513	0.0242138
P48047	ATP5PO	ATP synthase subunit O, mitochondrial	15	0.0784762	0.491514	0.919872	0.0242138
Q15904	ATP6AP1	V-type proton ATPase subunit S1	11	0.141869	0.251383	0.865829	0.0242138
O75787	ATP6AP2	Renin receptor	17	-0.0104295	0.902664	0.979295	0.0242138
Q93050	ATP6V0A1	V-type proton ATPase 116 kDa subunit a isoform 1	28	0.0316253	0.649354	0.935184	0.0242138
Q9Y487	ATP6V0A2	V-type proton ATPase 116 kDa subunit a isoform 2	25	-0.0420547	0.590851	0.931397	0.0242138
P27449	ATP6V0C	V-type proton ATPase 16 kDa proteolipid subunit	3	-0.296332	0.0899093	0.802583	0.0242138
P61421	ATP6V0D1	V-type proton ATPase subunit d 1	18	0.0167923	0.823235	0.965703	0.0242138
P38606	ATP6V1A	V-type proton ATPase catalytic subunit A	65	0.0587167	0.225226	0.865829	0.0242138
P21281	ATP6V1B2	V-type proton ATPase subunit B, brain isoform	48	-0.0150003	0.77552	0.954088	0.0242138
P21283	ATP6V1C1	V-type proton ATPase subunit C 1	34	0.0606836	0.214993	0.865288	0.0242138
Q9Y5K8	ATP6V1D	V-type proton ATPase subunit D	13	0.0181332	0.770191	0.95346	0.0242138
P36543	ATP6V1E1	V-type proton ATPase subunit E 1	26	0.103177	0.0633949	0.759453	0.0242138
Q16864	ATP6V1F	V-type proton ATPase subunit F	14	0.199322	0.42313	0.902744	0.0242138
O75348	ATP6V1G1	V-type proton ATPase subunit G 1	6	0.130937	0.740219	0.947198	0.0242138
O95670	ATP6V1G2	V-type proton ATPase subunit G 2	1	0.357099	0.333091	0.881737	0.731977
Q9UI12	ATP6V1H	V-type proton ATPase subunit H	32	-0.0142871	0.751646	0.950558	0.0242138
Q04656	ATP7A	Copper-transporting ATPase 1	11	-0.0349764	0.710273	0.941892	0.0242138
P35670	ATP7B	Copper-transporting ATPase 2	10	-0.0353047	0.641288	0.934025	0.0242138
Q9Y2Q0	ATP8A1	Phospholipid-transporting ATPase IA	3	-0.0329437	0.760434	0.952547	0.0242138
P98198	ATP8B2	Phospholipid-transporting ATPase ID	1	-0.14978	0.419556	0.902744	0.0242138
O75110	ATP9A	Probable phospholipid-transporting ATPase IIA	3	-0.0412679	0.588514	0.931397	0.0242138
Q5TC12	ATPAF1	ATP synthase mitochondrial F1 complex assembly factor 1	12	-0.0599184	0.583276	0.931397	0.0242138
Q8N5M1	ATPAF2	ATP synthase mitochondrial F1 complex assembly factor 2	6	0.0170168	0.880135	0.976608	0.0242138
Q6P4H8	ATPSCKMT	ATP synthase subunit C lysine N-methyltransferase	1	0.416079	0.0533748	0.744287	0.0242138
Q6UW56	ATRAID	All-trans retinoic acid-induced differentiation factor	3	0.16076	0.233599	0.865829	0.200723
Q8WXE1	ATRIP	ATR-interacting protein	12	0.0325512	0.564341	0.930007	0.0242138
O75882	ATRN	Attractin	6	-0.161452	0.195848	0.860297	0.0242138
P46100	ATRX	Transcriptional regulator ATRX	62	-0.0058125	0.958579	0.991278	0.0242138
P54253	ATXN1	Ataxin-1	2	0.0696695	0.572629	0.93127	0.0242138
Q9UBB4	ATXN10	Ataxin-10	44	0.0633648	0.515075	0.923708	0.0242138
P0C7T5	ATXN1L	Ataxin-1-like	3	0.0578755	0.484933	0.918882	0.0242138
Q99700	ATXN2	Ataxin-2	31	-0.0184212	0.805454	0.96134	0.0242138
Q8WWM7	ATXN2L	Ataxin-2-like protein	46	0.0698601	0.597935	0.931397	0.0242138
P54252	ATXN3	Ataxin-3	9	0.0136621	0.86515	0.972852	0.0242138
O15265	ATXN7	Ataxin-7	2	0.0422821	0.669501	0.938513	0.0242138
Q9ULK2	ATXN7L1	Ataxin-7-like protein 1	1	-0.401898	0.00700732	0.363959	0.27737
Q5T6C5	ATXN7L2	Ataxin-7-like protein 2	1	0.0901826	0.605582	0.931397	0.0242138
Q14CW9	ATXN7L3	Ataxin-7-like protein 3	6	-0.0316029	0.681705	0.939337	0.0242138
Q96GX2	ATXN7L3B	Ataxin-7-like protein 3B	5	-0.186165	0.064694	0.759453	0.0242138
Q13825	AUH	Methylglutaconyl-CoA hydratase, mitochondrial	5	-0.00264881	0.969248	0.992213	0.0242138
Q9H7T9	AUNIP	Aurora kinase A and ninein-interacting protein	2	-0.0921391	0.616307	0.931397	0.0242138
Q9Y679	AUP1	Ancient ubiquitous protein 1	11	0.0738341	0.248435	0.865829	0.0242138
Q9NWT8	AURKAIP1	Aurora kinase A-interacting protein	1	0.0739716	0.348183	0.887218	0.0242819
Q8WXX7	AUTS2	Autism susceptibility gene 2 protein	9	-0.0405004	0.60898	0.931397	0.0242145
Q9NQS1	AVEN	Cell death regulator Aven	9	0.170006	0.667715	0.938434	0.0242138
Q8NBF6	AVL9	Late secretory pathway protein AVL9 homolog	18	-0.03443	0.612886	0.931397	0.0242138
O15169	AXIN1	Axin-1	17	0.0623143	0.59961	0.931397	0.0242138
Q9H6S1	AZI2	5-azacytidine-induced protein 2	10	-0.125809	0.0733942	0.768295	0.0242138
P61769	B2M	Beta-2-microglobulin	6	0.440416	0.0408286	0.717754	0.0242138
Q8NCR0	B3GALNT2	UDP-GalNAc:beta-1,3-N-acetylgalactosaminyltransferase 2	2	-0.148283	0.0965323	0.81111	0.0242231
Q96L58	B3GALT6	Beta-1,3-galactosyltransferase 6	4	-0.0180375	0.831165	0.965947	0.0641633
O94766	B3GAT3	Galactosylgalactosylxylosylprotein 3-beta-glucuronosyltransferase 3	7	-0.0834811	0.561868	0.930007	0.0242138
Q6Y288	B3GLCT	Beta-1,3-glucosyltransferase	9	-0.128294	0.178908	0.860297	0.0242138
Q9NY97	B3GNT2	N-acetyllactosaminide beta-1,3-N-acetylglucosaminyltransferase 2	4	-0.32134	0.000821875	0.113652	0.0242138
Q67FW5	B3GNTL1	UDP-GlcNAc:betaGal beta-1,3-N-acetylglucosaminyltransferase-like protein 1	1	-0.230825	0.106938	0.821952	0.10678
Q6L9W6	B4GALNT3	Beta-1,4-N-acetylgalactosaminyltransferase 3	4	-0.304426	0.00157315	0.168009	0.0242138
P15291	B4GALT1	Beta-1,4-galactosyltransferase 1	4	-0.438306	0.00192229	0.186766	0.0242138
O60909	B4GALT2	Beta-1,4-galactosyltransferase 2	1	-0.259238	0.0114284	0.443375	0.0242138
O60512	B4GALT3	Beta-1,4-galactosyltransferase 3	7	-0.220364	0.00132336	0.155291	0.0242138
O60513	B4GALT4	Beta-1,4-galactosyltransferase 4	1	-0.612198	0.00197372	0.189497	0.0242138
O43286	B4GALT5	Beta-1,4-galactosyltransferase 5	3	-0.694224	0.000165206	0.0402638	0.0242138
Q9UBX8	B4GALT6	Beta-1,4-galactosyltransferase 6	1	-0.335243	0.229833	0.865829	0.0486295
O43505	B4GAT1	Beta-1,4-glucuronyltransferase 1	13	-0.313624	0.00245667	0.203373	0.0242138
Q9UPM9	B9D1	B9 domain-containing protein 1	3	-0.083933	0.484002	0.918434	0.0242138
Q9BPU9	B9D2	B9 domain-containing protein 2	3	-0.0925659	0.449046	0.910023	0.0242138
Q9NWV8	BABAM1	BRISC and BRCA1-A complex member 1	17	-0.0759441	0.364208	0.888922	0.0242138
Q9NXR7	BABAM2	BRISC and BRCA1-A complex member 2	13	-0.00759756	0.948163	0.990709	0.0242138
O14867	BACH1	Transcription regulator protein BACH1	16	0.0629918	0.701434	0.941892	0.0242138
Q9BYV9	BACH2	Transcription regulator protein BACH2	2	0.264031	0.0795238	0.779078	0.0242138
Q92934	BAD	Bcl2-associated agonist of cell death	4	0.134126	0.75769	0.952249	0.0242138
Q99933	BAG1	BAG family molecular chaperone regulator 1	12	0.161929	0.615288	0.931397	0.0242138
O95816	BAG2	BAG family molecular chaperone regulator 2	22	0.11	0.472041	0.916328	0.0242138
O95817	BAG3	BAG family molecular chaperone regulator 3	23	0.131116	0.776472	0.954446	0.0242138
O95429	BAG4	BAG family molecular chaperone regulator 4	11	0.0379627	0.913006	0.981023	0.0242138
Q9UL15	BAG5	BAG family molecular chaperone regulator 5	19	0.035753	0.550758	0.926657	0.0242138
P46379	BAG6	Large proline-rich protein BAG6	42	0.0337249	0.695268	0.941595	0.0242138
Q9P281	BAHCC1	BAH and coiled-coil domain-containing protein 1	6	-0.481012	0.199542	0.860297	0.0242138
Q8TBE0	BAHD1	Bromo adjacent homology domain-containing 1 protein	4	-0.160255	0.0931334	0.807304	0.0242138
Q9UQB8	BAIAP2	Brain-specific angiogenesis inhibitor 1-associated protein 2	27	0.0840799	0.251975	0.865829	0.0242138
Q9UHR4	BAIAP2L1	Brain-specific angiogenesis inhibitor 1-associated protein 2-like protein 1	21	-0.00770921	0.925647	0.985653	0.0242138
Q16611	BAK1	Bcl-2 homologous antagonist/killer	15	0.0305517	0.834195	0.9666	0.0242138
O75531	BANF1	Barrier-to-autointegration factor	12	0.158089	0.560719	0.929763	0.0242138
Q8N9N5	BANP	Protein BANP	5	-0.272829	0.108004	0.824564	0.0242138
Q92560	BAP1	Ubiquitin carboxyl-terminal hydrolase BAP1	13	-0.067979	0.167975	0.860297	0.0242138
Q8IXM2	BAP18	Chromatin complexes subunit BAP18	7	0.035928	0.864643	0.972481	0.0242138
Q99728	BARD1	BRCA1-associated RING domain protein 1	17	0.00376258	0.962523	0.991278	0.0242138
Q9NY43	BARHL2	BarH-like 2 homeobox protein	2	0.240886	0.220753	0.865829	0.177181
P80723	BASP1	Brain acid soluble protein 1	17	0.34418	0.486266	0.91889	0.0242138
Q9NR55	BATF3	Basic leucine zipper transcriptional factor ATF-like 3	3	0.0762807	0.812801	0.963252	0.0242138
Q07812	BAX	Apoptosis regulator BAX	13	-0.294185	0.343154	0.885962	0.0242138
Q9NRL2	BAZ1A	Bromodomain adjacent to zinc finger domain protein 1A	58	0.0760459	0.522766	0.924961	0.0242138
Q9UIG0	BAZ1B	Tyrosine-protein kinase BAZ1B	110	0.10257	0.228855	0.865829	0.0242138
Q9UIF9	BAZ2A	Bromodomain adjacent to zinc finger domain protein 2A	29	0.0100237	0.840736	0.968093	0.0242138
Q9UIF8	BAZ2B	Bromodomain adjacent to zinc finger domain protein 2B	3	0.0202085	0.840112	0.968067	0.0242138
Q8NFJ9	BBS1	Bardet-Biedl syndrome 1 protein	7	-0.0743456	0.31706	0.87549	0.0242138
Q8TAM1	BBS10	Bardet-Biedl syndrome 10 protein	1	0.0851426	0.223287	0.865829	0.0242138
Q9BXC9	BBS2	Bardet-Biedl syndrome 2 protein	12	0.0479661	0.49475	0.919872	0.0242138
Q96RK4	BBS4	Bardet-Biedl syndrome 4 protein	10	0.00721628	0.930728	0.987143	0.0242138
Q8N3I7	BBS5	Bardet-Biedl syndrome 5 protein	1	0.0609203	0.520519	0.924907	0.0242138
Q8IWZ6	BBS7	Bardet-Biedl syndrome 7 protein	17	-0.0208038	0.785673	0.956974	0.0242138
Q3SYG4	BBS9	Protein PTHB1	7	-0.0175064	0.75659	0.952249	0.0242138
Q8WY36	BBX	HMG box transcription factor BBX	28	0.134195	0.385619	0.893602	0.0242138
P50895	BCAM	Basal cell adhesion molecule	3	0.120263	0.541097	0.925745	0.0242138
Q9UHQ4	BCAP29	B-cell receptor-associated protein 29	8	0.00985906	0.93752	0.989575	0.0242138
P51572	BCAP31	B-cell receptor-associated protein 31	40	0.130344	0.0592611	0.749038	0.0242138
P56945	BCAR1	Breast cancer anti-estrogen resistance protein 1	20	0.0181161	0.846399	0.968507	0.0242138
O75934	BCAS2	Pre-mRNA-splicing factor SPF27	31	0.059167	0.735286	0.946087	0.0242138
Q9H6U6	BCAS3	Breast carcinoma-amplified sequence 3	22	-0.106393	0.272476	0.87014	0.0242138
P54687	BCAT1	Branched-chain-amino-acid aminotransferase, cytosolic	11	0.0391013	0.554984	0.927413	0.0242138
O15382	BCAT2	Branched-chain-amino-acid aminotransferase, mitochondrial	17	0.0311696	0.495817	0.919872	0.0242138
Q9P287	BCCIP	BRCA2 and CDKN1A-interacting protein	30	0.0147216	0.777749	0.954899	0.0242138
Q7Z5W3	BCDIN3D	RNA 5'-monophosphate methyltransferase	3	0.0587648	0.305048	0.873255	0.0242138
P12694	BCKDHA	2-oxoisovalerate dehydrogenase subunit alpha, mitochondrial	19	0.0663192	0.153667	0.853748	0.0242138
P21953	BCKDHB	2-oxoisovalerate dehydrogenase subunit beta, mitochondrial	12	0.132756	0.295505	0.873255	0.0242138
O95999	BCL10	B-cell lymphoma/leukemia 10	10	0.059035	0.850209	0.9689	0.0242138
Q9H165	BCL11A	B-cell lymphoma/leukemia 11A	3	0.0675225	0.456358	0.911382	0.0242138
P10415	BCL2	Apoptosis regulator Bcl-2	1	-0.261389	0.186434	0.860297	0.0320061
Q07817	BCL2L1	Bcl-2-like protein 1	1	-0.016773	0.874418	0.975095	0.0252398
O43521	BCL2L11	Bcl-2-like protein 11	1	-0.132151	0.603576	0.931397	0.0242138
Q9HB09	BCL2L12	Bcl-2-like protein 12	6	-0.101041	0.715707	0.943241	0.0242138
Q9BXK5	BCL2L13	Bcl-2-like protein 13	17	0.056461	0.746667	0.948976	0.0242138
Q92843	BCL2L2	Bcl-2-like protein 2	2	0.0946286	0.300552	0.873255	0.0242138
Q8N143	BCL6B	B-cell CLL/lymphoma 6 member B protein	1	0.190628	0.015704	0.519526	0.0263724
Q4VC05	BCL7A	B-cell CLL/lymphoma 7 protein family member A	5	-0.02924	0.923104	0.984896	0.0242138
Q9BQE9	BCL7B	B-cell CLL/lymphoma 7 protein family member B	1	0.0885286	0.8101	0.962621	0.0242138
Q8WUZ0	BCL7C	B-cell CLL/lymphoma 7 protein family member C	4	0.197026	0.535145	0.925706	0.0242138
O00512	BCL9	B-cell CLL/lymphoma 9 protein	13	0.181842	0.601099	0.931397	0.0242138
Q86UU0	BCL9L	B-cell CLL/lymphoma 9-like protein	4	0.0455351	0.887954	0.977337	0.0242138
Q9NYF8	BCLAF1	Bcl-2-associated transcription factor 1	62	0.225021	0.512375	0.923343	0.0242138
A2AJT9	BCLAF3	BCLAF1 and THRAP3 family member 3	3	0.0765023	0.355323	0.88775	0.0242202
Q6W2J9	BCOR	BCL-6 corepressor	35	-0.0677053	0.296775	0.873255	0.0242138
Q5H9F3	BCORL1	BCL-6 corepressor-like protein 1	21	0.0187872	0.879833	0.976608	0.0242138
P11274	BCR	Breakpoint cluster region protein	26	-0.123004	0.072552	0.766772	0.0242138
Q9Y276	BCS1L	Mitochondrial chaperone BCS1	17	0.0477456	0.543963	0.926378	0.0242138
Q02338	BDH1	D-beta-hydroxybutyrate dehydrogenase, mitochondrial	1	0.0695845	0.629834	0.931397	0.0242138
Q9BUT1	BDH2	3-hydroxybutyrate dehydrogenase type 2	12	0.00878813	0.917137	0.982462	0.0242138
A6H8Y1	BDP1	Transcription factor TFIIIB component B'' homolog	8	0.0341631	0.890052	0.977576	0.0242138
Q14457	BECN1	Beclin-1	7	0.0633821	0.303255	0.873255	0.0242138
Q5T5X7	BEND3	BEN domain-containing protein 3	29	0.0597369	0.260472	0.868137	0.0242138
Q6ZU67	BEND4	BEN domain-containing protein 4	1	-0.0251459	0.891449	0.977867	0.0535162
O15155	BET1	BET1 homolog	4	0.224736	0.427322	0.902744	0.0242138
Q9NYM9	BET1L	BET1-like protein	4	-0.501852	0.0965832	0.81111	0.0242138
Q9BXY8	BEX2	Protein BEX2	1	0.267112	0.495887	0.919872	1.97741
Q96G01	BICD1	Protein bicaudal D homolog 1	8	-0.0224321	0.921467	0.984051	0.0242138
Q8TD16	BICD2	Protein bicaudal D homolog 2	38	-0.0258396	0.885524	0.977263	0.0242138
Q9NZM4	BICRA	BRD4-interacting chromatin-remodeling complex-associated protein	12	0.0521181	0.572092	0.930959	0.0242138
P55957	BID	BH3-interacting domain death agonist	12	0.212694	0.547193	0.926657	0.0242138
O00499	BIN1	Myc box-dependent-interacting protein 1	19	0.124592	0.737354	0.946334	0.0242138
Q9NQY0	BIN3	Bridging integrator 3	7	-0.124218	0.196048	0.860297	0.0242138
Q13490	BIRC2	Baculoviral IAP repeat-containing protein 2	14	-0.127904	0.0141311	0.505361	0.0242138
O15392	BIRC5	Baculoviral IAP repeat-containing protein 5	7	-0.0137978	0.957813	0.991278	0.0242138
Q9NR09	BIRC6	Baculoviral IAP repeat-containing protein 6	102	0.028263	0.502624	0.921056	0.0242138
P54132	BLM	Bloom syndrome protein	31	0.0629681	0.509413	0.922801	0.0242138
Q13867	BLMH	Bleomycin hydrolase	49	-0.00809154	0.897086	0.978184	0.0242138
P78537	BLOC1S1	Biogenesis of lysosome-related organelles complex 1 subunit 1	7	0.130891	0.0726111	0.766772	0.0242138
Q6QNY1	BLOC1S2	Biogenesis of lysosome-related organelles complex 1 subunit 2	8	0.0668455	0.836092	0.967136	0.0242138
Q6QNY0	BLOC1S3	Biogenesis of lysosome-related organelles complex 1 subunit 3	7	0.103034	0.735919	0.946087	0.0242138
Q9NUP1	BLOC1S4	Biogenesis of lysosome-related organelles complex 1 subunit 4	7	0.281997	0.272591	0.87014	0.0242138
Q8TDH9	BLOC1S5	Biogenesis of lysosome-related organelles complex 1 subunit 5	8	0.220374	0.543223	0.926346	0.0242138
Q9UL45	BLOC1S6	Biogenesis of lysosome-related organelles complex 1 subunit 6	4	-0.181672	0.0488738	0.7236	0.0242138
P53004	BLVRA	Biliverdin reductase A	30	0.0974786	0.244802	0.865829	0.0242138
P30043	BLVRB	Flavin reductase (NADPH)	28	0.0366429	0.554685	0.927264	0.0242138
Q9H2G9	BLZF1	Golgin-45	9	-0.0415825	0.516677	0.923708	0.0242138
P35226	BMI1	Polycomb complex protein BMI-1	13	-0.0662447	0.366309	0.888922	0.0242138
P18075	BMP7	Bone morphogenetic protein 7	1	-0.0558421	0.709033	0.941892	0.0242138
Q14692	BMS1	Ribosome biogenesis protein BMS1 homolog	53	0.0922802	0.26419	0.868137	0.0242138
Q1RMZ1	BMT2	S-adenosylmethionine sensor upstream of mTORC1	3	-0.199588	0.0927328	0.807304	0.0243473
Q12981	BNIP1	Vesicle transport protein SEC20	10	0.140118	0.029241	0.649383	0.0242138
Q12982	BNIP2	BCL2/adenovirus E1B 19 kDa protein-interacting protein 2	2	-0.0292941	0.703448	0.941892	0.0254892
Q12983	BNIP3	BCL2/adenovirus E1B 19 kDa protein-interacting protein 3	2	0.109026	0.768882	0.953295	0.0242138
O60238	BNIP3L	BCL2/adenovirus E1B 19 kDa protein-interacting protein 3-like	2	-0.049399	0.87432	0.975095	0.0242138
Q96IK1	BOD1	Biorientation of chromosomes in cell division protein 1	9	0.404558	0.431864	0.902744	0.0242138
Q8NFC6	BOD1L1	Biorientation of chromosomes in cell division protein 1-like 1	88	0.250008	0.593087	0.931397	0.0242138
Q9Y3E2	BOLA1	BolA-like protein 1	6	0.282473	0.401981	0.897317	0.0242138
Q9H3K6	BOLA2B	BolA-like protein 2	16	-0.0484986	0.652175	0.936291	0.0242138
Q53S33	BOLA3	BolA-like protein 3	4	0.0751276	0.759381	0.952249	0.0242138
Q14137	BOP1	Ribosome biogenesis protein BOP1	49	0.0516606	0.306194	0.873255	0.0242138
Q6PGQ7	BORA	Protein aurora borealis	5	0.121331	0.647305	0.934829	0.0242138
Q969J3	BORCS5	BLOC-1-related complex subunit 5	6	-0.0388183	0.795044	0.959483	0.0242138
Q96GS4	BORCS6	BLOC-1-related complex subunit 6	10	0.118343	0.434556	0.902744	0.0242138
Q96B45	BORCS7	BLOC-1-related complex subunit 7	13	0.0269919	0.924997	0.985653	0.0242138
Q96FH0	BORCS8	BLOC-1-related complex subunit 8	4	0.0571263	0.704619	0.941892	0.0242138
P07738	BPGM	Bisphosphoglycerate mutase	11	0.0205002	0.69222	0.941595	0.0242138
Q86WA6	BPHL	Valacyclovir hydrolase	14	0.103805	0.126453	0.834443	0.0242138
Q8TDL5	BPIFB1	BPI fold-containing family B member 1	1	0.0700266	0.628883	0.931397	1.11788
O95861	BPNT1	3'(2'),5'-bisphosphate nucleotidase 1	34	0.0268865	0.699113	0.941892	0.0242138
Q12830	BPTF	Nucleosome-remodeling factor subunit BPTF	80	0.0310301	0.647643	0.934829	0.0242138
Q7Z569	BRAP	BRCA1-associated protein	24	-0.0172471	0.80189	0.960187	0.0242138
Q6PJG6	BRAT1	BRCA1-associated ATM activator 1	30	0.13442	0.0355472	0.685368	0.0242138
P38398	BRCA1	Breast cancer type 1 susceptibility protein	32	-0.0250945	0.636124	0.932903	0.0242138
P51587	BRCA2	Breast cancer type 2 susceptibility protein	46	0.0153694	0.812953	0.963252	0.0242138
P46736	BRCC3	Lys-63-specific deubiquitinase BRCC36	11	0.0299516	0.74603	0.948976	0.0242138
O95696	BRD1	Bromodomain-containing protein 1	22	0.00212135	0.967243	0.992076	0.0242138
P25440	BRD2	Bromodomain-containing protein 2	24	0.0852188	0.067105	0.765706	0.0242138
Q15059	BRD3	Bromodomain-containing protein 3	14	0.0529024	0.540201	0.925745	0.0242138
O60885	BRD4	Bromodomain-containing protein 4	28	0.162633	0.564458	0.930007	0.0242138
Q9NPI1	BRD7	Bromodomain-containing protein 7	23	0.0321105	0.865187	0.972852	0.0242138
Q9H0E9	BRD8	Bromodomain-containing protein 8	16	0.0452899	0.793186	0.959483	0.0242138
Q9H8M2	BRD9	Bromodomain-containing protein 9	13	-0.00410853	0.962996	0.991278	0.0242138
Q92994	BRF1	Transcription factor IIIB 90 kDa subunit	7	0.115987	0.1483	0.849556	0.0242138
Q8WY22	BRI3BP	BRI3-binding protein	3	0.0487255	0.659258	0.936781	0.0242138
Q9BX63	BRIP1	Fanconi anemia group J protein	24	0.050709	0.692354	0.941595	0.0242138
Q8TDN6	BRIX1	Ribosome biogenesis protein BRX1 homolog	32	-0.0541323	0.57888	0.931397	0.0242138
Q8WUW1	BRK1	Protein BRICK1	11	-0.0355591	0.910681	0.981023	0.0242138
Q9HCU9	BRMS1	Breast cancer metastasis-suppressor 1	3	-0.0778899	0.161348	0.856864	0.0242138
Q5PSV4	BRMS1L	Breast cancer metastasis-suppressor 1-like protein	15	0.0289157	0.770628	0.953524	0.0242138
Q5VW32	BROX	BRO1 domain-containing protein BROX	19	-0.078968	0.334654	0.881737	0.0242138
P55201	BRPF1	Peregrin	23	0.00914725	0.886405	0.977263	0.0242138
Q9ULD4	BRPF3	Bromodomain and PHD finger-containing protein 3	12	-0.0254292	0.739744	0.947005	0.0242138
Q9NSI6	BRWD1	Bromodomain and WD repeat-containing protein 1	6	-0.0611542	0.493812	0.919872	0.0242138
Q6RI45	BRWD3	Bromodomain and WD repeat-containing protein 3	9	-0.110315	0.122137	0.833398	0.0242138
Q96G97	BSCL2	Seipin	1	0.112196	0.570792	0.930915	0.024686
Q9NW68	BSDC1	BSD domain-containing protein 1	17	0.160524	0.615201	0.931397	0.0242138
P35613	BSG	Basigin	34	0.248209	0.339111	0.88304	0.0242138
Q9UPA5	BSN	Protein bassoon	1	-0.241174	0.297369	0.873255	0.0249551
O14981	BTAF1	TATA-binding protein-associated factor 172	54	-0.0167737	0.75748	0.952249	0.0242138
Q9H0C5	BTBD1	BTB/POZ domain-containing protein 1	8	0.102125	0.37544	0.889271	0.0242138
Q9BSF8	BTBD10	BTB/POZ domain-containing protein 10	1	-0.0703407	0.372116	0.889271	0.0243233
A6QL63	BTBD11	Ankyrin repeat and BTB/POZ domain-containing protein BTBD11	1	0.182418	0.0755143	0.776631	0.0242138
Q32M84	BTBD16	BTB/POZ domain-containing protein 16	1	-0.229314	0.484145	0.918523	1.26896
Q9BX70	BTBD2	BTB/POZ domain-containing protein 2	7	-0.0935476	0.521837	0.924907	0.0242138
Q9Y2F9	BTBD3	BTB/POZ domain-containing protein 3	2	-0.221368	0.0160861	0.525426	0.0608698
Q9P203	BTBD7	BTB/POZ domain-containing protein 7	2	-0.119641	0.0753848	0.776631	0.0242138
Q5XKL5	BTBD8	BTB/POZ domain-containing protein 8	1	0.323866	0.0186836	0.552591	0.0242138
Q96Q07	BTBD9	BTB/POZ domain-containing protein 9	2	-0.092976	0.334759	0.881737	0.0242138
P43251	BTD	Biotinidase	9	0.105897	0.114843	0.829468	0.0242138
P20290	BTF3	Transcription factor BTF3	42	0.253572	0.229786	0.865829	0.0242138
Q96K17	BTF3L4	Transcription factor BTF3 homolog 4	15	0.261399	0.563419	0.930007	0.0242138
P62324	BTG1	Protein BTG1	2	-0.176048	0.100981	0.81111	0.0242138
Q14201	BTG3	Protein BTG3	1	-0.100192	0.407272	0.897917	0.156708
Q7KYR7	BTN2A1	Butyrophilin subfamily 2 member A1	12	0.211359	0.181478	0.860297	0.0242138
Q9Y297	BTRC	F-box/WD repeat-containing protein 1A	5	-0.090613	0.381834	0.892873	0.0242138
O43684	BUB3	Mitotic checkpoint protein BUB3	33	-0.10669	0.352985	0.887664	0.0242138
Q9BRD0	BUD13	BUD13 homolog	14	0.239047	0.51599	0.923708	0.0242138
O43709	BUD23	Probable 18S rRNA (guanine-N(7))-methyltransferase	6	-0.010651	0.887745	0.977337	0.0242138
P41223	BUD31	Protein BUD31 homolog	9	0.0905714	0.446806	0.909253	0.0242138
Q13895	BYSL	Bystin	29	-0.00389942	0.955673	0.991278	0.0242138
Q7L1Q6	BZW1	Basic leucine zipper and W2 domain-containing protein 1	41	-0.147397	0.301248	0.873255	0.0242138
Q9Y6E2	BZW2	Basic leucine zipper and W2 domain-containing protein 2	25	0.0670733	0.318631	0.87549	0.0242138
Q9H8K7	C10orf88	Uncharacterized protein C10orf88	9	0.0948944	0.136631	0.845116	0.0242138
Q9H0W9	C11orf54	Ester hydrolase C11orf54	13	0.204227	0.193511	0.860297	0.0242138
Q9H3H3	C11orf68	UPF0696 protein C11orf68	11	-0.0549704	0.483305	0.918028	0.0242138
Q86VG3	C11orf74	Protein C11orf74	3	0.117747	0.790647	0.958803	0.0242551
C9JLR9	C11orf95	Uncharacterized protein C11orf95	1	0.0669389	0.64546	0.934543	0.0242139
Q7Z7L8	C11orf96	Uncharacterized protein C11orf96	1	0.351984	0.207164	0.86122	1.96528
E9PRG8	C11orf98	Uncharacterized protein C11orf98	3	0.116737	0.193695	0.860297	0.0242138
Q9HB07	C12orf10	UPF0160 protein MYG1, mitochondrial	29	0.125201	0.105156	0.81994	0.0242138
Q8N999	C12orf29	Uncharacterized protein C12orf29	14	-0.0211004	0.869639	0.974639	0.0242138
Q9NQ89	C12orf4	Protein C12orf4	5	0.107304	0.266967	0.868137	0.0242138
Q8N5I9	C12orf45	Uncharacterized protein C12orf45	10	0.163124	0.7047	0.941892	0.0242138
Q9H741	C12orf49	UPF0454 protein C12orf49	1	-0.233414	0.0642054	0.759453	0.0242138
Q99622	C12orf57	Protein C10	8	0.0325455	0.900246	0.979174	0.0242138
Q9H3J6	C12orf65	Probable peptide chain release factor C12orf65, mitochondrial	4	0.120976	0.529066	0.925706	0.0242138
Q96MD2	C12orf66	KICSTOR complex protein C12orf66	2	-0.0228289	0.852025	0.9689	0.0242138
Q69YU5	C12orf73	Uncharacterized protein C12orf73	7	0.0395074	0.845061	0.968484	0.0242138
Q9NWQ9	C14orf119	Uncharacterized protein C14orf119	3	0.0572342	0.804005	0.960662	0.0242138
Q9H972	C14orf93	Uncharacterized protein C14orf93	1	0.0164524	0.819931	0.965013	0.0242138
Q6ZRI6	C15orf39	Uncharacterized protein C15orf39	19	0.027859	0.793438	0.959483	0.0242138
Q8WUR7	C15orf40	UPF0235 protein C15orf40	3	0.215591	0.577427	0.931397	0.0242138
A6NNL5	C15orf61	Uncharacterized protein C15orf61	1	0.0672924	0.552128	0.926708	0.0242138
Q96GQ5	C16orf58	RUS1 family protein C16orf58	5	-0.107669	0.227585	0.865829	0.0242138
Q9BSU1	C16orf70	UPF0183 protein C16orf70	7	-0.0938151	0.225231	0.865829	0.0242138
Q14CZ0	C16orf72	UPF0472 protein C16orf72	4	0.00214303	0.986848	0.997669	0.0269641
Q6PH81	C16orf87	UPF0547 protein C16orf87	1	0.0948935	0.400487	0.897317	0.0242138
Q8NEP4	C17orf47	Uncharacterized protein C17orf47	1	-0.121353	0.666551	0.93785	0.786815
Q8N3J3	C17orf53	Uncharacterized protein C17orf53	2	0.141446	0.24744	0.865829	0.648709
Q9HAS0	C17orf75	Protein Njmu-R1	24	-0.0992057	0.183527	0.860297	0.0242138
Q9BSJ5	C17orf80	Uncharacterized protein C17orf80	11	-0.0177927	0.857046	0.969789	0.0242138
Q32NC0	C18orf21	UPF0711 protein C18orf21	11	-0.0292222	0.826196	0.965804	0.0242138
Q96B23	C18orf25	Uncharacterized protein C18orf25	10	0.142022	0.756403	0.952249	0.0242138
Q8TCD1	C18orf32	UPF0729 protein C18orf32	2	-0.0464415	0.882263	0.977263	0.0242138
Q9NSK7	C19orf12	Protein C19orf12	1	-0.0639333	0.713218	0.942857	1.37226
Q9UFG5	C19orf25	UPF0449 protein C19orf25	10	0.0486572	0.904746	0.979947	0.0242138
Q9H6X5	C19orf44	Uncharacterized protein C19orf44	1	0.10693	0.481635	0.917402	0.0242138
Q8N9M1	C19orf47	Uncharacterized protein C19orf47	6	0.0143578	0.841028	0.968093	0.0242138
Q9UNZ5	C19orf53	Leydig cell tumor 10 kDa protein homolog	10	0.245449	0.3218	0.878091	0.0251501
Q5BKX5	C19orf54	UPF0692 protein C19orf54	5	0.0436106	0.597596	0.931397	0.0242138
Q13901	C1D	Nuclear nucleic acid-binding protein C1D	2	0.0314972	0.835321	0.966779	0.971304
Q9NS00	C1GALT1	Glycoprotein-N-acetylgalactosamine 3-beta-galactosyltransferase 1	4	-0.365983	0.00356194	0.246406	0.107356
Q96EU7	C1GALT1C1	C1GALT1-specific chaperone 1	4	-0.144034	0.182917	0.860297	0.62206
Q07021	C1QBP	Complement component 1 Q subcomponent-binding protein, mitochondrial	136	0.0917879	0.771671	0.95371	0.0242138
Q9NX04	C1orf109	Uncharacterized protein C1orf109	5	0.0280724	0.761174	0.953011	0.0242138
Q9NSG2	C1orf112	Uncharacterized protein C1orf112	12	0.0235184	0.728857	0.945238	0.0242138
Q6ZSJ8	C1orf122	Uncharacterized protein C1orf122	3	-0.0119215	0.96769	0.992076	0.0242138
Q8NDD1	C1orf131	Uncharacterized protein C1orf131	12	0.262709	0.369999	0.889271	0.0242138
Q5SNV9	C1orf167	Uncharacterized protein C1orf167	2	-0.0807567	0.751377	0.950503	1.85834
Q8IYL3	C1orf174	UPF0688 protein C1orf174	3	0.509247	0.240256	0.865829	0.0242138
Q9H425	C1orf198	Uncharacterized protein C1orf198	9	0.223863	0.521065	0.924907	0.0242138
Q9H246	C1orf21	Uncharacterized protein C1orf21	3	0.184874	0.682373	0.939337	0.0242138
A1L170	C1orf226	Uncharacterized protein C1orf226	3	-0.00478179	0.956615	0.991278	0.0242138
Q9BWL3	C1orf43	Uncharacterized protein C1orf43	4	-0.327463	0.00556609	0.311015	0.0242138
Q9BV19	C1orf50	Uncharacterized protein C1orf50	10	0.12188	0.686124	0.940072	0.0242138
Q8N6N3	C1orf52	UPF0690 protein C1orf52	7	0.122402	0.788565	0.957868	0.0242138
Q5VUE5	C1orf53	Uncharacterized protein C1orf53	2	0.162829	0.113154	0.82935	0.0242138
Q5TEA3	C20orf194	Uncharacterized protein C20orf194	1	-0.0290936	0.79941	0.95999	0.0242138
Q9GZN8	C20orf27	UPF0687 protein C20orf27	20	0.136196	0.36227	0.888922	0.0242138
Q6P5X5	C22orf39	UPF0545 protein C22orf39	1	-0.0692788	0.346779	0.887218	0.0243404
O14523	C2CD2L	Phospholipid transfer protein C2CD2L	8	0.0193963	0.873283	0.975095	0.0242138
Q4AC94	C2CD3	C2 domain-containing protein 3	2	-0.0554201	0.548833	0.926657	0.0242138
Q86YS7	C2CD5	C2 domain-containing protein 5	25	-0.13093	0.171267	0.860297	0.0242138
Q8WU43	C2orf15	Uncharacterized protein C2orf15	2	0.110063	0.765661	0.953223	0.0242196
Q9NWW7	C2orf42	Uncharacterized protein C2orf42	1	-0.072196	0.611488	0.931397	0.0242138
Q9BVC5	C2orf49	Ashwin	10	0.108015	0.330305	0.880316	0.0242138
Q2NKX9	C2orf68	UPF0561 protein C2orf68	2	0.24605	0.391646	0.89557	0.868578
Q8N8R5	C2orf69	UPF0565 protein C2orf69	16	0.0849247	0.45043	0.910345	0.0242138
Q3KRA6	C2orf76	UPF0538 protein C2orf76	4	-0.0741213	0.427423	0.902744	0.0242138
Q9BSF0	C2orf88	Small membrane A-kinase anchor protein	2	0.170526	0.665765	0.937774	0.0242139
Q6P1S2	C3orf33	Protein C3orf33	4	-0.165242	0.196547	0.860297	0.0242138
Q5JPI3	C3orf38	Uncharacterized protein C3orf38	8	-0.0401194	0.640419	0.933693	0.0242138
P0C0L4	C4A	Complement C4-A	2	-0.321064	0.149689	0.853505	1.78067
Q8WVX3	C4orf3	Uncharacterized protein C4orf3	1	-0.083706	0.536436	0.925706	0.0282044
Q8N1A6	C4orf33	UPF0462 protein C4orf33	1	-0.122467	0.52272	0.924961	1.7015
Q504U0	C4orf46	Renal cancer differentiation gene 1 protein	2	0.121546	0.774575	0.954079	0.0242138
Q49AR2	C5orf22	UPF0489 protein C5orf22	12	0.0340802	0.729392	0.945238	0.0242138
Q7Z6I8	C5orf24	UPF0461 protein C5orf24	6	0.170465	0.474565	0.916328	0.0242138
Q96GV9	C5orf30	UNC119-binding protein C5orf30	3	-0.209434	0.00151916	0.165466	0.0242138
Q96MH7	C5orf34	Uncharacterized protein C5orf34	4	-0.157284	0.172035	0.860297	0.0242138
A6NDU8	C5orf51	UPF0600 protein C5orf51	16	-0.0394734	0.383932	0.893602	0.0242138
P13671	C6	Complement component C6	2	0.188012	0.124692	0.83442	0.0242138
Q7Z4R8	C6orf120	UPF0669 protein C6orf120	3	-0.108972	0.241114	0.865829	0.0242138
Q9P0P8	C6orf203	Uncharacterized protein C6orf203	2	-0.166654	0.222001	0.865829	0.0242138
Q5I0X4	C6orf226	Uncharacterized protein C6orf226	1	0.118534	0.662624	0.93682	0.0269327
O95873	C6orf47	Uncharacterized protein C6orf47	3	-0.107418	0.223953	0.865829	0.0242138
Q9GZU0	C6orf62	Uncharacterized protein C6orf62	2	0.0463784	0.506556	0.922593	1.29412
Q6UWU4	C6orf89	Bombesin receptor-activated protein C6orf89	8	-0.15993	0.0262338	0.633799	0.0242138
Q9BPX7	C7orf25	UPF0415 protein C7orf25	6	-0.196563	0.124802	0.83442	0.0242138
Q96N11	C7orf26	Uncharacterized protein C7orf26	9	-0.204176	0.0298672	0.65563	0.0242138
Q9BRJ6	C7orf50	Uncharacterized protein C7orf50	12	0.0586117	0.302549	0.873255	0.0242138
Q9H7E9	C8orf33	UPF0488 protein C8orf33	11	0.20606	0.14994	0.853748	0.0242138
Q49A92	C8orf34	Uncharacterized protein C8orf34	1	-0.0950046	0.758526	0.952249	0.321023
Q96NL8	C8orf37	Protein C8orf37	2	-0.0714367	0.415368	0.900448	0.0242138
Q96K31	C8orf76	Uncharacterized protein C8orf76	3	0.104661	0.243904	0.865829	0.0491666
Q6P1X6	C8orf82	UPF0598 protein C8orf82	8	0.0633124	0.531199	0.925706	0.0242138
Q9BUW7	C9orf16	UPF0184 protein C9orf16	2	0.286635	0.462538	0.912763	0.0242138
Q8IXQ3	C9orf40	Uncharacterized protein C9orf40	6	0.117202	0.751257	0.950503	0.0242138
Q5T6V5	C9orf64	Queuosine salvage protein	16	-0.120259	0.102062	0.813197	0.0242138
Q96LT7	C9orf72	Guanine nucleotide exchange C9orf72	8	-0.0779306	0.284976	0.873096	0.0242138
Q9NZ63	C9orf78	Telomere length and silencing protein 1 homolog	33	0.217451	0.62067	0.931397	0.0242138
Q96MD7	C9orf85	Uncharacterized protein C9orf85	1	0.262308	0.289817	0.873255	0.0962374
Q8N1Q1	CA13	Carbonic anhydrase 13	4	0.136772	0.328601	0.879083	0.0242138
P00918	CA2	Carbonic anhydrase 2	56	0.068861	0.358027	0.888922	0.0242138
Q9Y2D0	CA5B	Carbonic anhydrase 5B, mitochondrial	3	0.022531	0.759587	0.952249	0.0242138
P35219	CA8	Carbonic anhydrase-related protein	11	0.0634948	0.382669	0.892873	0.0242138
Q9H8G2	CAAP1	Caspase activity and apoptosis inhibitor 1	7	0.0811759	0.758268	0.952249	0.0242138
Q9Y376	CAB39	Calcium-binding protein 39	32	-0.0328042	0.624475	0.931397	0.0242138
Q9Y6J0	CABIN1	Calcineurin-binding protein cabin-1	33	-0.00801445	0.89573	0.978184	0.0242138
Q8TDN4	CABLES1	CDK5 and ABL1 enzyme substrate 1	3	-0.211135	0.0892294	0.80239	0.0242138
Q9BTV7	CABLES2	CDK5 and ABL1 enzyme substrate 2	2	0.356886	0.154239	0.853748	0.0242138
Q5VU97	CACHD1	VWFA and cache domain-containing protein 1	13	-0.00928814	0.909644	0.980798	0.0242138
P54289	CACNA2D1	Voltage-dependent calcium channel subunit alpha-2/delta-1	14	-0.00277172	0.990715	0.997802	0.0242138
Q9NY47	CACNA2D2	Voltage-dependent calcium channel subunit alpha-2/delta-2	5	-0.089389	0.38796	0.893916	0.0242138
P54284	CACNB3	Voltage-dependent L-type calcium channel subunit beta-3	1	0.0886985	0.589536	0.931397	0.0242138
Q8WUQ7	CACTIN	Cactin	19	0.126365	0.0650203	0.759453	0.0242138
Q86Y37	CACUL1	CDK2-associated and cullin domain-containing protein 1	15	0.00428973	0.946776	0.990143	0.0242138
Q9HB71	CACYBP	Calcyclin-binding protein	35	0.0132108	0.876524	0.975321	0.0242138
P27708	CAD	CAD protein	146	0.0166258	0.821763	0.965703	0.0242138
Q9BY67	CADM1	Cell adhesion molecule 1	15	0.438051	0.373512	0.889271	0.0242138
Q8NFZ8	CADM4	Cell adhesion molecule 4	4	0.217844	0.419508	0.902744	0.0242138
Q86UW7	CADPS2	Calcium-dependent secretion activator 2	10	-0.0752149	0.33672	0.881737	0.0242138
P10092	CALCB	Calcitonin gene-related peptide 2	1	0.860482	0.0657052	0.759453	0.0242138
Q9P1Z2	CALCOCO1	Calcium-binding and coiled-coil domain-containing protein 1	15	0.0907297	0.520205	0.924907	0.0242138
Q13137	CALCOCO2	Calcium-binding and coiled-coil domain-containing protein 2	25	0.0238672	0.703041	0.941892	0.0242138
Q05682	CALD1	Caldesmon	31	0.208991	0.652659	0.936407	0.0242138
P0DP25	CALM1	Calmodulin-3	72	0.106494	0.823351	0.965703	0.0242138
Q9NZT1	CALML5	Calmodulin-like protein 5	1	-0.129707	0.64429	0.934127	0.0614615
P27797	CALR	Calreticulin	198	0.00266699	0.989782	0.99767	0.0242138
O43852	CALU	Calumenin	104	0.223849	0.655699	0.936781	0.0242138
Q7Z624	CAMKMT	Calmodulin-lysine N-methyltransferase	4	-0.197936	0.100612	0.81111	0.0242138
P49069	CAMLG	Calcium signal-modulating cyclophilin ligand	7	0.143264	0.147667	0.849153	0.0242138
Q5T5Y3	CAMSAP1	Calmodulin-regulated spectrin-associated protein 1	35	0.00205123	0.979879	0.99623	0.0242138
Q08AD1	CAMSAP2	Calmodulin-regulated spectrin-associated protein 2	33	0.00284201	0.96286	0.991278	0.0242138
Q9P1Y5	CAMSAP3	Calmodulin-regulated spectrin-associated protein 3	21	-0.0445074	0.43212	0.902744	0.0242138
Q86VP6	CAND1	Cullin-associated NEDD8-dissociated protein 1	127	0.00284214	0.965419	0.992033	0.0242138
O75155	CAND2	Cullin-associated NEDD8-dissociated protein 2	39	-0.0197689	0.657224	0.936781	0.0242138
Q8WVQ1	CANT1	Soluble calcium-activated nucleotidase 1	10	-0.189611	0.0254563	0.628473	0.0242138
P27824	CANX	Calnexin	131	0.138641	0.334387	0.881737	0.0242138
Q01518	CAP1	Adenylyl cyclase-associated protein 1	43	-0.00947305	0.889549	0.977576	0.0242138
P40123	CAP2	Adenylyl cyclase-associated protein 2	21	0.133637	0.0635982	0.759453	0.0242138
P40121	CAPG	Macrophage-capping protein	2	-0.0692462	0.538978	0.925745	0.0245662
P07384	CAPN1	Calpain-1 catalytic subunit	41	-0.0891961	0.236666	0.865829	0.0242138
O75808	CAPN15	Calpain-15	9	-0.246249	0.257696	0.867317	0.0242138
P17655	CAPN2	Calpain-2 catalytic subunit	52	-0.0519497	0.398551	0.897317	0.0242138
O15484	CAPN5	Calpain-5	4	-0.021502	0.711611	0.941966	0.0242138
Q9Y6W3	CAPN7	Calpain-7	37	0.0837256	0.179319	0.860297	0.0242138
P04632	CAPNS1	Calpain small subunit 1	19	0.0389982	0.642956	0.934082	0.0242138
Q14444	CAPRIN1	Caprin-1	38	0.252444	0.535994	0.925706	0.0242138
Q6IMN6	CAPRIN2	Caprin-2	1	-0.202377	0.0987455	0.81111	0.0267602
P52907	CAPZA1	F-actin-capping protein subunit alpha-1	33	0.0134375	0.830012	0.965804	0.0242138
P47755	CAPZA2	F-actin-capping protein subunit alpha-2	13	-0.033295	0.718695	0.943241	0.0242138
P47756	CAPZB	F-actin-capping protein subunit beta	32	0.0398864	0.548862	0.926657	0.0242138
Q96LW7	CARD19	Caspase recruitment domain-containing protein 19	2	0.157899	0.0711347	0.766772	0.0242138
Q9BX69	CARD6	Caspase recruitment domain-containing protein 6	1	-0.278867	0.117446	0.832242	0.821312
Q9Y2G2	CARD8	Caspase recruitment domain-containing protein 8	5	-0.0934874	0.089961	0.802583	0.0242138
Q9Y2V2	CARHSP1	Calcium-regulated heat-stable protein 1	11	0.280617	0.366766	0.888922	0.0242138
Q86X55	CARM1	Histone-arginine methyltransferase CARM1	32	0.0579007	0.457424	0.911911	0.0242138
Q5VZK9	CARMIL1	F-actin-uncapping protein LRRC16A	29	0.0616351	0.446861	0.909253	0.0242138
Q6F5E8	CARMIL2	Capping protein, Arp2/3 and myosin-I linker protein 2	6	0.151554	0.701816	0.941892	0.0242138
Q8N4J0	CARNMT1	Carnosine N-methyltransferase	10	0.0479741	0.395224	0.896544	0.0242138
P49589	CARS	Cysteine--tRNA ligase, cytoplasmic	46	0.0235389	0.625348	0.931397	0.0242138
Q9HA77	CARS2	Probable cysteine--tRNA ligase, mitochondrial	13	0.0814005	0.379072	0.891851	0.0242138
O15234	CASC3	Protein CASC3	18	0.189447	0.667105	0.938271	0.0242138
Q6P4E1	CASC4	Protein CASC4	12	-0.204451	0.627581	0.931397	0.0242138
Q8WXD9	CASKIN1	Caskin-1	1	-0.185815	0.154792	0.853748	0.066865
Q8WXE0	CASKIN2	Caskin-2	14	-0.0791715	0.26832	0.868137	0.0242138
Q92851	CASP10	Caspase-10	5	0.0884729	0.141535	0.848828	0.0242138
P42575	CASP2	Caspase-2	28	0.0870097	0.215781	0.865422	0.0242138
P42574	CASP3	Caspase-3	22	0.0102709	0.843454	0.968484	0.0242138
P55212	CASP6	Caspase-6	11	0.0173001	0.773878	0.953979	0.0242138
P55210	CASP7	Caspase-7	14	0.099816	0.201259	0.860297	0.0242138
Q14790	CASP8	Caspase-8	12	-0.0527676	0.533522	0.925706	0.0242138
Q9UKL3	CASP8AP2	CASP8-associated protein 2	18	-0.0228847	0.834061	0.966563	0.0242138
P55211	CASP9	Caspase-9	5	-0.0559531	0.369159	0.889271	0.0242138
P20810	CAST	Calpastatin	42	0.368227	0.481347	0.917402	0.0242138
A6NHX0	CASTOR2	Cytosolic arginine sensor for mTORC1 subunit 2	6	-0.118409	0.0520062	0.741107	0.0242138
Q86V15	CASZ1	Zinc finger protein castor homolog 1	6	-0.0766273	0.442563	0.906328	0.0242138
P04040	CAT	Catalase	36	0.0675198	0.214049	0.865288	0.0242138
Q03135	CAV1	Caveolin-1	4	-0.0840879	0.759376	0.952249	0.0242353
Q6NZI2	CAVIN1	Caveolae-associated protein 1	2	-0.326005	0.0894641	0.802583	0.0242138
O43439	CBFA2T2	Protein CBFA2T2	5	0.124842	0.448153	0.909444	0.0284088
Q13951	CBFB	Core-binding factor subunit beta	16	-0.0566179	0.58808	0.931397	0.0242138
P22681	CBL	E3 ubiquitin-protein ligase CBL	20	0.0330509	0.751343	0.950503	0.0242138
Q13191	CBLB	E3 ubiquitin-protein ligase CBL-B	3	0.116157	0.611029	0.931397	0.0242329
Q75N03	CBLL1	E3 ubiquitin-protein ligase Hakai	8	-0.0155383	0.810484	0.962716	0.0242138
P16152	CBR1	Carbonyl reductase [NADPH] 1	35	-0.00744594	0.880805	0.976674	0.0242138
O75828	CBR3	Carbonyl reductase [NADPH] 3	9	0.0385772	0.613299	0.931397	0.0242138
Q8N4T8	CBR4	Carbonyl reductase family member 4	6	-0.134879	0.170907	0.860297	0.0242138
P0DN79	CBS	Cystathionine beta-synthase-like protein	46	0.0227839	0.74971	0.949753	0.0242138
Q9BRT8	CBWD1	COBW domain-containing protein 1	1	0.428703	0.0959261	0.81111	0.0242138
Q8IUF1	CBWD2	COBW domain-containing protein 2	3	0.224513	0.132268	0.836467	0.0242138
P83916	CBX1	Chromobox protein homolog 1	29	0.436012	0.23064	0.865829	0.0242138
Q14781	CBX2	Chromobox protein homolog 2	14	0.0552022	0.318179	0.87549	0.0242138
Q13185	CBX3	Chromobox protein homolog 3	18	0.0689152	0.586242	0.931397	0.0242138
O00257	CBX4	E3 SUMO-protein ligase CBX4	11	0.0826796	0.317128	0.87549	0.0242138
P45973	CBX5	Chromobox protein homolog 5	27	0.234075	0.214032	0.865288	0.0242138
O95503	CBX6	Chromobox protein homolog 6	4	-0.559004	7.36564e-08	0.000116684	0.0242138
Q9HC52	CBX8	Chromobox protein homolog 8	16	0.0469459	0.584796	0.931397	0.0242138
Q9Y3M2	CBY1	Protein chibby homolog 1	2	-0.0106781	0.955772	0.991278	0.0242138
Q6P1N0	CC2D1A	Coiled-coil and C2 domain-containing protein 1A	32	0.0565922	0.319903	0.87549	0.0242138
Q5T0F9	CC2D1B	Coiled-coil and C2 domain-containing protein 1B	23	-0.0412175	0.575413	0.931397	0.0242138
Q9P2K1	CC2D2A	Coiled-coil and C2 domain-containing protein 2A	3	0.114027	0.462167	0.912763	0.0242138
Q8IX12	CCAR1	Cell division cycle and apoptosis regulator protein 1	75	0.0825202	0.170789	0.860297	0.0242138
Q8N163	CCAR2	Cell cycle and apoptosis regulator protein 2	58	0.020845	0.685057	0.939801	0.0242138
Q96A19	CCDC102A	Coiled-coil domain-containing protein 102A	5	0.0791497	0.783158	0.956064	0.0242138
Q9BWC9	CCDC106	Coiled-coil domain-containing protein 106	2	0.0926716	0.564421	0.930007	0.0242138
Q8NEF3	CCDC112	Coiled-coil domain-containing protein 112	1	-0.276587	0.154677	0.853748	0.110865
Q96NT0	CCDC115	Coiled-coil domain-containing protein 115	4	-0.0293337	0.802597	0.960314	0.0242138
Q8IWD4	CCDC117	Coiled-coil domain-containing protein 117	13	0.081417	0.832217	0.965957	0.0242138
Q8WUD4	CCDC12	Coiled-coil domain-containing protein 12	9	0.227857	0.622511	0.931397	0.0242138
Q96HB5	CCDC120	Coiled-coil domain-containing protein 120	2	-0.00568299	0.946568	0.990143	0.0246621
Q96CT7	CCDC124	Coiled-coil domain-containing protein 124	32	0.227563	0.598263	0.931397	0.0242138
Q96EE4	CCDC126	Coiled-coil domain-containing protein 126	1	-0.0342908	0.940389	0.990086	0.0242138
Q96BQ5	CCDC127	Coiled-coil domain-containing protein 127	3	-0.0382965	0.539388	0.925745	0.0242138
P13994	CCDC130	Coiled-coil domain-containing protein 130	5	-0.0472062	0.584675	0.931397	0.0242138
Q9H6E4	CCDC134	Coiled-coil domain-containing protein 134	9	-0.109585	0.146184	0.849153	0.0242138
Q96JN2	CCDC136	Coiled-coil domain-containing protein 136	3	-0.020703	0.833007	0.966284	0.0242138
Q6PK04	CCDC137	Coiled-coil domain-containing protein 137	13	0.104198	0.473348	0.916328	0.0242138
Q96M89	CCDC138	Coiled-coil domain-containing protein 138	14	0.0956729	0.164097	0.856864	0.0242138
Q49A88	CCDC14	Coiled-coil domain-containing protein 14	11	0.114633	0.0992508	0.81111	0.0242138
Q0P6D6	CCDC15	Coiled-coil domain-containing protein 15	3	-0.0255434	0.715684	0.943241	0.0242138
Q569K6	CCDC157	Coiled-coil domain-containing protein 157	2	0.0357645	0.643136	0.934082	1.9156
Q9P0B6	CCDC167	Coiled-coil domain-containing protein 167	2	-0.167985	0.349557	0.887218	0.0242138
Q6PII3	CCDC174	Coiled-coil domain-containing protein 174	10	0.100224	0.771698	0.95371	0.0242138
P0C221	CCDC175	Coiled-coil domain-containing protein 175	1	-0.212947	0.198184	0.860297	1.80945
Q5T9S5	CCDC18	Coiled-coil domain-containing protein 18	12	0.0497672	0.378256	0.890963	0.0242138
Q5TID7	CCDC181	Coiled-coil domain-containing protein 181	1	-0.156398	0.523216	0.925069	0.143733
Q7Z3E2	CCDC186	Coiled-coil domain-containing protein 186	19	-0.0330587	0.843025	0.968484	0.0242138
O60826	CCDC22	Coiled-coil domain-containing protein 22	28	-0.00466219	0.933024	0.987674	0.0242138
Q86WR0	CCDC25	Coiled-coil domain-containing protein 25	15	-0.0992525	0.216059	0.865422	0.0242138
Q8IWP9	CCDC28A	Coiled-coil domain-containing protein 28A	7	0.132909	0.73273	0.945873	0.0242138
Q9BUN5	CCDC28B	Coiled-coil domain-containing protein 28B	1	0.173661	0.570019	0.930915	0.0242138
Q9BV29	CCDC32	Coiled-coil domain-containing protein 32	5	0.183449	0.711641	0.941966	0.0242138
Q96MW1	CCDC43	Coiled-coil domain-containing protein 43	13	-0.0188444	0.947254	0.990283	0.0242138
Q96A33	CCDC47	Coiled-coil domain-containing protein 47	43	0.106007	0.185492	0.860297	0.0242138
Q8IVM0	CCDC50	Coiled-coil domain-containing protein 50	12	0.31049	0.49635	0.919872	0.0242138
Q96ER9	CCDC51	Coiled-coil domain-containing protein 51	12	0.109181	0.0479804	0.7236	0.0242138
Q4VC31	CCDC58	Coiled-coil domain-containing protein 58	11	0.21204	0.343919	0.885962	0.0242138
Q9P031	CCDC59	Thyroid transcription factor 1-associated protein 26	7	-0.0801952	0.370886	0.889271	0.0242138
Q16204	CCDC6	Coiled-coil domain-containing protein 6	28	0.0628584	0.759438	0.952249	0.0242138
Q9Y6R9	CCDC61	Coiled-coil domain-containing protein 61	3	-0.0710998	0.435608	0.903129	0.0242138
A2RUB6	CCDC66	Coiled-coil domain-containing protein 66	11	0.099455	0.746853	0.948976	0.0242138
Q8IV32	CCDC71	Coiled-coil domain-containing protein 71	3	0.0182371	0.841161	0.968093	0.0242138
Q8N9Z2	CCDC71L	Coiled-coil domain-containing protein 71L	1	0.0881125	0.555905	0.927647	0.359015
Q6ZRK6	CCDC73	Coiled-coil domain-containing protein 73	1	-0.414973	0.287998	0.873255	1.59907
Q9BR77	CCDC77	Coiled-coil domain-containing protein 77	4	-0.0563729	0.520866	0.924907	0.0242138
Q9H0W5	CCDC8	Coiled-coil domain-containing protein 8	8	-0.0774393	0.516852	0.923708	0.0242138
Q8N4S0	CCDC82	Coiled-coil domain-containing protein 82	8	0.00346197	0.985091	0.997079	0.0242138
Q86UT8	CCDC84	Coiled-coil domain-containing protein 84	1	-0.188663	0.176818	0.860297	0.86267
Q96PX6	CCDC85A	Coiled-coil domain-containing protein 85A	1	-0.118189	0.509873	0.922801	1.41404
Q15834	CCDC85B	Coiled-coil domain-containing protein 85B	3	-0.00659807	0.983332	0.996542	0.0242138
A6NKD9	CCDC85C	Coiled-coil domain-containing protein 85C	13	0.18535	0.55088	0.926657	0.0242138
Q9H6F5	CCDC86	Coiled-coil domain-containing protein 86	25	0.243392	0.506533	0.922593	0.0242138
Q3V6T2	CCDC88A	Girdin	39	0.00327559	0.952232	0.991278	0.0242138
Q9P219	CCDC88C	Protein Daple	8	-0.0674325	0.265001	0.868137	0.0242138
Q9Y3X0	CCDC9	Coiled-coil domain-containing protein 9	12	0.279207	0.538858	0.925745	0.0242138
Q9GZT6	CCDC90B	Coiled-coil domain-containing protein 90B, mitochondrial	5	0.0320156	0.813572	0.963291	0.0242138
Q7Z6B0	CCDC91	Coiled-coil domain-containing protein 91	12	0.0234847	0.934471	0.988285	0.0242138
Q53HC0	CCDC92	Coiled-coil domain-containing protein 92	3	-0.0100043	0.942907	0.990143	0.0242138
Q567U6	CCDC93	Coiled-coil domain-containing protein 93	24	0.00115972	0.97812	0.995415	0.0242138
Q96F63	CCDC97	Coiled-coil domain-containing protein 97	11	0.30728	0.312523	0.874844	0.0242138
Q8TD31	CCHCR1	Coiled-coil alpha-helical rod protein 1	6	0.128705	0.341072	0.883748	0.0242138
Q9BSQ5	CCM2	Cerebral cavernous malformations 2 protein	5	-0.027406	0.769188	0.953295	0.0242139
P20248	CCNA2	Cyclin-A2	17	-0.374225	0.0582513	0.749038	0.0242138
P14635	CCNB1	G2/mitotic-specific cyclin-B1	21	-0.208237	0.0303413	0.656506	0.0242138
O95067	CCNB2	G2/mitotic-specific cyclin-B2	17	-0.134716	0.150905	0.853748	0.0242138
P24863	CCNC	Cyclin-C	4	-0.523266	0.081344	0.779078	0.0242138
P30281	CCND3	G1/S-specific cyclin-D3	1	-0.49987	0.135644	0.845116	0.024214
O95273	CCNDBP1	Cyclin-D1-binding protein 1	8	-0.0591933	0.507952	0.922801	0.0242138
P24864	CCNE1	G1/S-specific cyclin-E1	2	-0.139531	0.143812	0.849153	0.0349465
O96020	CCNE2	G1/S-specific cyclin-E2	2	0.0121202	0.897872	0.978184	0.0242138
P41002	CCNF	Cyclin-F	2	-0.29702	0.00255448	0.203373	0.507716
P51959	CCNG1	Cyclin-G1	2	-0.427524	1.57075e-06	0.00119298	0.0504556
P51946	CCNH	Cyclin-H	14	0.00367044	0.930989	0.987143	0.0242138
Q5T5M9	CCNJ	Cyclin-J	1	-0.203556	0.0333577	0.667505	0.0337359
O75909	CCNK	Cyclin-K	18	0.0205191	0.599429	0.931397	0.0242138
Q9UK58	CCNL1	Cyclin-L1	5	-0.102774	0.4194	0.902744	0.0242138
Q96S94	CCNL2	Cyclin-L2	5	0.16394	0.296308	0.873255	0.0242138
O60563	CCNT1	Cyclin-T1	18	0.11827	0.233204	0.865829	0.0242138
O60583	CCNT2	Cyclin-T2	10	0.140552	0.206358	0.860297	0.0242138
Q8ND76	CCNY	Cyclin-Y	4	0.0527925	0.384268	0.893602	0.0242138
Q8N7R7	CCNYL1	Cyclin-Y-like protein 1	4	-0.103473	0.351734	0.887348	0.0242138
O43303	CCP110	Centriolar coiled-coil protein of 110 kDa	18	0.0947697	0.350102	0.887218	0.0242138
Q9ULG6	CCPG1	Cell cycle progression protein 1	8	0.235042	0.0019041	0.186766	0.0242138
O14618	CCS	Copper chaperone for superoxide dismutase	7	0.110269	0.174994	0.860297	0.0242138
Q6IQ19	CCSAP	Centriole, cilia and spindle-associated protein	4	0.121162	0.651889	0.936291	0.0242138
Q9C0I3	CCSER1	Serine-rich coiled-coil domain-containing protein 1	2	-0.00136524	0.990352	0.997802	0.0607299
Q9H7U1	CCSER2	Serine-rich coiled-coil domain-containing protein 2	2	-0.11576	0.533038	0.925706	0.0242138
Q4G0I0	CCSMST1	Protein CCSMST1	5	0.409183	0.248124	0.865829	0.0242138
P78371	CCT2	T-complex protein 1 subunit beta	218	0.025254	0.728968	0.945238	0.0242138
P49368	CCT3	T-complex protein 1 subunit gamma	140	-0.0140057	0.863952	0.971976	0.0242138
P50991	CCT4	T-complex protein 1 subunit delta	123	0.0436143	0.578193	0.931397	0.0242138
P48643	CCT5	T-complex protein 1 subunit epsilon	159	0.0238595	0.764785	0.953215	0.0242138
P40227	CCT6A	T-complex protein 1 subunit zeta	214	0.102523	0.293644	0.873255	0.0242138
Q99832	CCT7	T-complex protein 1 subunit eta	226	0.014563	0.861635	0.97082	0.0242138
P50990	CCT8	T-complex protein 1 subunit theta	155	0.0375015	0.674618	0.939337	0.0242138
P86790	CCZ1	Vacuolar fusion protein CCZ1 homolog B	20	0.00318182	0.976353	0.995189	0.0242138
Q6YHK3	CD109	CD109 antigen	3	0.173619	0.183578	0.860297	0.0242142
P48509	CD151	CD151 antigen	3	-0.186363	0.542104	0.925745	0.0242138
Q5ZPR3	CD276	CD276 antigen	8	0.054863	0.857928	0.969812	0.0242138
Q9Y5K6	CD2AP	CD2-associated protein	33	0.151679	0.593941	0.931397	0.0242138
O95400	CD2BP2	CD2 antigen cytoplasmic tail-binding protein 2	17	0.186891	0.599771	0.931397	0.0242138
Q8IX05	CD302	CD302 antigen	3	-0.144887	0.561707	0.930007	0.0242138
Q9NPF0	CD320	CD320 antigen	6	0.0736134	0.843979	0.968484	0.0242138
O15446	CD3EAP	DNA-directed RNA polymerase I subunit RPA34	12	0.331091	0.348256	0.887218	0.0242138
P15529	CD46	Membrane cofactor protein	6	-0.0627344	0.708801	0.941892	0.0242138
Q08722	CD47	Leukocyte surface antigen CD47	6	0.120955	0.249742	0.865829	0.0242138
P08174	CD55	Complement decay-accelerating factor	6	0.0530101	0.502424	0.921056	0.0354157
P13987	CD59	CD59 glycoprotein	7	0.169783	0.613755	0.931397	0.0242138
P08962	CD63	CD63 antigen	9	0.17349	0.60971	0.931397	0.0283407
P60033	CD81	CD81 antigen	14	0.0447161	0.729703	0.945238	0.0242138
P27701	CD82	CD82 antigen	3	0.0699037	0.862755	0.971967	0.0242138
P21926	CD9	CD9 antigen	5	-0.0318092	0.896941	0.978184	0.0262562
P48960	CD97	CD97 antigen	5	0.100837	0.717699	0.943241	0.0242138
P14209	CD99	CD99 antigen	5	0.10736	0.790176	0.958599	0.0242138
Q8TCZ2	CD99L2	CD99 antigen-like protein 2	8	-0.102775	0.776611	0.954446	0.0242138
Q8IWY9	CDAN1	Codanin-1	7	-0.0255336	0.646654	0.934829	0.0242138
O75794	CDC123	Cell division cycle protein 123 homolog	27	0.088287	0.175023	0.860297	0.0242138
Q9UNH5	CDC14A	Dual specificity protein phosphatase CDC14A	2	-0.000964519	0.99382	0.998547	0.0242138
A4D256	CDC14C	Dual specificity protein phosphatase CDC14C	2	-0.192284	0.175642	0.860297	0.0350507
Q13042	CDC16	Cell division cycle protein 16 homolog	28	-0.0762133	0.372913	0.889271	0.0242138
Q12834	CDC20	Cell division cycle protein 20 homolog	10	-0.368397	0.0661491	0.759453	0.0242138
Q9UJX2	CDC23	Cell division cycle protein 23 homolog	25	-0.206543	0.231875	0.865829	0.0242138
P30307	CDC25C	M-phase inducer phosphatase 3	10	-0.0964333	0.190273	0.860297	0.0242138
Q8NHZ8	CDC26	Anaphase-promoting complex subunit CDC26	7	0.186279	0.650913	0.93557	0.0242138
P30260	CDC27	Cell division cycle protein 27 homolog	36	-0.0420706	0.574642	0.931397	0.0242138
P49427	CDC34	Ubiquitin-conjugating enzyme E2 R1	9	0.0911038	0.461639	0.912763	0.0242138
Q16543	CDC37	Hsp90 co-chaperone Cdc37	25	0.0554724	0.3836	0.893602	0.0242138
Q7L3B6	CDC37L1	Hsp90 co-chaperone Cdc37-like 1	6	-0.124669	0.186928	0.860297	0.0242138
O60508	CDC40	Pre-mRNA-processing factor 17	34	0.141223	0.123275	0.83442	0.0242138
P60953	CDC42	Cell division control protein 42 homolog	21	0.164801	0.0314067	0.659852	0.0242138
Q00587	CDC42EP1	Cdc42 effector protein 1	14	0.209294	0.307225	0.873255	0.0242138
O14613	CDC42EP2	Cdc42 effector protein 2	7	0.312485	0.441276	0.905184	0.0242138
Q9UKI2	CDC42EP3	Cdc42 effector protein 3	2	0.201046	0.612252	0.931397	0.0242138
Q9H3Q1	CDC42EP4	Cdc42 effector protein 4	10	0.131413	0.737818	0.946508	0.0242138
Q9NRR3	CDC42SE2	CDC42 small effector protein 2	1	0.051727	0.778305	0.954899	0.0242138
O75419	CDC45	Cell division control protein 45 homolog	19	-0.0112992	0.825171	0.965804	0.0242138
Q99459	CDC5L	Cell division cycle 5-like protein	68	0.0599509	0.412062	0.899758	0.0242138
Q99741	CDC6	Cell division control protein 6 homolog	9	-0.044845	0.559335	0.928768	0.0242138
Q6P1J9	CDC73	Parafibromin	42	0.0525321	0.427829	0.902744	0.0242138
Q69YH5	CDCA2	Cell division cycle-associated protein 2	26	0.176586	0.446606	0.909253	0.0242138
Q99618	CDCA3	Cell division cycle-associated protein 3	11	0.00238794	0.99593	0.999464	0.0242138
Q9BXL8	CDCA4	Cell division cycle-associated protein 4	5	-0.0827117	0.334051	0.881737	0.0242138
Q96FF9	CDCA5	Sororin	4	0.106787	0.596349	0.931397	0.0242138
Q9BWT1	CDCA7	Cell division cycle-associated protein 7	7	-0.14015	0.0883827	0.799313	0.0242138
Q96GN5	CDCA7L	Cell division cycle-associated 7-like protein	4	-0.15702	0.223924	0.865829	0.0242138
Q53HL2	CDCA8	Borealin	15	-0.0230687	0.735178	0.946087	0.0242138
P12830	CDH1	Cadherin-1	1	0.282641	0.499603	0.919872	0.7014
P19022	CDH2	Cadherin-2	19	0.105291	0.782658	0.95587	0.0242138
Q9H305	CDIP1	Cell death-inducing p53-target protein 1	1	-0.264528	0.146889	0.849153	0.024262
O14735	CDIPT	CDP-diacylglycerol--inositol 3-phosphatidyltransferase	4	-0.0308994	0.735809	0.946087	0.0242138
O14519	CDK2AP1	Cyclin-dependent kinase 2-associated protein 1	3	0.0186392	0.962153	0.991278	0.027442
Q96SZ6	CDK5RAP1	CDK5 regulatory subunit-associated protein 1	19	0.10499	0.176064	0.860297	0.0242138
Q96SN8	CDK5RAP2	CDK5 regulatory subunit-associated protein 2	54	0.0388025	0.680414	0.939337	0.0242138
Q96JB5	CDK5RAP3	CDK5 regulatory subunit-associated protein 3	18	0.00147777	0.986056	0.997495	0.0242138
Q5VV42	CDKAL1	Threonylcarbamoyladenosine tRNA methylthiotransferase	25	0.0797177	0.445404	0.9081	0.0242138
P38936	CDKN1A	Cyclin-dependent kinase inhibitor 1	2	0.458063	0.0408445	0.717754	0.0242139
P46527	CDKN1B	Cyclin-dependent kinase inhibitor 1B	1	0.0255238	0.940261	0.990086	0.0242138
Q9NXV6	CDKN2AIP	CDKN2A-interacting protein	19	0.0214822	0.607889	0.931397	0.0242138
Q96HQ2	CDKN2AIPNL	CDKN2AIP N-terminal-like protein	7	-0.157969	0.318258	0.87549	0.0242138
Q16667	CDKN3	Cyclin-dependent kinase inhibitor 3	2	0.0850133	0.630707	0.931397	0.0242138
Q16878	CDO1	Cysteine dioxygenase type 1	2	-0.053897	0.699463	0.941892	0.0249937
Q6NVV7	CDPF1	Cysteine-rich DPF motif domain-containing protein 1	1	-0.0340097	0.763578	0.953215	0.0435512
Q01850	CDR2	Cerebellar degeneration-related protein 2	12	-0.0310675	0.853731	0.969012	0.0242138
Q86X02	CDR2L	Cerebellar degeneration-related protein 2-like	11	-0.0213348	0.905014	0.980079	0.0242138
Q92903	CDS1	Phosphatidate cytidylyltransferase 1	3	-0.132825	0.161875	0.856864	0.0242138
O95674	CDS2	Phosphatidate cytidylyltransferase 2	7	0.142136	0.0369504	0.694098	0.0242138
Q9H211	CDT1	DNA replication factor Cdt1	4	0.136015	0.0406896	0.717754	0.0242138
Q9UKY7	CDV3	Protein CDV3 homolog	31	0.200999	0.654986	0.936781	0.0242138
Q99626	CDX2	Homeobox protein CDX-2	2	0.154009	0.191799	0.860297	0.0242138
Q9Y232	CDYL	Chromodomain Y-like protein	11	-0.0705966	0.299578	0.873255	0.0242138
P49715	CEBPA	CCAAT/enhancer-binding protein alpha	3	0.00372912	0.991768	0.997857	0.0242819
P17676	CEBPB	CCAAT/enhancer-binding protein beta	4	0.184409	0.504052	0.922465	0.0250818
P53567	CEBPG	CCAAT/enhancer-binding protein gamma	3	0.255613	0.517277	0.923906	0.0242138
Q03701	CEBPZ	CCAAT/enhancer-binding protein zeta	71	0.0616931	0.320343	0.87549	0.0242138
A8MTT3	CEBPZOS	Protein CEBPZOS	2	0.0786406	0.836578	0.967194	0.0242139
Q9BXF3	CECR2	Cat eye syndrome critical region protein 2	16	-0.0351045	0.622622	0.931397	0.0242138
Q92879	CELF1	CUGBP Elav-like family member 1	29	-0.0987685	0.452596	0.910598	0.0242138
O95319	CELF2	CUGBP Elav-like family member 2	6	-0.102544	0.266414	0.868137	0.0242138
Q9NYQ6	CELSR1	Cadherin EGF LAG seven-pass G-type receptor 1	3	0.00532643	0.953669	0.991278	0.0242138
Q9HCU4	CELSR2	Cadherin EGF LAG seven-pass G-type receptor 2	4	0.0287549	0.794263	0.959483	0.0242138
Q9NYQ7	CELSR3	Cadherin EGF LAG seven-pass G-type receptor 3	2	-0.117944	0.552838	0.926899	0.0242138
Q9UHN6	CEMIP2	Cell surface hyaluronidase	4	-0.148863	0.070897	0.766772	0.0242138
P07199	CENPB	Major centromere autoantigen B	14	0.0697763	0.124231	0.83442	0.0242138
Q03188	CENPC	Centromere protein C	17	0.0960163	0.506088	0.922593	0.0242138
Q02224	CENPE	Centromere-associated protein E	70	-0.0524556	0.265359	0.868137	0.0242138
P49454	CENPF	Centromere protein F	121	-0.0832604	0.697913	0.941892	0.0242138
Q9H3R5	CENPH	Centromere protein H	8	0.18221	0.0556403	0.747106	0.0242138
Q92674	CENPI	Centromere protein I	16	-0.0994877	0.278092	0.872938	0.0242138
Q9HC77	CENPJ	Centromere protein J	8	0.0481409	0.680476	0.939337	0.0242138
Q9BS16	CENPK	Centromere protein K	13	0.084416	0.687869	0.941074	0.0242138
Q8N0S6	CENPL	Centromere protein L	4	-0.0706078	0.604128	0.931397	0.0243945
Q9NSP4	CENPM	Centromere protein M	5	-0.212673	0.40821	0.897917	0.0242138
Q96H22	CENPN	Centromere protein N	5	0.224392	0.0478039	0.7236	0.0242138
Q9BU64	CENPO	Centromere protein O	2	0.088211	0.457989	0.912044	0.0242138
Q6IPU0	CENPP	Centromere protein P	5	0.0136396	0.874893	0.975095	0.0242138
Q7L2Z9	CENPQ	Centromere protein Q	9	0.205436	0.27844	0.873096	0.0242138
Q8N2Z9	CENPS	Centromere protein S	2	-0.123664	0.178374	0.860297	0.0242138
Q96BT3	CENPT	Centromere protein T	11	0.0291018	0.655586	0.936781	0.0242138
Q71F23	CENPU	Centromere protein U	14	0.0770138	0.576514	0.931397	0.0242138
Q7Z7K6	CENPV	Centromere protein V	13	-0.0242341	0.812977	0.963252	0.0242138
Q5EE01	CENPW	Centromere protein W	3	-0.248034	0.163468	0.856864	0.0242142
A8MT69	CENPX	Centromere protein X	1	0.173744	0.333634	0.881737	0.115374
O60308	CEP104	Centrosomal protein of 104 kDa	4	-0.143706	0.162088	0.856864	0.0242138
Q8N8E3	CEP112	Centrosomal protein of 112 kDa	15	-0.0335733	0.680438	0.939337	0.0242138
Q8N960	CEP120	Centrosomal protein of 120 kDa	7	-0.0371614	0.509853	0.922801	0.0242138
Q6ZU80	CEP128	Centrosomal protein of 128 kDa	23	0.139641	0.661923	0.936781	0.0242138
Q9UPN4	CEP131	Centrosomal protein of 131 kDa	40	0.0949901	0.168635	0.860297	0.0242138
Q66GS9	CEP135	Centrosomal protein of 135 kDa	31	0.0474902	0.716968	0.943241	0.0242138
O94986	CEP152	Centrosomal protein of 152 kDa	8	0.0197972	0.845259	0.968484	0.0242138
Q5TB80	CEP162	Centrosomal protein of 162 kDa	8	0.0254009	0.908399	0.980694	0.0242138
Q9UPV0	CEP164	Centrosomal protein of 164 kDa	12	0.0572646	0.496869	0.919872	0.0242138
Q5SW79	CEP170	Centrosomal protein of 170 kDa	77	0.0965714	0.682417	0.939337	0.0242138
Q9Y4F5	CEP170B	Centrosomal protein of 170 kDa protein B	10	0.160429	0.392141	0.89557	0.0242138
Q8TEP8	CEP192	Centrosomal protein of 192 kDa	22	0.0168073	0.903589	0.979679	0.0242138
Q9BV73	CEP250	Centrosome-associated protein CEP250	44	0.0703429	0.496685	0.919872	0.0242138
O15078	CEP290	Centrosomal protein of 290 kDa	45	0.0947939	0.181021	0.860297	0.0242138
Q9C0D2	CEP295	Centrosomal protein of 295 kDa	8	-0.0404546	0.615078	0.931397	0.0242138
Q5VT06	CEP350	Centrosome-associated protein 350	56	-0.0549085	0.61699	0.931397	0.0242138
Q9BYV8	CEP41	Centrosomal protein of 41 kDa	18	0.0618903	0.293295	0.873255	0.0242138
Q9C0F1	CEP44	Centrosomal protein of 44 kDa	3	0.00400315	0.954679	0.991278	0.0242138
Q53EZ4	CEP55	Centrosomal protein of 55 kDa	25	0.0475125	0.735003	0.946087	0.0242138
Q86XR8	CEP57	Centrosomal protein of 57 kDa	3	0.0605919	0.708337	0.941892	0.0242138
Q8IYX8	CEP57L1	Centrosomal protein CEP57L1	1	0.249734	0.104215	0.8189	0.0941801
Q96MT8	CEP63	Centrosomal protein of 63 kDa	4	-0.0678679	0.334765	0.881737	0.116018
Q76N32	CEP68	Centrosomal protein of 68 kDa	2	0.00805493	0.949912	0.991278	0.0242138
Q8NHQ1	CEP70	Centrosomal protein of 70 kDa	1	-0.0381385	0.768709	0.953295	0.336697
Q9P209	CEP72	Centrosomal protein of 72 kDa	2	-0.0799054	0.498176	0.919872	0.0242138
Q8TAP6	CEP76	Centrosomal protein of 76 kDa	4	-0.0540259	0.485628	0.918882	0.0242138
Q5JTW2	CEP78	Centrosomal protein of 78 kDa	14	-0.117489	0.0757621	0.776631	0.0242138
Q9Y592	CEP83	Centrosomal protein of 83 kDa	4	-0.0858057	0.470451	0.916328	0.129646
Q6P2H3	CEP85	Centrosomal protein of 85 kDa	22	-0.00434007	0.967554	0.992076	0.0242138
Q5SZL2	CEP85L	Centrosomal protein of 85 kDa-like	3	-0.159272	0.204365	0.860297	0.0242138
Q96ST8	CEP89	Centrosomal protein of 89 kDa	1	-0.187307	0.0586181	0.749038	0.0242145
Q96GE4	CEP95	Centrosomal protein of 95 kDa	9	0.0534224	0.40353	0.897317	0.0242138
Q8IW35	CEP97	Centrosomal protein of 97 kDa	41	-0.0116165	0.806665	0.961555	0.0242138
Q9Y6K0	CEPT1	Choline/ethanolaminephosphotransferase 1	4	-0.0190728	0.868917	0.974175	0.0242138
Q5T4B2	CERCAM	Inactive glycosyltransferase 25 family member 3	1	0.189107	0.120373	0.832242	0.0709696
Q8TCT0	CERK	Ceramide kinase	5	0.00807904	0.918584	0.983237	0.0242138
P27544	CERS1	Ceramide synthase 1	3	0.24823	0.323716	0.878373	0.0242138
Q96G23	CERS2	Ceramide synthase 2	6	0.0819876	0.479155	0.917187	0.0242138
Q8N5B7	CERS5	Ceramide synthase 5	6	-0.0832312	0.40339	0.897317	0.0242138
Q6ZMG9	CERS6	Ceramide synthase 6	2	-0.0708154	0.563012	0.930007	1.38419
O00748	CES2	Cocaine esterase	2	-0.0426176	0.831066	0.965947	0.0242138
Q6UWW8	CES3	Carboxylesterase 3	5	-0.245844	0.0289043	0.646573	0.0242138
P41208	CETN2	Centrin-2	19	0.195245	0.661594	0.936781	0.0242138
O15182	CETN3	Centrin-3	12	0.121638	0.756324	0.952249	0.0242138
Q9Y6A4	CFAP20	Cilia- and flagella-associated protein 20	7	-0.362974	0.177481	0.860297	0.0242138
P57076	CFAP298	Cilia- and flagella-associated protein 298	20	-0.0755239	0.403027	0.897317	0.0242138
Q96G28	CFAP36	Cilia- and flagella-associated protein 36	21	0.067161	0.772719	0.953837	0.0242138
O43822	CFAP410	Cilia- and flagella-associated protein 410	4	0.132022	0.102035	0.813197	0.0242138
Q9P2B7	CFAP97	Cilia- and flagella-associated protein 97	6	0.0222043	0.942345	0.990143	0.0242138
Q9UEE9	CFDP1	Craniofacial development protein 1	21	0.232964	0.617202	0.931397	0.0242138
P23528	CFL1	Cofilin-1	53	0.00172317	0.98975	0.99767	0.0242138
Q9Y281	CFL2	Cofilin-2	10	-0.0586545	0.680951	0.939337	0.0242138
Q9UFW8	CGGBP1	CGG triplet repeat-binding protein 1	18	0.183383	0.490794	0.919872	0.0242138
Q9P2M7	CGN	Cingulin	43	0.134895	0.657528	0.936781	0.0242138
Q0VF96	CGNL1	Cingulin-like protein 1	2	0.0516697	0.71611	0.943241	0.0242275
Q99675	CGRRF1	Cell growth regulator with RING finger domain protein 1	1	-0.1564	0.206243	0.860297	0.0242138
Q8WUX2	CHAC2	Glutathione-specific gamma-glutamylcyclotransferase 2	5	0.0335498	0.889848	0.977576	0.0242138
Q13111	CHAF1A	Chromatin assembly factor 1 subunit A	38	0.0658645	0.623844	0.931397	0.0242138
Q13112	CHAF1B	Chromatin assembly factor 1 subunit B	24	-0.0678465	0.397277	0.897206	0.0242138
Q96JM3	CHAMP1	Chromosome alignment-maintaining phosphoprotein 1	37	0.0755543	0.131322	0.835469	0.0242138
Q96BP2	CHCHD1	Coiled-coil-helix-coiled-coil-helix domain-containing protein 1	1	0.220403	0.21243	0.864782	0.0249276
Q8WYQ3	CHCHD10	Coiled-coil-helix-coiled-coil-helix domain-containing protein 10, mitochondrial	4	0.230873	0.629674	0.931397	0.0242138
Q9Y6H1	CHCHD2	Coiled-coil-helix-coiled-coil-helix domain-containing protein 2	2	0.206539	0.656549	0.936781	0.0242138
Q9NX63	CHCHD3	MICOS complex subunit MIC19	14	0.28689	0.249536	0.865829	0.0242138
Q8N4Q1	CHCHD4	Mitochondrial intermembrane space import and assembly protein 40	10	0.607655	0.295734	0.873255	0.0242138
Q9BSY4	CHCHD5	Coiled-coil-helix-coiled-coil-helix domain-containing protein 5	6	0.222046	0.405318	0.897317	0.0242138
Q9BRQ6	CHCHD6	MICOS complex subunit MIC25	10	0.384981	0.252143	0.865829	0.0242138
Q9BUK0	CHCHD7	Coiled-coil-helix-coiled-coil-helix domain-containing protein 7	2	0.181093	0.623691	0.931397	0.0242681
O14646	CHD1	Chromodomain-helicase-DNA-binding protein 1	67	0.0264396	0.636363	0.932903	0.0242138
Q86WJ1	CHD1L	Chromodomain-helicase-DNA-binding protein 1-like	39	0.0631391	0.229601	0.865829	0.0242138
O14647	CHD2	Chromodomain-helicase-DNA-binding protein 2	34	-0.0340133	0.595131	0.931397	0.0242138
Q12873	CHD3	Chromodomain-helicase-DNA-binding protein 3	36	0.063542	0.254959	0.866818	0.0242138
Q14839	CHD4	Chromodomain-helicase-DNA-binding protein 4	127	0.0310676	0.541286	0.925745	0.0242138
Q8TD26	CHD6	Chromodomain-helicase-DNA-binding protein 6	16	-0.0215728	0.793981	0.959483	0.0242138
Q9P2D1	CHD7	Chromodomain-helicase-DNA-binding protein 7	40	0.0485336	0.67216	0.938513	0.0242138
Q9HCK8	CHD8	Chromodomain-helicase-DNA-binding protein 8	63	0.0628415	0.0949882	0.81111	0.0242138
Q3L8U1	CHD9	Chromodomain-helicase-DNA-binding protein 9	18	-0.153455	0.223143	0.865829	0.0242138
Q8NE62	CHDH	Choline dehydrogenase, mitochondrial	19	0.0394066	0.483865	0.918434	0.0242138
Q8IWX8	CHERP	Calcium homeostasis endoplasmic reticulum protein	49	0.237954	0.126947	0.834443	0.0242138
Q96EP1	CHFR	E3 ubiquitin-protein ligase CHFR	4	-0.132499	0.0187201	0.552591	0.0242138
Q9BWS9	CHID1	Chitinase domain-containing protein 1	28	-0.0766657	0.326826	0.879083	0.0242138
P24386	CHM	Rab proteins geranylgeranyltransferase component A 1	16	-0.0800119	0.350551	0.887312	0.0242138
P26374	CHML	Rab proteins geranylgeranyltransferase component A 2	17	-0.0175715	0.750765	0.950417	0.0242138
Q9HD42	CHMP1A	Charged multivesicular body protein 1a	8	0.035199	0.77326	0.953979	0.219952
Q7LBR1	CHMP1B	Charged multivesicular body protein 1b	8	-0.0329715	0.626116	0.931397	0.0535162
O43633	CHMP2A	Charged multivesicular body protein 2a	10	0.0149239	0.848667	0.9689	0.0242138
Q9UQN3	CHMP2B	Charged multivesicular body protein 2b	19	-0.0322667	0.621022	0.931397	0.0242138
Q9Y3E7	CHMP3	Charged multivesicular body protein 3	9	-0.0924638	0.183	0.860297	0.0242138
Q9BY43	CHMP4A	Charged multivesicular body protein 4a	10	0.229245	0.619419	0.931397	0.0242138
Q9H444	CHMP4B	Charged multivesicular body protein 4b	30	0.336061	0.471655	0.916328	0.0242138
Q96CF2	CHMP4C	Charged multivesicular body protein 4c	4	0.367788	0.363127	0.888922	0.0242138
Q9NZZ3	CHMP5	Charged multivesicular body protein 5	18	0.208035	0.606896	0.931397	0.0242138
Q96FZ7	CHMP6	Charged multivesicular body protein 6	4	-0.0211417	0.805579	0.96134	0.0242138
Q8WUX9	CHMP7	Charged multivesicular body protein 7	14	-0.159098	0.152508	0.853748	0.0242138
P15882	CHN1	N-chimaerin	11	-0.144199	0.0355483	0.685368	0.0242138
P52757	CHN2	Beta-chimaerin	1	-0.148172	0.363514	0.888922	0.0242138
Q9UHD1	CHORDC1	Cysteine and histidine-rich domain-containing protein 1	59	0.00212351	0.965889	0.992076	0.0242138
Q99653	CHP1	Calcineurin B homologous protein 1	8	0.0295473	0.863708	0.971976	0.0242138
Q8IZ52	CHPF	Chondroitin sulfate synthase 2	13	-0.0762631	0.511212	0.922894	0.0242138
Q9P2E5	CHPF2	Chondroitin sulfate glucuronyltransferase	13	-0.161646	0.0601172	0.753359	0.0242138
Q8WUD6	CHPT1	Cholinephosphotransferase 1	2	-0.083996	0.443911	0.907003	0.0242138
Q9NRG0	CHRAC1	Chromatin accessibility complex protein 1	5	9.06275e-05	0.999305	0.999718	0.0242138
P30532	CHRNA5	Neuronal acetylcholine receptor subunit alpha-5	2	0.0858659	0.482751	0.917402	0.320152
O43529	CHST10	Carbohydrate sulfotransferase 10	3	-0.253713	0.0657969	0.759453	0.185041
Q9NPF2	CHST11	Carbohydrate sulfotransferase 11	2	-0.376892	0.0648811	0.759453	0.0242138
Q9NRB3	CHST12	Carbohydrate sulfotransferase 12	5	-0.344988	0.000205535	0.0454328	0.0242138
Q8NCH0	CHST14	Carbohydrate sulfotransferase 14	4	-0.136037	0.151853	0.853748	0.0242138
Q7LGC8	CHST3	Carbohydrate sulfotransferase 3	2	-0.0156857	0.923553	0.985006	0.0242138
Q86X52	CHSY1	Chondroitin sulfate synthase 1	4	-0.261509	0.00357749	0.246406	0.0242138
Q70JA7	CHSY3	Chondroitin sulfate synthase 3	1	-0.337035	0.0452196	0.7236	0.0242138
Q8WVB6	CHTF18	Chromosome transmission fidelity protein 18 homolog	23	0.0956725	0.212908	0.865282	0.0242138
P0CG13	CHTF8	Chromosome transmission fidelity protein 8 homolog	4	-0.133732	0.279257	0.873096	0.0242138
Q9Y3Y2	CHTOP	Chromatin target of PRMT1 protein	16	-0.0266499	0.767442	0.953295	0.0242138
Q8WUH1	CHURC1	Protein Churchill	4	-0.28868	0.251129	0.865829	0.0242138
O76071	CIAO1	Probable cytosolic iron-sulfur protein assembly protein CIAO1	17	0.122805	0.310715	0.873255	0.0242138
Q9H5X1	CIAO2A	Cytosolic iron-sulfur assembly component 2A	5	0.0668424	0.603276	0.931397	0.0242138
Q9Y3D0	CIAO2B	Cytosolic iron-sulfur assembly component 2B	5	0.157772	0.44673	0.909253	0.0242138
Q9H6Q4	CIAO3	Cytosolic iron-sulfur assembly component 3	10	0.0467686	0.58383	0.931397	0.0242138
Q6FI81	CIAPIN1	Anamorsin	32	0.236409	0.417744	0.90087	0.0242138
Q99828	CIB1	Calcium and integrin-binding protein 1	4	-0.0343476	0.869741	0.974639	0.0242138
Q96RK0	CIC	Protein capicua homolog	5	0.0940898	0.377481	0.890091	0.0242138
Q8IUL8	CILP2	Cartilage intermediate layer protein 2	1	0.266449	0.0204375	0.576435	0.0242331
Q9BW66	CINP	Cyclin-dependent kinase 2-interacting protein	7	-0.030524	0.537727	0.925745	0.0242138
Q8TCG1	CIP2A	Protein CIP2A	54	0.0745417	0.225654	0.865829	0.0242138
Q86X95	CIR1	Corepressor interacting with RBPJ 1	12	0.161363	0.432269	0.902744	0.0242138
Q14011	CIRBP	Cold-inducible RNA-binding protein	21	0.0173337	0.945828	0.990143	0.0242138
Q9NZ45	CISD1	CDGSH iron-sulfur domain-containing protein 1	11	-0.0768352	0.284767	0.873096	0.0242138
Q8N5K1	CISD2	CDGSH iron-sulfur domain-containing protein 2	11	0.22761	0.266581	0.868137	0.0242138
P0C7P0	CISD3	CDGSH iron-sulfur domain-containing protein 3, mitochondrial	2	-0.0554358	0.763798	0.953215	0.0242138
Q99966	CITED1	Cbp/p300-interacting transactivator 1	3	0.0401343	0.919552	0.983416	0.0242138
Q9ULV3	CIZ1	Cip1-interacting zinc finger protein	15	0.142706	0.413101	0.900346	0.0242138
Q8WWK9	CKAP2	Cytoskeleton-associated protein 2	34	-0.0404855	0.623943	0.931397	0.0242138
Q8IYA6	CKAP2L	Cytoskeleton-associated protein 2-like	13	-0.102132	0.365388	0.888922	0.0242138
Q07065	CKAP4	Cytoskeleton-associated protein 4	50	0.192427	0.572339	0.931202	0.0242138
Q14008	CKAP5	Cytoskeleton-associated protein 5	145	-0.011422	0.86675	0.973518	0.0242138
P12277	CKB	Creatine kinase B-type	171	-0.0116758	0.82738	0.965804	0.0242138
P06732	CKM	Creatine kinase M-type	2	-0.383818	0.160858	0.856864	0.12426
P12532	CKMT1B	Creatine kinase U-type, mitochondrial	31	0.0713274	0.349296	0.887218	0.0242138
P61024	CKS1B	Cyclin-dependent kinases regulatory subunit 1	7	-0.0122622	0.970112	0.992428	0.0242138
P33552	CKS2	Cyclin-dependent kinases regulatory subunit 2	11	-0.0446537	0.749344	0.949663	0.0242138
Q7Z460	CLASP1	CLIP-associating protein 1	49	0.0450989	0.406271	0.897401	0.0242138
O75122	CLASP2	CLIP-associating protein 2	49	-0.00229334	0.962608	0.991278	0.0242138
Q8N2M8	CLASRP	CLK4-associating serine/arginine rich protein	12	0.0832717	0.709707	0.941892	0.0242138
Q96S66	CLCC1	Chloride channel CLIC-like protein 1	29	-0.0111296	0.825674	0.965804	0.0242138
P51790	CLCN3	H(+)/Cl(-) exchange transporter 3	9	-0.27574	0.00640335	0.341932	0.0242138
P51795	CLCN5	H(+)/Cl(-) exchange transporter 5	3	-0.0378587	0.69581	0.941746	0.0242138
P51797	CLCN6	Chloride transport protein 6	1	-0.252368	0.00997788	0.408792	0.135033
P51798	CLCN7	H(+)/Cl(-) exchange transporter 7	6	0.0857596	0.323809	0.878373	0.0242138
P56749	CLDN12	Claudin-12	1	-0.124107	0.259411	0.867689	0.0242138
Q9NY35	CLDND1	Claudin domain-containing protein 1	3	-0.0625628	0.652951	0.936407	0.0242138
Q2KHT3	CLEC16A	Protein CLEC16A	7	0.215526	0.107605	0.823498	0.0242138
O14967	CLGN	Calmegin	16	-0.00402995	0.950119	0.991278	0.0242138
O00299	CLIC1	Chloride intracellular channel protein 1	33	-0.0851469	0.606914	0.931397	0.0242138
Q9Y696	CLIC4	Chloride intracellular channel protein 4	31	0.055168	0.255823	0.867189	0.0242138
Q96NY7	CLIC6	Chloride intracellular channel protein 6	4	-0.0369788	0.67723	0.939337	0.0242138
Q14677	CLINT1	Clathrin interactor 1	42	0.136994	0.407139	0.897917	0.0242138
P30622	CLIP1	CAP-Gly domain-containing linker protein 1	59	0.0964093	0.729702	0.945238	0.0242138
Q9UDT6	CLIP2	CAP-Gly domain-containing linker protein 2	5	-0.035008	0.797061	0.959676	0.0242138
Q96JQ2	CLMN	Calmin	10	0.00207515	0.98081	0.996347	0.0242138
Q13286	CLN3	Battenin	1	0.0672237	0.795801	0.959666	0.0242138
O75503	CLN5	Ceroid-lipofuscinosis neuronal protein 5	14	0.597783	0.00122882	0.147847	0.0242138
Q9NWW5	CLN6	Ceroid-lipofuscinosis neuronal protein 6	3	0.150809	0.430917	0.902744	0.0242138
Q9UBY8	CLN8	Protein CLN8	1	-0.216741	0.156474	0.854268	0.0242138
P54105	CLNS1A	Methylosome subunit pICln	37	0.194813	0.535646	0.925706	0.0242138
O15516	CLOCK	Circadian locomoter output cycles protein kaput	3	0.0960177	0.273061	0.87014	0.0242138
Q92989	CLP1	Polyribonucleotide 5'-hydroxyl-kinase Clp1	10	-0.0452528	0.565445	0.930101	0.0242138
Q9H078	CLPB	Caseinolytic peptidase B protein homolog	39	-0.0238809	0.781418	0.955683	0.0242138
Q16740	CLPP	ATP-dependent Clp protease proteolytic subunit, mitochondrial	17	0.0247562	0.643775	0.934082	0.0242138
O96005	CLPTM1	Cleft lip and palate transmembrane protein 1	17	-0.0549146	0.402904	0.897317	0.0242138
Q96KA5	CLPTM1L	Cleft lip and palate transmembrane protein 1-like protein	19	-0.0398753	0.662324	0.936814	0.0242138
O76031	CLPX	ATP-dependent Clp protease ATP-binding subunit clpX-like, mitochondrial	30	0.0742985	0.129158	0.834443	0.0242138
Q9HAW4	CLSPN	Claspin	38	0.159981	0.72106	0.943241	0.0242138
O94985	CLSTN1	Calsyntenin-1	5	0.230783	0.0688878	0.766772	0.0242138
Q9BQT9	CLSTN3	Calsyntenin-3	4	0.132626	0.146982	0.849153	0.0242138
P09496	CLTA	Clathrin light chain A	15	0.212505	0.661249	0.936781	0.127851
P09497	CLTB	Clathrin light chain B	15	0.306248	0.514793	0.923708	0.0242168
Q00610	CLTC	Clathrin heavy chain 1	279	-0.142099	0.304687	0.873255	0.0242138
P53675	CLTCL1	Clathrin heavy chain 2	16	-0.0107414	0.845585	0.968484	0.0242138
P10909	CLU	Clusterin	1	0.105679	0.454403	0.911382	0.0242138
Q96AJ1	CLUAP1	Clusterin-associated protein 1	5	-0.123872	0.0809777	0.779078	0.0242138
O75153	CLUH	Clustered mitochondria protein homolog	71	0.118133	0.0794357	0.779078	0.0242138
Q8N0X4	CLYBL	Citramalyl-CoA lyase, mitochondrial	6	0.043482	0.606343	0.931397	0.0242138
Q8NFW8	CMAS	N-acylneuraminate cytidylyltransferase	22	-0.0922513	0.427482	0.902744	0.0242138
Q96DG6	CMBL	Carboxymethylenebutenolidase homolog	13	-0.0131619	0.803966	0.960662	0.0242138
Q7Z7K0	CMC1	COX assembly mitochondrial protein homolog	4	-0.0137803	0.944942	0.990143	0.0242138
Q9NRP2	CMC2	COX assembly mitochondrial protein 2 homolog	7	0.301532	0.279246	0.873096	0.025395
P56277	CMC4	Cx9C motif-containing protein 4	7	0.144199	0.634452	0.932652	0.0242138
Q8IY22	CMIP	C-Maf-inducing protein	7	0.00484445	0.940399	0.990086	0.0242138
Q9BQ75	CMSS1	Protein CMSS1	11	0.0687815	0.289434	0.873255	0.0242138
Q96MX0	CMTM3	CKLF-like MARVEL transmembrane domain-containing protein 3	1	0.0784137	0.237319	0.865829	0.0242138
Q8IZR5	CMTM4	CKLF-like MARVEL transmembrane domain-containing protein 4	3	0.0335061	0.631346	0.931397	0.240212
Q96FZ5	CMTM7	CKLF-like MARVEL transmembrane domain-containing protein 7	1	-0.208236	0.202154	0.860297	0.251427
Q8IZV2	CMTM8	CKLF-like MARVEL transmembrane domain-containing protein 8	1	0.237283	0.0540606	0.744682	0.0242138
Q8N1G2	CMTR1	Cap-specific mRNA (nucleoside-2'-O-)-methyltransferase 1	47	-0.0226457	0.793785	0.959483	0.0242138
Q8IYT2	CMTR2	Cap-specific mRNA (nucleoside-2'-O-)-methyltransferase 2	2	0.0116326	0.901845	0.979295	0.0242138
P62633	CNBP	Cellular nucleic acid-binding protein	22	0.211354	0.471689	0.916328	0.0242138
Q96KP4	CNDP2	Cytosolic non-specific dipeptidase	52	-0.0335579	0.510862	0.922801	0.0242138
O95406	CNIH1	Protein cornichon homolog 1	1	-0.227521	0.167724	0.860297	0.0266347
Q9P003	CNIH4	Protein cornichon homolog 4	8	-0.136573	0.332518	0.881737	0.0242138
G9CGD6	CNK3/IPCEF1	CNK3/IPCEF1 fusion protein	4	-0.0278374	0.828727	0.965804	0.0242138
Q8WXI2	CNKSR2	Connector enhancer of kinase suppressor of ras 2	1	0.0642691	0.745488	0.948976	1.03733
Q99439	CNN2	Calponin-2	18	0.0926198	0.60831	0.931397	0.0242138
Q15417	CNN3	Calponin-3	31	0.152357	0.239265	0.865829	0.0242138
Q9H8M5	CNNM2	Metal transporter CNNM2	8	-0.0809596	0.171259	0.860297	0.0242138
Q8NE01	CNNM3	Metal transporter CNNM3	17	-0.232705	0.0144345	0.507076	0.0242138
Q6P4Q7	CNNM4	Metal transporter CNNM4	10	0.076428	0.215414	0.865422	0.0242138
A5YKK6	CNOT1	CCR4-NOT transcription complex subunit 1	140	0.00465663	0.942974	0.990143	0.0242138
Q9H9A5	CNOT10	CCR4-NOT transcription complex subunit 10	37	0.110136	0.16102	0.856864	0.0242138
Q9UKZ1	CNOT11	CCR4-NOT transcription complex subunit 11	9	0.0527277	0.370253	0.889271	0.0242138
Q9NZN8	CNOT2	CCR4-NOT transcription complex subunit 2	18	-0.0160716	0.794045	0.959483	0.0242138
O75175	CNOT3	CCR4-NOT transcription complex subunit 3	12	0.0643998	0.66025	0.936781	0.0242138
O95628	CNOT4	CCR4-NOT transcription complex subunit 4	13	0.0387779	0.590066	0.931397	0.0242138
Q9ULM6	CNOT6	CCR4-NOT transcription complex subunit 6	6	-0.124805	0.136843	0.845116	0.0242138
Q96LI5	CNOT6L	CCR4-NOT transcription complex subunit 6-like	8	-0.143769	0.0389874	0.717754	0.0242138
Q9UIV1	CNOT7	CCR4-NOT transcription complex subunit 7	12	-0.122881	0.0443476	0.721662	0.0242138
Q9UFF9	CNOT8	CCR4-NOT transcription complex subunit 8	11	-0.0964973	0.312661	0.874844	0.0242138
Q92600	CNOT9	CCR4-NOT transcription complex subunit 9	16	-0.161601	0.37519	0.889271	0.0242138
P09543	CNP	2',3'-cyclic-nucleotide 3'-phosphodiesterase	32	-0.100316	0.357378	0.888922	0.0242138
Q9Y2B0	CNPY2	Protein canopy homolog 2	23	0.369524	0.366268	0.888922	0.0242138
Q9BT09	CNPY3	Protein canopy homolog 3	9	0.215139	0.485173	0.918882	0.0242138
Q8N129	CNPY4	Protein canopy homolog 4	8	0.115526	0.632634	0.931843	0.0242138
Q96F85	CNRIP1	CB1 cannabinoid receptor-interacting protein 1	3	-0.243657	0.0726156	0.766772	0.0242138
Q6PJW8	CNST	Consortin	3	-0.109485	0.493011	0.919872	0.0242138
Q9NXG0	CNTLN	Centlein	5	-0.19607	0.447333	0.909444	0.0242138
Q12860	CNTN1	Contactin-1	10	-0.00841622	0.940875	0.990086	0.0242138
P78357	CNTNAP1	Contactin-associated protein 1	2	-0.0966026	0.323276	0.878373	0.0305502
Q9UHC6	CNTNAP2	Contactin-associated protein-like 2	1	0.158564	0.702303	0.941892	0.0242138
Q7Z7A1	CNTRL	Centriolin	6	0.0127148	0.913278	0.981023	0.0242138
Q8N137	CNTROB	Centrobin	3	0.158397	0.335411	0.881737	0.0242138
Q9GZY4	COA1	Cytochrome c oxidase assembly factor 1 homolog	7	0.0958068	0.202397	0.860297	0.0242138
Q9Y2R0	COA3	Cytochrome c oxidase assembly factor 3 homolog, mitochondrial	8	0.163839	0.0261052	0.633799	0.0244591
Q9NYJ1	COA4	Cytochrome c oxidase assembly factor 4 homolog, mitochondrial	9	0.378321	0.405738	0.897317	0.0242138
Q86WW8	COA5	Cytochrome c oxidase assembly factor 5	2	0.179783	0.315224	0.87549	0.0242138
Q5JTJ3	COA6	Cytochrome c oxidase assembly factor 6 homolog	6	0.314368	0.436486	0.903153	0.0242138
Q96BR5	COA7	Cytochrome c oxidase assembly factor 7	17	0.12682	0.46042	0.912763	0.0242138
Q13057	COASY	Bifunctional coenzyme A synthase	21	0.0950015	0.194439	0.860297	0.0242138
O75128	COBL	Protein cordon-bleu	5	0.123784	0.436939	0.903153	0.0242138
Q53SF7	COBLL1	Cordon-bleu protein-like 1	15	0.0508305	0.702785	0.941892	0.0242138
O43405	COCH	Cochlin	2	-0.00781401	0.948372	0.990709	0.221749
Q8WTW3	COG1	Conserved oligomeric Golgi complex subunit 1	38	-0.0835394	0.275056	0.871606	0.0242138
Q14746	COG2	Conserved oligomeric Golgi complex subunit 2	32	0.0372276	0.599538	0.931397	0.0242138
Q96JB2	COG3	Conserved oligomeric Golgi complex subunit 3	38	0.00588886	0.891044	0.977761	0.0242138
Q9H9E3	COG4	Conserved oligomeric Golgi complex subunit 4	22	-0.0535462	0.335839	0.881737	0.0242138
Q9UP83	COG5	Conserved oligomeric Golgi complex subunit 5	29	-0.0174515	0.76901	0.953295	0.0242138
Q9Y2V7	COG6	Conserved oligomeric Golgi complex subunit 6	19	-0.0982823	0.262648	0.868137	0.0242138
P83436	COG7	Conserved oligomeric Golgi complex subunit 7	27	-0.0328111	0.592308	0.931397	0.0242138
Q96MW5	COG8	Conserved oligomeric Golgi complex subunit 8	18	-0.182723	0.12286	0.83442	0.0242138
P38432	COIL	Coilin	20	0.00930805	0.856383	0.969619	0.0242138
Q05707	COL14A1	Collagen alpha-1(XIV) chain	11	0.0148418	0.827957	0.965804	0.0242138
P39060	COL18A1	Collagen alpha-1(XVIII) chain	6	0.0244278	0.764928	0.953215	0.0242138
P02452	COL1A1	Collagen alpha-1(I) chain	2	-0.533418	0.0529999	0.743015	0.026572
P02458	COL2A1	Collagen alpha-1(II) chain	1	-0.0968068	0.396051	0.897135	0.0343208
P02462	COL4A1	Collagen alpha-1(IV) chain	3	-0.0708465	0.436991	0.903153	0.0242138
P08572	COL4A2	Collagen alpha-2(IV) chain	5	-0.0548359	0.477026	0.917052	0.0242138
Q9Y5P4	COL4A3BP	Collagen type IV alpha-3-binding protein	24	-0.144211	0.00210363	0.194126	0.0242138
Q14031	COL4A6	Collagen alpha-6(IV) chain	1	-0.0980177	0.186407	0.860297	0.0242138
P20908	COL5A1	Collagen alpha-1(V) chain	2	0.600982	0.000143651	0.0369028	0.0242383
P12109	COL6A1	Collagen alpha-1(VI) chain	14	0.138061	0.0476211	0.7236	0.0242138
P12110	COL6A2	Collagen alpha-2(VI) chain	1	0.0216033	0.866703	0.973518	0.0552353
Q5KU26	COLEC12	Collectin-12	9	0.0246165	0.940654	0.990086	0.0242138
Q8NBJ5	COLGALT1	Procollagen galactosyltransferase 1	36	-0.0232589	0.738102	0.946508	0.0242138
Q8IYK4	COLGALT2	Procollagen galactosyltransferase 2	1	-0.0491331	0.748865	0.949663	0.0354679
Q8N668	COMMD1	COMM domain-containing protein 1	8	-0.0515524	0.502494	0.921056	0.0242138
Q9Y6G5	COMMD10	COMM domain-containing protein 10	10	-0.0044858	0.975413	0.994775	0.0242138
Q86X83	COMMD2	COMM domain-containing protein 2	13	-0.0167169	0.781788	0.955683	0.0242138
Q9UBI1	COMMD3	COMM domain-containing protein 3	9	-0.0869564	0.226934	0.865829	0.0242138
Q9H0A8	COMMD4	COMM domain-containing protein 4	8	0.146985	0.219501	0.865829	0.0242138
Q9GZQ3	COMMD5	COMM domain-containing protein 5	6	-0.137758	0.230104	0.865829	0.0242138
Q7Z4G1	COMMD6	COMM domain-containing protein 6	9	0.0355103	0.851711	0.9689	0.0242138
Q86VX2	COMMD7	COMM domain-containing protein 7	4	-0.107592	0.359763	0.888922	0.0242138
Q9NX08	COMMD8	COMM domain-containing protein 8	12	0.147875	0.549595	0.926657	0.0242138
Q9P000	COMMD9	COMM domain-containing protein 9	11	0.131086	0.561086	0.929763	0.0242138
P21964	COMT	Catechol O-methyltransferase	30	0.0616485	0.655621	0.936781	0.0242138
Q86VU5	COMTD1	Catechol O-methyltransferase domain-containing protein 1	3	-0.254935	0.206825	0.860338	0.0610097
Q8NHY2	COP1	E3 ubiquitin-protein ligase COP1	7	-0.00173322	0.981676	0.996347	0.0242138
P53621	COPA	Coatomer subunit alpha	154	-0.110462	0.213055	0.865282	0.0242138
P53618	COPB1	Coatomer subunit beta	118	-0.185426	0.199221	0.860297	0.0242138
P35606	COPB2	Coatomer subunit beta'	89	-0.101868	0.284023	0.873096	0.0242138
O14579	COPE	Coatomer subunit epsilon	42	0.0855709	0.599335	0.931397	0.0242138
Q9Y678	COPG1	Coatomer subunit gamma-1	79	-0.0271101	0.710701	0.941892	0.0242138
Q9UBF2	COPG2	Coatomer subunit gamma-2	55	-0.0725038	0.422994	0.902744	0.0242138
Q9NQ92	COPRS	Coordinator of PRMT5 and differentiation stimulator	4	0.190016	0.679117	0.939337	0.0242138
P61201	COPS2	COP9 signalosome complex subunit 2	47	0.0831316	0.294427	0.873255	0.0242138
Q9UNS2	COPS3	COP9 signalosome complex subunit 3	51	0.104346	0.21143	0.863265	0.0242138
Q9BT78	COPS4	COP9 signalosome complex subunit 4	52	0.0619926	0.544352	0.926378	0.0242138
Q92905	COPS5	COP9 signalosome complex subunit 5	29	-0.0433402	0.555272	0.927643	0.0242138
Q7L5N1	COPS6	COP9 signalosome complex subunit 6	28	-0.0374781	0.700276	0.941892	0.0242138
Q9UBW8	COPS7A	COP9 signalosome complex subunit 7a	15	-0.0237636	0.622621	0.931397	0.0242138
Q9H9Q2	COPS7B	COP9 signalosome complex subunit 7b	10	0.0561945	0.394975	0.896544	0.0242138
Q99627	COPS8	COP9 signalosome complex subunit 8	20	0.127468	0.0333577	0.667505	0.0242138
Q8WXC6	COPS9	COP9 signalosome complex subunit 9	11	0.118141	0.797583	0.959676	0.0242138
P61923	COPZ1	Coatomer subunit zeta-1	14	-0.0508465	0.782898	0.95587	0.0242138
Q9H8M1	COQ10B	Coenzyme Q-binding protein COQ10 homolog B, mitochondrial	2	0.165637	0.0859457	0.79337	0.0242138
Q9NZJ6	COQ3	Ubiquinone biosynthesis O-methyltransferase, mitochondrial	8	0.0720567	0.241103	0.865829	0.0242138
Q9Y3A0	COQ4	Ubiquinone biosynthesis protein COQ4 homolog, mitochondrial	3	0.0591994	0.474328	0.916328	0.0242138
Q5HYK3	COQ5	2-methoxy-6-polyprenyl-1,4-benzoquinol methylase, mitochondrial	16	-0.0683455	0.368269	0.888922	0.0242138
Q9Y2Z9	COQ6	Ubiquinone biosynthesis monooxygenase COQ6, mitochondrial	8	0.0763161	0.235336	0.865829	0.0242138
Q99807	COQ7	5-demethoxyubiquinone hydroxylase, mitochondrial	7	-0.139433	0.0717387	0.766772	0.0242138
O75208	COQ9	Ubiquinone biosynthesis protein COQ9, mitochondrial	11	-0.0525515	0.48897	0.919872	0.0242138
P31146	CORO1A	Coronin-1A	7	0.0721414	0.325529	0.87854	0.0242138
Q9BR76	CORO1B	Coronin-1B	32	-0.0548098	0.366297	0.888922	0.0242138
Q9ULV4	CORO1C	Coronin-1C	46	0.12992	0.138977	0.847082	0.0242138
P57737	CORO7	Coronin-7	41	0.130427	0.174406	0.860297	0.0242138
Q14019	COTL1	Coactosin-like protein	11	0.0885944	0.19005	0.860297	0.0242138
Q9Y6N1	COX11	Cytochrome c oxidase assembly protein COX11, mitochondrial	5	0.416994	0.227777	0.865829	0.0242138
Q7KZN9	COX15	Cytochrome c oxidase assembly protein COX15 homolog	10	-0.0496115	0.640484	0.933693	0.0242138
Q9P0S2	COX16	Cytochrome c oxidase assembly protein COX16 homolog, mitochondrial	1	0.269213	0.238692	0.865829	0.0293588
Q14061	COX17	Cytochrome c oxidase copper chaperone	6	0.555076	0.216482	0.865829	0.0900656
Q8N8Q8	COX18	Cytochrome c oxidase assembly protein COX18, mitochondrial	1	-0.0783799	0.87538	0.975095	0.0252191
Q49B96	COX19	Cytochrome c oxidase assembly protein COX19	7	0.16356	0.625525	0.931397	0.0242138
Q5RI15	COX20	Cytochrome c oxidase assembly protein COX20, mitochondrial	6	0.000944008	0.991009	0.997802	0.0242138
P13073	COX4I1	Cytochrome c oxidase subunit 4 isoform 1, mitochondrial	20	0.130638	0.507351	0.922619	0.0242138
P20674	COX5A	Cytochrome c oxidase subunit 5A, mitochondrial	21	0.216189	0.54177	0.925745	0.0242138
P10606	COX5B	Cytochrome c oxidase subunit 5B, mitochondrial	15	0.0747207	0.778031	0.954899	0.0242138
P12074	COX6A1	Cytochrome c oxidase subunit 6A1, mitochondrial	7	0.285553	0.299976	0.873255	0.0242415
P14854	COX6B1	Cytochrome c oxidase subunit 6B1	11	0.180022	0.553179	0.926899	0.0242138
P09669	COX6C	Cytochrome c oxidase subunit 6C	10	0.144292	0.0400931	0.717754	0.0242138
P14406	COX7A2	Cytochrome c oxidase subunit 7A2, mitochondrial	5	-0.226874	0.36175	0.888922	0.0242138
O14548	COX7A2L	Cytochrome c oxidase subunit 7A-related protein, mitochondrial	3	0.100202	0.219949	0.865829	0.0323539
P15954	COX7C	Cytochrome c oxidase subunit 7C, mitochondrial	13	0.128982	0.179256	0.860297	0.0242138
P10176	COX8A	Cytochrome c oxidase subunit 8A, mitochondrial	6	-0.039281	0.661279	0.936781	0.0260508
O75976	CPD	Carboxypeptidase D	53	-0.343224	0.0210387	0.585173	0.0242138
P16870	CPE	Carboxypeptidase E	7	0.277631	0.125227	0.83442	0.0242138
[truncated: 7,272 more rows]
