# Supplementary material for: DCAF1-based PROTACs with activity against clinically validated targets overcoming intrinsic- and acquired-degrader resistance
Source: Nat Commun. 2024 Jan 4;15:275. doi: 10.1038/s41467-023-44237-4 (PMC10766610; doi:10.1038/s41467-023-44237-4)
Supplement: Supplementary file 9 — Supplementary Data 7 [file 41467_2023_44237_MOESM9_ESM.xlsx]

## Sheet: Supplementary_Data-file_7
	Compound	max. BTK degradation (%)	Absolute DC50 BTK-Degradation (µM)	DC50 BTK-Degradation (µM)	Abs GI50 [uM]	GI50 [uM]	Max dose w/ Gating Viability >25%	Avg #single cells at that dose	V/D [GI50 Viability / DC50 Degradation]	IC50 DCAF1 TR-FRET (µM)	IC50 Alpha DCAF1 TR-FRET (µM)	Kd DCAF1 SPR (µM)	IC50 BTK enzymatic inhibition (µM)	IC50 BTK target engagement (µM)	IC50 BTK target engagement + 50ug/mL Digitonin (µM)
	DBt-5	100	0.05	0.05	4.121	4.236	5.39	7683	84.72	0.023 ± 0.005 (5)	0.282 ± 0.084 (3)	0.105	0.062	0.392	0.218
	DBt-10	94	0.1493	0.1369	n/a	>25	25	14197	182.615	0.134 ± 0.068 (6)	0.082 ± 0.039 (2)	0.174	0.044	1.68	0.044
	CDa-1	0.97	<0.0025	<0.0025	9.882	5.312	5.39	6225	2124.8
	DDa-1	0.72	0.1456	0.0913	1.195	1.2	1.16	10145	13.1435
	19	0	n/a	>25	n/a	>25	25	15239	1
	18	0.19	n/a	7.885	9.536	7.562	25	5843	0.959036
	17	0.17	n/a	>25	6.817	6.748	5.39	9197	0.26992
	13	0	n/a	>25	5.22	5.044	1.16	15731	0.20176
