# Supplementary material for: DCAF1-based PROTACs with activity against clinically validated targets overcoming intrinsic- and acquired-degrader resistance
Source: Nat Commun. 2024 Jan 4;15:275. doi: 10.1038/s41467-023-44237-4 (PMC10766610; doi:10.1038/s41467-023-44237-4)
Supplement: Supplementary file 10 — Supplementary Data 8 [file 41467_2023_44237_MOESM10_ESM.xlsx]

## Sheet: Supplementary_Data-file_8
Accession	Gene	Description	Quantified PSMs	Log2(fold change)	p-value	q-value	Protein FDR (%)	Kinase protein family
Q9Y478	PRKAB1	5'-AMP-activated protein kinase subunit beta-1	12	0.00351134	0.896221	0.998761	0.0283914	5'-AMP-activated protein kinase beta subunit family
O43741	PRKAB2	5'-AMP-activated protein kinase subunit beta-2	7	-0.0395107	0.255476	0.975564	0.0283914	5'-AMP-activated protein kinase beta subunit family
P54619	PRKAG1	5'-AMP-activated protein kinase subunit gamma-1	18	0.0343771	0.309659	0.988049	0.0283914	5'-AMP-activated protein kinase gamma subunit family
O43252	PAPSS1	Bifunctional 3'-phosphoadenosine 5'-phosphosulfate synthase 1	17	-0.00325495	0.923274	0.998761	0.0283914	APS kinase family; Sulfate adenylyltransferase family
O95340	PAPSS2	Bifunctional 3'-phosphoadenosine 5'-phosphosulfate synthase 2	2	0.0245279	0.670391	0.998108	0.0283946	APS kinase family; Sulfate adenylyltransferase family
P54819	AK2	Adenylate kinase 2, mitochondrial	33	-0.0319051	0.409583	0.998108	0.0283914	Adenylate kinase family, AK2 subfamily
Q9UIJ7	AK3	GTP:AMP phosphotransferase AK3, mitochondrial	35	-0.00529197	0.847357	0.998761	0.0283914	Adenylate kinase family, AK3 subfamily
P27144	AK4	Adenylate kinase 4, mitochondrial	15	-0.00223399	0.959637	0.998761	0.0283914	Adenylate kinase family, AK3 subfamily
Q9Y3D8	AK6	Adenylate kinase isoenzyme 6	9	0.0161952	0.770564	0.998761	0.0283914	Adenylate kinase family, AK6 subfamily
P30085	CMPK1	UMP-CMP kinase	22	-0.0191897	0.742543	0.998108	0.0283914	Adenylate kinase family, UMP-CMP kinase subfamily
P10644	PRKAR1A	cAMP-dependent protein kinase type I-alpha regulatory subunit	34	-0.0195606	0.737371	0.998108	0.0283914	CAMP-dependent kinase regulatory chain family
P31321	PRKAR1B	cAMP-dependent protein kinase type I-beta regulatory subunit	12	-0.00835253	0.8618	0.998761	0.0283914	CAMP-dependent kinase regulatory chain family
P13861	PRKAR2A	cAMP-dependent protein kinase type II-alpha regulatory subunit	22	-0.0483488	0.272726	0.980248	0.0283914	CAMP-dependent kinase regulatory chain family
P31323	PRKAR2B	cAMP-dependent protein kinase type II-beta regulatory subunit	2	0.124637	0.0349667	0.801263	0.0283914	CAMP-dependent kinase regulatory chain family
P42773	CDKN2C	Cyclin-dependent kinase 4 inhibitor C	7	-0.0865276	0.137556	0.973148	0.0283914	CDKN2 cyclin-dependent kinase inhibitor family
P55263	ADK	Adenosine kinase	23	0.0435795	0.550465	0.998108	0.0283914	Carbohydrate kinase PfkB family
P50053	KHK	Ketohexokinase	5	0.0865486	0.176137	0.973148	0.0283914	Carbohydrate kinase PfkB family
P67870	CSNK2B	Casein kinase II subunit beta	27	-0.0484543	0.388339	0.996253	0.0283914	Casein kinase 2 subunit beta family
P35790	CHKA	Choline kinase alpha	12	0.0419301	0.17858	0.973148	0.0283914	Choline/ethanolamine kinase family
Q9Y259	CHKB	Choline/ethanolamine kinase	11	-0.0325751	0.465551	0.998108	0.0283914	Choline/ethanolamine kinase family
Q9HBU6	ETNK1	Ethanolamine kinase 1	15	-0.00725176	0.866751	0.998761	0.0283914	Choline/ethanolamine kinase family
Q15078	CDK5R1	Cyclin-dependent kinase 5 activator 1	1	-0.0145129	0.881049	0.998761	0.0283914	Cyclin-dependent kinase 5 activator family
Q3LXA3	TKFC	Triokinase/FMN cyclase	41	0.0130809	0.680413	0.998108	0.0283914	Dihydroxyacetone kinase (DAK) family
P23743	DGKA	Diacylglycerol kinase alpha	19	-0.0269115	0.456718	0.998108	0.0283914	Eukaryotic diacylglycerol kinase family
P52429	DGKE	Diacylglycerol kinase epsilon	11	0.0364542	0.275375	0.980248	0.0283914	Eukaryotic diacylglycerol kinase family
Q86XP1	DGKH	Diacylglycerol kinase eta	4	0.121341	0.014475	0.719157	0.0283914	Eukaryotic diacylglycerol kinase family
Q13574	DGKZ	Diacylglycerol kinase zeta	26	0.0171095	0.543668	0.998108	0.0283914	Eukaryotic diacylglycerol kinase family
Q9UJ70	NAGK	N-acetyl-D-glucosamine kinase	32	0.0783697	0.0121098	0.677103	0.0283914	Eukaryotic-type N-acetylglucosamine kinase family
Q53R41	FASTKD1	FAST kinase domain-containing protein 1, mitochondrial	47	0.0384539	0.230988	0.973148	0.0283914	FAST kinase family
Q9NYY8	FASTKD2	FAST kinase domain-containing protein 2, mitochondrial	28	0.0360043	0.288901	0.980248	0.0283914	FAST kinase family
Q14CZ7	FASTKD3	FAST kinase domain-containing protein 3, mitochondrial	12	0.0251041	0.376373	0.994449	0.0283914	FAST kinase family
Q7L8L6	FASTKD5	FAST kinase domain-containing protein 5, mitochondrial	32	0.0620104	0.236185	0.975564	0.0283914	FAST kinase family
Q969Z0	TBRG4	FAST kinase domain-containing protein 4	39	0.0505022	0.277266	0.980248	0.0283914	FAST kinase family
Q96C11	FGGY	FGGY carbohydrate kinase domain-containing protein	3	0.00860685	0.857091	0.998761	0.0283914	FGGY kinase family
P32189	GK	Glycerol kinase	13	-0.00656133	0.850905	0.998761	0.0283914	FGGY kinase family
Q14410	GK2	Glycerol kinase 2	2	0.0791521	0.1183	0.963662	0.0283914	FGGY kinase family
Q6ZS86	GK5	Putative glycerol kinase 5	1	0.0343257	0.365321	0.994449	0.0283914	FGGY kinase family
Q9UHJ6	SHPK	Sedoheptulokinase	10	0.00919901	0.77425	0.998761	0.0283914	FGGY kinase family
O75191	XYLB	Xylulose kinase	3	0.0447712	0.318629	0.988185	0.0283914	FGGY kinase family
Q9HA64	FN3KRP	Ketosamine-3-kinase	18	0.0202307	0.646543	0.998108	0.0283914	Fructosamine kinase family
Q8N0W3	FCSK	L-fucose kinase	6	0.046291	0.315987	0.988185	0.0283914	GHMP kinase family
P51570	GALK1	Galactokinase	39	0.0135832	0.809587	0.998761	0.0283914	GHMP kinase family, GalK subfamily
Q01415	GALK2	N-acetylgalactosamine kinase	10	0.0479863	0.193041	0.973148	0.0283914	GHMP kinase family, GalK subfamily
Q03426	MVK	Mevalonate kinase	17	0.0490927	0.0900474	0.923313	0.0283914	GHMP kinase family, Mevalonate kinase subfamily
P54886	ALDH18A1	Delta-1-pyrroline-5-carboxylate synthase	63	0.0138663	0.738219	0.998108	0.0283914	Glutamate 5-kinase family; Gamma-glutamyl phosphate reductase family
Q16774	GUK1	Guanylate kinase	9	0.0223504	0.456799	0.998108	0.0283914	Guanylate kinase family
O95544	NADK	NAD kinase	12	0.0367222	0.426653	0.998108	0.0283914	NAD kinase family
Q4G0N4	NADK2	NAD kinase 2, mitochondrial	17	-0.00248856	0.959268	0.998761	0.0283914	NAD kinase family
O14874	BCKDK	[3-methyl-2-oxobutanoate dehydrogenase [lipoamide]] kinase, mitochondrial	9	-0.0168704	0.698516	0.998108	0.0283914	PDK/BCKDK protein kinase family
Q15118	PDK1	[Pyruvate dehydrogenase (acetyl-transferring)] kinase isozyme 1, mitochondrial	10	0.0252278	0.533169	0.998108	0.0283914	PDK/BCKDK protein kinase family
Q15119	PDK2	[Pyruvate dehydrogenase (acetyl-transferring)] kinase isozyme 2, mitochondrial	5	-0.044855	0.22372	0.973148	0.0283914	PDK/BCKDK protein kinase family
Q15120	PDK3	[Pyruvate dehydrogenase (acetyl-transferring)] kinase isozyme 3, mitochondrial	7	0.0357122	0.265979	0.976736	0.0283914	PDK/BCKDK protein kinase family
P42345	MTOR	Serine/threonine-protein kinase mTOR	87	-0.0167785	0.474734	0.998108	0.0283914	PI3/PI4-kinase family
O00443	PIK3C2A	Phosphatidylinositol 4-phosphate 3-kinase C2 domain-containing subunit alpha	42	0.0140492	0.509709	0.998108	0.0283914	PI3/PI4-kinase family
O00750	PIK3C2B	Phosphatidylinositol 4-phosphate 3-kinase C2 domain-containing subunit beta	8	0.00186957	0.966574	0.998761	0.0283914	PI3/PI4-kinase family
Q8NEB9	PIK3C3	Phosphatidylinositol 3-kinase catalytic subunit type 3	44	-0.0164296	0.596919	0.998108	0.0283914	PI3/PI4-kinase family
P42336	PIK3CA	Phosphatidylinositol 4,5-bisphosphate 3-kinase catalytic subunit alpha isoform	12	-0.0268456	0.415302	0.998108	0.0283914	PI3/PI4-kinase family
P42338	PIK3CB	Phosphatidylinositol 4,5-bisphosphate 3-kinase catalytic subunit beta isoform	15	-0.0041562	0.91689	0.998761	0.0283914	PI3/PI4-kinase family
O00329	PIK3CD	Phosphatidylinositol 4,5-bisphosphate 3-kinase catalytic subunit delta isoform	69	0.0212936	0.410573	0.998108	0.0283914	PI3/PI4-kinase family
P48736	PIK3CG	Phosphatidylinositol 4,5-bisphosphate 3-kinase catalytic subunit gamma isoform	7	-0.0161866	0.698805	0.998108	0.0283914	PI3/PI4-kinase family
P78527	PRKDC	DNA-dependent protein kinase catalytic subunit	599	-0.0193468	0.70043	0.998108	0.0283914	PI3/PI4-kinase family
Q96Q15	SMG1	Serine/threonine-protein kinase SMG1	85	0.0348384	0.154533	0.973148	0.0283914	PI3/PI4-kinase family
Q13315	ATM	Serine-protein kinase ATM	76	0.0164356	0.516074	0.998108	0.0283914	PI3/PI4-kinase family, ATM subfamily
Q13535	ATR	Serine/threonine-protein kinase ATR	51	0.0517034	0.0968921	0.927372	0.0283914	PI3/PI4-kinase family, ATM subfamily
Q9Y4A5	TRRAP	Transformation/transcription domain-associated protein	144	0.0114633	0.730936	0.998108	0.0283914	PI3/PI4-kinase family, TRA1 subfamily
Q9BTU6	PI4K2A	Phosphatidylinositol 4-kinase type 2-alpha	24	-0.0206587	0.498503	0.998108	0.0283914	PI3/PI4-kinase family, Type II PI4K subfamily
P42356	PI4KA	Phosphatidylinositol 4-kinase alpha	85	0.0173691	0.441527	0.998108	0.0283914	PI3/PI4-kinase family, Type III PI4K subfamily
Q9UBF8	PI4KB	Phosphatidylinositol 4-kinase beta	20	0.0253368	0.289848	0.980248	0.0283914	PI3/PI4-kinase family, Type III PI4K subfamily
P00558	PGK1	Phosphoglycerate kinase 1	210	0.073525	0.198157	0.973148	0.0283914	Phosphoglycerate kinase family
P07205	PGK2	Phosphoglycerate kinase 2	2	0.0217155	0.696336	0.998108	0.740711	Phosphoglycerate kinase family
P46020	PHKA1	Phosphorylase b kinase regulatory subunit alpha, skeletal muscle isoform	5	0.0424453	0.248004	0.975564	0.0283914	Phosphorylase b kinase regulatory chain family
P46019	PHKA2	Phosphorylase b kinase regulatory subunit alpha, liver isoform	18	0.0445948	0.164709	0.973148	0.0283914	Phosphorylase b kinase regulatory chain family
Q93100	PHKB	Phosphorylase b kinase regulatory subunit beta	19	-0.0402197	0.146218	0.973148	0.0283914	Phosphorylase b kinase regulatory chain family
Q8NB16	MLKL	Mixed lineage kinase domain-like protein	4	-0.0304759	0.444657	0.998108	0.0283914	Protein kinase superfamily
Q9H792	PEAK1	Inactive tyrosine-protein kinase PEAK1	9	-0.0299877	0.378953	0.994449	0.0283914	Protein kinase superfamily
Q86YV5	PRAG1	Inactive tyrosine-protein kinase PRAG1	12	-0.021329	0.589532	0.998108	0.0283914	Protein kinase superfamily
Q7Z7A4	PXK	PX domain-containing protein kinase-like protein	10	-0.00727859	0.837191	0.998761	0.0283914	Protein kinase superfamily
Q05823	RNASEL	2-5A-dependent ribonuclease	23	-0.040349	0.348212	0.993877	0.0283914	Protein kinase superfamily
Q96KG9	SCYL1	N-terminal kinase-like protein	43	0.0313586	0.544738	0.998108	0.0283914	Protein kinase superfamily
Q6P3W7	SCYL2	SCY1-like protein 2	36	0.0570472	0.0440121	0.830077	0.0283914	Protein kinase superfamily
Q8IZE3	SCYL3	Protein-associating with the carboxyl-terminal domain of ezrin	15	-0.00933426	0.717266	0.998108	0.0283914	Protein kinase superfamily
Q8TEA7	TBCK	TBC domain-containing protein kinase-like protein	5	0.0102194	0.802254	0.998761	0.0283914	Protein kinase superfamily
Q86TW2	ADCK1	Uncharacterized aarF domain-containing protein kinase 1	3	-0.0142156	0.705421	0.998108	0.0283914	Protein kinase superfamily, ADCK protein kinase family
Q3MIX3	ADCK5	Uncharacterized aarF domain-containing protein kinase 5	8	-0.035327	0.275729	0.980248	0.0283914	Protein kinase superfamily, ADCK protein kinase family
Q8NI60	COQ8A	Atypical kinase COQ8A, mitochondrial	21	0.00289995	0.912237	0.998761	0.0283914	Protein kinase superfamily, ADCK protein kinase family
Q96D53	COQ8B	Atypical kinase COQ8B, mitochondrial	12	0.0503378	0.143558	0.973148	0.0283914	Protein kinase superfamily, ADCK protein kinase family
O14578	CIT	Citron Rho-interacting kinase	31	-0.0136332	0.58655	0.998108	0.0283914	Protein kinase superfamily, AGC Ser/Thr protein kinase family
Q9NRM7	LATS2	Serine/threonine-protein kinase LATS2	1	-0.0699327	0.319454	0.988185	0.0283914	Protein kinase superfamily, AGC Ser/Thr protein kinase family
Q6P0Q8	MAST2	Microtubule-associated serine/threonine-protein kinase 2	5	-0.00869413	0.922041	0.998761	0.0283914	Protein kinase superfamily, AGC Ser/Thr protein kinase family
O60307	MAST3	Microtubule-associated serine/threonine-protein kinase 3	10	-0.0618156	0.0850001	0.923313	0.0283914	Protein kinase superfamily, AGC Ser/Thr protein kinase family
Q96GX5	MASTL	Serine/threonine-protein kinase greatwall	17	0.0528391	0.171502	0.973148	0.0283914	Protein kinase superfamily, AGC Ser/Thr protein kinase family
Q13464	ROCK1	Rho-associated protein kinase 1	55	0.0103304	0.733296	0.998108	0.0283914	Protein kinase superfamily, AGC Ser/Thr protein kinase family
O75116	ROCK2	Rho-associated protein kinase 2	50	0.0108836	0.693947	0.998108	0.0283914	Protein kinase superfamily, AGC Ser/Thr protein kinase family
Q15208	STK38	Serine/threonine-protein kinase 38	9	-0.00370384	0.913732	0.998761	0.0283914	Protein kinase superfamily, AGC Ser/Thr protein kinase family
Q9Y2H1	STK38L	Serine/threonine-protein kinase 38-like	25	0.0307349	0.550423	0.998108	0.0283914	Protein kinase superfamily, AGC Ser/Thr protein kinase family
Q5VT25	CDC42BPA	Serine/threonine-protein kinase MRCK alpha	24	-0.00978675	0.747418	0.998108	0.0283914	Protein kinase superfamily, AGC Ser/Thr protein kinase family, DMPK subfamily
Q9Y5S2	CDC42BPB	Serine/threonine-protein kinase MRCK beta	3	-0.0484664	0.397207	0.998108	0.0283914	Protein kinase superfamily, AGC Ser/Thr protein kinase family, DMPK subfamily
Q6DT37	CDC42BPG	Serine/threonine-protein kinase MRCK gamma	1	0.190756	0.0682177	0.90047	0.0283914	Protein kinase superfamily, AGC Ser/Thr protein kinase family, DMPK subfamily
P25098	GRK2	Beta-adrenergic receptor kinase 1	36	0.0164984	0.744787	0.998108	0.0283914	Protein kinase superfamily, AGC Ser/Thr protein kinase family, GPRK subfamily
P35626	GRK3	Beta-adrenergic receptor kinase 2	12	0.0152872	0.578541	0.998108	0.0283914	Protein kinase superfamily, AGC Ser/Thr protein kinase family, GPRK subfamily
P43250	GRK6	G protein-coupled receptor kinase 6	10	0.0230197	0.449122	0.998108	0.0283914	Protein kinase superfamily, AGC Ser/Thr protein kinase family, GPRK subfamily
O15530	PDPK1	3-phosphoinositide-dependent protein kinase 1	21	0.0304838	0.558308	0.998108	0.0283914	Protein kinase superfamily, AGC Ser/Thr protein kinase family, PDPK1 subfamily
Q16512	PKN1	Serine/threonine-protein kinase N1	29	0.0217976	0.428739	0.998108	0.0283914	Protein kinase superfamily, AGC Ser/Thr protein kinase family, PKC subfamily
Q16513	PKN2	Serine/threonine-protein kinase N2	8	-0.0521842	0.361661	0.994449	0.0283914	Protein kinase superfamily, AGC Ser/Thr protein kinase family, PKC subfamily
P17252	PRKCA	Protein kinase C alpha type	4	-0.0034562	0.964367	0.998761	0.0283914	Protein kinase superfamily, AGC Ser/Thr protein kinase family, PKC subfamily
P05771	PRKCB	Protein kinase C beta type	31	-0.0170779	0.675579	0.998108	0.0283914	Protein kinase superfamily, AGC Ser/Thr protein kinase family, PKC subfamily
Q05655	PRKCD	Protein kinase C delta type	54	0.0472865	0.180883	0.973148	0.0283914	Protein kinase superfamily, AGC Ser/Thr protein kinase family, PKC subfamily
Q02156	PRKCE	Protein kinase C epsilon type	8	0.0382713	0.438833	0.998108	0.0283914	Protein kinase superfamily, AGC Ser/Thr protein kinase family, PKC subfamily
P41743	PRKCI	Protein kinase C iota type	2	-0.0291205	0.694444	0.998108	0.0283914	Protein kinase superfamily, AGC Ser/Thr protein kinase family, PKC subfamily
P31749	AKT1	RAC-alpha serine/threonine-protein kinase	12	0.0306318	0.246083	0.975564	0.0283914	Protein kinase superfamily, AGC Ser/Thr protein kinase family, RAC subfamily
P31751	AKT2	RAC-beta serine/threonine-protein kinase	17	0.0435316	0.26658	0.976736	0.0283914	Protein kinase superfamily, AGC Ser/Thr protein kinase family, RAC subfamily
Q9Y243	AKT3	RAC-gamma serine/threonine-protein kinase	7	0.0232731	0.471376	0.998108	0.0283914	Protein kinase superfamily, AGC Ser/Thr protein kinase family, RAC subfamily
Q15418	RPS6KA1	Ribosomal protein S6 kinase alpha-1	20	-0.0248363	0.573139	0.998108	0.0283914	Protein kinase superfamily, AGC Ser/Thr protein kinase family, S6 kinase subfamily
P51812	RPS6KA3	Ribosomal protein S6 kinase alpha-3	32	0.00144169	0.955812	0.998761	0.0283914	Protein kinase superfamily, AGC Ser/Thr protein kinase family, S6 kinase subfamily
O75676	RPS6KA4	Ribosomal protein S6 kinase alpha-4	3	0.17918	0.00171486	0.397428	0.0283914	Protein kinase superfamily, AGC Ser/Thr protein kinase family, S6 kinase subfamily
O75582	RPS6KA5	Ribosomal protein S6 kinase alpha-5	8	-0.0781351	0.0826427	0.921994	0.0283914	Protein kinase superfamily, AGC Ser/Thr protein kinase family, S6 kinase subfamily
P23443	RPS6KB1	Ribosomal protein S6 kinase beta-1	15	0.0318637	0.485409	0.998108	0.0283914	Protein kinase superfamily, AGC Ser/Thr protein kinase family, S6 kinase subfamily
Q9UBS0	RPS6KB2	Ribosomal protein S6 kinase beta-2	9	0.0579013	0.0472484	0.831105	0.0283914	Protein kinase superfamily, AGC Ser/Thr protein kinase family, S6 kinase subfamily
P17612	PRKACA	cAMP-dependent protein kinase catalytic subunit alpha	11	0.118256	0.191231	0.973148	0.0283914	Protein kinase superfamily, AGC Ser/Thr protein kinase family, cAMP subfamily
P22694	PRKACB	cAMP-dependent protein kinase catalytic subunit beta	7	-0.0141799	0.874935	0.998761	0.0283914	Protein kinase superfamily, AGC Ser/Thr protein kinase family, cAMP subfamily
P51817	PRKX	cAMP-dependent protein kinase catalytic subunit PRKX	1	-0.0354411	0.782247	0.998761	0.0332947	Protein kinase superfamily, AGC Ser/Thr protein kinase family, cAMP subfamily
O00418	EEF2K	Eukaryotic elongation factor 2 kinase	23	-0.0529818	0.0228431	0.747454	0.0283914	Protein kinase superfamily, Alpha-type protein kinase family
Q9BX84	TRPM6	Transient receptor potential cation channel subfamily M member 6	1	0.0315142	0.586355	0.998108	0.278775	Protein kinase superfamily, Alpha-type protein kinase family, ALPK subfamily; Transient receptor (TC 1.A.4) family, LTrpC subfamily, TRPM6 sub-subfamily
Q96QT4	TRPM7	Transient receptor potential cation channel subfamily M member 7	19	-0.00530721	0.855233	0.998761	0.0283914	Protein kinase superfamily, Alpha-type protein kinase family, ALPK subfamily; Transient receptor (TC 1.A.4) family, LTrpC subfamily, TRPM7 sub-subfamily
Q96S44	TP53RK	EKC/KEOPS complex subunit TP53RK	9	-0.0458554	0.291618	0.980248	0.0283914	Protein kinase superfamily, BUD32 family
Q8NCB2	CAMKV	CaM kinase-like vesicle-associated protein	3	0.0637765	0.41731	0.998108	0.0283914	Protein kinase superfamily, CAMK Ser/Thr protein kinase family
P49137	MAPKAPK2	MAP kinase-activated protein kinase 2	20	0.0537287	0.164534	0.973148	0.0283914	Protein kinase superfamily, CAMK Ser/Thr protein kinase family
Q16644	MAPKAPK3	MAP kinase-activated protein kinase 3	8	0.0618414	0.311647	0.988049	0.0283914	Protein kinase superfamily, CAMK Ser/Thr protein kinase family
Q9BUB5	MKNK1	MAP kinase-interacting serine/threonine-protein kinase 1	8	0.0161542	0.578133	0.998108	0.0283914	Protein kinase superfamily, CAMK Ser/Thr protein kinase family
Q9HBH9	MKNK2	MAP kinase-interacting serine/threonine-protein kinase 2	5	0.131439	0.15495	0.973148	0.0283914	Protein kinase superfamily, CAMK Ser/Thr protein kinase family
Q32MK0	MYLK3	Myosin light chain kinase 3	3	0.0439289	0.518378	0.998108	0.712688	Protein kinase superfamily, CAMK Ser/Thr protein kinase family
Q96RG2	PASK	PAS domain-containing serine/threonine-protein kinase	48	0.0585275	0.119421	0.963662	0.0283914	Protein kinase superfamily, CAMK Ser/Thr protein kinase family
P15735	PHKG2	Phosphorylase b kinase gamma catalytic chain, liver/testis isoform	10	0.0402734	0.199676	0.973148	0.0283914	Protein kinase superfamily, CAMK Ser/Thr protein kinase family
Q9NRH2	SNRK	SNF-related serine/threonine-protein kinase	7	0.081565	0.136772	0.973148	0.0283914	Protein kinase superfamily, CAMK Ser/Thr protein kinase family
O96017	CHEK2	Serine/threonine-protein kinase Chk2	11	0.0515741	0.182988	0.973148	0.0283914	Protein kinase superfamily, CAMK Ser/Thr protein kinase family, CHK2 subfamily
Q14012	CAMK1	Calcium/calmodulin-dependent protein kinase type 1	5	-0.0179808	0.560535	0.998108	0.0283914	Protein kinase superfamily, CAMK Ser/Thr protein kinase family, CaMK subfamily
Q8IU85	CAMK1D	Calcium/calmodulin-dependent protein kinase type 1D	15	-0.00658749	0.899091	0.998761	0.0283914	Protein kinase superfamily, CAMK Ser/Thr protein kinase family, CaMK subfamily
Q13554	CAMK2B	Calcium/calmodulin-dependent protein kinase type II subunit beta	2	0.0438953	0.483687	0.998108	0.0283914	Protein kinase superfamily, CAMK Ser/Thr protein kinase family, CaMK subfamily
Q13557	CAMK2D	Calcium/calmodulin-dependent protein kinase type II subunit delta	26	-0.0260029	0.616641	0.998108	0.0283914	Protein kinase superfamily, CAMK Ser/Thr protein kinase family, CaMK subfamily
Q13555	CAMK2G	Calcium/calmodulin-dependent protein kinase type II subunit gamma	6	-0.0550853	0.140718	0.973148	0.0283914	Protein kinase superfamily, CAMK Ser/Thr protein kinase family, CaMK subfamily
Q16566	CAMK4	Calcium/calmodulin-dependent protein kinase type IV	2	0.13127	0.00521079	0.544031	0.0359425	Protein kinase superfamily, CAMK Ser/Thr protein kinase family, CaMK subfamily
Q8N568	DCLK2	Serine/threonine-protein kinase DCLK2	7	-0.0141541	0.743579	0.998108	0.0283914	Protein kinase superfamily, CAMK Ser/Thr protein kinase family, CaMK subfamily
Q9BYT3	STK33	Serine/threonine-protein kinase 33	12	0.0188236	0.606076	0.998108	0.0283914	Protein kinase superfamily, CAMK Ser/Thr protein kinase family, CaMK subfamily
O14936	CASK	Peripheral plasma membrane protein CASK	11	-0.00779083	0.831434	0.998761	0.0283914	Protein kinase superfamily, CAMK Ser/Thr protein kinase family, CaMK subfamily; MAGUK family
Q9UIK4	DAPK2	Death-associated protein kinase 2	7	-0.0417713	0.450887	0.998108	0.0283914	Protein kinase superfamily, CAMK Ser/Thr protein kinase family, DAP kinase subfamily
O43293	DAPK3	Death-associated protein kinase 3	3	-0.0541079	0.370693	0.994449	0.0283914	Protein kinase superfamily, CAMK Ser/Thr protein kinase family, DAP kinase subfamily
O94768	STK17B	Serine/threonine-protein kinase 17B	4	-0.0959838	0.0459386	0.831105	0.0283914	Protein kinase superfamily, CAMK Ser/Thr protein kinase family, DAP kinase subfamily
Q15831	STK11	Serine/threonine-protein kinase STK11	6	0.0181548	0.840026	0.998761	0.0283914	Protein kinase superfamily, CAMK Ser/Thr protein kinase family, LKB1 subfamily
O14757	CHEK1	Serine/threonine-protein kinase Chk1	12	0.0433758	0.267446	0.977258	0.0283914	Protein kinase superfamily, CAMK Ser/Thr protein kinase family, NIM1 subfamily
Q9P1W9	PIM2	Serine/threonine-protein kinase pim-2	2	-0.0298501	0.518387	0.998108	0.0283914	Protein kinase superfamily, CAMK Ser/Thr protein kinase family, PIM subfamily
Q9BZL6	PRKD2	Serine/threonine-protein kinase D2	16	0.059914	0.136544	0.973148	0.0283914	Protein kinase superfamily, CAMK Ser/Thr protein kinase family, PKD subfamily
O94806	PRKD3	Serine/threonine-protein kinase D3	11	0.0446522	0.46607	0.998108	0.0283914	Protein kinase superfamily, CAMK Ser/Thr protein kinase family, PKD subfamily
Q9P0L2	MARK1	Serine/threonine-protein kinase MARK1	9	0.0576781	0.141221	0.973148	0.0283914	Protein kinase superfamily, CAMK Ser/Thr protein kinase family, SNF1 subfamily
Q7KZI7	MARK2	Serine/threonine-protein kinase MARK2	17	0.0514647	0.10185	0.931784	0.0283914	Protein kinase superfamily, CAMK Ser/Thr protein kinase family, SNF1 subfamily
P27448	MARK3	MAP/microtubule affinity-regulating kinase 3	13	0.0179844	0.749185	0.998108	0.0283914	Protein kinase superfamily, CAMK Ser/Thr protein kinase family, SNF1 subfamily
Q96L34	MARK4	MAP/microtubule affinity-regulating kinase 4	5	0.0198333	0.641951	0.998108	0.0283914	Protein kinase superfamily, CAMK Ser/Thr protein kinase family, SNF1 subfamily
Q14680	MELK	Maternal embryonic leucine zipper kinase	27	0.0389402	0.22688	0.973148	0.0283914	Protein kinase superfamily, CAMK Ser/Thr protein kinase family, SNF1 subfamily
Q13131	PRKAA1	5'-AMP-activated protein kinase catalytic subunit alpha-1	23	0.000115353	0.996862	0.999421	0.0283914	Protein kinase superfamily, CAMK Ser/Thr protein kinase family, SNF1 subfamily
Q9H0K1	SIK2	Serine/threonine-protein kinase SIK2	2	-0.019074	0.690831	0.998108	0.0283914	Protein kinase superfamily, CAMK Ser/Thr protein kinase family, SNF1 subfamily
Q9Y2K2	SIK3	Serine/threonine-protein kinase SIK3	11	-0.0252797	0.524583	0.998108	0.0283914	Protein kinase superfamily, CAMK Ser/Thr protein kinase family, SNF1 subfamily
P48729	CSNK1A1	Casein kinase I isoform alpha	26	0.0281711	0.673016	0.998108	0.0283914	Protein kinase superfamily, CK1 Ser/Thr protein kinase family, Casein kinase I subfamily
P48730	CSNK1D	Casein kinase I isoform delta	2	-0.0609701	0.344177	0.993877	0.0283914	Protein kinase superfamily, CK1 Ser/Thr protein kinase family, Casein kinase I subfamily
P49674	CSNK1E	Casein kinase I isoform epsilon	5	0.0414973	0.244564	0.975564	0.0283914	Protein kinase superfamily, CK1 Ser/Thr protein kinase family, Casein kinase I subfamily
Q9HCP0	CSNK1G1	Casein kinase I isoform gamma-1	4	0.0691143	0.141389	0.973148	0.0283914	Protein kinase superfamily, CK1 Ser/Thr protein kinase family, Casein kinase I subfamily
Q9Y6M4	CSNK1G3	Casein kinase I isoform gamma-3	6	0.0461433	0.12628	0.963662	0.0283914	Protein kinase superfamily, CK1 Ser/Thr protein kinase family, Casein kinase I subfamily
Q99986	VRK1	Serine/threonine-protein kinase VRK1	26	-0.00872584	0.871501	0.998761	0.0283914	Protein kinase superfamily, CK1 Ser/Thr protein kinase family, VRK subfamily
Q86Y07	VRK2	Serine/threonine-protein kinase VRK2	21	-0.000579046	0.987829	0.998761	0.0283914	Protein kinase superfamily, CK1 Ser/Thr protein kinase family, VRK subfamily
Q8IV63	VRK3	Inactive serine/threonine-protein kinase VRK3	29	-0.041523	0.249751	0.975564	0.0283914	Protein kinase superfamily, CK1 Ser/Thr protein kinase family, VRK subfamily
Q13523	PRPF4B	Serine/threonine-protein kinase PRP4 homolog	61	-0.0276982	0.530501	0.998108	0.0283914	Protein kinase superfamily, CMGC Ser/Thr protein kinase family
Q96SB4	SRPK1	SRSF protein kinase 1	24	0.0337203	0.414319	0.998108	0.0283914	Protein kinase superfamily, CMGC Ser/Thr protein kinase family
P78362	SRPK2	SRSF protein kinase 2	17	0.0320941	0.325974	0.989857	0.0283914	Protein kinase superfamily, CMGC Ser/Thr protein kinase family
P06493	CDK1	Cyclin-dependent kinase 1	62	0.0138789	0.65623	0.998108	0.0283914	Protein kinase superfamily, CMGC Ser/Thr protein kinase family, CDC2/CDKX subfamily
Q9UQ88	CDK11A	Cyclin-dependent kinase 11A	2	-0.05503	0.111325	0.94943	0.0283915	Protein kinase superfamily, CMGC Ser/Thr protein kinase family, CDC2/CDKX subfamily
P21127	CDK11B	Cyclin-dependent kinase 11B	2	-0.0825362	0.098175	0.92838	0.028438	Protein kinase superfamily, CMGC Ser/Thr protein kinase family, CDC2/CDKX subfamily
Q9NYV4	CDK12	Cyclin-dependent kinase 12	36	-0.0164334	0.53958	0.998108	0.0283914	Protein kinase superfamily, CMGC Ser/Thr protein kinase family, CDC2/CDKX subfamily
Q14004	CDK13	Cyclin-dependent kinase 13	22	-0.0571098	0.0684282	0.90047	0.0283914	Protein kinase superfamily, CMGC Ser/Thr protein kinase family, CDC2/CDKX subfamily
Q00536	CDK16	Cyclin-dependent kinase 16	3	-0.0172962	0.730123	0.998108	0.0283914	Protein kinase superfamily, CMGC Ser/Thr protein kinase family, CDC2/CDKX subfamily
Q00537	CDK17	Cyclin-dependent kinase 17	7	-0.0031991	0.927062	0.998761	0.0283914	Protein kinase superfamily, CMGC Ser/Thr protein kinase family, CDC2/CDKX subfamily
Q9BWU1	CDK19	Cyclin-dependent kinase 19	2	-0.0740842	0.198439	0.973148	0.0371726	Protein kinase superfamily, CMGC Ser/Thr protein kinase family, CDC2/CDKX subfamily
P24941	CDK2	Cyclin-dependent kinase 2	16	0.0661356	0.241168	0.975564	0.0283914	Protein kinase superfamily, CMGC Ser/Thr protein kinase family, CDC2/CDKX subfamily
Q00526	CDK3	Cyclin-dependent kinase 3	2	0.00839798	0.904084	0.998761	0.0336828	Protein kinase superfamily, CMGC Ser/Thr protein kinase family, CDC2/CDKX subfamily
P11802	CDK4	Cyclin-dependent kinase 4	15	0.156328	0.00983939	0.661279	0.0283914	Protein kinase superfamily, CMGC Ser/Thr protein kinase family, CDC2/CDKX subfamily
Q00535	CDK5	Cyclin-dependent-like kinase 5	8	0.00243498	0.970162	0.998761	0.0283914	Protein kinase superfamily, CMGC Ser/Thr protein kinase family, CDC2/CDKX subfamily
Q00534	CDK6	Cyclin-dependent kinase 6	12	0.0558805	0.154402	0.973148	0.0283914	Protein kinase superfamily, CMGC Ser/Thr protein kinase family, CDC2/CDKX subfamily
P50613	CDK7	Cyclin-dependent kinase 7	9	0.0735936	0.213607	0.973148	0.0283914	Protein kinase superfamily, CMGC Ser/Thr protein kinase family, CDC2/CDKX subfamily
P49336	CDK8	Cyclin-dependent kinase 8	8	0.012816	0.662144	0.998108	0.0283914	Protein kinase superfamily, CMGC Ser/Thr protein kinase family, CDC2/CDKX subfamily
P50750	CDK9	Cyclin-dependent kinase 9	16	0.0120614	0.769629	0.998761	0.0283914	Protein kinase superfamily, CMGC Ser/Thr protein kinase family, CDC2/CDKX subfamily
P49840	GSK3A	Glycogen synthase kinase-3 alpha	9	0.0205841	0.641792	0.998108	0.0283914	Protein kinase superfamily, CMGC Ser/Thr protein kinase family, GSK-3 subfamily
P49841	GSK3B	Glycogen synthase kinase-3 beta	17	0.0645282	0.100541	0.931784	0.0283914	Protein kinase superfamily, CMGC Ser/Thr protein kinase family, GSK-3 subfamily
Q9H422	HIPK3	Homeodomain-interacting protein kinase 3	1	0.0262512	0.689735	0.998108	0.0283914	Protein kinase superfamily, CMGC Ser/Thr protein kinase family, HIPK subfamily
P49759	CLK1	Dual specificity protein kinase CLK1	10	0.00744337	0.839044	0.998761	0.0283914	Protein kinase superfamily, CMGC Ser/Thr protein kinase family, Lammer subfamily
P49760	CLK2	Dual specificity protein kinase CLK2	10	0.0128682	0.760396	0.998761	0.0283914	Protein kinase superfamily, CMGC Ser/Thr protein kinase family, Lammer subfamily
P49761	CLK3	Dual specificity protein kinase CLK3	11	-0.092168	0.0457508	0.831105	0.0283914	Protein kinase superfamily, CMGC Ser/Thr protein kinase family, Lammer subfamily
Q9HAZ1	CLK4	Dual specificity protein kinase CLK4	5	-0.0181913	0.792083	0.998761	0.0283914	Protein kinase superfamily, CMGC Ser/Thr protein kinase family, Lammer subfamily
P28482	MAPK1	Mitogen-activated protein kinase 1	24	-0.00415756	0.91577	0.998761	0.0283914	Protein kinase superfamily, CMGC Ser/Thr protein kinase family, MAP kinase subfamily
P53778	MAPK12	Mitogen-activated protein kinase 12	2	0.0248546	0.764936	0.998761	0.335345	Protein kinase superfamily, CMGC Ser/Thr protein kinase family, MAP kinase subfamily
Q16539	MAPK14	Mitogen-activated protein kinase 14	22	-0.0331165	0.275207	0.980248	0.0283914	Protein kinase superfamily, CMGC Ser/Thr protein kinase family, MAP kinase subfamily
Q8TD08	MAPK15	Mitogen-activated protein kinase 15	1	0.112817	0.0883832	0.923313	0.87539	Protein kinase superfamily, CMGC Ser/Thr protein kinase family, MAP kinase subfamily
P27361	MAPK3	Mitogen-activated protein kinase 3	18	0.0520775	0.0735178	0.905558	0.0283914	Protein kinase superfamily, CMGC Ser/Thr protein kinase family, MAP kinase subfamily
Q13164	MAPK7	Mitogen-activated protein kinase 7	7	0.0375986	0.43925	0.998108	0.0283914	Protein kinase superfamily, CMGC Ser/Thr protein kinase family, MAP kinase subfamily
P45983	MAPK8	Mitogen-activated protein kinase 8	7	-0.0281577	0.601859	0.998108	0.0283914	Protein kinase superfamily, CMGC Ser/Thr protein kinase family, MAP kinase subfamily
P45984	MAPK9	Mitogen-activated protein kinase 9	8	0.045835	0.364159	0.994449	0.0283914	Protein kinase superfamily, CMGC Ser/Thr protein kinase family, MAP kinase subfamily
Q9UBE8	NLK	Serine/threonine-protein kinase NLK	1	0.0156917	0.823644	0.998761	0.0287726	Protein kinase superfamily, CMGC Ser/Thr protein kinase family, MAP kinase subfamily
Q13627	DYRK1A	Dual specificity tyrosine-phosphorylation-regulated kinase 1A	24	0.0296741	0.26229	0.975564	0.0283914	Protein kinase superfamily, CMGC Ser/Thr protein kinase family, MNB/DYRK subfamily
Q92630	DYRK2	Dual specificity tyrosine-phosphorylation-regulated kinase 2	2	-0.140361	0.193696	0.973148	0.0284036	Protein kinase superfamily, CMGC Ser/Thr protein kinase family, MNB/DYRK subfamily
Q96PY6	NEK1	Serine/threonine-protein kinase Nek1	12	-0.0230773	0.658278	0.998108	0.0283914	Protein kinase superfamily, NEK Ser/Thr protein kinase family, NIMA subfamily
P51955	NEK2	Serine/threonine-protein kinase Nek2	2	-0.0460342	0.501514	0.998108	0.0456676	Protein kinase superfamily, NEK Ser/Thr protein kinase family, NIMA subfamily
P51956	NEK3	Serine/threonine-protein kinase Nek3	3	0.0701949	0.374413	0.994449	0.0283914	Protein kinase superfamily, NEK Ser/Thr protein kinase family, NIMA subfamily
P51957	NEK4	Serine/threonine-protein kinase Nek4	8	0.0450262	0.27612	0.980248	0.0283914	Protein kinase superfamily, NEK Ser/Thr protein kinase family, NIMA subfamily
Q9HC98	NEK6	Serine/threonine-protein kinase Nek6	11	0.0372059	0.194796	0.973148	0.0283963	Protein kinase superfamily, NEK Ser/Thr protein kinase family, NIMA subfamily
Q8TDX7	NEK7	Serine/threonine-protein kinase Nek7	11	-0.0519103	0.175181	0.973148	0.0283914	Protein kinase superfamily, NEK Ser/Thr protein kinase family, NIMA subfamily
Q8TD19	NEK9	Serine/threonine-protein kinase Nek9	58	0.0172499	0.631119	0.998108	0.0283914	Protein kinase superfamily, NEK Ser/Thr protein kinase family, NIMA subfamily
Q58A45	PAN3	PAN2-PAN3 deadenylation complex subunit PAN3	12	-0.00102489	0.982466	0.998761	0.0283914	Protein kinase superfamily, PAN3 family
Q9BRS2	RIOK1	Serine/threonine-protein kinase RIO1	24	0.000529352	0.987827	0.998761	0.0283914	Protein kinase superfamily, RIO-type Ser/Thr kinase family
Q9BVS4	RIOK2	Serine/threonine-protein kinase RIO2	20	0.0316384	0.248379	0.975564	0.0283914	Protein kinase superfamily, RIO-type Ser/Thr kinase family
O14730	RIOK3	Serine/threonine-protein kinase RIO3	10	0.0208068	0.657737	0.998108	0.0283914	Protein kinase superfamily, RIO-type Ser/Thr kinase family
Q13233	MAP3K1	Mitogen-activated protein kinase kinase kinase 1	15	0.0302234	0.316825	0.988185	0.0283914	Protein kinase superfamily, STE Ser/Thr protein kinase family, MAP kinase kinase kinase subfamily
Q16584	MAP3K11	Mitogen-activated protein kinase kinase kinase 11	1	-0.116343	0.267974	0.977258	0.0283914	Protein kinase superfamily, STE Ser/Thr protein kinase family, MAP kinase kinase kinase subfamily
Q9Y2U5	MAP3K2	Mitogen-activated protein kinase kinase kinase 2	9	-0.0524965	0.307974	0.987906	0.0283914	Protein kinase superfamily, STE Ser/Thr protein kinase family, MAP kinase kinase kinase subfamily
Q9NYL2	MAP3K20	Mitogen-activated protein kinase kinase kinase 20	17	0.0217934	0.550043	0.998108	0.0283914	Protein kinase superfamily, STE Ser/Thr protein kinase family, MAP kinase kinase kinase subfamily
Q5TCX8	MAP3K21	Mitogen-activated protein kinase kinase kinase 21	3	0.123232	0.0123643	0.677717	0.0318598	Protein kinase superfamily, STE Ser/Thr protein kinase family, MAP kinase kinase kinase subfamily
Q9Y6R4	MAP3K4	Mitogen-activated protein kinase kinase kinase 4	21	0.00992485	0.757287	0.998108	0.0283914	Protein kinase superfamily, STE Ser/Thr protein kinase family, MAP kinase kinase kinase subfamily
Q99683	MAP3K5	Mitogen-activated protein kinase kinase kinase 5	10	-0.000120855	0.997304	0.999421	0.0283914	Protein kinase superfamily, STE Ser/Thr protein kinase family, MAP kinase kinase kinase subfamily
O43318	MAP3K7	Mitogen-activated protein kinase kinase kinase 7	11	0.00167563	0.947983	0.998761	0.0283914	Protein kinase superfamily, STE Ser/Thr protein kinase family, MAP kinase kinase kinase subfamily
P41279	MAP3K8	Mitogen-activated protein kinase kinase kinase 8	1	0.0655587	0.323652	0.989485	0.0283914	Protein kinase superfamily, STE Ser/Thr protein kinase family, MAP kinase kinase kinase subfamily
Q02750	MAP2K1	Dual specificity mitogen-activated protein kinase kinase 1	21	-0.0020009	0.966745	0.998761	0.0283914	Protein kinase superfamily, STE Ser/Thr protein kinase family, MAP kinase kinase subfamily
P36507	MAP2K2	Dual specificity mitogen-activated protein kinase kinase 2	11	0.0191422	0.50206	0.998108	0.0283914	Protein kinase superfamily, STE Ser/Thr protein kinase family, MAP kinase kinase subfamily
P46734	MAP2K3	Dual specificity mitogen-activated protein kinase kinase 3	17	0.0185835	0.581173	0.998108	0.0283914	Protein kinase superfamily, STE Ser/Thr protein kinase family, MAP kinase kinase subfamily
P45985	MAP2K4	Dual specificity mitogen-activated protein kinase kinase 4	18	-0.0137053	0.680508	0.998108	0.0283914	Protein kinase superfamily, STE Ser/Thr protein kinase family, MAP kinase kinase subfamily
Q13163	MAP2K5	Dual specificity mitogen-activated protein kinase kinase 5	1	-0.0800082	0.624986	0.998108	0.0283914	Protein kinase superfamily, STE Ser/Thr protein kinase family, MAP kinase kinase subfamily
P52564	MAP2K6	Dual specificity mitogen-activated protein kinase kinase 6	8	-0.0373813	0.157761	0.973148	0.0283914	Protein kinase superfamily, STE Ser/Thr protein kinase family, MAP kinase kinase subfamily
O14733	MAP2K7	Dual specificity mitogen-activated protein kinase kinase 7	10	0.00179987	0.96138	0.998761	0.0283914	Protein kinase superfamily, STE Ser/Thr protein kinase family, MAP kinase kinase subfamily
Q96KB5	PBK	Lymphokine-activated killer T-cell-originated protein kinase	32	0.0448437	0.435347	0.998108	0.0283914	Protein kinase superfamily, STE Ser/Thr protein kinase family, MAP kinase kinase subfamily
Q92918	MAP4K1	Mitogen-activated protein kinase kinase kinase kinase 1	31	0.0224369	0.583852	0.998108	0.0283914	Protein kinase superfamily, STE Ser/Thr protein kinase family, STE20 subfamily
Q12851	MAP4K2	Mitogen-activated protein kinase kinase kinase kinase 2	11	-0.0275365	0.478973	0.998108	0.0283914	Protein kinase superfamily, STE Ser/Thr protein kinase family, STE20 subfamily
O95819	MAP4K4	Mitogen-activated protein kinase kinase kinase kinase 4	25	0.0294397	0.479676	0.998108	0.0283914	Protein kinase superfamily, STE Ser/Thr protein kinase family, STE20 subfamily
Q9Y4K4	MAP4K5	Mitogen-activated protein kinase kinase kinase kinase 5	15	0.0388407	0.306168	0.987015	0.0283914	Protein kinase superfamily, STE Ser/Thr protein kinase family, STE20 subfamily
Q8N4C8	MINK1	Misshapen-like kinase 1	4	-0.0481941	0.516282	0.998108	0.0283914	Protein kinase superfamily, STE Ser/Thr protein kinase family, STE20 subfamily
O95747	OXSR1	Serine/threonine-protein kinase OSR1	26	-0.0124124	0.693008	0.998108	0.0283914	Protein kinase superfamily, STE Ser/Thr protein kinase family, STE20 subfamily
Q13153	PAK1	Serine/threonine-protein kinase PAK 1	20	-0.0591655	0.229043	0.973148	0.0283914	Protein kinase superfamily, STE Ser/Thr protein kinase family, STE20 subfamily
Q13177	PAK2	Serine/threonine-protein kinase PAK 2	57	-0.0281197	0.419945	0.998108	0.0283914	Protein kinase superfamily, STE Ser/Thr protein kinase family, STE20 subfamily
O96013	PAK4	Serine/threonine-protein kinase PAK 4	10	0.0403921	0.239447	0.975564	0.0283914	Protein kinase superfamily, STE Ser/Thr protein kinase family, STE20 subfamily
Q9H2G2	SLK	STE20-like serine/threonine-protein kinase	35	0.0507802	0.0538545	0.857176	0.0283914	Protein kinase superfamily, STE Ser/Thr protein kinase family, STE20 subfamily
O94804	STK10	Serine/threonine-protein kinase 10	43	0.0382179	0.219305	0.973148	0.0283914	Protein kinase superfamily, STE Ser/Thr protein kinase family, STE20 subfamily
Q9Y6E0	STK24	Serine/threonine-protein kinase 24	17	0.0794498	0.25191	0.975564	0.0283914	Protein kinase superfamily, STE Ser/Thr protein kinase family, STE20 subfamily
O00506	STK25	Serine/threonine-protein kinase 25	5	0.0369889	0.370802	0.994449	0.0283926	Protein kinase superfamily, STE Ser/Thr protein kinase family, STE20 subfamily
Q9P289	STK26	Serine/threonine-protein kinase 26	15	-0.030543	0.34516	0.993877	0.0283914	Protein kinase superfamily, STE Ser/Thr protein kinase family, STE20 subfamily
Q13188	STK3	Serine/threonine-protein kinase 3	15	-0.038936	0.304632	0.98693	0.0283914	Protein kinase superfamily, STE Ser/Thr protein kinase family, STE20 subfamily
Q9UEW8	STK39	STE20/SPS1-related proline-alanine-rich protein kinase	24	0.0219158	0.427675	0.998108	0.0283914	Protein kinase superfamily, STE Ser/Thr protein kinase family, STE20 subfamily
Q13043	STK4	Serine/threonine-protein kinase 4	25	0.00418805	0.93486	0.998761	0.0283914	Protein kinase superfamily, STE Ser/Thr protein kinase family, STE20 subfamily
Q7RTN6	STRADA	STE20-related kinase adapter protein alpha	3	-0.00298087	0.955369	0.998761	0.0283914	Protein kinase superfamily, STE Ser/Thr protein kinase family, STE20 subfamily
Q9C0K7	STRADB	STE20-related kinase adapter protein beta	1	0.0146718	0.842464	0.998761	0.323171	Protein kinase superfamily, STE Ser/Thr protein kinase family, STE20 subfamily
Q7L7X3	TAOK1	Serine/threonine-protein kinase TAO1	20	0.0217824	0.537569	0.998108	0.0283914	Protein kinase superfamily, STE Ser/Thr protein kinase family, STE20 subfamily
Q9UL54	TAOK2	Serine/threonine-protein kinase TAO2	9	0.0181642	0.617166	0.998108	0.0283914	Protein kinase superfamily, STE Ser/Thr protein kinase family, STE20 subfamily
Q9H2K8	TAOK3	Serine/threonine-protein kinase TAO3	26	-0.000976634	0.978253	0.998761	0.0283914	Protein kinase superfamily, STE Ser/Thr protein kinase family, STE20 subfamily
Q2M2I8	AAK1	AP2-associated protein kinase 1	9	-0.0196046	0.615556	0.998108	0.0283914	Protein kinase superfamily, Ser/Thr protein kinase family
Q9NSY1	BMP2K	BMP-2-inducible protein kinase	26	0.0173153	0.651187	0.998108	0.0283914	Protein kinase superfamily, Ser/Thr protein kinase family
Q8N5S9	CAMKK1	Calcium/calmodulin-dependent protein kinase kinase 1	2	0.0554742	0.312745	0.988049	0.0283914	Protein kinase superfamily, Ser/Thr protein kinase family
Q96RR4	CAMKK2	Calcium/calmodulin-dependent protein kinase kinase 2	8	0.0375299	0.194332	0.973148	0.0283914	Protein kinase superfamily, Ser/Thr protein kinase family
Q6XUX3	DSTYK	Dual serine/threonine and tyrosine protein kinase	1	0.143921	0.0308855	0.783152	0.0284094	Protein kinase superfamily, Ser/Thr protein kinase family
O14976	GAK	Cyclin-G-associated kinase	24	-0.0142909	0.622504	0.998108	0.0283914	Protein kinase superfamily, Ser/Thr protein kinase family
Q9UHY1	NRBP1	Nuclear receptor-binding protein	18	-0.0255732	0.39396	0.998108	0.0283914	Protein kinase superfamily, Ser/Thr protein kinase family
Q9NSY0	NRBP2	Nuclear receptor-binding protein 2	1	-0.0406334	0.587095	0.998108	0.0651554	Protein kinase superfamily, Ser/Thr protein kinase family
Q99570	PIK3R4	Phosphoinositide 3-kinase regulatory subunit 4	62	5.81951e-05	0.99854	0.999632	0.0283914	Protein kinase superfamily, Ser/Thr protein kinase family
O75716	STK16	Serine/threonine-protein kinase 16	6	-0.0378246	0.31888	0.988185	0.0283914	Protein kinase superfamily, Ser/Thr protein kinase family
Q8TDR2	STK35	Serine/threonine-protein kinase 35	5	0.0943985	0.0650362	0.897169	0.0314047	Protein kinase superfamily, Ser/Thr protein kinase family
Q9UKI8	TLK1	Serine/threonine-protein kinase tousled-like 1	8	0.0499977	0.231519	0.973356	0.0283914	Protein kinase superfamily, Ser/Thr protein kinase family
Q86UE8	TLK2	Serine/threonine-protein kinase tousled-like 2	10	0.0209277	0.443309	0.998108	0.0283914	Protein kinase superfamily, Ser/Thr protein kinase family
P33981	TTK	Dual specificity protein kinase TTK	34	0.00498145	0.85177	0.998761	0.0283914	Protein kinase superfamily, Ser/Thr protein kinase family
O75385	ULK1	Serine/threonine-protein kinase ULK1	3	-0.0198471	0.766403	0.998761	0.0283914	Protein kinase superfamily, Ser/Thr protein kinase family, APG1/unc-51/ULK1 subfamily
Q6PHR2	ULK3	Serine/threonine-protein kinase ULK3	8	0.0969669	0.0181872	0.735506	0.0283914	Protein kinase superfamily, Ser/Thr protein kinase family, APG1/unc-51/ULK1 subfamily
O14965	AURKA	Aurora kinase A	23	-0.114068	0.000868918	0.304816	0.0283914	Protein kinase superfamily, Ser/Thr protein kinase family, Aurora subfamily
Q96GD4	AURKB	Aurora kinase B	24	-0.131153	0.0218435	0.746587	0.0283914	Protein kinase superfamily, Ser/Thr protein kinase family, Aurora subfamily
Q9UQB9	AURKC	Aurora kinase C	2	-0.0875595	0.159989	0.973148	0.0283914	Protein kinase superfamily, Ser/Thr protein kinase family, Aurora subfamily
O43683	BUB1	Mitotic checkpoint serine/threonine-protein kinase BUB1	30	-0.00218021	0.946749	0.998761	0.0283914	Protein kinase superfamily, Ser/Thr protein kinase family, BUB1 subfamily
O60566	BUB1B	Mitotic checkpoint serine/threonine-protein kinase BUB1 beta	46	0.00387033	0.893349	0.998761	0.0283914	Protein kinase superfamily, Ser/Thr protein kinase family, BUB1 subfamily
P53350	PLK1	Serine/threonine-protein kinase PLK1	36	0.0268934	0.518481	0.998108	0.0283914	Protein kinase superfamily, Ser/Thr protein kinase family, CDC5/Polo subfamily
O00444	PLK4	Serine/threonine-protein kinase PLK4	2	-0.0918671	0.0856963	0.923313	0.236579	Protein kinase superfamily, Ser/Thr protein kinase family, CDC5/Polo subfamily
O00311	CDC7	Cell division cycle 7-related protein kinase	5	0.0391231	0.278506	0.980248	0.0283914	Protein kinase superfamily, Ser/Thr protein kinase family, CDC7 subfamily
P68400	CSNK2A1	Casein kinase II subunit alpha	35	0.0229878	0.461489	0.998108	0.0283914	Protein kinase superfamily, Ser/Thr protein kinase family, CK2 subfamily
P19784	CSNK2A2	Casein kinase II subunit alpha'	29	0.00657499	0.89358	0.998761	0.0283914	Protein kinase superfamily, Ser/Thr protein kinase family, CK2 subfamily
Q9BQI3	EIF2AK1	Eukaryotic translation initiation factor 2-alpha kinase 1	4	0.0174361	0.66559	0.998108	0.0283914	Protein kinase superfamily, Ser/Thr protein kinase family, GCN2 subfamily
P19525	EIF2AK2	Interferon-induced, double-stranded RNA-activated protein kinase	30	-0.0205644	0.617164	0.998108	0.0283914	Protein kinase superfamily, Ser/Thr protein kinase family, GCN2 subfamily
Q9NZJ5	EIF2AK3	Eukaryotic translation initiation factor 2-alpha kinase 3	10	-0.0178615	0.496331	0.998108	0.0283914	Protein kinase superfamily, Ser/Thr protein kinase family, GCN2 subfamily
Q9P2K8	EIF2AK4	eIF-2-alpha kinase GCN2	21	0.0617502	0.0759027	0.905558	0.0283914	Protein kinase superfamily, Ser/Thr protein kinase family, GCN2 subfamily
Q8TF76	HASPIN	Serine/threonine-protein kinase haspin	14	0.0138169	0.66857	0.998108	0.0283914	Protein kinase superfamily, Ser/Thr protein kinase family, Haspin subfamily
O15111	CHUK	Inhibitor of nuclear factor kappa-B kinase subunit alpha	21	0.0237519	0.387567	0.995306	0.0283914	Protein kinase superfamily, Ser/Thr protein kinase family, I-kappa-B kinase subfamily
O14920	IKBKB	Inhibitor of nuclear factor kappa-B kinase subunit beta	19	0.0189285	0.639505	0.998108	0.0283914	Protein kinase superfamily, Ser/Thr protein kinase family, I-kappa-B kinase subfamily
Q14164	IKBKE	Inhibitor of nuclear factor kappa-B kinase subunit epsilon	1	-0.0884375	0.33806	0.991873	0.0283914	Protein kinase superfamily, Ser/Thr protein kinase family, I-kappa-B kinase subfamily
Q9UHD2	TBK1	Serine/threonine-protein kinase TBK1	43	-0.0265689	0.446268	0.998108	0.0283914	Protein kinase superfamily, Ser/Thr protein kinase family, I-kappa-B kinase subfamily
Q96S38	RPS6KC1	Ribosomal protein S6 kinase delta-1	5	0.00927883	0.918774	0.998761	0.0283914	Protein kinase superfamily, Ser/Thr protein kinase family, S6 kinase subfamily
Q9H5K3	POMK	Protein O-mannose kinase	4	-0.0555609	0.526899	0.998108	0.0283914	Protein kinase superfamily, Ser/Thr protein kinase family, STKL subfamily
Q99640	PKMYT1	Membrane-associated tyrosine- and threonine-specific cdc2-inhibitory kinase	3	-0.0104454	0.89686	0.998761	0.0283914	Protein kinase superfamily, Ser/Thr protein kinase family, WEE1 subfamily
P30291	WEE1	Wee1-like protein kinase	9	0.0626299	0.121316	0.963662	0.0283914	Protein kinase superfamily, Ser/Thr protein kinase family, WEE1 subfamily
Q9H4A3	WNK1	Serine/threonine-protein kinase WNK1	39	-0.0067616	0.873332	0.998761	0.0283914	Protein kinase superfamily, Ser/Thr protein kinase family, WNK subfamily
Q13418	ILK	Integrin-linked protein kinase	31	-0.0136073	0.73061	0.998108	0.0283914	Protein kinase superfamily, TKL Ser/Thr protein kinase family
Q8IVT5	KSR1	Kinase suppressor of Ras 1	11	0.00975649	0.831725	0.998761	0.0283914	Protein kinase superfamily, TKL Ser/Thr protein kinase family
P53667	LIMK1	LIM domain kinase 1	22	-0.92208	5.71184e-14	2.50464e-10	0.0283914	Protein kinase superfamily, TKL Ser/Thr protein kinase family
P53671	LIMK2	LIM domain kinase 2	3	-0.375152	3.19271e-08	9.33336e-05	0.151439	Protein kinase superfamily, TKL Ser/Thr protein kinase family
Q5S007	LRRK2	Leucine-rich repeat serine/threonine-protein kinase 2	76	0.0622815	0.05304	0.854273	0.0283914	Protein kinase superfamily, TKL Ser/Thr protein kinase family
Q13546	RIPK1	Receptor-interacting serine/threonine-protein kinase 1	19	0.0399391	0.273613	0.980248	0.0283914	Protein kinase superfamily, TKL Ser/Thr protein kinase family
O43353	RIPK2	Receptor-interacting serine/threonine-protein kinase 2	13	0.0223647	0.449461	0.998108	0.0283914	Protein kinase superfamily, TKL Ser/Thr protein kinase family
Q9Y572	RIPK3	Receptor-interacting serine/threonine-protein kinase 3	7	-0.0406055	0.216185	0.973148	0.0283914	Protein kinase superfamily, TKL Ser/Thr protein kinase family
Q15569	TESK1	Dual specificity testis-specific protein kinase 1	1	0.018391	0.755622	0.998108	0.0595779	Protein kinase superfamily, TKL Ser/Thr protein kinase family
P51617	IRAK1	Interleukin-1 receptor-associated kinase 1	6	0.0598335	0.356569	0.994449	0.0283914	Protein kinase superfamily, TKL Ser/Thr protein kinase family, Pelle subfamily
Q9Y616	IRAK3	Interleukin-1 receptor-associated kinase 3	2	-0.00603356	0.912932	0.998761	0.0283914	Protein kinase superfamily, TKL Ser/Thr protein kinase family, Pelle subfamily
Q9NWZ3	IRAK4	Interleukin-1 receptor-associated kinase 4	12	-0.0137581	0.618052	0.998108	0.0283914	Protein kinase superfamily, TKL Ser/Thr protein kinase family, Pelle subfamily
P10398	ARAF	Serine/threonine-protein kinase A-Raf	10	0.0708926	0.085626	0.923313	0.0283914	Protein kinase superfamily, TKL Ser/Thr protein kinase family, RAF subfamily
P15056	BRAF	Serine/threonine-protein kinase B-raf	13	0.0297958	0.627701	0.998108	0.0283914	Protein kinase superfamily, TKL Ser/Thr protein kinase family, RAF subfamily
P04049	RAF1	RAF proto-oncogene serine/threonine-protein kinase	16	0.0548819	0.0806964	0.917908	0.0283914	Protein kinase superfamily, TKL Ser/Thr protein kinase family, RAF subfamily
Q38SD2	LRRK1	Leucine-rich repeat serine/threonine-protein kinase 1	26	0.0123186	0.778051	0.998761	0.0283914	Protein kinase superfamily, TKL Ser/Thr protein kinase family, ROCO subfamily
Q13873	BMPR2	Bone morphogenetic protein receptor type-2	3	0.153928	0.0940497	0.927372	0.0283914	Protein kinase superfamily, TKL Ser/Thr protein kinase family, TGFB receptor subfamily
P36897	TGFBR1	TGF-beta receptor type-1	2	-0.018875	0.594133	0.998108	0.0695225	Protein kinase superfamily, TKL Ser/Thr protein kinase family, TGFB receptor subfamily
P37173	TGFBR2	TGF-beta receptor type-2	6	-0.0176434	0.648751	0.998108	0.0283914	Protein kinase superfamily, TKL Ser/Thr protein kinase family, TGFB receptor subfamily
Q8IWU2	LMTK2	Serine/threonine-protein kinase LMTK2	2	-0.0434988	0.327532	0.990819	0.0700835	Protein kinase superfamily, Tyr protein kinase family
P08581	MET	Hepatocyte growth factor receptor	2	0.0345913	0.44464	0.998108	0.0283926	Protein kinase superfamily, Tyr protein kinase family
Q07912	TNK2	Activated CDC42 kinase 1	3	-0.0363477	0.37169	0.994449	0.0283914	Protein kinase superfamily, Tyr protein kinase family
P00519	ABL1	Tyrosine-protein kinase ABL1	10	-0.0311861	0.378684	0.994449	0.0283914	Protein kinase superfamily, Tyr protein kinase family, ABL subfamily
P42684	ABL2	Tyrosine-protein kinase ABL2	7	0.00544157	0.918682	0.998761	0.0283914	Protein kinase superfamily, Tyr protein kinase family, ABL subfamily
Q12866	MERTK	Tyrosine-protein kinase Mer	10	-0.0567212	0.0963207	0.927372	0.0283914	Protein kinase superfamily, Tyr protein kinase family, AXL/UFO subfamily
P41240	CSK	Tyrosine-protein kinase CSK	49	0.0203567	0.668576	0.998108	0.0283914	Protein kinase superfamily, Tyr protein kinase family, CSK subfamily
P54764	EPHA4	Ephrin type-A receptor 4	33	0.0155145	0.606398	0.998108	0.0283914	Protein kinase superfamily, Tyr protein kinase family, Ephrin receptor subfamily
P54762	EPHB1	Ephrin type-B receptor 1	6	0.0593126	0.0760875	0.905558	0.0283914	Protein kinase superfamily, Tyr protein kinase family, Ephrin receptor subfamily
Q05397	PTK2	Focal adhesion kinase 1	3	-0.00265919	0.974178	0.998761	0.0283924	Protein kinase superfamily, Tyr protein kinase family, FAK subfamily
Q14289	PTK2B	Protein-tyrosine kinase 2-beta	14	0.0470259	0.456243	0.998108	0.0283914	Protein kinase superfamily, Tyr protein kinase family, FAK subfamily
P16591	FER	Tyrosine-protein kinase Fer	11	0.0635004	0.127711	0.963662	0.0283914	Protein kinase superfamily, Tyr protein kinase family, Fes/fps subfamily
P07332	FES	Tyrosine-protein kinase Fes/Fps	31	-0.0562845	0.254288	0.975564	0.0283914	Protein kinase superfamily, Tyr protein kinase family, Fes/fps subfamily
P08069	IGF1R	Insulin-like growth factor 1 receptor	2	0.0877328	0.306802	0.987015	0.0283921	Protein kinase superfamily, Tyr protein kinase family, Insulin receptor subfamily
P23458	JAK1	Tyrosine-protein kinase JAK1	50	0.0158688	0.46751	0.998108	0.0283914	Protein kinase superfamily, Tyr protein kinase family, JAK subfamily
O60674	JAK2	Tyrosine-protein kinase JAK2	25	0.094535	0.011019	0.677103	0.0283914	Protein kinase superfamily, Tyr protein kinase family, JAK subfamily
P52333	JAK3	Tyrosine-protein kinase JAK3	23	0.0255866	0.373922	0.994449	0.0283914	Protein kinase superfamily, Tyr protein kinase family, JAK subfamily
P29597	TYK2	Non-receptor tyrosine-protein kinase TYK2	47	-0.0296599	0.332241	0.991704	0.0283914	Protein kinase superfamily, Tyr protein kinase family, JAK subfamily
P42685	FRK	Tyrosine-protein kinase FRK	8	0.0196992	0.607136	0.998108	0.0283914	Protein kinase superfamily, Tyr protein kinase family, SRC subfamily
P06241	FYN	Tyrosine-protein kinase Fyn	1	-0.00655625	0.973885	0.998761	0.0295799	Protein kinase superfamily, Tyr protein kinase family, SRC subfamily
P08631	HCK	Tyrosine-protein kinase HCK	59	0.0249226	0.649061	0.998108	0.0283914	Protein kinase superfamily, Tyr protein kinase family, SRC subfamily
P07948	LYN	Tyrosine-protein kinase Lyn	64	0.0786313	0.153771	0.973148	0.0283914	Protein kinase superfamily, Tyr protein kinase family, SRC subfamily
P12931	SRC	Proto-oncogene tyrosine-protein kinase Src	2	0.06977	0.381318	0.994449	0.0283914	Protein kinase superfamily, Tyr protein kinase family, SRC subfamily
P07947	YES1	Tyrosine-protein kinase Yes	3	0.0879443	0.264088	0.9765	0.0283914	Protein kinase superfamily, Tyr protein kinase family, SRC subfamily
P43405	SYK	Tyrosine-protein kinase SYK	53	0.0199252	0.736492	0.998108	0.0283914	Protein kinase superfamily, Tyr protein kinase family, SYK/ZAP-70 subfamily
Q06187	BTK	Tyrosine-protein kinase BTK	76	-1.69073	1.65185e-15	1.44867e-11	0.0283914	Protein kinase superfamily, Tyr protein kinase family, TEC subfamily
P42680	TEC	Tyrosine-protein kinase Tec	1	-0.696232	0.000194409	0.142081	0.0283914	Protein kinase superfamily, Tyr protein kinase family, TEC subfamily
O00764	PDXK	Pyridoxal kinase	6	0.0100084	0.801084	0.998761	0.0283914	Pyridoxine kinase family
P14618	PKM	Pyruvate kinase PKM	364	0.0785902	0.195406	0.973148	0.0283914	Pyruvate kinase family
P04183	TK1	Thymidine kinase, cytosolic	12	0.0514935	0.217589	0.973148	0.0283914	Thymidine kinase family
P23919	DTYMK	Thymidylate kinase	26	0.00039456	0.989213	0.999117	0.0283914	Thymidylate kinase family
Q8TE04	PANK1	Pantothenate kinase 1	4	0.029845	0.677038	0.998108	0.0283914	Type II pantothenate kinase family
Q9BZ23	PANK2	Pantothenate kinase 2, mitochondrial	4	0.0984126	0.0221482	0.746587	0.0283914	Type II pantothenate kinase family
Q9H999	PANK3	Pantothenate kinase 3	5	0.145215	0.0152589	0.721509	0.0283914	Type II pantothenate kinase family
Q9NVE7	PANK4	Pantothenate kinase 4	27	0.0117629	0.742753	0.998108	0.0283914	Type II pantothenate kinase family; Damage-control phosphatase family, Phosphopantetheine phosphatase II subfamily
Q9HA47	UCK1	Uridine-cytidine kinase 1	5	0.0585598	0.396257	0.998108	0.0283914	Uridine kinase family
Q9BZX2	UCK2	Uridine-cytidine kinase 2	7	0.108573	0.0242406	0.753755	0.0283914	Uridine kinase family
Q9NWZ5	UCKL1	Uridine-cytidine kinase-like 1	9	0.0959983	0.0804013	0.917908	0.0283914	Uridine kinase family
Q9NWW6	NMRK1	Nicotinamide riboside kinase 1	4	0.0178804	0.661868	0.998108	0.0283914	Uridine kinase family, NRK subfamily
P01023	A2M	Alpha-2-macroglobulin	3	0.139703	0.293005	0.980248	0.110568
Q9NRG9	AAAS	Aladin	23	-0.0514696	0.145725	0.973148	0.0283914
Q86V21	AACS	Acetoacetyl-CoA synthetase	16	0.0158931	0.630496	0.998108	0.0283914
Q6PD74	AAGAB	Alpha- and gamma-adaptin-binding protein p34	12	-0.0418072	0.20429	0.973148	0.0283914
Q9H7C9	AAMDC	Mth938 domain-containing protein	4	-0.0591537	0.165571	0.973148	0.0283914
Q13685	AAMP	Angio-associated migratory cell protein	14	0.0873223	0.117362	0.963662	0.0283914
Q9Y312	AAR2	Protein AAR2 homolog	19	0.0248178	0.533705	0.998108	0.0283914
P49588	AARS	Alanine--tRNA ligase, cytoplasmic	126	0.00867705	0.83646	0.998761	0.0283914
Q5JTZ9	AARS2	Alanine--tRNA ligase, mitochondrial	44	-0.0267703	0.357328	0.994449	0.0283914
Q9BTE6	AARSD1	Alanyl-tRNA editing protein Aarsd1	19	0.0702949	0.0708416	0.902305	0.0283914
Q4L235	AASDH	Beta-alanine-activating enzyme	2	-0.0137038	0.754314	0.998108	0.0283914
Q9NRN7	AASDHPPT	L-aminoadipate-semialdehyde dehydrogenase-phosphopantetheinyl transferase	13	0.0267085	0.629987	0.998108	0.0283914
Q9NY61	AATF	Protein AATF	31	-0.0551524	0.131349	0.964209	0.0283914
O95477	ABCA1	Phospholipid-transporting ATPase ABCA1	1	-0.480539	0.00622817	0.596017	0.0283944
Q8N139	ABCA6	ATP-binding cassette sub-family A member 6	2	-0.000920579	0.990536	0.999117	0.0284138
Q8IZY2	ABCA7	Phospholipid-transporting ATPase ABCA7	13	0.0599419	0.11907	0.963662	0.0283914
Q9NRK6	ABCB10	ATP-binding cassette sub-family B member 10, mitochondrial	17	-0.0113578	0.643751	0.998108	0.0283914
Q9NP58	ABCB6	ATP-binding cassette sub-family B member 6, mitochondrial	5	0.0734617	0.248127	0.975564	0.0283914
O75027	ABCB7	ATP-binding cassette sub-family B member 7, mitochondrial	22	0.022367	0.381491	0.994449	0.0283914
Q9NUT2	ABCB8	ATP-binding cassette sub-family B member 8, mitochondrial	8	-0.0363732	0.383578	0.994449	0.0283914
P33527	ABCC1	Multidrug resistance-associated protein 1	39	0.065944	0.0738956	0.905558	0.0283914
O15439	ABCC4	Multidrug resistance-associated protein 4	22	0.0270692	0.362034	0.994449	0.0283914
O15440	ABCC5	Multidrug resistance-associated protein 5	3	0.0857354	0.178389	0.973148	0.0283914
P33897	ABCD1	ATP-binding cassette sub-family D member 1	21	-0.0215869	0.593674	0.998108	0.0283914
P28288	ABCD3	ATP-binding cassette sub-family D member 3	41	-0.0222365	0.522972	0.998108	0.0283914
O14678	ABCD4	ATP-binding cassette sub-family D member 4	6	0.00478489	0.903402	0.998761	0.0284683
P61221	ABCE1	ATP-binding cassette sub-family E member 1	56	0.00509074	0.936452	0.998761	0.0283914
Q8NE71	ABCF1	ATP-binding cassette sub-family F member 1	61	0.0430383	0.282449	0.980248	0.0283914
Q9UG63	ABCF2	ATP-binding cassette sub-family F member 2	68	0.0404211	0.200116	0.973148	0.0283914
Q9NUQ8	ABCF3	ATP-binding cassette sub-family F member 3	37	0.024423	0.532658	0.998108	0.0283914
Q9NUJ1	ABHD10	Mycophenolic acid acyl-glucuronide esterase, mitochondrial	36	-0.00444123	0.876633	0.998761	0.0283914
Q8NFV4	ABHD11	Protein ABHD11	4	0.00694166	0.867923	0.998761	0.0283914
Q8N2K0	ABHD12	Lysophosphatidylserine lipase ABHD12	18	-0.0566475	0.229341	0.973148	0.0283914
Q7L211	ABHD13	Protein ABHD13	6	0.0373094	0.243546	0.975564	0.0283914
Q96IU4	ABHD14B	Protein ABHD14B	19	-0.0105286	0.861806	0.998761	0.0283914
Q6UXT9	ABHD15	Protein ABHD15	1	0.00309331	0.976936	0.998761	0.0283914
O95870	ABHD16A	Phosphatidylserine lipase ABHD16A	15	-0.0187041	0.500358	0.998108	0.0283914
Q96GS6	ABHD17A	Alpha/beta hydrolase domain-containing protein 17A	2	0.0392392	0.4528	0.998108	0.0283914
Q5VST6	ABHD17B	Alpha/beta hydrolase domain-containing protein 17B	5	0.00211853	0.960564	0.998761	0.0283914
Q8WU67	ABHD3	Phospholipase ABHD3	2	-0.227401	0.0383577	0.813682	0.0283914
Q8TB40	ABHD4	(Lyso)-N-acylphosphatidylethanolamine lipase	3	-0.0429328	0.394669	0.998108	0.0813175
Q8WTS1	ABHD5	1-acylglycerol-3-phosphate O-acyltransferase ABHD5	5	-0.00396049	0.95524	0.998761	0.0283914
Q9BV23	ABHD6	Monoacylglycerol lipase ABHD6	22	0.02211	0.594522	0.998108	0.0283914
Q8IZP0	ABI1	Abl interactor 1	15	-0.0103255	0.82037	0.998761	0.0283914
Q9P2A4	ABI3	ABI gene family member 3	1	-0.0467329	0.224801	0.973148	0.047097
Q9NX38	ABITRAM	Protein Abitram	3	0.0115366	0.84442	0.998761	0.0283914
Q12979	ABR	Active breakpoint cluster region-related protein	23	0.00971351	0.715054	0.998108	0.0283914
Q9P1F3	ABRACL	Costars family protein ABRACL	2	-0.0944317	0.261778	0.975564	1.37709
Q6UWZ7	ABRAXAS1	BRCA1-A complex subunit Abraxas 1	9	-0.055069	0.16263	0.973148	0.0283914
Q15018	ABRAXAS2	BRISC complex subunit Abraxas 2	16	-0.0478926	0.173055	0.973148	0.0283914
Q9ULW3	ABT1	Activator of basal transcription 1	15	-0.0191483	0.582262	0.998108	0.0283914
Q969K4	ABTB1	Ankyrin repeat and BTB/POZ domain-containing protein 1	1	0.113563	0.0461932	0.831105	1.80685
Q8N961	ABTB2	Ankyrin repeat and BTB/POZ domain-containing protein 2	7	0.0784061	0.0542912	0.860187	0.0283914
P09110	ACAA1	3-ketoacyl-CoA thiolase, peroxisomal	18	-0.0401507	0.240239	0.975564	0.0283914
P42765	ACAA2	3-ketoacyl-CoA thiolase, mitochondrial	70	-0.0029454	0.95974	0.998761	0.0283914
Q13085	ACACA	Acetyl-CoA carboxylase 1	120	0.0575507	0.0646706	0.897169	0.0283914
Q6JQN1	ACAD10	Acyl-CoA dehydrogenase family member 10	4	0.00966928	0.796141	0.998761	0.0283914
Q709F0	ACAD11	Acyl-CoA dehydrogenase family member 11	2	0.0968144	0.147038	0.973148	0.0323956
Q9UKU7	ACAD8	Isobutyryl-CoA dehydrogenase, mitochondrial	18	0.0109037	0.815654	0.998761	0.0283914
Q9H845	ACAD9	Acyl-CoA dehydrogenase family member 9, mitochondrial	36	0.0146004	0.52383	0.998108	0.0283914
P11310	ACADM	Medium-chain specific acyl-CoA dehydrogenase, mitochondrial	48	-0.00458099	0.89694	0.998761	0.0283914
P16219	ACADS	Short-chain specific acyl-CoA dehydrogenase, mitochondrial	14	-0.0419065	0.311514	0.988049	0.0283914
P45954	ACADSB	Short/branched chain specific acyl-CoA dehydrogenase, mitochondrial	29	-0.0428746	0.141417	0.973148	0.0283914
P49748	ACADVL	Very long-chain specific acyl-CoA dehydrogenase, mitochondrial	45	0.00558967	0.81102	0.998761	0.0283914
Q15027	ACAP1	Arf-GAP with coiled-coil, ANK repeat and PH domain-containing protein 1	22	0.0127792	0.617656	0.998108	0.0283914
Q15057	ACAP2	Arf-GAP with coiled-coil, ANK repeat and PH domain-containing protein 2	48	0.00221857	0.933253	0.998761	0.0283914
P24752	ACAT1	Acetyl-CoA acetyltransferase, mitochondrial	44	-0.028231	0.515202	0.998108	0.0283914
Q9BWD1	ACAT2	Acetyl-CoA acetyltransferase, cytosolic	40	0.079298	0.141347	0.973148	0.0283914
Q9H3P7	ACBD3	Golgi resident protein GCP60	30	0.00395452	0.944068	0.998761	0.0283914
Q5T8D3	ACBD5	Acyl-CoA-binding domain-containing protein 5	10	-0.0328863	0.522051	0.998108	0.0283914
Q9BR61	ACBD6	Acyl-CoA-binding domain-containing protein 6	9	0.0608169	0.26064	0.975564	0.0283914
Q96AP0	ACD	Adrenocortical dysplasia protein homolog	3	-0.0285782	0.670235	0.998108	0.0283914
Q9UKV3	ACIN1	Apoptotic chromatin condensation inducer in the nucleus	75	-0.0816561	0.0514923	0.845233	0.0283914
P53396	ACLY	ATP-citrate synthase	240	0.0307672	0.591895	0.998108	0.0283914
P21399	ACO1	Cytoplasmic aconitate hydratase	49	0.0413563	0.34399	0.993877	0.0283914
Q99798	ACO2	Aconitate hydratase, mitochondrial	102	0.00295665	0.957672	0.998761	0.0283914
Q9NPJ3	ACOT13	Acyl-coenzyme A thioesterase 13	10	0.0771936	0.560192	0.998108	0.0283914
P49753	ACOT2	Acyl-coenzyme A thioesterase 2, mitochondrial	44	-0.0109505	0.692574	0.998108	0.0283914
Q8N9L9	ACOT4	Peroxisomal succinyl-coenzyme A thioesterase	1	0.106907	0.32926	0.990819	0.176289
O00154	ACOT7	Cytosolic acyl coenzyme A thioester hydrolase	37	0.0458222	0.48203	0.998108	0.0283914
O14734	ACOT8	Acyl-coenzyme A thioesterase 8	11	0.0591753	0.145083	0.973148	0.0283914
Q9Y305	ACOT9	Acyl-coenzyme A thioesterase 9, mitochondrial	22	0.0137853	0.673423	0.998108	0.0283914
Q15067	ACOX1	Peroxisomal acyl-coenzyme A oxidase 1	26	-0.0331266	0.238736	0.975564	0.0283914
O15254	ACOX3	Peroxisomal acyl-coenzyme A oxidase 3	20	0.0377591	0.255886	0.975564	0.0283914
P24666	ACP1	Low molecular weight phosphotyrosine protein phosphatase	19	-0.0837279	0.169623	0.973148	0.0283914
P11117	ACP2	Lysosomal acid phosphatase	7	0.0480538	0.184666	0.973148	0.0283914
Q9NPH0	ACP6	Lysophosphatidic acid phosphatase type 6	5	0.00136298	0.983207	0.998761	0.0283914
P15309	ACPP	Prostatic acid phosphatase	13	-0.018758	0.533362	0.998108	0.0283914
Q96CM8	ACSF2	Medium-chain acyl-CoA ligase ACSF2, mitochondrial	26	-0.0203428	0.463445	0.998108	0.0283914
Q4G176	ACSF3	Malonate--CoA ligase ACSF3, mitochondrial	35	0.00571409	0.837004	0.998761	0.0283914
P33121	ACSL1	Long-chain-fatty-acid--CoA ligase 1	40	-0.00817166	0.80887	0.998761	0.0283914
O95573	ACSL3	Long-chain-fatty-acid--CoA ligase 3	57	-0.0137674	0.765178	0.998761	0.0283914
O60488	ACSL4	Long-chain-fatty-acid--CoA ligase 4	58	0.0317955	0.575311	0.998108	0.0283914
Q9ULC5	ACSL5	Long-chain-fatty-acid--CoA ligase 5	26	-0.00547215	0.827403	0.998761	0.0283914
Q53FZ2	ACSM3	Acyl-coenzyme A synthetase ACSM3, mitochondrial	1	0.18085	0.287481	0.980248	0.0289019
Q9NUB1	ACSS1	Acetyl-coenzyme A synthetase 2-like, mitochondrial	9	0.00237039	0.97152	0.998761	0.0283914
Q9NR19	ACSS2	Acetyl-coenzyme A synthetase, cytoplasmic	11	-0.0368235	0.23337	0.975014	0.0283914
Q562R1	ACTBL2	Beta-actin-like protein 2	6	-0.265587	0.0866731	0.923313	0.028673
P68032	ACTC1	Actin, alpha cardiac muscle 1	69	-0.0188735	0.567362	0.998108	0.0283914
O96019	ACTL6A	Actin-like protein 6A	29	0.00959706	0.800045	0.998761	0.0283914
Q9H568	ACTL8	Actin-like protein 8	2	0.061985	0.291962	0.980248	0.0283914
P12814	ACTN1	Alpha-actinin-1	22	-0.0219259	0.51228	0.998108	0.0283914
O43707	ACTN4	Alpha-actinin-4	106	0.000509663	0.991006	0.999117	0.0283914
Q9NZ32	ACTR10	Actin-related protein 10	15	0.00439653	0.900715	0.998761	0.0283914
P61163	ACTR1A	Alpha-centractin	23	0.00683247	0.909805	0.998761	0.0283914
P42025	ACTR1B	Beta-centractin	11	0.0692646	0.0531554	0.854273	0.0283914
P61160	ACTR2	Actin-related protein 2	99	-0.0148189	0.748247	0.998108	0.0283914
P61158	ACTR3	Actin-related protein 3	89	0.0134028	0.743788	0.998108	0.0283914
Q9P1U1	ACTR3B	Actin-related protein 3B	7	-0.0123312	0.793348	0.998761	0.0283914
Q9H9F9	ACTR5	Actin-related protein 5	19	-0.0784486	0.024323	0.753755	0.0283914
Q9GZN1	ACTR6	Actin-related protein 6	8	-0.0500519	0.281332	0.980248	0.0283914
Q9H981	ACTR8	Actin-related protein 8	27	-0.0162057	0.641501	0.998108	0.0283914
Q03154	ACY1	Aminoacylase-1	22	0.00632674	0.905676	0.998761	0.0283914
Q96HD9	ACY3	N-acyl-aromatic-L-amino acid amidohydrolase (carboxylate-forming)	3	0.0156214	0.801436	0.998761	0.0283914
P07311	ACYP1	Acylphosphatase-1	5	0.00564367	0.892647	0.998761	0.0283914
P14621	ACYP2	Acylphosphatase-2	2	0.0666351	0.216127	0.973148	0.0291082
P00813	ADA	Adenosine deaminase	21	0.00604782	0.875118	0.998761	0.0283914
Q9NZK5	ADA2	Adenosine deaminase 2	12	-0.0142909	0.706337	0.998108	0.0283914
Q6DHV7	ADAL	Adenosine deaminase-like protein	1	0.256966	0.119629	0.963662	0.0283914
O14672	ADAM10	Disintegrin and metalloproteinase domain-containing protein 10	16	0.0425423	0.193632	0.973148	0.0283914
P78536	ADAM17	Disintegrin and metalloproteinase domain-containing protein 17	19	0.0103715	0.75116	0.998108	0.0283914
Q9H013	ADAM19	Disintegrin and metalloproteinase domain-containing protein 19	10	-0.0122942	0.603325	0.998108	0.0283914
P78325	ADAM8	Disintegrin and metalloproteinase domain-containing protein 8	5	0.13273	0.0193772	0.73775	0.0283914
O75689	ADAP1	Arf-GAP with dual PH domain-containing protein 1	3	-0.0173755	0.696543	0.998108	0.0283914
P55265	ADAR	Double-stranded RNA-specific adenosine deaminase	97	-0.0309078	0.436536	0.998108	0.0283914
Q9BUB4	ADAT1	tRNA-specific adenosine deaminase 1	4	-0.0122891	0.854291	0.998761	0.0283914
Q7Z6V5	ADAT2	tRNA-specific adenosine deaminase 2	5	0.0259764	0.585592	0.998108	0.0283914
O60266	ADCY3	Adenylate cyclase type 3	3	-0.0725321	0.225561	0.973148	0.0379594
P51828	ADCY7	Adenylate cyclase type 7	7	0.0130817	0.714775	0.998108	0.0283914
P35611	ADD1	Alpha-adducin	21	0.00849873	0.843698	0.998761	0.0283914
Q9UEY8	ADD3	Gamma-adducin	13	0.0364613	0.385675	0.994449	0.0283914
Q8IZF4	ADGRG5	Adhesion G-protein coupled receptor G5	2	-0.130255	0.147279	0.973148	0.0283914
P11766	ADH5	Alcohol dehydrogenase class-3	29	0.0831312	0.175864	0.973148	0.0283914
Q9BV57	ADI1	1,2-dihydroxy-3-keto-5-methylthiopentene dioxygenase	33	-0.0411429	0.221713	0.973148	0.0283914
Q96A54	ADIPOR1	Adiponectin receptor protein 1	1	0.00561914	0.953967	0.998761	0.028463
Q86V24	ADIPOR2	Adiponectin receptor protein 2	1	0.0551105	0.187391	0.973148	0.0283914
Q15847	ADIRF	Adipogenesis regulatory factor	4	-0.0827386	0.586012	0.998108	0.0283914
Q9H2P0	ADNP	Activity-dependent neuroprotector homeobox protein	54	-0.0297349	0.362434	0.994449	0.0283914
Q6IQ32	ADNP2	Activity-dependent neuroprotector homeobox protein 2	11	0.00488899	0.962095	0.998761	0.0283914
Q96SZ5	ADO	2-aminoethanethiol dioxygenase	10	-0.0562979	0.20359	0.973148	0.0283914
Q9BRR6	ADPGK	ADP-dependent glucokinase	15	-0.0518805	0.107064	0.94943	0.0283914
P54922	ADPRH	[Protein ADP-ribosylarginine] hydrolase	22	0.0196613	0.443556	0.998108	0.0283914
Q9NX46	ADPRHL2	ADP-ribose glycohydrolase ARH3	8	0.050692	0.231358	0.973148	0.0283914
Q3LIE5	ADPRM	Manganese-dependent ADP-ribose/CDP-alcohol diphosphatase	1	-0.192313	0.102349	0.931784	0.300872
Q16186	ADRM1	Proteasomal ubiquitin receptor ADRM1	26	0.0680858	0.273538	0.980248	0.0283914
P30566	ADSL	Adenylosuccinate lyase	50	0.0193916	0.701267	0.998108	0.0283914
P30520	ADSS	Adenylosuccinate synthetase isozyme 2	52	0.0314394	0.520278	0.998108	0.0283914
Q8IUX7	AEBP1	Adipocyte enhancer-binding protein 1	6	-0.00808833	0.885643	0.998761	0.0283914
Q6ZN18	AEBP2	Zinc finger protein AEBP2	6	0.0148682	0.820459	0.998761	0.0283914
Q8WTP8	AEN	Apoptosis-enhancing nuclease	1	0.0450651	0.432624	0.998108	0.0728886
P55196	AFDN	Afadin	38	0.00898869	0.737644	0.998108	0.0283914
P51825	AFF1	AF4/FMR2 family member 1	7	-0.0813094	0.153071	0.973148	0.0283914
P51826	AFF3	AF4/FMR2 family member 3	3	-0.128674	0.0438519	0.830077	0.0283914
Q9UHB7	AFF4	AF4/FMR2 family member 4	19	-0.0701141	0.091092	0.923313	0.0283914
Q9Y4W6	AFG3L2	AFG3-like protein 2	67	-0.0284063	0.333917	0.991873	0.0283914
Q63HM1	AFMID	Kynurenine formamidase	2	0.0502069	0.302138	0.985315	0.0283914
Q6ULP2	AFTPH	Aftiphilin	42	0.0150526	0.726134	0.998108	0.0283914
P20933	AGA	N(4)-(beta-N-acetylglucosaminyl)-L-asparaginase	6	-0.0634464	0.241319	0.975564	0.0283914
Q99490	AGAP2	Arf-GAP with GTPase, ANK repeat and PH domain-containing protein 2	9	-0.0838356	0.105559	0.946575	0.0283914
P52594	AGFG1	Arf-GAP domain and FG repeat-containing protein 1	20	-0.00678496	0.833554	0.998761	0.0283914
O95081	AGFG2	Arf-GAP domain and FG repeat-containing protein 2	3	-0.0480929	0.487147	0.998108	0.0283914
Q8N302	AGGF1	Angiogenic factor with G patch and FHA domains 1	6	-0.0086433	0.838593	0.998761	0.0283914
Q53H12	AGK	Acylglycerol kinase, mitochondrial	34	-0.00096539	0.971227	0.998761	0.0283914
P35573	AGL	Glycogen debranching enzyme	72	0.0562989	0.18753	0.973148	0.0283914
Q9BSE5	AGMAT	Agmatinase, mitochondrial	1	0.108221	0.285953	0.980248	0.0285079
Q9UL18	AGO1	Protein argonaute-1	3	0.0116727	0.748022	0.998108	0.0283914
Q9UKV8	AGO2	Protein argonaute-2	27	0.0418046	0.226761	0.973148	0.0283914
Q9H9G7	AGO3	Protein argonaute-3	6	0.00949882	0.844018	0.998761	0.0283914
Q99943	AGPAT1	1-acyl-sn-glycerol-3-phosphate acyltransferase alpha	3	0.0231398	0.740657	0.998108	0.0283914
Q9NRZ7	AGPAT3	1-acyl-sn-glycerol-3-phosphate acyltransferase gamma	15	-0.00324438	0.941165	0.998761	0.0283914
Q9NUQ2	AGPAT5	1-acyl-sn-glycerol-3-phosphate acyltransferase epsilon	9	0.0443348	0.396584	0.998108	0.0283914
O00116	AGPS	Alkyldihydroxyacetonephosphate synthase, peroxisomal	30	-0.0233042	0.440255	0.998108	0.0283914
Q9UPW5	AGTPBP1	Cytosolic carboxypeptidase 1	21	-0.0110465	0.755136	0.998108	0.0283914
Q6RW13	AGTRAP	Type-1 angiotensin II receptor-associated protein	2	0.0918145	0.176909	0.973148	0.0283914
Q8WYP5	AHCTF1	Protein ELYS	82	-0.00790458	0.75787	0.998108	0.0283914
P23526	AHCY	Adenosylhomocysteinase	111	0.083124	0.24365	0.975564	0.0283914
O43865	AHCYL1	S-adenosylhomocysteine hydrolase-like protein 1	17	0.0141356	0.713927	0.998108	0.0283914
Q96HN2	AHCYL2	Adenosylhomocysteinase 3	3	-0.0111238	0.776376	0.998761	0.0283914
Q09666	AHNAK	Neuroblast differentiation-associated protein AHNAK	403	-0.0188721	0.835412	0.998761	0.0283914
P35869	AHR	Aryl hydrocarbon receptor	24	0.00171167	0.955395	0.998761	0.0283914
O95433	AHSA1	Activator of 90 kDa heat shock protein ATPase homolog 1	74	0.0495469	0.39625	0.998108	0.0283914
Q9GZX7	AICDA	Single-stranded DNA cytosine deaminase	11	0.0207055	0.766365	0.998761	0.0283914
Q96BJ3	AIDA	Axin interactor, dorsalization-associated protein	10	-0.0113352	0.762405	0.998761	0.0283914
O95831	AIFM1	Apoptosis-inducing factor 1, mitochondrial	40	-0.000163799	0.996363	0.999421	0.0283914
Q9BRQ8	AIFM2	Apoptosis-inducing factor 2	7	0.058341	0.247965	0.975564	0.0283914
Q9NVV5	AIG1	Androgen-induced gene 1 protein	1	0.0257417	0.924139	0.998761	1.32026
O14862	AIM2	Interferon-inducible protein AIM2	9	0.0220827	0.650202	0.998108	0.0283914
Q12904	AIMP1	Aminoacyl tRNA synthase complex-interacting multifunctional protein 1	39	-0.0162112	0.746227	0.998108	0.0283914
Q13155	AIMP2	Aminoacyl tRNA synthase complex-interacting multifunctional protein 2	30	0.030287	0.569936	0.998108	0.0283914
O00170	AIP	AH receptor-interacting protein	30	-0.0206933	0.72125	0.998108	0.0283914
Q92667	AKAP1	A-kinase anchor protein 1, mitochondrial	27	0.00750156	0.871294	0.998761	0.0283914
O43572	AKAP10	A-kinase anchor protein 10, mitochondrial	15	0.00530593	0.857674	0.998761	0.0283914
Q9UKA4	AKAP11	A-kinase anchor protein 11	44	0.0468988	0.129136	0.963662	0.0283914
Q02952	AKAP12	A-kinase anchor protein 12	2	-0.135908	0.266188	0.976736	0.0612648
Q12802	AKAP13	A-kinase anchor protein 13	87	0.00288367	0.935821	0.998761	0.0283914
Q02040	AKAP17A	A-kinase anchor protein 17A	25	-0.0258369	0.36274	0.994449	0.0283914
Q9Y2D5	AKAP2	A-kinase anchor protein 2	34	0.00222914	0.981931	0.998761	0.0283914
O43823	AKAP8	A-kinase anchor protein 8	23	-0.0873098	0.0223004	0.746587	0.0283914
Q9ULX6	AKAP8L	A-kinase anchor protein 8-like	15	-0.122516	0.009374	0.65246	0.0283914
Q99996	AKAP9	A-kinase anchor protein 9	97	-0.0523803	0.145639	0.973148	0.0283914
Q9H9L7	AKIRIN1	Akirin-1	1	-0.134947	0.0341558	0.796846	0.0284515
Q53H80	AKIRIN2	Akirin-2	4	-0.0501676	0.442292	0.998108	0.0283914
Q7Z591	AKNA	Microtubule organization protein AKNA	28	-0.0598175	0.25573	0.975564	0.0283914
P14550	AKR1A1	Aldo-keto reductase family 1 member A1	35	-0.0184246	0.781539	0.998761	0.0283914
P15121	AKR1B1	Aldo-keto reductase family 1 member B1	37	0.0742255	0.33818	0.991873	0.0283914
O60218	AKR1B10	Aldo-keto reductase family 1 member B10	1	-0.210875	0.293246	0.980248	0.0448568
P17516	AKR1C4	Aldo-keto reductase family 1 member C4	12	-0.171324	0.212795	0.973148	0.0285845
O43488	AKR7A2	Aflatoxin B1 aldehyde reductase member 2	18	0.0585608	0.0694091	0.90047	0.0283914
Q8NHP1	AKR7L	Aflatoxin B1 aldehyde reductase member 4	1	-0.221635	0.115792	0.958014	0.0925609
Q96B36	AKT1S1	Proline-rich AKT1 substrate 1	10	-0.0508974	0.534747	0.998108	0.0283914
P13716	ALAD	Delta-aminolevulinic acid dehydratase	6	0.0325029	0.500071	0.998108	0.0283914
P13196	ALAS1	5-aminolevulinate synthase, nonspecific, mitochondrial	12	0.115554	0.0281627	0.779138	0.0283914
CK_P02769	ALB	Serum albumin	178	-0.284889	0.188598	0.973148	0.0283914
Q13740	ALCAM	CD166 antigen	28	0.0409848	0.237128	0.975564	0.0283914
Q8IZ83	ALDH16A1	Aldehyde dehydrogenase family 16 member A1	29	0.00507885	0.930895	0.998761	0.0283914
P00352	ALDH1A1	Retinal dehydrogenase 1	2	-0.0808043	0.403432	0.998108	1.11123
P30837	ALDH1B1	Aldehyde dehydrogenase X, mitochondrial	26	-0.0395529	0.255342	0.975564	0.0283914
O75891	ALDH1L1	Cytosolic 10-formyltetrahydrofolate dehydrogenase	10	-0.0428311	0.32135	0.989233	0.0283914
Q3SY69	ALDH1L2	Mitochondrial 10-formyltetrahydrofolate dehydrogenase	2	0.0609968	0.203868	0.973148	0.17003
P05091	ALDH2	Aldehyde dehydrogenase, mitochondrial	4	-0.0541228	0.401845	0.998108	0.0283914
P51648	ALDH3A2	Aldehyde dehydrogenase family 3 member A2	15	-0.00791242	0.866676	0.998761	0.0283914
P30038	ALDH4A1	Delta-1-pyrroline-5-carboxylate dehydrogenase, mitochondrial	30	-0.003371	0.900968	0.998761	0.0283914
P51649	ALDH5A1	Succinate-semialdehyde dehydrogenase, mitochondrial	19	-0.00719017	0.828487	0.998761	0.0283914
Q02252	ALDH6A1	Methylmalonate-semialdehyde dehydrogenase [acylating], mitochondrial	35	-0.0174496	0.516599	0.998108	0.0283914
P49419	ALDH7A1	Alpha-aminoadipic semialdehyde dehydrogenase	35	-0.001239	0.970084	0.998761	0.0283914
Q9H2A2	ALDH8A1	2-aminomuconic semialdehyde dehydrogenase	1	-0.106479	0.566903	0.998108	0.0283914
P49189	ALDH9A1	4-trimethylaminobutyraldehyde dehydrogenase	35	0.0439643	0.392781	0.998108	0.0283914
P04075	ALDOA	Fructose-bisphosphate aldolase A	213	0.0256746	0.695717	0.998108	0.0283914
P09972	ALDOC	Fructose-bisphosphate aldolase C	42	0.0260163	0.565785	0.998108	0.0283914
Q9BT22	ALG1	Chitobiosyldiphosphodolichol beta-mannosyltransferase	12	0.0112068	0.747746	0.998108	0.0283914
Q5BKT4	ALG10	Dol-P-Glc:Glc(2)Man(9)GlcNAc(2)-PP-Dol alpha-1,2-glucosyltransferase	10	0.201675	0.0121284	0.677103	0.0283914
Q2TAA5	ALG11	GDP-Man:Man(3)GlcNAc(2)-PP-Dol alpha-1,2-mannosyltransferase	7	-0.0109485	0.823155	0.998761	0.0283914
Q9BV10	ALG12	Dol-P-Man:Man(7)GlcNAc(2)-PP-Dol alpha-1,6-mannosyltransferase	4	-0.0189156	0.628539	0.998108	0.0283914
Q9NP73	ALG13	Putative bifunctional UDP-N-acetylglucosamine transferase and deubiquitinase ALG13	7	-0.0100413	0.849489	0.998761	0.0283914
Q96F25	ALG14	UDP-N-acetylglucosamine transferase subunit ALG14 homolog	1	-0.12033	0.266734	0.976736	0.0283914
Q9H553	ALG2	Alpha-1,3/1,6-mannosyltransferase ALG2	19	0.101118	0.0173353	0.735506	0.0283914
Q92685	ALG3	Dol-P-Man:Man(5)GlcNAc(2)-PP-Dol alpha-1,3-mannosyltransferase	5	-0.0180841	0.734009	0.998108	0.0283914
Q9Y673	ALG5	Dolichyl-phosphate beta-glucosyltransferase	10	-0.0366312	0.439688	0.998108	0.0283914
Q9Y672	ALG6	Dolichyl pyrophosphate Man9GlcNAc2 alpha-1,3-glucosyltransferase	3	0.112516	0.266404	0.976736	0.0284705
Q9BVK2	ALG8	Probable dolichyl pyrophosphate Glc1Man9GlcNAc2 alpha-1,3-glucosyltransferase	8	-0.0473091	0.128456	0.963662	0.0283914
Q9H6U8	ALG9	Alpha-1,2-mannosyltransferase ALG9	6	-0.0984525	0.0845495	0.923313	0.0283914
Q13686	ALKBH1	Nucleic acid dioxygenase ALKBH1	10	-0.00324	0.911253	0.998761	0.0283914
Q6NS38	ALKBH2	DNA oxidative demethylase ALKBH2	5	0.0462285	0.471884	0.998108	0.0283914
Q9NXW9	ALKBH4	Alpha-ketoglutarate-dependent dioxygenase alkB homolog 4	5	0.0207883	0.737957	0.998108	0.0283914
Q6P6C2	ALKBH5	RNA demethylase ALKBH5	8	-0.0295466	0.559201	0.998108	0.0283914
Q9BT30	ALKBH7	Alpha-ketoglutarate-dependent dioxygenase alkB homolog 7, mitochondrial	2	-0.0257461	0.690066	0.998108	0.0283914
Q96BT7	ALKBH8	Alkylated DNA repair protein alkB homolog 8	8	0.0377261	0.418804	0.998108	0.0283914
Q8TCU4	ALMS1	Alstrom syndrome protein 1	16	0.0114934	0.824307	0.998761	0.0283914
P09917	ALOX5	Arachidonate 5-lipoxygenase	10	0.0521622	0.0936604	0.927372	0.0283914
P20292	ALOX5AP	Arachidonate 5-lipoxygenase-activating protein	2	-0.0135969	0.772345	0.998761	0.0283914
P05186	ALPL	Alkaline phosphatase, tissue-nonspecific isozyme	13	-0.0643449	0.216888	0.973148	0.0283914
Q96Q42	ALS2	Alsin	15	0.0359353	0.415115	0.998108	0.0283914
Q86V81	ALYREF	THO complex subunit 4	38	-0.0545076	0.295484	0.980627	0.0283914
Q9UHK6	AMACR	Alpha-methylacyl-CoA racemase	3	-0.00964157	0.893346	0.998761	0.0283914
Q9C0C7	AMBRA1	Activating molecule in BECN1-regulated autophagy protein 1	10	0.0230087	0.464688	0.998108	0.0283914
P17707	AMD1	S-adenosylmethionine decarboxylase proenzyme	3	0.261355	6.01585e-05	0.0751953	0.0283914
Q96NU7	AMDHD1	Probable imidazolonepropionase	4	-0.0581837	0.364104	0.994449	0.0283914
Q9Y303	AMDHD2	N-acetylglucosamine-6-phosphate deacetylase	5	0.103454	0.0485407	0.831105	0.0283914
Q9UKV5	AMFR	E3 ubiquitin-protein ligase AMFR	9	-0.0471605	0.309424	0.988049	0.0283914
Q9Y4X0	AMMECR1	AMME syndrome candidate gene 1 protein	2	-0.0688893	0.19132	0.973148	0.0283914
Q6DCA0	AMMECR1L	AMMECR1-like protein	1	-0.0256998	0.796765	0.998761	0.0294002
Q8IY63	AMOTL1	Angiomotin-like protein 1	2	0.0735105	0.209943	0.973148	0.0283914
Q01433	AMPD2	AMP deaminase 2	20	0.0286019	0.421292	0.998108	0.0283914
Q01432	AMPD3	AMP deaminase 3	21	0.00332461	0.921288	0.998761	0.0283914
Q86W34	AMZ2	Archaemetzincin-2	3	0.0623262	0.337725	0.991873	0.0283915
Q9H1A4	ANAPC1	Anaphase-promoting complex subunit 1	55	0.0674734	0.0411212	0.824824	0.0283914
Q9UM13	ANAPC10	Anaphase-promoting complex subunit 10	5	0.038387	0.358673	0.994449	0.0283914
Q9BS18	ANAPC13	Anaphase-promoting complex subunit 13	5	-0.0471111	0.643956	0.998108	0.0283914
Q96DE5	ANAPC16	Anaphase-promoting complex subunit 16	12	-0.121505	0.00953695	0.658575	0.0283914
Q9UJX6	ANAPC2	Anaphase-promoting complex subunit 2	14	0.00939564	0.70455	0.998108	0.0283914
Q9UJX5	ANAPC4	Anaphase-promoting complex subunit 4	18	0.0622513	0.126513	0.963662	0.0283914
Q9UJX4	ANAPC5	Anaphase-promoting complex subunit 5	30	0.0746446	0.0912799	0.923313	0.0283914
Q9UJX3	ANAPC7	Anaphase-promoting complex subunit 7	28	0.00146678	0.961197	0.998761	0.0283914
Q9UNK9	ANGEL1	Protein angel homolog 1	1	-0.0478353	0.509756	0.998108	0.0283923
Q5VTE6	ANGEL2	Protein angel homolog 2	11	0.00274485	0.931794	0.998761	0.0283914
Q8NI99	ANGPTL6	Angiopoietin-related protein 6	1	-0.10252	0.307264	0.987073	0.0283914
Q9NU02	ANKEF1	Ankyrin repeat and EF-hand domain-containing protein 1	1	-1.31903	0.166459	0.973148	0.0566913
Q9P2R3	ANKFY1	Rabankyrin-5	40	0.0448794	0.164752	0.973148	0.0283914
Q8IWZ3	ANKHD1	Ankyrin repeat and KH domain-containing protein 1	53	0.0202382	0.530168	0.998108	0.0283914
Q9P2G1	ANKIB1	Ankyrin repeat and IBR domain-containing protein 1	3	-0.0444839	0.25156	0.975564	0.0562062
Q8NAG6	ANKLE1	Ankyrin repeat and LEM domain-containing protein 1	4	0.0649344	0.204127	0.973148	0.0283914
Q86XL3	ANKLE2	Ankyrin repeat and LEM domain-containing protein 2	25	-0.0107452	0.682239	0.998108	0.0283914
Q8IV38	ANKMY2	Ankyrin repeat and MYND domain-containing protein 2	8	0.0560042	0.398294	0.998108	0.0283914
Q9H9E1	ANKRA2	Ankyrin repeat family A protein 2	1	-0.250936	0.00264178	0.463913	0.155144
Q9NXR5	ANKRD10	Ankyrin repeat domain-containing protein 10	3	-0.0426948	0.586113	0.998108	0.0283914
Q6UB99	ANKRD11	Ankyrin repeat domain-containing protein 11	10	-0.0174792	0.750557	0.998108	0.0283914
Q6UB98	ANKRD12	Ankyrin repeat domain-containing protein 12	21	-0.0395114	0.28034	0.980248	0.0283914
Q8IZ07	ANKRD13A	Ankyrin repeat domain-containing protein 13A	19	0.0134805	0.668112	0.998108	0.0283914
Q6ZTN6	ANKRD13D	Ankyrin repeat domain-containing protein 13D	5	0.080171	0.149985	0.973148	0.0283914
O75179	ANKRD17	Ankyrin repeat domain-containing protein 17	38	0.00899622	0.754998	0.998108	0.0283914
Q9UPS8	ANKRD26	Ankyrin repeat domain-containing protein 26	2	0.0661756	0.524472	0.998108	1.02132
Q96NW4	ANKRD27	Ankyrin repeat domain-containing protein 27	16	-0.01947	0.56737	0.998108	0.0283914
O15084	ANKRD28	Serine/threonine-protein phosphatase 6 regulatory ankyrin repeat subunit A	29	0.000471471	0.985128	0.998761	0.0283914
A6NCL7	ANKRD33B	Ankyrin repeat domain-containing protein 33B	2	-0.0205368	0.817263	0.998761	0.0283914
A6QL64	ANKRD36	Ankyrin repeat domain-containing protein 36A	3	-0.163473	0.215789	0.973148	0.340417
Q53RE8	ANKRD39	Ankyrin repeat domain-containing protein 39	4	0.0185222	0.657599	0.998108	0.0283914
Q6AI12	ANKRD40	Ankyrin repeat domain-containing protein 40	3	-0.106076	0.0514342	0.845233	0.0283914
Q8N8A2	ANKRD44	Serine/threonine-protein phosphatase 6 regulatory ankyrin repeat subunit B	40	0.00240364	0.93615	0.998761	0.0283914
Q86W74	ANKRD46	Ankyrin repeat domain-containing protein 46	2	-0.00763204	0.910897	0.998761	0.0283914
Q8NB46	ANKRD52	Serine/threonine-protein phosphatase 6 regulatory ankyrin repeat subunit C	23	0.0548412	0.109742	0.94943	0.0283914
Q6NXT1	ANKRD54	Ankyrin repeat domain-containing protein 54	8	-0.169775	0.000330981	0.223285	0.0283914
Q92625	ANKS1A	Ankyrin repeat and SAM domain-containing protein 1A	26	0.024539	0.415798	0.998108	0.0283914
Q9H8Y5	ANKZF1	Ankyrin repeat and zinc finger domain-containing protein 1	21	-0.00711848	0.814819	0.998761	0.0283914
Q9NQW6	ANLN	Anillin	34	-0.0270177	0.332894	0.991704	0.0283914
Q9NW15	ANO10	Anoctamin-10	2	-0.0950513	0.350651	0.994449	0.028422
Q4KMQ2	ANO6	Anoctamin-6	9	0.0369634	0.427072	0.998108	0.0283914
P39687	ANP32A	Acidic leucine-rich nuclear phosphoprotein 32 family member A	49	-0.049914	0.417688	0.998108	0.0283914
Q92688	ANP32B	Acidic leucine-rich nuclear phosphoprotein 32 family member B	35	-0.0341156	0.415907	0.998108	0.0283914
Q9BTT0	ANP32E	Acidic leucine-rich nuclear phosphoprotein 32 family member E	35	-0.0763923	0.162709	0.973148	0.0283914
P15144	ANPEP	Aminopeptidase N	6	0.000855522	0.984407	0.998761	0.0283914
P58335	ANTXR2	Anthrax toxin receptor 2	7	0.00282827	0.920197	0.998761	0.0283914
P50995	ANXA11	Annexin A11	29	0.0538567	0.13352	0.969347	0.0283914
P07355	ANXA2	Annexin A2	84	0.0262676	0.717611	0.998108	0.0283914
P09525	ANXA4	Annexin A4	9	0.0384742	0.335586	0.991873	0.0283914
P08758	ANXA5	Annexin A5	82	0.00270853	0.907096	0.998761	0.0283914
P08133	ANXA6	Annexin A6	100	-0.011583	0.780694	0.998761	0.0283914
P20073	ANXA7	Annexin A7	29	0.0434552	0.300889	0.98524	0.0283914
Q63HQ0	AP1AR	AP-1 complex-associated regulatory protein	4	-0.0186176	0.884903	0.998761	0.0283914
Q10567	AP1B1	AP-1 complex subunit beta-1	62	-0.00191597	0.96994	0.998761	0.0283914
O43747	AP1G1	AP-1 complex subunit gamma-1	61	0.0487261	0.148499	0.973148	0.0283914
O75843	AP1G2	AP-1 complex subunit gamma-like 2	30	0.0641305	0.102501	0.931784	0.0283914
Q9BXS5	AP1M1	AP-1 complex subunit mu-1	39	0.0456417	0.480443	0.998108	0.0283914
P61966	AP1S1	AP-1 complex subunit sigma-1A	6	0.0974762	0.136755	0.973148	0.0283914
P56377	AP1S2	AP-1 complex subunit sigma-2	3	-0.0235653	0.638528	0.998108	0.0283914
Q96PC3	AP1S3	AP-1 complex subunit sigma-3	3	0.107995	0.112375	0.950853	0.128443
O95782	AP2A1	AP-2 complex subunit alpha-1	92	0.026941	0.558752	0.998108	0.0283914
O94973	AP2A2	AP-2 complex subunit alpha-2	36	0.0412822	0.405551	0.998108	0.0283914
P63010	AP2B1	AP-2 complex subunit beta	50	0.0118199	0.740929	0.998108	0.0283914
Q96CW1	AP2M1	AP-2 complex subunit mu	44	0.0654402	0.285199	0.980248	0.0283914
P53680	AP2S1	AP-2 complex subunit sigma	19	0.0919914	0.0786951	0.912346	0.0283914
O00203	AP3B1	AP-3 complex subunit beta-1	68	0.0307303	0.257907	0.975564	0.0283914
O14617	AP3D1	AP-3 complex subunit delta-1	55	-0.00239465	0.933174	0.998761	0.0283914
Q9Y2T2	AP3M1	AP-3 complex subunit mu-1	19	0.0433587	0.490644	0.998108	0.0283914
P53677	AP3M2	AP-3 complex subunit mu-2	10	0.0312137	0.429682	0.998108	0.0283914
Q92572	AP3S1	AP-3 complex subunit sigma-1	9	0.00839828	0.852559	0.998761	0.0283914
Q9Y6B7	AP4B1	AP-4 complex subunit beta-1	18	0.0365057	0.382743	0.994449	0.0283914
Q9UPM8	AP4E1	AP-4 complex subunit epsilon-1	30	0.0394042	0.130142	0.963662	0.0283914
O00189	AP4M1	AP-4 complex subunit mu-1	9	0.0308025	0.306445	0.987015	0.0283914
Q9Y587	AP4S1	AP-4 complex subunit sigma-1	5	0.0770809	0.0897718	0.923313	0.0283914
Q2VPB7	AP5B1	AP-5 complex subunit beta-1	8	0.00300217	0.941291	0.998761	0.0283914
Q9H0R1	AP5M1	AP-5 complex subunit mu-1	7	0.0886618	0.171647	0.973148	0.0283914
Q9NUS5	AP5S1	AP-5 complex subunit sigma-1	3	0.0391533	0.186751	0.973148	0.0283914
O43299	AP5Z1	AP-5 complex subunit zeta-1	12	0.0638747	0.193473	0.973148	0.0283914
O14727	APAF1	Apoptotic protease-activating factor 1	36	0.0172254	0.594638	0.998108	0.0283914
O96018	APBA3	Amyloid-beta A4 precursor protein-binding family A member 3	1	0.000922229	0.990213	0.999117	0.0283914
O00213	APBB1	Amyloid-beta A4 precursor protein-binding family B member 1	10	0.0140859	0.742366	0.998108	0.0283914
Q7Z5R6	APBB1IP	Amyloid beta A4 precursor protein-binding family B member 1-interacting protein	30	0.00620588	0.855982	0.998761	0.0283914
P25054	APC	Adenomatous polyposis coli protein	24	-0.00417111	0.910945	0.998761	0.0283914
P13798	APEH	Acylamino-acid-releasing enzyme	49	0.0580857	0.311473	0.988049	0.0283914
P27695	APEX1	DNA-(apurinic or apyrimidinic site) lyase	47	-0.029548	0.566606	0.998108	0.0283914
Q9UBZ4	APEX2	DNA-(apurinic or apyrimidinic site) lyase 2	2	0.039875	0.275116	0.980248	0.0288863
Q96BI3	APH1A	Gamma-secretase subunit APH-1A	2	0.0284116	0.771395	0.998761	0.0283914
Q8WW43	APH1B	Gamma-secretase subunit APH-1B	2	0.0473461	0.319589	0.988185	0.0413904
Q9BZZ5	API5	Apoptosis inhibitor 5	63	-0.0201971	0.669657	0.998108	0.0283914
Q96GX9	APIP	Methylthioribulose-1-phosphate dehydratase	16	0.0232132	0.746259	0.998108	0.0283914
Q8IW19	APLF	Aprataxin and PNK-like factor	2	-0.0847162	0.185074	0.973148	0.272215
Q06481	APLP2	Amyloid-like protein 2	2	-0.0129345	0.876702	0.998761	0.0283914
Q9HDC9	APMAP	Adipocyte plasma membrane-associated protein	23	0.00209234	0.948618	0.998761	0.0283914
P04114	APOB	Apolipoprotein B-100	2	0.163994	0.184287	0.973148	0.0283914
Q9UH17	APOBEC3B	DNA dC->dU-editing enzyme APOBEC-3B	1	-0.0975179	0.424095	0.998108	0.0283914
Q9NRW3	APOBEC3C	DNA dC->dU-editing enzyme APOBEC-3C	11	-0.0121249	0.734406	0.998108	0.0283914
Q9HC16	APOBEC3G	DNA dC->dU-editing enzyme APOBEC-3G	8	-0.000209725	0.993776	0.999117	0.0283914
P02654	APOC1	Apolipoprotein C-I	1	-0.172388	0.14743	0.973148	0.0908408
P02655	APOC2	Apolipoprotein C-II	1	0.0540401	0.727366	0.998108	0.0645058
P02656	APOC3	Apolipoprotein C-III	1	-0.291867	0.0758775	0.905558	0.0283914
O14791	APOL1	Apolipoprotein L1	1	-0.0496534	0.62935	0.998108	0.0283914
Q9BQE5	APOL2	Apolipoprotein L2	15	-0.0351151	0.370516	0.994449	0.0283914
Q9BUR5	APOO	MICOS complex subunit MIC26	4	0.0347775	0.361367	0.994449	0.0283914
Q6UXV4	APOOL	MICOS complex subunit MIC27	12	-0.0336959	0.158209	0.973148	0.0283914
Q96IL0	APOPT1	Apoptogenic protein 1, mitochondrial	1	-0.110651	0.149473	0.973148	0.029572
Q92624	APPBP2	Amyloid protein-binding protein 2	6	0.0162934	0.729984	0.998108	0.0283914
Q9UKG1	APPL1	DCC-interacting protein 13-alpha	29	0.0349593	0.314606	0.988181	0.0283914
P07741	APRT	Adenine phosphoribosyltransferase	28	-0.0227201	0.626089	0.998108	0.0283914
Q7Z2E3	APTX	Aprataxin	12	0.0233407	0.481689	0.998108	0.0283914
O60306	AQR	RNA helicase aquarius	59	-0.0138427	0.749067	0.998108	0.0283914
Q96P48	ARAP1	Arf-GAP with Rho-GAP domain, ANK repeat and PH domain-containing protein 1	54	0.0185976	0.481422	0.998108	0.0283914
Q8WZ64	ARAP2	Arf-GAP with Rho-GAP domain, ANK repeat and PH domain-containing protein 2	18	-0.00147219	0.975669	0.998761	0.0283914
P48444	ARCN1	Coatomer subunit delta	51	0.0124473	0.844904	0.998761	0.0283914
O15033	AREL1	Apoptosis-resistant E3 ubiquitin protein ligase 1	5	0.0402679	0.353257	0.994449	0.0283914
P84077	ARF1	ADP-ribosylation factor 1	13	0.248887	6.85932e-05	0.0751953	0.0283914
P18085	ARF4	ADP-ribosylation factor 4	16	0.0139971	0.765431	0.998761	0.0283914
P84085	ARF5	ADP-ribosylation factor 5	17	0.0128258	0.845391	0.998761	0.0283914
P62330	ARF6	ADP-ribosylation factor 6	14	0.104175	0.264947	0.976736	0.0283914
Q8N6T3	ARFGAP1	ADP-ribosylation factor GTPase-activating protein 1	18	-0.0371528	0.370186	0.994449	0.0283914
Q8N6H7	ARFGAP2	ADP-ribosylation factor GTPase-activating protein 2	22	0.0255416	0.404713	0.998108	0.0283914
Q9NP61	ARFGAP3	ADP-ribosylation factor GTPase-activating protein 3	15	0.0516455	0.198965	0.973148	0.0283914
Q9Y6D6	ARFGEF1	Brefeldin A-inhibited guanine nucleotide-exchange protein 1	43	0.0557159	0.0520038	0.845233	0.0283914
Q9Y6D5	ARFGEF2	Brefeldin A-inhibited guanine nucleotide-exchange protein 2	52	0.00886773	0.743486	0.998108	0.0283914
P53367	ARFIP1	Arfaptin-1	17	0.00308979	0.957568	0.998761	0.0283914
P53365	ARFIP2	Arfaptin-2	10	0.0063797	0.889087	0.998761	0.0283914
Q13795	ARFRP1	ADP-ribosylation factor-related protein 1	5	0.0659173	0.0827376	0.921994	0.0283914
Q9NWB6	ARGLU1	Arginine and glutamate-rich protein 1	14	-0.0808196	0.29034	0.980248	0.1669
Q07960	ARHGAP1	Rho GTPase-activating protein 1	38	0.00935407	0.854759	0.998761	0.0283914
A1A4S6	ARHGAP10	Rho GTPase-activating protein 10	2	-0.0117058	0.782308	0.998761	0.0283914
Q6P4F7	ARHGAP11A	Rho GTPase-activating protein 11A	19	0.0672195	0.0571215	0.869892	0.0283914
Q8IWW6	ARHGAP12	Rho GTPase-activating protein 12	12	0.00772411	0.813867	0.998761	0.0283914
Q53QZ3	ARHGAP15	Rho GTPase-activating protein 15	23	0.00221445	0.963535	0.998761	0.0283914
Q68EM7	ARHGAP17	Rho GTPase-activating protein 17	67	0.0329784	0.447764	0.998108	0.0283914
Q8N392	ARHGAP18	Rho GTPase-activating protein 18	18	0.0129727	0.784654	0.998761	0.0283914
Q14CB8	ARHGAP19	Rho GTPase-activating protein 19	14	-0.0739675	0.0611004	0.886129	0.0283914
Q8N264	ARHGAP24	Rho GTPase-activating protein 24	36	0.026282	0.417404	0.998108	0.0283914
P42331	ARHGAP25	Rho GTPase-activating protein 25	90	-0.00517648	0.889581	0.998761	0.0283914
Q6ZUM4	ARHGAP27	Rho GTPase-activating protein 27	13	0.0363184	0.307965	0.987906	0.0283914
Q7Z6I6	ARHGAP30	Rho GTPase-activating protein 30	28	-0.0122511	0.712801	0.998108	0.0283914
Q2M1Z3	ARHGAP31	Rho GTPase-activating protein 31	19	0.0443464	0.249846	0.975564	0.0283914
A7KAX9	ARHGAP32	Rho GTPase-activating protein 32	1	0.0825826	0.357394	0.994449	1.61033
Q9NRY4	ARHGAP35	Rho GTPase-activating protein 35	43	-0.00631144	0.845443	0.998761	0.0283914
P98171	ARHGAP4	Rho GTPase-activating protein 4	40	-0.0256069	0.440056	0.998108	0.0283914
Q17R89	ARHGAP44	Rho GTPase-activating protein 44	5	0.0145655	0.660738	0.998108	0.0283914
Q92619	ARHGAP45	Rho GTPase-activating protein 45	53	-0.0184242	0.530982	0.998108	0.0283914
Q13017	ARHGAP5	Rho GTPase-activating protein 5	24	0.000357123	0.988895	0.999117	0.0283914
Q9BRR9	ARHGAP9	Rho GTPase-activating protein 9	7	-0.0188766	0.757627	0.998108	0.0283914
P52565	ARHGDIA	Rho GDP-dissociation inhibitor 1	25	0.073455	0.526546	0.998108	0.0283914
P52566	ARHGDIB	Rho GDP-dissociation inhibitor 2	75	0.0164004	0.801558	0.998761	0.0283914
Q92888	ARHGEF1	Rho guanine nucleotide exchange factor 1	43	0.0245997	0.461679	0.998108	0.0283914
O15085	ARHGEF11	Rho guanine nucleotide exchange factor 11	11	-0.0225396	0.631682	0.998108	0.0283914
Q9NZN5	ARHGEF12	Rho guanine nucleotide exchange factor 12	7	-0.00616997	0.894194	0.998761	0.0283914
Q6ZSZ5	ARHGEF18	Rho guanine nucleotide exchange factor 18	16	-0.0144958	0.587068	0.998108	0.0283914
Q92974	ARHGEF2	Rho guanine nucleotide exchange factor 2	67	-0.0273143	0.356505	0.994449	0.0283914
Q9NR81	ARHGEF3	Rho guanine nucleotide exchange factor 3	7	0.0094288	0.892558	0.998761	0.0283914
Q8N4T4	ARHGEF39	Rho guanine nucleotide exchange factor 39	1	-0.0673448	0.467184	0.998108	0.0288471
Q15052	ARHGEF6	Rho guanine nucleotide exchange factor 6	11	-0.010531	0.833719	0.998761	0.0283914
Q14155	ARHGEF7	Rho guanine nucleotide exchange factor 7	42	0.0417976	0.289637	0.980248	0.0283914
O14497	ARID1A	AT-rich interactive domain-containing protein 1A	42	-0.0390264	0.237099	0.975564	0.0283914
Q8NFD5	ARID1B	AT-rich interactive domain-containing protein 1B	19	0.000307985	0.992455	0.999117	0.0283914
Q68CP9	ARID2	AT-rich interactive domain-containing protein 2	42	-0.0011259	0.97493	0.998761	0.0283914
Q99856	ARID3A	AT-rich interactive domain-containing protein 3A	16	-0.0203938	0.582799	0.998108	0.0283914
Q8IVW6	ARID3B	AT-rich interactive domain-containing protein 3B	18	-0.00621067	0.821928	0.998761	0.0283914
P29374	ARID4A	AT-rich interactive domain-containing protein 4A	22	-0.0267856	0.566492	0.998108	0.0283914
Q4LE39	ARID4B	AT-rich interactive domain-containing protein 4B	10	-0.0231456	0.615517	0.998108	0.0283914
Q14865	ARID5B	AT-rich interactive domain-containing protein 5B	15	0.0467018	0.266333	0.976736	0.0283914
Q9Y4X5	ARIH1	E3 ubiquitin-protein ligase ARIH1	19	0.0237192	0.602495	0.998108	0.0283914
O95376	ARIH2	E3 ubiquitin-protein ligase ARIH2	28	0.00689416	0.83435	0.998761	0.0283914
P40616	ARL1	ADP-ribosylation factor-like protein 1	14	0.0854009	0.21386	0.973148	0.0283914
Q969Q4	ARL11	ADP-ribosylation factor-like protein 11	2	0.0130636	0.769597	0.998761	0.0283914
Q3SXY8	ARL13B	ADP-ribosylation factor-like protein 13B	3	0.0547384	0.371035	0.994449	0.0283914
Q8N8R7	ARL14EP	ARL14 effector protein	10	0.0267788	0.456276	0.998108	0.0283914
Q9NXU5	ARL15	ADP-ribosylation factor-like protein 15	2	-0.118922	0.0100286	0.662829	0.0283914
P36404	ARL2	ADP-ribosylation factor-like protein 2	14	0.0499988	0.21267	0.973148	0.0283914
Q9Y2Y0	ARL2BP	ADP-ribosylation factor-like protein 2-binding protein	6	-0.0559781	0.182776	0.973148	0.0283914
P36405	ARL3	ADP-ribosylation factor-like protein 3	24	-0.0324938	0.445759	0.998108	0.0283914
Q9Y689	ARL5A	ADP-ribosylation factor-like protein 5A	3	0.0440389	0.380303	0.994449	0.0284302
Q96KC2	ARL5B	ADP-ribosylation factor-like protein 5B	3	-0.0108575	0.895203	0.998761	0.0283914
Q9H0F7	ARL6	ADP-ribosylation factor-like protein 6	7	0.0416772	0.460026	0.998108	0.0283914
Q15041	ARL6IP1	ADP-ribosylation factor-like protein 6-interacting protein 1	7	-0.0123896	0.842127	0.998761	0.0283914
Q66PJ3	ARL6IP4	ADP-ribosylation factor-like protein 6-interacting protein 4	6	0.0225217	0.735163	0.998108	0.0283914
O75915	ARL6IP5	PRA1 family protein 3	15	-0.0867269	0.0414044	0.824824	0.0283914
Q8N6S5	ARL6IP6	ADP-ribosylation factor-like protein 6-interacting protein 6	1	-0.00590773	0.96335	0.998761	0.0291731
Q96BM9	ARL8A	ADP-ribosylation factor-like protein 8A	5	-0.0138002	0.826494	0.998761	0.0283914
Q9NVJ2	ARL8B	ADP-ribosylation factor-like protein 8B	6	0.0465305	0.385673	0.994449	0.0283914
Q9NVT9	ARMC1	Armadillo repeat-containing protein 1	23	-0.00596277	0.883209	0.998761	0.0283914
Q8N2F6	ARMC10	Armadillo repeat-containing protein 10	14	-0.008845	0.866036	0.998761	0.0283914
Q96C12	ARMC5	Armadillo repeat-containing protein 5	5	0.0315231	0.418407	0.998108	0.0283914
Q6NXE6	ARMC6	Armadillo repeat-containing protein 6	18	0.0097691	0.710424	0.998108	0.0283914
Q9H6L4	ARMC7	Armadillo repeat-containing protein 7	1	0.0999177	0.331192	0.991704	0.0283914
Q8IUR7	ARMC8	Armadillo repeat-containing protein 8	39	0.0230311	0.484732	0.998108	0.0283914
Q7L311	ARMCX2	Armadillo repeat-containing X-linked protein 2	8	0.00445149	0.923073	0.998761	0.0283914
Q9UH62	ARMCX3	Armadillo repeat-containing X-linked protein 3	16	0.0801266	0.0705774	0.902305	0.0283914
Q6P1M9	ARMCX5	Armadillo repeat-containing X-linked protein 5	2	0.0926928	0.208501	0.973148	0.0283914
Q5T2E6	ARMH3	Armadillo-like helical domain-containing protein 3	24	0.041917	0.17096	0.973148	0.0283914
Q9H993	ARMT1	Damage-control phosphatase ARMT1	18	0.00383212	0.931253	0.998761	0.0283914
P27540	ARNT	Aryl hydrocarbon receptor nuclear translocator	10	-0.0034485	0.942755	0.998761	0.0283914
O00327	ARNTL	Aryl hydrocarbon receptor nuclear translocator-like protein 1	2	1.74848e-05	0.999797	0.999911	0.028512
Q92747	ARPC1A	Actin-related protein 2/3 complex subunit 1A	30	0.134744	0.108146	0.94943	0.0283914
O15143	ARPC1B	Actin-related protein 2/3 complex subunit 1B	64	0.0281688	0.69546	0.998108	0.0283914
O15144	ARPC2	Actin-related protein 2/3 complex subunit 2	81	0.0425375	0.517762	0.998108	0.0283914
O15145	ARPC3	Actin-related protein 2/3 complex subunit 3	27	0.0200668	0.666486	0.998108	0.0283914
P59998	ARPC4	Actin-related protein 2/3 complex subunit 4	80	0.0830992	0.218498	0.973148	0.0283914
O15511	ARPC5	Actin-related protein 2/3 complex subunit 5	43	-0.0175442	0.792675	0.998761	0.0283914
Q9BPX5	ARPC5L	Actin-related protein 2/3 complex subunit 5-like protein	6	-0.0082513	0.802951	0.998761	0.0283914
P56211	ARPP19	cAMP-regulated phosphoprotein 19	5	-0.00396852	0.9694	0.998761	0.0310025
P32121	ARRB2	Beta-arrestin-2	11	0.00940463	0.771931	0.998761	0.0283914
Q8N5I2	ARRDC1	Arrestin domain-containing protein 1	3	0.0196503	0.682662	0.998108	0.0284224
P15289	ARSA	Arylsulfatase A	1	0.077597	0.179616	0.973148	0.0721406
P15848	ARSB	Arylsulfatase B	10	-0.0485771	0.0902941	0.923313	0.0283914
Q6UWY0	ARSK	Arylsulfatase K	3	-0.139221	0.162156	0.973148	0.0283957
Q9H2C2	ARV1	Protein ARV1	4	-0.07524	0.102349	0.931784	0.029845
Q9HBK9	AS3MT	Arsenite methyltransferase	9	0.0209716	0.574919	0.998108	0.0283914
Q13510	ASAH1	Acid ceramidase	16	-0.0134748	0.640209	0.998108	0.0283914
Q9ULH1	ASAP1	Arf-GAP with SH3 domain, ANK repeat and PH domain-containing protein 1	13	0.00785101	0.848891	0.998761	0.0283914
Q9Y576	ASB1	Ankyrin repeat and SOCS box protein 1	3	-0.0331355	0.459812	0.998108	0.0283914
Q96Q27	ASB2	Ankyrin repeat and SOCS box protein 2	2	0.248166	0.0169879	0.735506	0.0283914
Q9NWX5	ASB6	Ankyrin repeat and SOCS box protein 6	4	0.0651175	0.287953	0.980248	0.0283914
Q8N9N2	ASCC1	Activating signal cointegrator 1 complex subunit 1	5	0.0702907	0.232793	0.974508	0.0300425
Q9H1I8	ASCC2	Activating signal cointegrator 1 complex subunit 2	11	0.00463723	0.906608	0.998761	0.0283914
Q8N3C0	ASCC3	Activating signal cointegrator 1 complex subunit 3	57	-0.0510812	0.186834	0.973148	0.0283914
L0R819	ASDURF	ASNSD1 upstream open reading frame protein	8	-0.0446759	0.661927	0.998108	0.0283914
Q9Y294	ASF1A	Histone chaperone ASF1A	5	-0.0476232	0.578423	0.998108	0.0283914
Q9NVP2	ASF1B	Histone chaperone ASF1B	8	0.0300116	0.440726	0.998108	0.0283914
P07307	ASGR2	Asialoglycoprotein receptor 2	1	0.0136856	0.796373	0.998761	1.4129
Q9NR48	ASH1L	Histone-lysine N-methyltransferase ASH1L	4	-0.0127753	0.864492	0.998761	0.0283919
Q9UBL3	ASH2L	Set1/Ash2 histone methyltransferase complex subunit ASH2	31	-0.0288842	0.22625	0.973148	0.0283914
P04424	ASL	Argininosuccinate lyase	15	0.0419415	0.102767	0.932026	0.0283914
P46597	ASMT	Acetylserotonin O-methyltransferase	5	0.0396784	0.445525	0.998108	0.0283966
O95671	ASMTL	Probable bifunctional dTTP/UTP pyrophosphatase/methyltransferase protein	83	-0.0115535	0.756522	0.998108	0.0283914
O43681	ASNA1	ATPase ASNA1	32	0.00789747	0.859252	0.998761	0.0283914
P08243	ASNS	Asparagine synthetase [glutamine-hydrolyzing]	38	0.101834	0.00647608	0.596017	0.0283914
Q9NWL6	ASNSD1	Asparagine synthetase domain-containing protein 1	4	0.0605569	0.137252	0.973148	0.0283914
Q12797	ASPH	Aspartyl/asparaginyl beta-hydroxylase	14	-0.0563723	0.282288	0.980248	0.0283914
Q6ICH7	ASPHD2	Aspartate beta-hydroxylase domain-containing protein 2	8	-0.0686425	0.0417447	0.824824	0.0283914
Q8IZT6	ASPM	Abnormal spindle-like microcephaly-associated protein	51	-0.034781	0.206949	0.973148	0.0283914
Q9BZE9	ASPSCR1	Tether containing UBX domain for GLUT4	10	0.0114606	0.813429	0.998761	0.0283914
Q7L266	ASRGL1	Isoaspartyl peptidase/L-asparaginase	3	0.0402122	0.516874	0.998108	0.0283914
P00966	ASS1	Argininosuccinate synthase	5	-0.124762	0.122113	0.963662	0.0283914
Q2TB18	ASTE1	Protein asteroid homolog 1	8	-0.0331056	0.384068	0.994449	0.0283914
Q8IXJ9	ASXL1	Putative Polycomb group protein ASXL1	5	-0.0129748	0.668532	0.998108	0.0283914
Q76L83	ASXL2	Putative Polycomb group protein ASXL2	2	-0.104868	0.17684	0.973148	0.0283914
Q8NBU5	ATAD1	ATPase family AAA domain-containing protein 1	19	-0.00553021	0.910061	0.998761	0.0283914
Q6PL18	ATAD2	ATPase family AAA domain-containing protein 2	34	-0.0127819	0.793633	0.998761	0.0283914
Q9ULI0	ATAD2B	ATPase family AAA domain-containing protein 2B	16	-0.0350591	0.42586	0.998108	0.0283914
Q9NVI7	ATAD3A	ATPase family AAA domain-containing protein 3A	15	-0.0236674	0.588588	0.998108	0.0283914
Q5T9A4	ATAD3B	ATPase family AAA domain-containing protein 3B	6	-0.028685	0.363392	0.994449	0.0283914
Q96QE3	ATAD5	ATPase family AAA domain-containing protein 5	26	-0.0107109	0.797848	0.998761	0.0283914
Q5SQI0	ATAT1	Alpha-tubulin N-acetyltransferase 1	3	0.0365511	0.420406	0.998108	0.0437131
O95260	ATE1	Arginyl-tRNA--protein transferase 1	10	0.0324594	0.389824	0.997819	0.0283914
P18846	ATF1	Cyclic AMP-dependent transcription factor ATF-1	2	0.00190708	0.987125	0.998761	0.0283914
P15336	ATF2	Cyclic AMP-dependent transcription factor ATF-2	4	-0.18629	0.0427899	0.826394	0.0283914
P18847	ATF3	Cyclic AMP-dependent transcription factor ATF-3	1	0.175735	0.0105014	0.663551	0.167943
Q9Y2D1	ATF5	Cyclic AMP-dependent transcription factor ATF-5	1	-0.115176	0.25828	0.975564	0.0283914
P18850	ATF6	Cyclic AMP-dependent transcription factor ATF-6 alpha	1	0.0239162	0.790058	0.998761	0.0283986
Q99941	ATF6B	Cyclic AMP-dependent transcription factor ATF-6 beta	1	0.00760721	0.931775	0.998761	0.0316435
P17544	ATF7	Cyclic AMP-dependent transcription factor ATF-7	7	-0.0304501	0.606421	0.998108	0.0283914
Q6VMQ6	ATF7IP	Activating transcription factor 7-interacting protein 1	26	-0.0469056	0.256924	0.975564	0.0283914
Q5U623	ATF7IP2	Activating transcription factor 7-interacting protein 2	3	0.110545	0.03134	0.783152	0.0283914
Q9H0Y0	ATG10	Ubiquitin-like-conjugating enzyme ATG10	3	0.0695318	0.0555594	0.860187	0.0283914
Q9BSB4	ATG101	Autophagy-related protein 101	7	0.0462605	0.333674	0.991873	0.0283914
O94817	ATG12	Ubiquitin-like protein ATG12	5	-0.0278956	0.668773	0.998108	0.0289176
O75143	ATG13	Autophagy-related protein 13	6	0.0623139	0.0805773	0.917908	0.0283914
Q6ZNE5	ATG14	Beclin 1-associated autophagy-related key regulator	3	-0.0251976	0.604697	0.998108	0.0283914
Q676U5	ATG16L1	Autophagy-related protein 16-1	13	-0.0178373	0.629709	0.998108	0.0283914
Q2TAZ0	ATG2A	Autophagy-related protein 2 homolog A	21	0.000895372	0.976111	0.998761	0.0283914
Q96BY7	ATG2B	Autophagy-related protein 2 homolog B	18	0.00117896	0.966765	0.998761	0.0283914
Q9NT62	ATG3	Ubiquitin-like-conjugating enzyme ATG3	17	-0.0234107	0.56327	0.998108	0.0283914
Q8WYN0	ATG4A	Cysteine protease ATG4A	3	-0.0893514	0.0290378	0.782518	0.0283914
Q9Y4P1	ATG4B	Cysteine protease ATG4B	17	-0.0149999	0.72624	0.998108	0.0283914
Q96DT6	ATG4C	Cysteine protease ATG4C	14	0.00851188	0.780977	0.998761	0.0283914
Q86TL0	ATG4D	Cysteine protease ATG4D	1	-0.0333566	0.622802	0.998108	1.47379
Q9H1Y0	ATG5	Autophagy protein 5	11	-0.015656	0.695191	0.998108	0.0283914
O95352	ATG7	Ubiquitin-like modifier-activating enzyme ATG7	26	0.0137137	0.638381	0.998108	0.0283914
Q7Z3C6	ATG9A	Autophagy-related protein 9A	17	0.0270721	0.581294	0.998108	0.0283914
P31939	ATIC	Bifunctional purine biosynthesis protein PURH	135	0.0372028	0.437418	0.998108	0.0283914
Q8NHH9	ATL2	Atlastin-2	23	-0.0512879	0.143579	0.973148	0.0283914
Q6DD88	ATL3	Atlastin-3	35	-0.0267151	0.472316	0.998108	0.0283914
P54259	ATN1	Atrophin-1	1	-0.057408	0.572098	0.998108	0.0283914
O00244	ATOX1	Copper transport protein ATOX1	6	-0.0764381	0.216357	0.973148	0.0283914
P98196	ATP11A	Probable phospholipid-transporting ATPase IH	13	0.0570018	0.220898	0.973148	0.0283914
Q9Y2G3	ATP11B	Probable phospholipid-transporting ATPase IF	16	0.0562433	0.0782149	0.911743	0.0283914
Q8NB49	ATP11C	Phospholipid-transporting ATPase IG	22	0.0385855	0.128597	0.963662	0.0283914
Q9HD20	ATP13A1	Manganese-transporting ATPase 13A1	62	-0.0027561	0.927356	0.998761	0.0283914
Q9H7F0	ATP13A3	Probable cation-transporting ATPase 13A3	16	0.0454371	0.114646	0.954113	0.0283914
P05023	ATP1A1	Sodium/potassium-transporting ATPase subunit alpha-1	77	0.00281147	0.944892	0.998761	0.0283914
P13637	ATP1A3	Sodium/potassium-transporting ATPase subunit alpha-3	12	0.00147095	0.975605	0.998761	0.0283914
P05026	ATP1B1	Sodium/potassium-transporting ATPase subunit beta-1	21	0.0096871	0.784093	0.998761	0.0283914
P54709	ATP1B3	Sodium/potassium-transporting ATPase subunit beta-3	23	0.0024346	0.962008	0.998761	0.0283914
Q9Y6H3	ATP23	Mitochondrial inner membrane protease ATP23 homolog	3	0.0652857	0.664426	0.998108	0.31822
P16615	ATP2A2	Sarcoplasmic/endoplasmic reticulum calcium ATPase 2	56	-0.0150234	0.601687	0.998108	0.0283914
Q93084	ATP2A3	Sarcoplasmic/endoplasmic reticulum calcium ATPase 3	65	-0.0294145	0.356302	0.994449	0.0283914
P20020	ATP2B1	Plasma membrane calcium-transporting ATPase 1	27	0.0259165	0.468109	0.998108	0.0283914
Q01814	ATP2B2	Plasma membrane calcium-transporting ATPase 2	4	0.0378006	0.546594	0.998108	0.0283914
P23634	ATP2B4	Plasma membrane calcium-transporting ATPase 4	3	-0.0359134	0.598766	0.998108	0.0283914
P98194	ATP2C1	Calcium-transporting ATPase type 2C member 1	16	0.0180547	0.69488	0.998108	0.0283914
P25705	ATP5F1A	ATP synthase subunit alpha, mitochondrial	206	0.0207695	0.646916	0.998108	0.0283914
P06576	ATP5F1B	ATP synthase subunit beta, mitochondrial	244	0.00209387	0.952389	0.998761	0.0283914
P36542	ATP5F1C	ATP synthase subunit gamma, mitochondrial	68	0.0846677	0.308516	0.988049	0.0283914
P30049	ATP5F1D	ATP synthase subunit delta, mitochondrial	5	-0.0822897	0.379755	0.994449	0.0283914
P56381	ATP5F1E	ATP synthase subunit epsilon, mitochondrial	4	0.0254265	0.84877	0.998761	0.337374
Q9UII2	ATP5IF1	ATPase inhibitor, mitochondrial	4	-0.0377661	0.719127	0.998108	0.0284232
P05496	ATP5MC1	ATP synthase F(0) complex subunit C1, mitochondrial	9	-0.156864	0.18264	0.973148	1.73195
Q96IX5	ATP5MD	ATP synthase membrane subunit DAPIT, mitochondrial	2	0.0977062	0.184319	0.973148	0.0283914
P56385	ATP5ME	ATP synthase subunit e, mitochondrial	7	-0.0578501	0.29553	0.980627	0.0283914
P56134	ATP5MF	ATP synthase subunit f, mitochondrial	6	0.012991	0.76901	0.998761	0.0283914
O75964	ATP5MG	ATP synthase subunit g, mitochondrial	13	0.115954	0.0843392	0.923313	0.0283914
P56378	ATP5MPL	ATP synthase subunit ATP5MPL, mitochondrial	6	-0.0240367	0.592641	0.998108	0.339403
P24539	ATP5PB	ATP synthase F(0) complex subunit B1, mitochondrial	37	0.0128681	0.729288	0.998108	0.0283914
O75947	ATP5PD	ATP synthase subunit d, mitochondrial	53	-0.0864106	0.13041	0.963662	0.0283914
P18859	ATP5PF	ATP synthase-coupling factor 6, mitochondrial	12	-0.0120213	0.929436	0.998761	0.0283914
P48047	ATP5PO	ATP synthase subunit O, mitochondrial	19	-0.0144594	0.849697	0.998761	0.0283914
Q15904	ATP6AP1	V-type proton ATPase subunit S1	11	0.0327659	0.346161	0.993877	0.0283914
O75787	ATP6AP2	Renin receptor	7	-0.0139679	0.698948	0.998108	0.0283914
Q93050	ATP6V0A1	V-type proton ATPase 116 kDa subunit a isoform 1	18	0.0557837	0.179654	0.973148	0.0283914
Q9Y487	ATP6V0A2	V-type proton ATPase 116 kDa subunit a isoform 2	31	-0.017063	0.581323	0.998108	0.0283914
P27449	ATP6V0C	V-type proton ATPase 16 kDa proteolipid subunit	2	-0.0375948	0.575909	0.998108	0.0283914
P61421	ATP6V0D1	V-type proton ATPase subunit d 1	13	0.00138913	0.976163	0.998761	0.0283914
P38606	ATP6V1A	V-type proton ATPase catalytic subunit A	52	0.000109954	0.997176	0.999421	0.0283914
P21281	ATP6V1B2	V-type proton ATPase subunit B, brain isoform	40	-0.000611794	0.987007	0.998761	0.0283914
P21283	ATP6V1C1	V-type proton ATPase subunit C 1	33	0.0118035	0.637858	0.998108	0.0283914
Q9Y5K8	ATP6V1D	V-type proton ATPase subunit D	9	0.00146143	0.9645	0.998761	0.0283914
P36543	ATP6V1E1	V-type proton ATPase subunit E 1	30	-0.0708504	0.0617648	0.890916	0.0283914
Q16864	ATP6V1F	V-type proton ATPase subunit F	13	-0.0317956	0.546519	0.998108	0.0283914
O75348	ATP6V1G1	V-type proton ATPase subunit G 1	7	-0.106086	0.122261	0.963662	0.0285069
Q9UI12	ATP6V1H	V-type proton ATPase subunit H	24	0.0225948	0.579915	0.998108	0.0283914
Q04656	ATP7A	Copper-transporting ATPase 1	14	0.0174666	0.489678	0.998108	0.0283914
Q9Y2Q0	ATP8A1	Phospholipid-transporting ATPase IA	3	0.0473661	0.28689	0.980248	0.0283914
O43861	ATP9B	Probable phospholipid-transporting ATPase IIB	18	-0.0127718	0.652819	0.998108	0.0283914
Q5TC12	ATPAF1	ATP synthase mitochondrial F1 complex assembly factor 1	15	0.00561702	0.851289	0.998761	0.0283914
Q8N5M1	ATPAF2	ATP synthase mitochondrial F1 complex assembly factor 2	7	0.0459808	0.128727	0.963662	0.0283914
Q6UW56	ATRAID	All-trans retinoic acid-induced differentiation factor	1	-0.0371944	0.493269	0.998108	0.224407
Q8WXE1	ATRIP	ATR-interacting protein	11	-0.04405	0.252321	0.975564	0.0283914
O75882	ATRN	Attractin	5	0.139991	0.000441336	0.245824	0.0283914
P46100	ATRX	Transcriptional regulator ATRX	60	-0.033736	0.242702	0.975564	0.0283914
Q9UBB4	ATXN10	Ataxin-10	32	0.0277324	0.614664	0.998108	0.0283914
P0C7T5	ATXN1L	Ataxin-1-like	2	-0.061086	0.428848	0.998108	0.0425693
Q99700	ATXN2	Ataxin-2	17	0.017074	0.603927	0.998108	0.0283914
Q8WWM7	ATXN2L	Ataxin-2-like protein	37	-0.00504448	0.880232	0.998761	0.0283914
P54252	ATXN3	Ataxin-3	9	0.0871887	0.0231821	0.747454	0.0283914
O15265	ATXN7	Ataxin-7	5	0.0520303	0.17376	0.973148	0.0283914
Q9ULK2	ATXN7L1	Ataxin-7-like protein 1	2	0.0223129	0.742128	0.998108	0.0283914
Q5T6C5	ATXN7L2	Ataxin-7-like protein 2	2	0.0360257	0.356052	0.994449	0.0283914
Q14CW9	ATXN7L3	Ataxin-7-like protein 3	7	-0.0528827	0.159122	0.973148	0.0283914
Q96GX2	ATXN7L3B	Ataxin-7-like protein 3B	3	-0.0522316	0.349501	0.994449	0.0283915
Q13825	AUH	Methylglutaconyl-CoA hydratase, mitochondrial	4	-0.0353307	0.361728	0.994449	0.0283914
Q9Y679	AUP1	Ancient ubiquitous protein 1	16	-0.0451079	0.0754189	0.905558	0.0283914
Q9NWT8	AURKAIP1	Aurora kinase A-interacting protein	1	0.150221	0.00718478	0.600101	0.0283919
Q9NQS1	AVEN	Cell death regulator Aven	9	-0.0527503	0.530758	0.998108	0.0283914
Q8NBF6	AVL9	Late secretory pathway protein AVL9 homolog	25	0.0980632	0.0890965	0.923313	0.0283914
O15169	AXIN1	Axin-1	2	0.00117881	0.987181	0.998761	0.0283914
P61769	B2M	Beta-2-microglobulin	13	0.0129381	0.851747	0.998761	0.0283914
Q96L58	B3GALT6	Beta-1,3-galactosyltransferase 6	5	-0.0567419	0.149581	0.973148	0.0283914
O94766	B3GAT3	Galactosylgalactosylxylosylprotein 3-beta-glucuronosyltransferase 3	4	-0.0042198	0.965601	0.998761	0.062557
Q6Y288	B3GLCT	Beta-1,3-glucosyltransferase	6	0.0262792	0.695517	0.998108	0.0283914
Q9NY97	B3GNT2	N-acetyllactosaminide beta-1,3-N-acetylglucosaminyltransferase 2	4	-0.0656831	0.269403	0.980248	0.0283914
Q00973	B4GALNT1	Beta-1,4 N-acetylgalactosaminyltransferase 1	1	0.104573	0.245701	0.975564	1.39858
P15291	B4GALT1	Beta-1,4-galactosyltransferase 1	11	-0.0451264	0.198243	0.973148	0.0283914
O60512	B4GALT3	Beta-1,4-galactosyltransferase 3	3	-0.0267302	0.626478	0.998108	0.0283914
O60513	B4GALT4	Beta-1,4-galactosyltransferase 4	3	-0.0256066	0.683105	0.998108	0.0283914
O43286	B4GALT5	Beta-1,4-galactosyltransferase 5	2	-0.0101886	0.816911	0.998761	0.0283914
O43505	B4GAT1	Beta-1,4-glucuronyltransferase 1	2	0.13672	0.447639	0.998108	0.0283914
Q9UPM9	B9D1	B9 domain-containing protein 1	1	0.0953085	0.216754	0.973148	0.0283914
Q9BPU9	B9D2	B9 domain-containing protein 2	1	-0.125974	0.102443	0.931784	0.0283914
Q9NWV8	BABAM1	BRISC and BRCA1-A complex member 1	14	0.0156066	0.68042	0.998108	0.0283914
Q9NXR7	BABAM2	BRISC and BRCA1-A complex member 2	14	0.0923343	0.0125749	0.684982	0.0283914
O14867	BACH1	Transcription regulator protein BACH1	1	-0.0189962	0.739547	0.998108	0.067429
Q92934	BAD	Bcl2-associated agonist of cell death	4	-0.0853671	0.217515	0.973148	0.0286707
Q99933	BAG1	BAG family molecular chaperone regulator 1	16	-0.0501498	0.472072	0.998108	0.0283914
O95816	BAG2	BAG family molecular chaperone regulator 2	27	-0.083087	0.0129464	0.685374	0.0283914
O95817	BAG3	BAG family molecular chaperone regulator 3	10	-0.0127887	0.888922	0.998761	0.0283914
O95429	BAG4	BAG family molecular chaperone regulator 4	8	-0.238708	0.0126862	0.685374	0.0283914
Q9UL15	BAG5	BAG family molecular chaperone regulator 5	21	0.0164872	0.557947	0.998108	0.0283914
P46379	BAG6	Large proline-rich protein BAG6	38	-0.00859144	0.716446	0.998108	0.0283914
Q8TBE0	BAHD1	Bromo adjacent homology domain-containing 1 protein	2	0.0557478	0.408214	0.998108	0.0283914
Q9UQB8	BAIAP2	Brain-specific angiogenesis inhibitor 1-associated protein 2	1	-0.120689	0.290707	0.980248	1.2044
Q16611	BAK1	Bcl-2 homologous antagonist/killer	12	-0.0365867	0.432334	0.998108	0.0283914
O75531	BANF1	Barrier-to-autointegration factor	21	-0.0352286	0.533517	0.998108	0.0283914
Q8NDB2	BANK1	B-cell scaffold protein with ankyrin repeats	11	-0.0404984	0.419016	0.998108	0.0283914
Q8N9N5	BANP	Protein BANP	6	-0.0647101	0.0583457	0.869892	0.0283914
Q92560	BAP1	Ubiquitin carboxyl-terminal hydrolase BAP1	9	0.0230938	0.648618	0.998108	0.0283914
Q8IXM2	BAP18	Chromatin complexes subunit BAP18	10	-0.0350005	0.327749	0.990819	0.0283914
Q99728	BARD1	BRCA1-associated RING domain protein 1	12	-0.0204735	0.478492	0.998108	0.0283914
P80723	BASP1	Brain acid soluble protein 1	34	-0.0394983	0.57621	0.998108	0.0283914
Q16520	BATF	Basic leucine zipper transcriptional factor ATF-like	1	0.149727	0.279248	0.980248	0.0283914
Q9NR55	BATF3	Basic leucine zipper transcriptional factor ATF-like 3	3	0.0121402	0.823095	0.998761	0.0283914
Q07812	BAX	Apoptosis regulator BAX	20	-0.00368486	0.921283	0.998761	0.0283914
Q9NRL2	BAZ1A	Bromodomain adjacent to zinc finger domain protein 1A	47	-0.0216689	0.503685	0.998108	0.0283914
Q9UIG0	BAZ1B	Tyrosine-protein kinase BAZ1B	95	-0.0319996	0.344038	0.993877	0.0283914
Q9UIF9	BAZ2A	Bromodomain adjacent to zinc finger domain protein 2A	38	-0.023453	0.51363	0.998108	0.0283914
Q9UIF8	BAZ2B	Bromodomain adjacent to zinc finger domain protein 2B	1	-0.101683	0.351288	0.994449	0.0325966
Q9BXC9	BBS2	Bardet-Biedl syndrome 2 protein	1	0.0867047	0.572356	0.998108	0.0283914
Q96RK4	BBS4	Bardet-Biedl syndrome 4 protein	2	0.0550234	0.290408	0.980248	0.0283914
Q8WY36	BBX	HMG box transcription factor BBX	22	-0.0391908	0.384975	0.994449	0.0283914
Q9UHQ4	BCAP29	B-cell receptor-associated protein 29	8	0.146809	0.00922732	0.650352	0.0283914
P51572	BCAP31	B-cell receptor-associated protein 31	37	-0.0053975	0.925002	0.998761	0.0283914
P56945	BCAR1	Breast cancer anti-estrogen resistance protein 1	3	-0.0403624	0.665204	0.998108	0.0347216
O75815	BCAR3	Breast cancer anti-estrogen resistance protein 3	12	0.108252	0.00779614	0.606848	0.0283914
O75363	BCAS1	Breast carcinoma-amplified sequence 1	3	0.0223508	0.834873	0.998761	0.0285302
O75934	BCAS2	Pre-mRNA-splicing factor SPF27	31	-0.152412	0.000638805	0.24931	0.0283914
Q9H6U6	BCAS3	Breast carcinoma-amplified sequence 3	17	0.0419011	0.243245	0.975564	0.0283914
P54687	BCAT1	Branched-chain-amino-acid aminotransferase, cytosolic	7	0.0495451	0.184718	0.973148	0.0283914
O15382	BCAT2	Branched-chain-amino-acid aminotransferase, mitochondrial	32	0.0217355	0.647836	0.998108	0.0283914
Q9P287	BCCIP	BRCA2 and CDKN1A-interacting protein	39	0.0106891	0.712551	0.998108	0.0283914
Q7Z5W3	BCDIN3D	RNA 5'-monophosphate methyltransferase	1	-0.0110344	0.898265	0.998761	0.0381136
P12694	BCKDHA	2-oxoisovalerate dehydrogenase subunit alpha, mitochondrial	21	-0.0251614	0.418332	0.998108	0.0283914
P21953	BCKDHB	2-oxoisovalerate dehydrogenase subunit beta, mitochondrial	15	-0.00294698	0.927324	0.998761	0.0283914
O95999	BCL10	B-cell lymphoma/leukemia 10	8	-0.180968	0.0170118	0.735506	0.0283914
Q9H165	BCL11A	B-cell lymphoma/leukemia 11A	12	-0.0571312	0.0684957	0.90047	0.0283914
P10415	BCL2	Apoptosis regulator Bcl-2	6	0.0205139	0.565539	0.998108	0.0283914
Q16548	BCL2A1	Bcl-2-related protein A1	8	0.117579	0.0122759	0.677103	0.0283914
Q07817	BCL2L1	Bcl-2-like protein 1	4	-0.0751517	0.175652	0.973148	0.0379594
O43521	BCL2L11	Bcl-2-like protein 11	4	-0.074685	0.0577662	0.869892	0.0283914
Q9HB09	BCL2L12	Bcl-2-like protein 12	4	0.0144746	0.839668	0.998761	0.0283914
Q9BXK5	BCL2L13	Bcl-2-like protein 13	19	-0.0404011	0.460008	0.998108	0.0283914
P20749	BCL3	B-cell lymphoma 3 protein	11	-0.0554051	0.22697	0.973148	0.0283914
P41182	BCL6	B-cell lymphoma 6 protein	1	0.047122	0.776168	0.998761	0.330272
Q4VC05	BCL7A	B-cell CLL/lymphoma 7 protein family member A	4	-0.0983351	0.248012	0.975564	0.0283914
Q9BQE9	BCL7B	B-cell CLL/lymphoma 7 protein family member B	1	0.0039495	0.965674	0.998761	0.0283914
Q8WUZ0	BCL7C	B-cell CLL/lymphoma 7 protein family member C	3	-0.0150936	0.852354	0.998761	0.0286988
O00512	BCL9	B-cell CLL/lymphoma 9 protein	2	0.156902	0.328409	0.990819	0.0283914
Q86UU0	BCL9L	B-cell CLL/lymphoma 9-like protein	1	0.0560047	0.400851	0.998108	0.0283914
Q9NYF8	BCLAF1	Bcl-2-associated transcription factor 1	39	-0.13052	0.00176212	0.397428	0.0283914
Q6W2J9	BCOR	BCL-6 corepressor	15	-0.0290151	0.382613	0.994449	0.0283914
Q5H9F3	BCORL1	BCL-6 corepressor-like protein 1	7	0.0125439	0.849545	0.998761	0.0283914
P11274	BCR	Breakpoint cluster region protein	6	0.0747418	0.0231212	0.747454	0.0283914
Q9Y276	BCS1L	Mitochondrial chaperone BCS1	10	-0.0370312	0.434327	0.998108	0.0283914
Q02338	BDH1	D-beta-hydroxybutyrate dehydrogenase, mitochondrial	20	0.0326791	0.288448	0.980248	0.0283914
Q9BUT1	BDH2	3-hydroxybutyrate dehydrogenase type 2	8	0.0829555	0.163153	0.973148	0.0283914
A6H8Y1	BDP1	Transcription factor TFIIIB component B'' homolog	2	-0.0755966	0.290739	0.980248	0.0283914
Q14457	BECN1	Beclin-1	19	0.0199727	0.521626	0.998108	0.0283914
Q5T5X7	BEND3	BEN domain-containing protein 3	22	0.0136965	0.784317	0.998761	0.0283914
Q6ZU67	BEND4	BEN domain-containing protein 4	4	-0.0291543	0.649454	0.998108	0.0283914
O15155	BET1	BET1 homolog	5	0.092289	0.301458	0.985315	0.0283914
Q9NYM9	BET1L	BET1-like protein	3	0.0249877	0.728487	0.998108	0.0283914
Q9NZS9	BFAR	Bifunctional apoptosis regulator	1	0.121114	0.0148354	0.719157	0.0285396
P21810	BGN	Biglycan	1	0.137809	0.255624	0.975564	0.0283951
O14503	BHLHE40	Class E basic helix-loop-helix protein 40	4	-0.112812	0.0536414	0.857034	0.0283914
Q9C0J9	BHLHE41	Class E basic helix-loop-helix protein 41	6	-0.0777126	0.229338	0.973148	0.0283914
Q93088	BHMT	Betaine--homocysteine S-methyltransferase 1	5	-0.176783	0.22773	0.973148	0.0283914
Q96G01	BICD1	Protein bicaudal D homolog 1	3	-0.0181838	0.822493	0.998761	0.0283914
Q8TD16	BICD2	Protein bicaudal D homolog 2	29	-0.0413722	0.187246	0.973148	0.0283914
Q9NZM4	BICRA	BRD4-interacting chromatin-remodeling complex-associated protein	12	-0.035538	0.42152	0.998108	0.0283914
Q6AI39	BICRAL	BRD4-interacting chromatin-remodeling complex-associated protein-like	2	-0.0195087	0.857876	0.998761	0.0283914
P55957	BID	BH3-interacting domain death agonist	29	0.00870008	0.892552	0.998761	0.0283914
Q9UBW5	BIN2	Bridging integrator 2	3	0.129845	0.0740884	0.905558	0.0283914
Q9NQY0	BIN3	Bridging integrator 3	7	-0.0887217	0.0411823	0.824824	0.0283914
Q13490	BIRC2	Baculoviral IAP repeat-containing protein 2	6	-0.023034	0.654291	0.998108	0.0283914
O15392	BIRC5	Baculoviral IAP repeat-containing protein 5	6	-0.0533965	0.222186	0.973148	0.0283914
Q9NR09	BIRC6	Baculoviral IAP repeat-containing protein 6	129	0.0396846	0.116153	0.959189	0.0283914
P54132	BLM	Bloom syndrome protein	49	-0.014795	0.528079	0.998108	0.0283914
Q13867	BLMH	Bleomycin hydrolase	44	0.0346611	0.527936	0.998108	0.0283914
Q8WV28	BLNK	B-cell linker protein	15	-0.0472718	0.263339	0.9757	0.0283914
P78537	BLOC1S1	Biogenesis of lysosome-related organelles complex 1 subunit 1	10	-0.0863992	0.0998383	0.931471	0.0283914
Q6QNY1	BLOC1S2	Biogenesis of lysosome-related organelles complex 1 subunit 2	9	-0.101223	0.12554	0.963662	0.0283914
Q6QNY0	BLOC1S3	Biogenesis of lysosome-related organelles complex 1 subunit 3	7	0.00361185	0.953752	0.998761	0.0283914
Q9NUP1	BLOC1S4	Biogenesis of lysosome-related organelles complex 1 subunit 4	3	-0.0187628	0.645592	0.998108	0.0283914
Q8TDH9	BLOC1S5	Biogenesis of lysosome-related organelles complex 1 subunit 5	7	-0.0579913	0.570321	0.998108	0.0283914
Q9UL45	BLOC1S6	Biogenesis of lysosome-related organelles complex 1 subunit 6	3	-0.150907	0.106668	0.94943	0.0283914
P53004	BLVRA	Biliverdin reductase A	16	0.0196504	0.599931	0.998108	0.0283914
P30043	BLVRB	Flavin reductase (NADPH)	19	0.0431337	0.451988	0.998108	0.0283914
Q9H2G9	BLZF1	Golgin-45	3	0.0201049	0.698405	0.998108	0.0283914
Q96LC9	BMF	Bcl-2-modifying factor	3	-0.107371	0.17851	0.973148	0.0283914
P35226	BMI1	Polycomb complex protein BMI-1	7	0.00481651	0.884865	0.998761	0.0283914
Q14692	BMS1	Ribosome biogenesis protein BMS1 homolog	47	0.0139782	0.770077	0.998761	0.0283914
Q1RMZ1	BMT2	S-adenosylmethionine sensor upstream of mTORC1	2	0.0603972	0.302635	0.985315	0.0283916
Q12981	BNIP1	Vesicle transport protein SEC20	10	-0.00604606	0.842261	0.998761	0.0283914
Q12982	BNIP2	BCL2/adenovirus E1B 19 kDa protein-interacting protein 2	4	0.00848706	0.885959	0.998761	0.0283914
Q12983	BNIP3	BCL2/adenovirus E1B 19 kDa protein-interacting protein 3	1	-0.357686	1.0887e-05	0.021835	0.0815322
O60238	BNIP3L	BCL2/adenovirus E1B 19 kDa protein-interacting protein 3-like	2	-0.149784	0.183661	0.973148	0.0283914
Q96IK1	BOD1	Biorientation of chromosomes in cell division protein 1	1	0.0049325	0.971653	0.998761	0.223093
Q8NFC6	BOD1L1	Biorientation of chromosomes in cell division protein 1-like 1	53	-0.0398977	0.600759	0.998108	0.0283914
Q9H3K6	BOLA2B	BolA-like protein 2	8	-0.0997048	0.0776551	0.911694	0.0283914
Q53S33	BOLA3	BolA-like protein 3	6	-0.0683106	0.161015	0.973148	0.0283914
Q14137	BOP1	Ribosome biogenesis protein BOP1	41	-0.0422098	0.275337	0.980248	0.0283914
Q6PGQ7	BORA	Protein aurora borealis	3	0.0844311	0.205979	0.973148	0.0283914
Q969J3	BORCS5	BLOC-1-related complex subunit 5	10	-0.0623912	0.290953	0.980248	0.0283914
Q96GS4	BORCS6	BLOC-1-related complex subunit 6	9	-0.0330868	0.381611	0.994449	0.0283914
Q96B45	BORCS7	BLOC-1-related complex subunit 7	6	-0.0655763	0.394661	0.998108	0.0283914
Q96FH0	BORCS8	BLOC-1-related complex subunit 8	3	-0.142793	0.0175102	0.735506	0.0283914
P07738	BPGM	Bisphosphoglycerate mutase	11	-0.0585749	0.292652	0.980248	0.0283914
Q86WA6	BPHL	Valacyclovir hydrolase	8	-0.056347	0.0978337	0.927372	0.0283916
Q8TDL5	BPIFB1	BPI fold-containing family B member 1	1	-0.0305185	0.583295	0.998108	0.526378
O95861	BPNT1	3'(2'),5'-bisphosphate nucleotidase 1	27	0.0958319	0.172161	0.973148	0.0283914
Q12830	BPTF	Nucleosome-remodeling factor subunit BPTF	67	-0.0170862	0.549956	0.998108	0.0283914
Q7Z569	BRAP	BRCA1-associated protein	18	0.015112	0.626256	0.998108	0.0283914
Q6PJG6	BRAT1	BRCA1-associated ATM activator 1	22	0.0203343	0.540921	0.998108	0.0283914
P38398	BRCA1	Breast cancer type 1 susceptibility protein	27	-0.000376993	0.992403	0.999117	0.0283914
P51587	BRCA2	Breast cancer type 2 susceptibility protein	23	0.0230536	0.591508	0.998108	0.0283914
P46736	BRCC3	Lys-63-specific deubiquitinase BRCC36	8	0.0501006	0.520038	0.998108	0.0283914
O95696	BRD1	Bromodomain-containing protein 1	18	-0.0419931	0.192823	0.973148	0.0283914
P25440	BRD2	Bromodomain-containing protein 2	15	-0.0714293	0.0669625	0.897953	0.0283914
Q15059	BRD3	Bromodomain-containing protein 3	11	-0.0344649	0.218593	0.973148	0.0283914
O60885	BRD4	Bromodomain-containing protein 4	34	-0.050535	0.305744	0.987015	0.0283914
Q9NPI1	BRD7	Bromodomain-containing protein 7	18	-0.0908172	0.075431	0.905558	0.0283914
Q9H0E9	BRD8	Bromodomain-containing protein 8	21	-0.0621102	0.139317	0.973148	0.0283914
Q9H8M2	BRD9	Bromodomain-containing protein 9	16	-0.0589704	0.199389	0.973148	0.0283914
Q92994	BRF1	Transcription factor IIIB 90 kDa subunit	8	-0.0115832	0.735955	0.998108	0.0283914
Q9HAW0	BRF2	Transcription factor IIIB 50 kDa subunit	1	0.0815704	0.532654	0.998108	0.0283914
Q8WY22	BRI3BP	BRI3-binding protein	6	-0.0906508	0.21348	0.973148	0.0283914
Q9BX63	BRIP1	Fanconi anemia group J protein	18	0.0122324	0.74915	0.998108	0.0283914
Q8TDN6	BRIX1	Ribosome biogenesis protein BRX1 homolog	30	-0.0218852	0.636638	0.998108	0.0283914
Q8WUW1	BRK1	Protein BRICK1	9	-0.158611	0.0415491	0.824824	0.0283914
Q9HCU9	BRMS1	Breast cancer metastasis-suppressor 1	2	0.0131186	0.885537	0.998761	0.0283914
Q5PSV4	BRMS1L	Breast cancer metastasis-suppressor 1-like protein	6	-0.0706325	0.0458997	0.831105	0.0283914
Q5VW32	BROX	BRO1 domain-containing protein BROX	12	0.0234672	0.535425	0.998108	0.0283914
P55201	BRPF1	Peregrin	18	-0.0518973	0.0787509	0.912346	0.0283914
Q9ULD4	BRPF3	Bromodomain and PHD finger-containing protein 3	9	-0.0644895	0.0906413	0.923313	0.0284067
Q9NSI6	BRWD1	Bromodomain and WD repeat-containing protein 1	5	0.00816933	0.887747	0.998761	0.0283914
Q6RI45	BRWD3	Bromodomain and WD repeat-containing protein 3	3	-0.0930788	0.214833	0.973148	0.0283914
Q9NW68	BSDC1	BSD domain-containing protein 1	4	0.0811506	0.261178	0.975564	0.0283915
P35613	BSG	Basigin	19	-0.0270683	0.463732	0.998108	0.0283914
Q5W0U4	BSPRY	B box and SPRY domain-containing protein	2	-0.0330386	0.492795	0.998108	0.0283914
Q10589	BST2	Bone marrow stromal antigen 2	5	-0.0694296	0.414173	0.998108	0.0283914
O14981	BTAF1	TATA-binding protein-associated factor 172	56	0.00797687	0.831724	0.998761	0.0283914
Q9H0C5	BTBD1	BTB/POZ domain-containing protein 1	10	0.0284414	0.578003	0.998108	0.0283914
Q9BSF8	BTBD10	BTB/POZ domain-containing protein 10	4	0.0252154	0.573914	0.998108	0.0283914
Q9P203	BTBD7	BTB/POZ domain-containing protein 7	2	0.0336192	0.53068	0.998108	0.0283914
Q96Q07	BTBD9	BTB/POZ domain-containing protein 9	2	-0.0484108	0.570541	0.998108	0.0283914
P43251	BTD	Biotinidase	1	-0.0262406	0.697868	0.998108	0.0284146
P20290	BTF3	Transcription factor BTF3	68	0.0186752	0.705536	0.998108	0.0283914
Q96K17	BTF3L4	Transcription factor BTF3 homolog 4	8	-0.0510803	0.598828	0.998108	0.0283914
P62324	BTG1	Protein BTG1	3	-0.097033	0.0444198	0.831105	0.0283914
Q7KYR7	BTN2A1	Butyrophilin subfamily 2 member A1	4	0.0366668	0.404255	0.998108	0.0337153
O00478	BTN3A3	Butyrophilin subfamily 3 member A3	6	0.0215326	0.636268	0.998108	0.0283914
Q9Y297	BTRC	F-box/WD repeat-containing protein 1A	5	-0.0349402	0.174691	0.973148	0.0283927
O43684	BUB3	Mitotic checkpoint protein BUB3	39	0.0537341	0.380093	0.994449	0.0283914
Q9BRD0	BUD13	BUD13 homolog	9	-0.0756203	0.198639	0.973148	0.0283914
O43709	BUD23	Probable 18S rRNA (guanine-N(7))-methyltransferase	9	0.0147415	0.580692	0.998108	0.0283914
P41223	BUD31	Protein BUD31 homolog	10	-0.0172959	0.711075	0.998108	0.0283914
Q13895	BYSL	Bystin	44	-0.0130736	0.754639	0.998108	0.0283914
Q7L1Q6	BZW1	Basic leucine zipper and W2 domain-containing protein 1	36	-0.00415126	0.956513	0.998761	0.0283914
Q9Y6E2	BZW2	Basic leucine zipper and W2 domain-containing protein 2	42	0.021584	0.745529	0.998108	0.0283914
Q9H8K7	C10orf88	Uncharacterized protein C10orf88	2	0.0570168	0.256265	0.975564	0.0283914
Q9H0W9	C11orf54	Ester hydrolase C11orf54	11	0.0255346	0.596329	0.998108	0.0283914
Q9H3H3	C11orf68	UPF0696 protein C11orf68	8	0.0412213	0.338416	0.991873	0.0283914
C9JLR9	C11orf95	Uncharacterized protein C11orf95	1	0.0160493	0.883895	0.998761	0.0283914
E9PRG8	C11orf98	Uncharacterized protein C11orf98	5	0.0453038	0.393241	0.998108	0.0283914
Q9HB07	C12orf10	UPF0160 protein MYG1, mitochondrial	24	0.0306494	0.506183	0.998108	0.0283914
Q8N999	C12orf29	Uncharacterized protein C12orf29	8	0.0571066	0.274073	0.980248	0.0283914
Q9NQ89	C12orf4	Protein C12orf4	3	0.0178634	0.71631	0.998108	0.0283914
Q8N5I9	C12orf45	Uncharacterized protein C12orf45	10	0.0341703	0.72234	0.998108	0.0283914
Q9H741	C12orf49	UPF0454 protein C12orf49	1	0.0218198	0.829532	0.998761	0.0283956
Q99622	C12orf57	Protein C10	3	-0.0339856	0.57965	0.998108	0.0283914
Q5U649	C12orf60	Uncharacterized protein C12orf60	1	-0.100533	0.216088	0.973148	0.0283914
Q9H3J6	C12orf65	Probable peptide chain release factor C12orf65, mitochondrial	2	-0.0857788	0.300964	0.98524	0.0283944
Q96MD2	C12orf66	KICSTOR complex protein C12orf66	6	0.0667101	0.096461	0.927372	0.0283914
Q69YU5	C12orf73	Uncharacterized protein C12orf73	2	-0.0398232	0.6146	0.998108	0.0283914
Q6ZRI6	C15orf39	Uncharacterized protein C15orf39	11	0.0293547	0.596541	0.998108	0.0283914
Q8WUR7	C15orf40	UPF0235 protein C15orf40	2	-0.106088	0.245543	0.975564	0.0283914
Q9Y2V0	C15orf41	Uncharacterized protein C15orf41	1	-0.0461508	0.549511	0.998108	0.0397604
Q96GQ5	C16orf58	RUS1 family protein C16orf58	17	-0.0686459	0.0450976	0.831105	0.0283914
Q9BSU1	C16orf70	UPF0183 protein C16orf70	5	0.00706466	0.878554	0.998761	0.0283914
Q14CZ0	C16orf72	UPF0472 protein C16orf72	2	0.15332	0.0155757	0.721509	0.0283914
Q6ZW13	C16orf86	Uncharacterized protein C16orf86	2	0.0560748	0.698137	0.998108	0.0283914
Q6PH81	C16orf87	UPF0547 protein C16orf87	4	0.0429652	0.324748	0.989485	0.0283914
Q8N3J3	C17orf53	Uncharacterized protein C17orf53	4	-0.0696709	0.301941	0.985315	0.0283914
Q9HAS0	C17orf75	Protein Njmu-R1	21	0.011333	0.786169	0.998761	0.0283914
Q9BSJ5	C17orf80	Uncharacterized protein C17orf80	10	-0.03237	0.517946	0.998108	0.0283914
Q32NC0	C18orf21	UPF0711 protein C18orf21	7	-0.00654403	0.887919	0.998761	0.0283914
Q96B23	C18orf25	Uncharacterized protein C18orf25	9	-0.012828	0.885006	0.998761	0.0283914
Q8TCD1	C18orf32	UPF0729 protein C18orf32	1	0.0482696	0.727303	0.998108	0.0284212
Q9NSK7	C19orf12	Protein C19orf12	2	-0.0445362	0.420142	0.998108	0.151439
Q9UFG5	C19orf25	UPF0449 protein C19orf25	7	-0.0321642	0.725561	0.998108	0.0283914
Q9H6X5	C19orf44	Uncharacterized protein C19orf44	1	0.107589	0.467578	0.998108	0.0283914
Q8N9M1	C19orf47	Uncharacterized protein C19orf47	4	0.0835477	0.0965019	0.927372	0.0283914
Q9UNZ5	C19orf53	Leydig cell tumor 10 kDa protein homolog	10	0.104603	0.0209227	0.742882	0.0283915
Q5BKX5	C19orf54	UPF0692 protein C19orf54	3	0.0444989	0.647094	0.998108	0.0283914
Q13901	C1D	Nuclear nucleic acid-binding protein C1D	4	-0.0641601	0.0464409	0.831105	0.167943
Q9NS00	C1GALT1	Glycoprotein-N-acetylgalactosamine 3-beta-galactosyltransferase 1	7	0.00843097	0.829668	0.998761	0.0283944
Q96EU7	C1GALT1C1	C1GALT1-specific chaperone 1	2	0.0610928	0.510764	0.998108	0.0283914
Q07021	C1QBP	Complement component 1 Q subcomponent-binding protein, mitochondrial	81	-0.0867083	0.173024	0.973148	0.0283914
Q9BXJ4	C1QTNF3	Complement C1q tumor necrosis factor-related protein 3	1	0.492442	0.0029788	0.463913	0.0331058
Q9NX04	C1orf109	Uncharacterized protein C1orf109	3	-0.0259512	0.612242	0.998108	0.0283914
Q9NSG2	C1orf112	Uncharacterized protein C1orf112	18	0.0483602	0.278967	0.980248	0.0283914
Q6ZSJ8	C1orf122	Uncharacterized protein C1orf122	3	-0.0156792	0.856952	0.998761	0.0283914
Q8NDD1	C1orf131	Uncharacterized protein C1orf131	10	-0.00443567	0.944699	0.998761	0.0283914
Q5SNV9	C1orf167	Uncharacterized protein C1orf167	1	-0.0637386	0.647195	0.998108	0.372334
Q8IYL3	C1orf174	UPF0688 protein C1orf174	5	-0.00298802	0.970616	0.998761	0.0283914
Q9H425	C1orf198	Uncharacterized protein C1orf198	3	-0.0123843	0.891834	0.998761	0.0283914
Q9H246	C1orf21	Uncharacterized protein C1orf21	2	-0.0113838	0.881309	0.998761	0.0283914
Q9BWL3	C1orf43	Uncharacterized protein C1orf43	2	-0.0427463	0.435066	0.998108	0.0283914
Q9BV19	C1orf50	Uncharacterized protein C1orf50	6	-0.00467391	0.923966	0.998761	0.0283914
Q8N6N3	C1orf52	UPF0690 protein C1orf52	5	-0.0406417	0.739029	0.998108	0.0283914
Q9GZN8	C20orf27	UPF0687 protein C20orf27	11	0.0861487	0.396978	0.998108	0.0283914
O14523	C2CD2L	Phospholipid transfer protein C2CD2L	3	-0.0108411	0.856374	0.998761	0.0283914
Q4AC94	C2CD3	C2 domain-containing protein 3	3	0.0482397	0.354944	0.994449	0.0283914
Q86YS7	C2CD5	C2 domain-containing protein 5	9	0.0147972	0.82886	0.998761	0.0283914
Q9NWW7	C2orf42	Uncharacterized protein C2orf42	4	0.0719122	0.402696	0.998108	0.0289059
Q9BVC5	C2orf49	Ashwin	11	-0.252793	0.00185799	0.397428	0.0283914
Q2NKX9	C2orf68	UPF0561 protein C2orf68	1	0.0759162	0.445639	0.998108	0.0512126
Q8N8R5	C2orf69	UPF0565 protein C2orf69	10	-0.00281194	0.937529	0.998761	0.0283914
Q3KRA6	C2orf76	UPF0538 protein C2orf76	3	-0.0206375	0.748883	0.998108	0.0283914
P01024	C3	Complement C3	1	-0.0431706	0.748782	0.998108	0.0284413
Q6P1S2	C3orf33	Protein C3orf33	1	-0.0541601	0.51989	0.998108	0.0283914
Q5JPI3	C3orf38	Uncharacterized protein C3orf38	9	-0.0601167	0.131464	0.964209	0.0283914
P0C0L4	C4A	Complement C4-A	2	0.157176	0.183374	0.973148	0.0288824
Q8N1A6	C4orf33	UPF0462 protein C4orf33	4	-0.0365474	0.344102	0.993877	0.0283914
Q504U0	C4orf46	Renal cancer differentiation gene 1 protein	1	0.147625	0.218347	0.973148	0.0283914
Q49AR2	C5orf22	UPF0489 protein C5orf22	13	-0.0364619	0.41018	0.998108	0.0283914
Q7Z6I8	C5orf24	UPF0461 protein C5orf24	3	-0.0301311	0.570737	0.998108	0.0283914
Q96GV9	C5orf30	UNC119-binding protein C5orf30	2	0.118421	0.0194322	0.73775	0.0283914
A6NDU8	C5orf51	UPF0600 protein C5orf51	12	-0.00246604	0.937928	0.998761	0.0283914
Q7Z4R8	C6orf120	UPF0669 protein C6orf120	3	-0.0654469	0.324362	0.989485	0.0283914
Q5SQH8	C6orf136	Uncharacterized protein C6orf136	2	0.0493672	0.44857	0.998108	0.237314
O95873	C6orf47	Uncharacterized protein C6orf47	2	-0.0396216	0.662825	0.998108	0.0283914
Q6UWU4	C6orf89	Bombesin receptor-activated protein C6orf89	6	0.00844405	0.778716	0.998761	0.0283914
Q9BPX7	C7orf25	UPF0415 protein C7orf25	1	0.0206747	0.717206	0.998108	0.0535379
Q96N11	C7orf26	Uncharacterized protein C7orf26	10	-0.151433	0.378665	0.994449	0.0283914
Q9BRJ6	C7orf50	Uncharacterized protein C7orf50	7	-0.0530553	0.350016	0.994449	0.0283914
Q8NEG2	C7orf57	Uncharacterized protein C7orf57	1	-0.0581991	0.705858	0.998108	1.42723
Q9H7E9	C8orf33	UPF0488 protein C8orf33	10	-0.053551	0.095679	0.927372	0.0283914
Q96NL8	C8orf37	Protein C8orf37	1	-0.0863308	0.257385	0.975564	0.141141
Q6P1X6	C8orf82	UPF0598 protein C8orf82	4	-0.0627019	0.18848	0.973148	0.0283914
Q8IXQ3	C9orf40	Uncharacterized protein C9orf40	6	0.0327646	0.635012	0.998108	0.0283914
Q5T6V5	C9orf64	Queuosine salvage protein	22	0.0143834	0.603422	0.998108	0.0283914
Q96LT7	C9orf72	Guanine nucleotide exchange C9orf72	9	0.0819734	0.306608	0.987015	0.0283914
Q9NZ63	C9orf78	Telomere length and silencing protein 1 homolog	12	-0.0453077	0.599019	0.998108	0.0283914
Q96MD7	C9orf85	Uncharacterized protein C9orf85	2	0.0633202	0.326847	0.990819	0.0453143
P00918	CA2	Carbonic anhydrase 2	4	0.00177933	0.96314	0.998761	0.0283914
P35219	CA8	Carbonic anhydrase-related protein	2	0.188214	0.00101983	0.337646	0.0283914
Q9H8G2	CAAP1	Caspase activity and apoptosis inhibitor 1	10	-0.102007	0.0358012	0.807586	0.0283914
Q9Y376	CAB39	Calcium-binding protein 39	26	0.0485349	0.469779	0.998108	0.0283914
Q9Y6J0	CABIN1	Calcineurin-binding protein cabin-1	21	-0.0214935	0.514618	0.998108	0.0283914
Q8TDN4	CABLES1	CDK5 and ABL1 enzyme substrate 1	3	-0.0233706	0.666601	0.998108	0.0283914
Q5VU97	CACHD1	VWFA and cache domain-containing protein 1	1	0.290568	0.00926956	0.650352	0.0283914
Q8WUQ7	CACTIN	Cactin	14	-0.0279268	0.348355	0.993877	0.0283914
Q86Y37	CACUL1	CDK2-associated and cullin domain-containing protein 1	11	0.0383036	0.502629	0.998108	0.0283914
Q9HB71	CACYBP	Calcyclin-binding protein	35	0.00725575	0.921691	0.998761	0.0283914
P27708	CAD	CAD protein	232	0.0571104	0.27681	0.980248	0.0283914
Q9BY67	CADM1	Cell adhesion molecule 1	5	-0.0222801	0.761972	0.998761	0.0283935
Q8NFZ8	CADM4	Cell adhesion molecule 4	4	-0.0337623	0.441559	0.998108	0.0283914
Q9P1Z2	CALCOCO1	Calcium-binding and coiled-coil domain-containing protein 1	15	0.0283663	0.597146	0.998108	0.0283914
Q13137	CALCOCO2	Calcium-binding and coiled-coil domain-containing protein 2	16	-0.0316244	0.28379	0.980248	0.0283914
P0DP25	CALM1	Calmodulin-3	65	-0.0365754	0.791526	0.998761	0.0283914
P27797	CALR	Calreticulin	177	-0.0488997	0.198157	0.973148	0.0283914
O43852	CALU	Calumenin	27	0.0021779	0.985771	0.998761	0.0283914
Q7Z624	CAMKMT	Calmodulin-lysine N-methyltransferase	3	-0.00117829	0.971759	0.998761	0.0283914
P49069	CAMLG	Calcium signal-modulating cyclophilin ligand	9	-0.0592298	0.258963	0.975564	0.0283914
Q5T5Y3	CAMSAP1	Calmodulin-regulated spectrin-associated protein 1	31	0.0168101	0.588257	0.998108	0.0283914
Q08AD1	CAMSAP2	Calmodulin-regulated spectrin-associated protein 2	13	0.00378985	0.935593	0.998761	0.0283914
Q86VP6	CAND1	Cullin-associated NEDD8-dissociated protein 1	111	0.0293611	0.539065	0.998108	0.0283914
O75155	CAND2	Cullin-associated NEDD8-dissociated protein 2	24	-0.0119046	0.644925	0.998108	0.0283914
Q8WVQ1	CANT1	Soluble calcium-activated nucleotidase 1	12	0.012759	0.672038	0.998108	0.0283914
P27824	CANX	Calnexin	125	-0.0613328	0.225235	0.973148	0.0283914
Q01518	CAP1	Adenylyl cyclase-associated protein 1	61	0.0381716	0.609625	0.998108	0.0283914
P40121	CAPG	Macrophage-capping protein	26	0.0218553	0.825816	0.998761	0.0283914
P07384	CAPN1	Calpain-1 catalytic subunit	69	-0.0030595	0.921569	0.998761	0.0283914
O75808	CAPN15	Calpain-15	4	0.123885	0.56368	0.998108	0.0283931
P17655	CAPN2	Calpain-2 catalytic subunit	25	-0.0276869	0.357186	0.994449	0.0283914
O15484	CAPN5	Calpain-5	2	-0.107264	0.17694	0.973148	0.0400348
Q9Y6W3	CAPN7	Calpain-7	29	0.0340512	0.155929	0.973148	0.0283914
P04632	CAPNS1	Calpain small subunit 1	28	-0.0192795	0.646323	0.998108	0.0283914
Q14444	CAPRIN1	Caprin-1	35	-0.0343895	0.516523	0.998108	0.0283914
P52907	CAPZA1	F-actin-capping protein subunit alpha-1	48	0.0139488	0.65473	0.998108	0.0283914
P47755	CAPZA2	F-actin-capping protein subunit alpha-2	22	-0.00115046	0.981767	0.998761	0.0283914
P47756	CAPZB	F-actin-capping protein subunit beta	39	0.0425533	0.544593	0.998108	0.0283914
Q9BXL7	CARD11	Caspase recruitment domain-containing protein 11	43	-0.014846	0.651905	0.998108	0.0283914
Q5EG05	CARD16	Caspase recruitment domain-containing protein 16	1	-0.416373	0.0031867	0.463913	0.0283914
Q96LW7	CARD19	Caspase recruitment domain-containing protein 19	2	-0.0893106	0.0836085	0.923313	0.0283914
Q9BX69	CARD6	Caspase recruitment domain-containing protein 6	1	0.0212086	0.768807	0.998761	1.70289
Q9Y2G2	CARD8	Caspase recruitment domain-containing protein 8	5	0.0077313	0.807926	0.998761	0.0283914
Q9Y2V2	CARHSP1	Calcium-regulated heat-stable protein 1	9	-0.0481684	0.436871	0.998108	0.0283914
Q86X55	CARM1	Histone-arginine methyltransferase CARM1	26	0.0863819	0.156045	0.973148	0.0283914
Q5VZK9	CARMIL1	F-actin-uncapping protein LRRC16A	17	-0.0066287	0.841438	0.998761	0.0283914
Q6F5E8	CARMIL2	Capping protein, Arp2/3 and myosin-I linker protein 2	5	0.074947	0.122455	0.963662	0.0283914
Q8N4J0	CARNMT1	Carnosine N-methyltransferase	6	-0.00450659	0.941529	0.998761	0.0283914
P49589	CARS	Cysteine--tRNA ligase, cytoplasmic	91	0.0136682	0.814201	0.998761	0.0283914
Q9HA77	CARS2	Probable cysteine--tRNA ligase, mitochondrial	24	-0.0441074	0.377983	0.994449	0.0283914
O15234	CASC3	Protein CASC3	15	0.0154179	0.872232	0.998761	0.0283914
Q6P4E1	CASC4	Protein CASC4	13	-0.0517766	0.625947	0.998108	0.0283914
Q96PB1	CASD1	N-acetylneuraminate 9-O-acetyltransferase	1	0.0980026	0.372277	0.994449	0.573611
P29466	CASP1	Caspase-1	14	0.040664	0.144704	0.973148	0.0283914
Q92851	CASP10	Caspase-10	19	-0.0303719	0.298448	0.984402	0.0283914
P42575	CASP2	Caspase-2	14	0.00831846	0.820511	0.998761	0.0283914
P42574	CASP3	Caspase-3	36	0.0249164	0.369255	0.994449	0.0283914
P49662	CASP4	Caspase-4	3	0.0132382	0.831489	0.998761	0.0283914
P55212	CASP6	Caspase-6	11	0.0075055	0.868688	0.998761	0.0283914
P55210	CASP7	Caspase-7	22	-0.00388174	0.929938	0.998761	0.0283914
Q14790	CASP8	Caspase-8	25	-0.00897604	0.755642	0.998108	0.0283914
Q9UKL3	CASP8AP2	CASP8-associated protein 2	10	-0.0385442	0.437355	0.998108	0.0283914
P55211	CASP9	Caspase-9	7	-0.0568841	0.144009	0.973148	0.0283914
P20810	CAST	Calpastatin	35	-0.00564526	0.92734	0.998761	0.0283914
A6NHX0	CASTOR2	Cytosolic arginine sensor for mTORC1 subunit 2	3	0.019676	0.682565	0.998108	0.0283914
P04040	CAT	Catalase	56	0.00776562	0.836973	0.998761	0.0283914
Q03135	CAV1	Caveolin-1	7	-0.0625901	0.255693	0.975564	0.0283914
O75081	CBFA2T3	Protein CBFA2T3	5	-0.0428503	0.440502	0.998108	0.0283914
Q13951	CBFB	Core-binding factor subunit beta	18	-0.0303201	0.488888	0.998108	0.0283914
P22681	CBL	E3 ubiquitin-protein ligase CBL	12	-0.0107342	0.817633	0.998761	0.0283914
Q13191	CBLB	E3 ubiquitin-protein ligase CBL-B	13	-0.0656799	0.0372771	0.807586	0.0283914
Q75N03	CBLL1	E3 ubiquitin-protein ligase Hakai	7	0.0137049	0.782946	0.998761	0.0283914
P16152	CBR1	Carbonyl reductase [NADPH] 1	17	-0.0112679	0.726991	0.998108	0.0283914
Q8N4T8	CBR4	Carbonyl reductase family member 4	6	0.0501333	0.416242	0.998108	0.0283914
Q5JTY5	CBWD3	COBW domain-containing protein 3	2	0.008215	0.882865	0.998761	0.286263
P83916	CBX1	Chromobox protein homolog 1	13	-0.0944847	0.173916	0.973148	0.0283914
Q14781	CBX2	Chromobox protein homolog 2	1	0.0190064	0.799446	0.998761	0.123733
Q13185	CBX3	Chromobox protein homolog 3	23	0.00586217	0.909664	0.998761	0.0283914
O00257	CBX4	E3 SUMO-protein ligase CBX4	11	-0.0232093	0.683346	0.998108	0.0283914
P45973	CBX5	Chromobox protein homolog 5	19	-0.0763015	0.113949	0.951743	0.0283914
O95503	CBX6	Chromobox protein homolog 6	1	0.0474285	0.578345	0.998108	0.0283914
Q9HC52	CBX8	Chromobox protein homolog 8	15	-0.0625012	0.0460655	0.831105	0.0283914
Q6P1N0	CC2D1A	Coiled-coil and C2 domain-containing protein 1A	28	-0.0972027	0.0102956	0.662829	0.0283914
Q5T0F9	CC2D1B	Coiled-coil and C2 domain-containing protein 1B	27	0.0241768	0.252661	0.975564	0.0283914
Q8IX12	CCAR1	Cell division cycle and apoptosis regulator protein 1	69	-0.0493216	0.148833	0.973148	0.0283914
Q8N163	CCAR2	Cell cycle and apoptosis regulator protein 2	38	-0.0203377	0.699098	0.998108	0.0283914
Q96A19	CCDC102A	Coiled-coil domain-containing protein 102A	6	-0.0157707	0.728628	0.998108	0.0283914
Q9BWC9	CCDC106	Coiled-coil domain-containing protein 106	21	-0.0729316	0.0699732	0.902305	0.0283914
Q96NT0	CCDC115	Coiled-coil domain-containing protein 115	3	-0.0894033	0.151013	0.973148	0.0283914
Q8IWD4	CCDC117	Coiled-coil domain-containing protein 117	9	0.0440619	0.580478	0.998108	0.0283914
Q8WUD4	CCDC12	Coiled-coil domain-containing protein 12	12	-0.0539646	0.519	0.998108	0.0283914
Q96CT7	CCDC124	Coiled-coil domain-containing protein 124	19	-0.0033101	0.967844	0.998761	0.0283914
Q96EE4	CCDC126	Coiled-coil domain-containing protein 126	2	-0.0237522	0.818107	0.998761	0.0283914
Q96BQ5	CCDC127	Coiled-coil domain-containing protein 127	7	-0.0400365	0.315916	0.988185	0.028392
P13994	CCDC130	Coiled-coil domain-containing protein 130	4	-0.0448609	0.414044	0.998108	0.0283914
Q9H6E4	CCDC134	Coiled-coil domain-containing protein 134	8	-0.0726749	0.0420406	0.824824	0.0283914
Q6PK04	CCDC137	Coiled-coil domain-containing protein 137	8	0.0178248	0.65355	0.998108	0.0283914
Q96M89	CCDC138	Coiled-coil domain-containing protein 138	2	0.0238337	0.749393	0.998108	0.0283914
Q49A88	CCDC14	Coiled-coil domain-containing protein 14	4	0.00160125	0.978167	0.998761	0.0283914
Q6ZP82	CCDC141	Coiled-coil domain-containing protein 141	8	0.0271382	0.500003	0.998108	0.0283914
Q0P6D6	CCDC15	Coiled-coil domain-containing protein 15	1	-0.105218	0.379269	0.994449	0.0288863
Q9P0B6	CCDC167	Coiled-coil domain-containing protein 167	6	-0.0406142	0.19536	0.973148	0.0283914
Q6PII3	CCDC174	Coiled-coil domain-containing protein 174	6	-0.0535742	0.469759	0.998108	0.0283914
Q5T9S5	CCDC18	Coiled-coil domain-containing protein 18	1	0.0472857	0.543525	0.998108	0.0289294
Q7Z3E2	CCDC186	Coiled-coil domain-containing protein 186	20	-0.0503166	0.210821	0.973148	0.0283914
O60826	CCDC22	Coiled-coil domain-containing protein 22	27	0.00439716	0.874361	0.998761	0.0283914
Q86WR0	CCDC25	Coiled-coil domain-containing protein 25	18	0.0427706	0.259187	0.975564	0.0283914
Q8IWP9	CCDC28A	Coiled-coil domain-containing protein 28A	3	-0.114541	0.194835	0.973148	0.0283914
Q9BV29	CCDC32	Coiled-coil domain-containing protein 32	2	0.0894799	0.313869	0.988181	0.063369
Q96HJ3	CCDC34	Coiled-coil domain-containing protein 34	3	-0.00681108	0.847307	0.998761	0.260735
Q96MW1	CCDC43	Coiled-coil domain-containing protein 43	13	-0.162062	0.0151783	0.721509	0.0283914
Q96A33	CCDC47	Coiled-coil domain-containing protein 47	36	-0.0236748	0.41471	0.998108	0.0283914
Q8IVM0	CCDC50	Coiled-coil domain-containing protein 50	19	-0.0419569	0.655254	0.998108	0.0283914
Q96ER9	CCDC51	Coiled-coil domain-containing protein 51	17	-0.0357809	0.256169	0.975564	0.0283914
Q4VC31	CCDC58	Coiled-coil domain-containing protein 58	6	-0.173352	0.00270038	0.463913	0.0283914
Q9P031	CCDC59	Thyroid transcription factor 1-associated protein 26	9	0.00133146	0.97568	0.998761	0.0283914
Q16204	CCDC6	Coiled-coil domain-containing protein 6	19	-0.0388096	0.568615	0.998108	0.0283914
Q9Y6R9	CCDC61	Coiled-coil domain-containing protein 61	5	-0.0271026	0.528236	0.998108	0.0285773
A2RUB6	CCDC66	Coiled-coil domain-containing protein 66	1	-0.0606934	0.761752	0.998761	0.0284165
A6NI79	CCDC69	Coiled-coil domain-containing protein 69	4	-0.0545945	0.315722	0.988181	0.0283914
Q8N9Z2	CCDC71L	Coiled-coil domain-containing protein 71L	1	-0.0474099	0.281176	0.980248	0.0381685
Q6ZRK6	CCDC73	Coiled-coil domain-containing protein 73	1	0.068895	0.577967	0.998108	1.22584
Q9BR77	CCDC77	Coiled-coil domain-containing protein 77	2	-0.122773	0.0693491	0.90047	0.0283914
Q8N4S0	CCDC82	Coiled-coil domain-containing protein 82	4	-0.0615009	0.049642	0.836821	0.0283914
Q15834	CCDC85B	Coiled-coil domain-containing protein 85B	2	0.0899371	0.329068	0.990819	0.0450093
A6NKD9	CCDC85C	Coiled-coil domain-containing protein 85C	4	-0.0953694	0.224025	0.973148	0.0283914
Q9H6F5	CCDC86	Coiled-coil domain-containing protein 86	24	-0.033359	0.771495	0.998761	0.0283914
Q3V6T2	CCDC88A	Girdin	50	-0.0196805	0.528881	0.998108	0.0283914
A6NC98	CCDC88B	Coiled-coil domain-containing protein 88B	16	-0.0150788	0.707761	0.998108	0.0283914
Q9P219	CCDC88C	Protein Daple	40	-0.0302963	0.415679	0.998108	0.0283914
Q9Y3X0	CCDC9	Coiled-coil domain-containing protein 9	11	-0.0237275	0.767217	0.998761	0.0283914
Q9GZT6	CCDC90B	Coiled-coil domain-containing protein 90B, mitochondrial	3	-0.0753817	0.152584	0.973148	0.0283914
Q7Z6B0	CCDC91	Coiled-coil domain-containing protein 91	15	-0.0709921	0.179721	0.973148	0.0283914
Q567U6	CCDC93	Coiled-coil domain-containing protein 93	20	0.0121245	0.749739	0.998108	0.0283914
Q96F63	CCDC97	Coiled-coil domain-containing protein 97	6	-0.00452466	0.950759	0.998761	0.0283914
Q8TD31	CCHCR1	Coiled-coil alpha-helical rod protein 1	3	0.0395184	0.494965	0.998108	0.276315
Q9BSQ5	CCM2	Cerebral cavernous malformations 2 protein	9	0.084531	0.00512978	0.542026	0.0283914
P20248	CCNA2	Cyclin-A2	21	0.109067	0.120323	0.963662	0.0283914
P14635	CCNB1	G2/mitotic-specific cyclin-B1	22	0.0229269	0.645829	0.998108	0.0283914
O95067	CCNB2	G2/mitotic-specific cyclin-B2	14	0.0524128	0.439646	0.998108	0.0283914
P24863	CCNC	Cyclin-C	3	0.0578934	0.259983	0.975564	0.0283914
P30279	CCND2	G1/S-specific cyclin-D2	8	0.0847259	0.0885302	0.923313	0.0283914
P30281	CCND3	G1/S-specific cyclin-D3	1	0.107209	0.242009	0.975564	0.0283914
O95273	CCNDBP1	Cyclin-D1-binding protein 1	8	0.075632	0.118231	0.963662	0.0283914
P24864	CCNE1	G1/S-specific cyclin-E1	2	0.122035	0.00715114	0.600101	0.0283914
P41002	CCNF	Cyclin-F	7	0.011714	0.889147	0.998761	0.0283927
P51946	CCNH	Cyclin-H	18	0.0101432	0.691963	0.998108	0.0283914
O75909	CCNK	Cyclin-K	12	0.0362671	0.292087	0.980248	0.0283914
Q9UK58	CCNL1	Cyclin-L1	9	-0.0133198	0.690778	0.998108	0.0283914
Q96S94	CCNL2	Cyclin-L2	7	0.0369294	0.441876	0.998108	0.0283914
O60563	CCNT1	Cyclin-T1	18	-0.032077	0.316787	0.988185	0.0283914
O60583	CCNT2	Cyclin-T2	8	-0.0124061	0.794624	0.998761	0.0283914
Q8ND76	CCNY	Cyclin-Y	4	-0.00134952	0.979714	0.998761	0.0283914
Q8N7R7	CCNYL1	Cyclin-Y-like protein 1	1	0.00197752	0.964561	0.998761	0.0284026
O43303	CCP110	Centriolar coiled-coil protein of 110 kDa	6	0.0441898	0.443954	0.998108	0.0283914
Q9ULG6	CCPG1	Cell cycle progression protein 1	1	0.298204	0.000751527	0.27462	0.0283915
P32248	CCR7	C-C chemokine receptor type 7	2	-0.00877483	0.899887	0.998761	0.0661298
O14618	CCS	Copper chaperone for superoxide dismutase	11	-0.0595026	0.114448	0.954096	0.0283914
Q6IQ19	CCSAP	Centriole, cilia and spindle-associated protein	2	-0.110812	0.17153	0.973148	0.0398702
Q9H7U1	CCSER2	Serine-rich coiled-coil domain-containing protein 2	8	0.000680241	0.993594	0.999117	0.0283914
Q4G0I0	CCSMST1	Protein CCSMST1	4	-0.10403	0.14935	0.973148	0.0283914
P78371	CCT2	T-complex protein 1 subunit beta	172	0.0301311	0.414346	0.998108	0.0283914
P49368	CCT3	T-complex protein 1 subunit gamma	104	0.0157619	0.774597	0.998761	0.0283914
P50991	CCT4	T-complex protein 1 subunit delta	99	0.0169387	0.708715	0.998108	0.0283914
P48643	CCT5	T-complex protein 1 subunit epsilon	143	0.0108026	0.822098	0.998761	0.0283914
P40227	CCT6A	T-complex protein 1 subunit zeta	125	-0.0143313	0.699301	0.998108	0.0283914
Q99832	CCT7	T-complex protein 1 subunit eta	152	-0.00549433	0.927272	0.998761	0.0283914
P50990	CCT8	T-complex protein 1 subunit theta	138	0.0310391	0.666686	0.998108	0.0283914
P86790	CCZ1	Vacuolar fusion protein CCZ1 homolog B	20	0.0188657	0.638927	0.998108	0.0283914
Q6YHK3	CD109	CD109 antigen	1	-0.103416	0.382573	0.994449	0.038937
P48509	CD151	CD151 antigen	2	0.291413	0.00346195	0.463913	0.0283914
Q99467	CD180	CD180 antigen	10	0.099701	0.0610007	0.886129	0.0283914
P15391	CD19	B-lymphocyte antigen CD19	4	0.042497	0.494134	0.998108	0.0283914
P29017	CD1C	T-cell surface glycoprotein CD1c	7	-0.0561564	0.33589	0.991873	0.0283914
P15813	CD1D	Antigen-presenting glycoprotein CD1d	2	0.0272067	0.777358	0.998761	0.0283914
Q8TD46	CD200R1	Cell surface glycoprotein CD200 receptor 1	1	0.174862	0.111587	0.949527	0.0366172
P20273	CD22	B-cell receptor CD22	17	0.0332038	0.310837	0.988049	0.0283914
Q15762	CD226	CD226 antigen	9	0.00769188	0.924784	0.998761	0.0283914
Q9NZQ7	CD274	Programmed cell death 1 ligand 1	12	0.0798069	0.18926	0.973148	0.0283914
Q9Y5K6	CD2AP	CD2-associated protein	37	-0.0303086	0.448912	0.998108	0.0283914
O95400	CD2BP2	CD2 antigen cytoplasmic tail-binding protein 2	16	-0.027942	0.665318	0.998108	0.0283914
Q8IX05	CD302	CD302 antigen	1	0.100809	0.0823836	0.921773	0.0283914
Q9NPF0	CD320	CD320 antigen	2	0.0404427	0.703277	0.998108	0.0283915
P16671	CD36	Platelet glycoprotein 4	9	-0.0258106	0.511009	0.998108	0.0283914
P11049	CD37	Leukocyte antigen CD37	19	0.0299089	0.549378	0.998108	0.0283914
P28907	CD38	ADP-ribosyl cyclase/cyclic ADP-ribose hydrolase 1	2	-0.0124815	0.858494	0.998761	0.0285916
O15446	CD3EAP	DNA-directed RNA polymerase I subunit RPA34	21	0.0108855	0.805828	0.998761	0.0283914
P25942	CD40	Tumor necrosis factor receptor superfamily member 5	10	0.373314	0.00658303	0.596017	0.0283914
P16070	CD44	CD44 antigen	53	0.0242938	0.761136	0.998761	0.0283914
P15529	CD46	Membrane cofactor protein	5	0.109322	0.00508635	0.542026	0.0283914
Q08722	CD47	Leukocyte surface antigen CD47	7	0.0217515	0.754776	0.998108	0.0283914
P09326	CD48	CD48 antigen	10	-0.078381	0.143424	0.973148	0.0283914
P06127	CD5	T-cell surface glycoprotein CD5	11	0.0172027	0.695149	0.998108	0.0283914
P19397	CD53	Leukocyte surface antigen CD53	6	0.0751552	0.252761	0.975564	0.0635314
P08174	CD55	Complement decay-accelerating factor	7	0.0522692	0.238574	0.975564	0.0384429
P19256	CD58	Lymphocyte function-associated antigen 3	4	0.0704695	0.534909	0.998108	0.0283914
P13987	CD59	CD59 glycoprotein	3	0.0916762	0.0666624	0.897169	0.0283975
P08962	CD63	CD63 antigen	8	-0.0508627	0.452852	0.998108	0.0285009
P32970	CD70	CD70 antigen	5	-0.0294095	0.588812	0.998108	0.0283914
P21854	CD72	B-cell differentiation antigen CD72	12	-0.16734	0.00135541	0.360212	0.0283914
P04233	CD74	HLA class II histocompatibility antigen gamma chain	27	-0.00633121	0.813716	0.998761	0.0283914
P11912	CD79A	B-cell antigen receptor complex-associated protein alpha chain	18	-0.107309	0.0912566	0.923313	0.0283914
P40259	CD79B	B-cell antigen receptor complex-associated protein beta chain	9	-0.0695323	0.199782	0.973148	0.0283914
P33681	CD80	T-lymphocyte activation antigen CD80	3	0.022664	0.637661	0.998108	0.0283914
P60033	CD81	CD81 antigen	11	0.0432602	0.293633	0.980248	0.0283914
P27701	CD82	CD82 antigen	2	-0.0284372	0.820795	0.998761	0.0283914
Q01151	CD83	CD83 antigen	4	0.343568	0.0005209	0.245824	0.0303035
P42081	CD86	T-lymphocyte activation antigen CD86	4	0.0632031	0.484579	0.998108	0.028517
P21926	CD9	CD9 antigen	3	-0.0656166	0.287526	0.980248	0.0315333
P48960	CD97	CD97 antigen	5	0.076954	0.196467	0.973148	0.0283914
P14209	CD99	CD99 antigen	4	0.0304794	0.809642	0.998761	0.0283914
Q8TCZ2	CD99L2	CD99 antigen-like protein 2	2	0.0283978	0.781526	0.998761	0.0283914
Q8IWY9	CDAN1	Codanin-1	1	-0.0298206	0.756625	0.998108	0.789343
O75794	CDC123	Cell division cycle protein 123 homolog	5	0.0901136	0.0352473	0.803149	0.0283914
Q9UNH5	CDC14A	Dual specificity protein phosphatase CDC14A	1	0.131242	0.0428745	0.826394	0.311829
Q13042	CDC16	Cell division cycle protein 16 homolog	36	0.0114973	0.826753	0.998761	0.0283914
Q12834	CDC20	Cell division cycle protein 20 homolog	11	0.000645982	0.986218	0.998761	0.0283914
Q9UJX2	CDC23	Cell division cycle protein 23 homolog	32	0.0988034	0.0589867	0.872406	0.0283914
P30305	CDC25B	M-phase inducer phosphatase 2	4	0.0493746	0.516578	0.998108	0.235844
P30307	CDC25C	M-phase inducer phosphatase 3	10	0.00312841	0.92242	0.998761	0.0283914
Q8NHZ8	CDC26	Anaphase-promoting complex subunit CDC26	3	-0.0518272	0.626029	0.998108	0.0283914
P30260	CDC27	Cell division cycle protein 27 homolog	40	0.0128639	0.715318	0.998108	0.0283914
P49427	CDC34	Ubiquitin-conjugating enzyme E2 R1	4	0.0272392	0.698023	0.998108	0.0283914
Q16543	CDC37	Hsp90 co-chaperone Cdc37	36	0.00592192	0.930664	0.998761	0.0283914
Q7L3B6	CDC37L1	Hsp90 co-chaperone Cdc37-like 1	7	-0.0551135	0.029072	0.782518	0.0283914
O60508	CDC40	Pre-mRNA-processing factor 17	33	-0.0270766	0.456047	0.998108	0.0283914
P60953	CDC42	Cell division control protein 42 homolog	32	-0.0450427	0.323698	0.989485	0.0283914
Q9UKI2	CDC42EP3	Cdc42 effector protein 3	2	0.112784	0.487599	0.998108	0.0283914
Q9NRR3	CDC42SE2	CDC42 small effector protein 2	5	0.0663537	0.113258	0.950853	0.0283914
O75419	CDC45	Cell division control protein 45 homolog	15	0.0439308	0.227006	0.973148	0.0283914
Q99459	CDC5L	Cell division cycle 5-like protein	57	-0.0264924	0.36631	0.994449	0.0283914
Q99741	CDC6	Cell division control protein 6 homolog	5	0.0449411	0.414481	0.998108	0.0283914
Q6P1J9	CDC73	Parafibromin	38	-0.00997352	0.739604	0.998108	0.0283914
Q69YH5	CDCA2	Cell division cycle-associated protein 2	34	-0.0652622	0.32941	0.990819	0.0283914
Q99618	CDCA3	Cell division cycle-associated protein 3	8	0.00902281	0.926848	0.998761	0.0283914
Q96FF9	CDCA5	Sororin	8	-0.0411005	0.270991	0.980248	0.0283914
Q9BWT1	CDCA7	Cell division cycle-associated protein 7	6	0.165746	0.0101391	0.662829	0.0283914
Q96GN5	CDCA7L	Cell division cycle-associated 7-like protein	7	-0.00903967	0.847695	0.998761	0.0283914
Q53HL2	CDCA8	Borealin	11	-0.0332434	0.400948	0.998108	0.0283914
P12830	CDH1	Cadherin-1	4	-0.0144756	0.749967	0.998108	0.0283914
Q9H159	CDH19	Cadherin-19	1	-0.0130094	0.766302	0.998761	0.176289
O14735	CDIPT	CDP-diacylglycerol--inositol 3-phosphatidyltransferase	5	0.00565645	0.897377	0.998761	0.0283981
O14519	CDK2AP1	Cyclin-dependent kinase 2-associated protein 1	5	-0.0950736	0.336287	0.991873	0.0283914
Q96SZ6	CDK5RAP1	CDK5 regulatory subunit-associated protein 1	15	0.0223909	0.417636	0.998108	0.0283914
Q96SN8	CDK5RAP2	CDK5 regulatory subunit-associated protein 2	39	-0.0116579	0.730784	0.998108	0.0283914
Q96JB5	CDK5RAP3	CDK5 regulatory subunit-associated protein 3	20	-0.0189705	0.54376	0.998108	0.0283914
Q5VV42	CDKAL1	Threonylcarbamoyladenosine tRNA methylthiotransferase	28	0.00111978	0.966382	0.998761	0.0283914
P38936	CDKN1A	Cyclin-dependent kinase inhibitor 1	5	-0.0195131	0.790413	0.998761	0.0283914
Q9NXV6	CDKN2AIP	CDKN2A-interacting protein	30	-0.03318	0.403563	0.998108	0.0283914
Q96HQ2	CDKN2AIPNL	CDKN2AIP N-terminal-like protein	6	-0.0634898	0.167149	0.973148	0.0283914
Q16667	CDKN3	Cyclin-dependent kinase inhibitor 3	3	-0.00729574	0.847676	0.998761	0.0283914
Q6NVV7	CDPF1	Cysteine-rich DPF motif domain-containing protein 1	1	-0.0309497	0.663305	0.998108	0.0290333
Q01850	CDR2	Cerebellar degeneration-related protein 2	5	-0.0235724	0.712259	0.998108	0.0283914
Q92903	CDS1	Phosphatidate cytidylyltransferase 1	1	0.0367418	0.688155	0.998108	0.0283914
O95674	CDS2	Phosphatidate cytidylyltransferase 2	11	-0.0138547	0.757649	0.998108	0.0283914
Q9H211	CDT1	DNA replication factor Cdt1	1	-0.00482705	0.952455	0.998761	0.0284548
Q9UKY7	CDV3	Protein CDV3 homolog	27	-0.0168398	0.840955	0.998761	0.0283914
Q9Y232	CDYL	Chromodomain Y-like protein	17	-0.0482144	0.090119	0.923313	0.0283914
Q8N8U2	CDYL2	Chromodomain Y-like protein 2	6	-0.0321967	0.267994	0.977258	0.0283914
P17676	CEBPB	CCAAT/enhancer-binding protein beta	1	0.0942084	0.164629	0.973148	0.0284586
P53567	CEBPG	CCAAT/enhancer-binding protein gamma	1	-0.0297547	0.729659	0.998108	0.0283914
Q03701	CEBPZ	CCAAT/enhancer-binding protein zeta	56	-0.0243496	0.647434	0.998108	0.0283914
A8MTT3	CEBPZOS	Protein CEBPZOS	1	-0.0109267	0.787557	0.998761	0.7267
Q9BXF3	CECR2	Cat eye syndrome critical region protein 2	3	-0.150448	0.0129729	0.685374	0.0283914
Q92879	CELF1	CUGBP Elav-like family member 1	24	0.0049754	0.931787	0.998761	0.0283914
O95319	CELF2	CUGBP Elav-like family member 2	24	0.0466376	0.539989	0.998108	0.0283914
Q8WUJ3	CEMIP	Cell migration-inducing and hyaluronan-binding protein	3	-0.136569	0.280521	0.980248	0.0283914
P07199	CENPB	Major centromere autoantigen B	13	-0.0498676	0.167302	0.973148	0.0283914
Q03188	CENPC	Centromere protein C	24	-0.0368362	0.504101	0.998108	0.0283914
Q02224	CENPE	Centromere-associated protein E	77	0.010982	0.694983	0.998108	0.0283914
P49454	CENPF	Centromere protein F	144	-0.036348	0.306474	0.987015	0.0283914
Q9H3R5	CENPH	Centromere protein H	8	0.0634544	0.0712028	0.902305	0.0283914
Q92674	CENPI	Centromere protein I	9	-0.0874709	0.181565	0.973148	0.0283914
Q9HC77	CENPJ	Centromere protein J	23	0.0375838	0.367046	0.994449	0.0283914
Q9BS16	CENPK	Centromere protein K	8	-0.0925854	0.0317692	0.783152	0.0283914
Q8N0S6	CENPL	Centromere protein L	4	0.0287994	0.582472	0.998108	0.106738
Q9NSP4	CENPM	Centromere protein M	6	0.192216	0.0974747	0.927372	0.0283914
Q96H22	CENPN	Centromere protein N	6	-0.0204569	0.679613	0.998108	0.0283914
Q9BU64	CENPO	Centromere protein O	4	-0.0663513	0.056935	0.869892	0.0283914
Q6IPU0	CENPP	Centromere protein P	2	-0.081864	0.478685	0.998108	0.0283914
Q7L2Z9	CENPQ	Centromere protein Q	8	-0.0600798	0.364215	0.994449	0.0283914
Q8N2Z9	CENPS	Centromere protein S	1	-0.0722787	0.329715	0.990819	0.0283914
Q96BT3	CENPT	Centromere protein T	6	-0.0510027	0.414623	0.998108	0.0283914
Q71F23	CENPU	Centromere protein U	8	0.0159301	0.55248	0.998108	0.0283914
Q7Z7K6	CENPV	Centromere protein V	13	0.0286203	0.655024	0.998108	0.0283914
A8MT69	CENPX	Centromere protein X	3	-0.0352888	0.671854	0.998108	0.208639
O60308	CEP104	Centrosomal protein of 104 kDa	3	0.028155	0.45323	0.998108	0.0283914
Q8N8E3	CEP112	Centrosomal protein of 112 kDa	1	-0.090413	0.108805	0.94943	0.028401
Q8N960	CEP120	Centrosomal protein of 120 kDa	14	-0.00561768	0.880068	0.998761	0.0283914
Q6ZU80	CEP128	Centrosomal protein of 128 kDa	13	-0.0662153	0.250258	0.975564	0.0283914
Q9UPN4	CEP131	Centrosomal protein of 131 kDa	34	-0.0288231	0.325486	0.989485	0.0283914
Q66GS9	CEP135	Centrosomal protein of 135 kDa	23	-0.0197836	0.594676	0.998108	0.0283914
O94986	CEP152	Centrosomal protein of 152 kDa	12	0.0541199	0.160163	0.973148	0.0283914
Q5TB80	CEP162	Centrosomal protein of 162 kDa	4	-0.0149044	0.873337	0.998761	0.0283914
Q9UPV0	CEP164	Centrosomal protein of 164 kDa	2	0.043155	0.27406	0.980248	0.0283914
Q5SW79	CEP170	Centrosomal protein of 170 kDa	57	-0.0583062	0.240329	0.975564	0.0283914
Q8TEP8	CEP192	Centrosomal protein of 192 kDa	35	0.0295422	0.398475	0.998108	0.0283914
Q9BV73	CEP250	Centrosome-associated protein CEP250	27	-0.0692481	0.178611	0.973148	0.0283914
O15078	CEP290	Centrosomal protein of 290 kDa	2	0.00186689	0.966332	0.998761	0.0283914
Q9C0D2	CEP295	Centrosomal protein of 295 kDa	3	-0.00347297	0.964616	0.998761	0.0283914
Q5VT06	CEP350	Centrosome-associated protein 350	28	-0.0580525	0.202304	0.973148	0.0283914
Q9BYV8	CEP41	Centrosomal protein of 41 kDa	11	-0.00229259	0.94128	0.998761	0.0283914
Q9C0F1	CEP44	Centrosomal protein of 44 kDa	8	-0.0169004	0.611841	0.998108	0.0283914
Q53EZ4	CEP55	Centrosomal protein of 55 kDa	24	-0.0764348	0.0378144	0.811872	0.0283914
Q86XR8	CEP57	Centrosomal protein of 57 kDa	3	-0.0566234	0.362441	0.994449	0.0283915
Q96MT8	CEP63	Centrosomal protein of 63 kDa	3	-0.0674266	0.199128	0.973148	0.0283914
Q76N32	CEP68	Centrosomal protein of 68 kDa	1	0.0446559	0.633696	0.998108	0.0283914
Q8NHQ1	CEP70	Centrosomal protein of 70 kDa	3	-0.254876	0.00779435	0.606848	0.0312945
Q9P209	CEP72	Centrosomal protein of 72 kDa	3	-0.0170471	0.728255	0.998108	0.0283914
Q8TAP6	CEP76	Centrosomal protein of 76 kDa	14	-0.0158408	0.761316	0.998761	0.0283914
Q5JTW2	CEP78	Centrosomal protein of 78 kDa	4	0.0304528	0.425857	0.998108	0.0283914
Q9Y592	CEP83	Centrosomal protein of 83 kDa	4	-0.0599351	0.281308	0.980248	0.0283932
Q6P2H3	CEP85	Centrosomal protein of 85 kDa	3	-0.0276649	0.633866	0.998108	0.0283914
Q96ST8	CEP89	Centrosomal protein of 89 kDa	3	0.0166098	0.751867	0.998108	0.0627194
Q8IW35	CEP97	Centrosomal protein of 97 kDa	34	-0.013128	0.748447	0.998108	0.0283914
Q9Y6K0	CEPT1	Choline/ethanolaminephosphotransferase 1	10	0.0479586	0.193004	0.973148	0.0283914
Q8TCT0	CERK	Ceramide kinase	1	0.0721092	0.291256	0.980248	0.0283914
Q96G23	CERS2	Ceramide synthase 2	7	-0.0603286	0.244758	0.975564	0.0283914
Q8N5B7	CERS5	Ceramide synthase 5	5	0.0243561	0.551821	0.998108	0.0283914
Q6UWW8	CES3	Carboxylesterase 3	6	-0.014024	0.794493	0.998761	0.0283914
P41208	CETN2	Centrin-2	16	-0.0364837	0.672547	0.998108	0.0283914
O15182	CETN3	Centrin-3	5	-0.01373	0.890972	0.998761	0.0296908
Q9Y6A4	CFAP20	Cilia- and flagella-associated protein 20	6	0.0663816	0.0516526	0.845233	0.0283914
P57076	CFAP298	Cilia- and flagella-associated protein 298	13	0.0388393	0.107811	0.94943	0.0283914
Q96G28	CFAP36	Cilia- and flagella-associated protein 36	6	-0.0496622	0.521548	0.998108	0.0283914
O43822	CFAP410	Cilia- and flagella-associated protein 410	4	0.0119306	0.814757	0.998761	0.0283914
Q9P2B7	CFAP97	Cilia- and flagella-associated protein 97	9	0.0866517	0.0687857	0.90047	0.0283914
Q9UEE9	CFDP1	Craniofacial development protein 1	8	-0.0492844	0.594027	0.998108	0.0283914
P23528	CFL1	Cofilin-1	67	-0.0218981	0.639475	0.998108	0.0283914
Q9Y281	CFL2	Cofilin-2	3	0.0936177	0.100823	0.931784	0.0283925
O15519	CFLAR	CASP8 and FADD-like apoptosis regulator	9	0.158113	0.0640527	0.897169	0.0283914
Q8N884	CGAS	Cyclic GMP-AMP synthase	21	-0.0335373	0.561679	0.998108	0.0283914
Q9UFW8	CGGBP1	CGG triplet repeat-binding protein 1	10	-0.106875	0.00790445	0.606848	0.0283914
Q9P2M7	CGN	Cingulin	2	-0.0810585	0.423931	0.998108	0.0360979
Q8WUX2	CHAC2	Glutathione-specific gamma-glutamylcyclotransferase 2	9	0.0667797	0.0171167	0.735506	0.0283914
Q13111	CHAF1A	Chromatin assembly factor 1 subunit A	25	0.00504743	0.880996	0.998761	0.0283914
Q13112	CHAF1B	Chromatin assembly factor 1 subunit B	18	-0.00471974	0.897268	0.998761	0.0283914
Q96JM3	CHAMP1	Chromosome alignment-maintaining phosphoprotein 1	34	-0.0133479	0.657276	0.998108	0.0283914
Q96BP2	CHCHD1	Coiled-coil-helix-coiled-coil-helix domain-containing protein 1	1	-0.0204672	0.68681	0.998108	0.0283914
Q8WYQ3	CHCHD10	Coiled-coil-helix-coiled-coil-helix domain-containing protein 10, mitochondrial	2	0.207473	0.0335558	0.791086	0.0283914
Q9Y6H1	CHCHD2	Coiled-coil-helix-coiled-coil-helix domain-containing protein 2	4	0.287465	0.0281561	0.779138	0.0283914
Q9NX63	CHCHD3	MICOS complex subunit MIC19	20	0.0550527	0.636914	0.998108	0.0283914
Q8N4Q1	CHCHD4	Mitochondrial intermembrane space import and assembly protein 40	9	0.127485	0.285109	0.980248	0.0283914
Q9BSY4	CHCHD5	Coiled-coil-helix-coiled-coil-helix domain-containing protein 5	5	0.428399	0.0208926	0.742882	0.0283914
Q9BRQ6	CHCHD6	MICOS complex subunit MIC25	8	-0.0034763	0.941706	0.998761	0.0283914
Q9BUK0	CHCHD7	Coiled-coil-helix-coiled-coil-helix domain-containing protein 7	1	-0.0432721	0.696232	0.998108	0.276315
O14646	CHD1	Chromodomain-helicase-DNA-binding protein 1	54	-0.0121493	0.742605	0.998108	0.0283914
Q86WJ1	CHD1L	Chromodomain-helicase-DNA-binding protein 1-like	25	-0.0172027	0.577907	0.998108	0.0283914
O14647	CHD2	Chromodomain-helicase-DNA-binding protein 2	35	-0.0446032	0.149193	0.973148	0.0283914
Q12873	CHD3	Chromodomain-helicase-DNA-binding protein 3	50	-0.035574	0.278284	0.980248	0.0283914
Q14839	CHD4	Chromodomain-helicase-DNA-binding protein 4	128	-0.0233638	0.408394	0.998108	0.0283914
Q8TD26	CHD6	Chromodomain-helicase-DNA-binding protein 6	22	-0.0305915	0.560358	0.998108	0.0283914
Q9P2D1	CHD7	Chromodomain-helicase-DNA-binding protein 7	47	-0.0197696	0.589619	0.998108	0.0283914
Q9HCK8	CHD8	Chromodomain-helicase-DNA-binding protein 8	48	-0.0246496	0.422685	0.998108	0.0283914
Q3L8U1	CHD9	Chromodomain-helicase-DNA-binding protein 9	20	-0.0346039	0.449002	0.998108	0.0283914
Q8NE62	CHDH	Choline dehydrogenase, mitochondrial	4	0.0478494	0.119776	0.963662	0.0283914
Q8IWX8	CHERP	Calcium homeostasis endoplasmic reticulum protein	44	-0.0625858	0.154759	0.973148	0.0283914
Q96EP1	CHFR	E3 ubiquitin-protein ligase CHFR	10	0.0134198	0.649523	0.998108	0.0283914
Q9BWS9	CHID1	Chitinase domain-containing protein 1	19	0.00452695	0.874447	0.998761	0.0283914
P24386	CHM	Rab proteins geranylgeranyltransferase component A 1	10	-0.0270494	0.582194	0.998108	0.0283914
P26374	CHML	Rab proteins geranylgeranyltransferase component A 2	19	0.050037	0.220214	0.973148	0.0283914
Q9HD42	CHMP1A	Charged multivesicular body protein 1a	12	0.0007059	0.990045	0.999117	0.035554
Q7LBR1	CHMP1B	Charged multivesicular body protein 1b	14	-0.00888892	0.797626	0.998761	0.0446281
O43633	CHMP2A	Charged multivesicular body protein 2a	18	0.0298217	0.611952	0.998108	0.0283914
Q9UQN3	CHMP2B	Charged multivesicular body protein 2b	13	-0.0245088	0.552058	0.998108	0.0283914
Q9Y3E7	CHMP3	Charged multivesicular body protein 3	10	0.0387244	0.292963	0.980248	0.0335107
Q9BY43	CHMP4A	Charged multivesicular body protein 4a	14	-0.0738859	0.310494	0.988049	0.0283914
Q9H444	CHMP4B	Charged multivesicular body protein 4b	23	-0.0179955	0.850259	0.998761	0.0283914
Q9NZZ3	CHMP5	Charged multivesicular body protein 5	16	-0.00410412	0.95834	0.998761	0.0283914
Q96FZ7	CHMP6	Charged multivesicular body protein 6	9	-0.0213743	0.560348	0.998108	0.0283914
Q8WUX9	CHMP7	Charged multivesicular body protein 7	12	0.0809625	0.0371244	0.807586	0.0283914
P52757	CHN2	Beta-chimaerin	18	-0.0122938	0.751825	0.998108	0.0283914
Q9UHD1	CHORDC1	Cysteine and histidine-rich domain-containing protein 1	42	-0.00174072	0.966862	0.998761	0.0283914
Q99653	CHP1	Calcineurin B homologous protein 1	8	-0.105822	0.0858155	0.923313	0.0283914
Q8IZ52	CHPF	Chondroitin sulfate synthase 2	2	0.00406467	0.921014	0.998761	0.0283914
Q9P2E5	CHPF2	Chondroitin sulfate glucuronyltransferase	4	-0.0446508	0.363618	0.994449	0.0479904
Q8WUD6	CHPT1	Cholinephosphotransferase 1	1	0.0518874	0.56604	0.998108	0.0283914
Q9NRG0	CHRAC1	Chromatin accessibility complex protein 1	4	0.000105223	0.998861	0.99977	0.0283914
O43529	CHST10	Carbohydrate sulfotransferase 10	2	0.0109007	0.881265	0.998761	0.0283914
Q9NPF2	CHST11	Carbohydrate sulfotransferase 11	1	-0.0832932	0.167212	0.973148	0.0283914
Q8NCH0	CHST14	Carbohydrate sulfotransferase 14	1	-0.026415	0.668207	0.998108	0.0283914
Q9Y4C5	CHST2	Carbohydrate sulfotransferase 2	2	-0.143169	0.108368	0.94943	0.0284586
Q86X52	CHSY1	Chondroitin sulfate synthase 1	3	0.0458014	0.375	0.994449	0.0283914
Q8WVB6	CHTF18	Chromosome transmission fidelity protein 18 homolog	16	0.0207868	0.481258	0.998108	0.0283914
P0CG13	CHTF8	Chromosome transmission fidelity protein 8 homolog	1	0.0514357	0.421038	0.998108	0.0587344
Q9Y3Y2	CHTOP	Chromatin target of PRMT1 protein	14	-0.0175443	0.523734	0.998108	0.0283914
Q8WUH1	CHURC1	Protein Churchill	5	0.0484717	0.442072	0.998108	0.0283914
O76071	CIAO1	Probable cytosolic iron-sulfur protein assembly protein CIAO1	12	0.0661158	0.140657	0.973148	0.0283914
Q9H5X1	CIAO2A	Cytosolic iron-sulfur assembly component 2A	7	0.0220834	0.482768	0.998108	0.0283914
Q9Y3D0	CIAO2B	Cytosolic iron-sulfur assembly component 2B	4	0.0102796	0.790044	0.998761	0.0283914
Q9H6Q4	CIAO3	Cytosolic iron-sulfur assembly component 3	7	-0.0367376	0.547103	0.998108	0.0283914
Q6FI81	CIAPIN1	Anamorsin	30	0.0193841	0.771352	0.998761	0.0283914
Q99828	CIB1	Calcium and integrin-binding protein 1	3	-0.093039	0.0947517	0.927372	0.0283914
Q96RK0	CIC	Protein capicua homolog	6	-0.0502512	0.314193	0.988181	0.0283914
Q9BW66	CINP	Cyclin-dependent kinase 2-interacting protein	4	-0.0386188	0.291256	0.980248	0.0283914
Q8TCG1	CIP2A	Protein CIP2A	38	-0.0187374	0.571918	0.998108	0.0283914
Q86X95	CIR1	Corepressor interacting with RBPJ 1	8	0.00790631	0.856853	0.998761	0.0283914
Q14011	CIRBP	Cold-inducible RNA-binding protein	28	-0.0404087	0.529692	0.998108	0.0283914
Q9NZ45	CISD1	CDGSH iron-sulfur domain-containing protein 1	13	-0.0226122	0.510649	0.998108	0.0283914
Q8N5K1	CISD2	CDGSH iron-sulfur domain-containing protein 2	10	-0.0285486	0.688923	0.998108	0.0283914
P0C7P0	CISD3	CDGSH iron-sulfur domain-containing protein 3, mitochondrial	4	-0.00691046	0.837063	0.998761	0.0283914
Q9ULV3	CIZ1	Cip1-interacting zinc finger protein	11	0.0459758	0.230807	0.973148	0.0283914
Q8WWK9	CKAP2	Cytoskeleton-associated protein 2	29	-0.000261137	0.992481	0.999117	0.0283914
Q8IYA6	CKAP2L	Cytoskeleton-associated protein 2-like	21	0.00210352	0.947779	0.998761	0.0283914
Q07065	CKAP4	Cytoskeleton-associated protein 4	56	-0.0644543	0.26685	0.976742	0.0283914
Q14008	CKAP5	Cytoskeleton-associated protein 5	157	-0.00123252	0.978282	0.998761	0.0283914
Q9UBR5	CKLF	Chemokine-like factor	1	-0.023245	0.66149	0.998108	0.0284163
P06732	CKM	Creatine kinase M-type	4	-0.158074	0.166004	0.973148	0.0283914
P61024	CKS1B	Cyclin-dependent kinases regulatory subunit 1	4	-0.0330567	0.589325	0.998108	0.0284302
P33552	CKS2	Cyclin-dependent kinases regulatory subunit 2	8	0.00466334	0.933616	0.998761	0.0283914
Q7Z460	CLASP1	CLIP-associating protein 1	60	0.00724104	0.776965	0.998761	0.0283914
O75122	CLASP2	CLIP-associating protein 2	40	0.01212	0.607076	0.998108	0.0283914
Q8N2M8	CLASRP	CLK4-associating serine/arginine rich protein	9	-0.0376234	0.536018	0.998108	0.0283914
Q96S66	CLCC1	Chloride channel CLIC-like protein 1	22	0.00867279	0.794447	0.998761	0.0283914
P51790	CLCN3	H(+)/Cl(-) exchange transporter 3	6	-0.0233234	0.666122	0.998108	0.0283946
P51795	CLCN5	H(+)/Cl(-) exchange transporter 5	5	-0.0321555	0.587934	0.998108	0.0283914
P51797	CLCN6	Chloride transport protein 6	12	0.0225683	0.435367	0.998108	0.0283914
P51798	CLCN7	H(+)/Cl(-) exchange transporter 7	6	-0.0446152	0.507409	0.998108	0.0283914
Q96B33	CLDN23	Claudin-23	4	-0.051161	0.456933	0.998108	0.0283914
Q9NY35	CLDND1	Claudin domain-containing protein 1	7	-0.0306606	0.533479	0.998108	0.0283914
Q9Y240	CLEC11A	C-type lectin domain family 11 member A	1	0.133538	0.352201	0.994449	0.0283914
Q2KHT3	CLEC16A	Protein CLEC16A	17	0.0344228	0.303948	0.986172	0.0283914
Q6ZS10	CLEC17A	C-type lectin domain family 17, member A	11	0.0263685	0.489746	0.998108	0.0283914
O14967	CLGN	Calmegin	9	-0.0529543	0.143595	0.973148	0.0283914
O00299	CLIC1	Chloride intracellular channel protein 1	57	0.0221243	0.693513	0.998108	0.0283914
Q9Y696	CLIC4	Chloride intracellular channel protein 4	15	-0.0201049	0.459456	0.998108	0.0283914
Q96NY7	CLIC6	Chloride intracellular channel protein 6	2	0.00596561	0.94752	0.998761	0.0283914
Q14677	CLINT1	Clathrin interactor 1	53	-0.0071843	0.875008	0.998761	0.0283914
P30622	CLIP1	CAP-Gly domain-containing linker protein 1	36	0.0148116	0.782964	0.998761	0.0283914
Q96JQ2	CLMN	Calmin	27	-0.0572721	0.066681	0.897169	0.0283914
Q13286	CLN3	Battenin	1	-0.042014	0.653519	0.998108	1.63349
O75503	CLN5	Ceroid-lipofuscinosis neuronal protein 5	11	-0.128189	0.0476459	0.831105	0.0283914
Q9UBY8	CLN8	Protein CLN8	1	0.106769	0.310923	0.988049	0.646243
P54105	CLNS1A	Methylosome subunit pICln	34	-0.010566	0.820479	0.998761	0.0283914
O15516	CLOCK	Circadian locomoter output cycles protein kaput	1	-0.0748863	0.529788	0.998108	1.79421
Q92989	CLP1	Polyribonucleotide 5'-hydroxyl-kinase Clp1	9	-0.00769388	0.889685	0.998761	0.0283914
Q9H078	CLPB	Caseinolytic peptidase B protein homolog	29	-0.013738	0.783653	0.998761	0.0283914
Q16740	CLPP	ATP-dependent Clp protease proteolytic subunit, mitochondrial	23	-0.0880044	0.0885848	0.923313	0.0283914
O96005	CLPTM1	Cleft lip and palate transmembrane protein 1	17	-0.00895107	0.823446	0.998761	0.0283914
Q96KA5	CLPTM1L	Cleft lip and palate transmembrane protein 1-like protein	21	-0.00644204	0.850943	0.998761	0.0283914
O76031	CLPX	ATP-dependent Clp protease ATP-binding subunit clpX-like, mitochondrial	48	-0.0113385	0.677326	0.998108	0.0283914
Q9HAW4	CLSPN	Claspin	7	0.00728378	0.924328	0.998761	0.0283914
Q9BQT9	CLSTN3	Calsyntenin-3	1	-0.118845	0.239139	0.975564	1.31363
P09496	CLTA	Clathrin light chain A	12	-0.0459057	0.603367	0.998108	0.0961993
P09497	CLTB	Clathrin light chain B	13	-0.00948545	0.922763	0.998761	0.0283914
Q00610	CLTC	Clathrin heavy chain 1	275	0.022641	0.600277	0.998108	0.0283914
P53675	CLTCL1	Clathrin heavy chain 2	1	0.116969	0.262668	0.975564	0.0283914
Q96AJ1	CLUAP1	Clusterin-associated protein 1	2	0.0237744	0.625453	0.998108	0.0283914
O75153	CLUH	Clustered mitochondria protein homolog	74	0.0455191	0.273937	0.980248	0.0283914
Q8NFW8	CMAS	N-acylneuraminate cytidylyltransferase	17	0.0116059	0.689503	0.998108	0.0283914
Q96DG6	CMBL	Carboxymethylenebutenolidase homolog	8	0.0049723	0.887692	0.998761	0.0283914
Q9NRP2	CMC2	COX assembly mitochondrial protein 2 homolog	7	0.227186	0.0185014	0.735506	0.0303646
P56277	CMC4	Cx9C motif-containing protein 4	3	0.333607	0.00599061	0.596017	0.0284847
Q8IY22	CMIP	C-Maf-inducing protein	9	0.057123	0.101587	0.931784	0.0283914
Q9BQ75	CMSS1	Protein CMSS1	11	-0.0165634	0.650364	0.998108	0.0283914
Q96MX0	CMTM3	CKLF-like MARVEL transmembrane domain-containing protein 3	1	-0.0575828	0.427913	0.998108	0.0283914
Q9NX76	CMTM6	CKLF-like MARVEL transmembrane domain-containing protein 6	1	-0.00471379	0.950108	0.998761	1.30368
Q96FZ5	CMTM7	CKLF-like MARVEL transmembrane domain-containing protein 7	2	0.0188932	0.586197	0.998108	0.0283914
Q8IZV2	CMTM8	CKLF-like MARVEL transmembrane domain-containing protein 8	1	-0.0989077	0.583519	0.998108	0.0283914
Q8N1G2	CMTR1	Cap-specific mRNA (nucleoside-2'-O-)-methyltransferase 1	40	0.0424957	0.186014	0.973148	0.0283914
Q8IYT2	CMTR2	Cap-specific mRNA (nucleoside-2'-O-)-methyltransferase 2	12	0.0299907	0.472279	0.998108	0.0283914
P62633	CNBP	Cellular nucleic acid-binding protein	18	0.0437805	0.458673	0.998108	0.0283914
Q96KP4	CNDP2	Cytosolic non-specific dipeptidase	151	0.00924864	0.864103	0.998761	0.0283914
O95406	CNIH1	Protein cornichon homolog 1	1	-0.0421449	0.789533	0.998761	0.0283914
Q9P003	CNIH4	Protein cornichon homolog 4	6	-0.0674208	0.162048	0.973148	0.0283914
O75829	CNMD	Leukocyte cell-derived chemotaxin 1	1	-0.0750942	0.319915	0.988185	0.0283919
Q99439	CNN2	Calponin-2	130	-0.00806249	0.864599	0.998761	0.0283914
Q9H8M5	CNNM2	Metal transporter CNNM2	2	-0.0527412	0.315669	0.988181	0.0305967
Q8NE01	CNNM3	Metal transporter CNNM3	13	-0.0190866	0.754829	0.998108	0.0283914
Q6P4Q7	CNNM4	Metal transporter CNNM4	3	-0.0786075	0.159177	0.973148	0.0387723
A5YKK6	CNOT1	CCR4-NOT transcription complex subunit 1	128	0.0218264	0.353375	0.994449	0.0283914
Q9H9A5	CNOT10	CCR4-NOT transcription complex subunit 10	31	0.0304076	0.37736	0.994449	0.0283914
Q9UKZ1	CNOT11	CCR4-NOT transcription complex subunit 11	10	0.0222158	0.506863	0.998108	0.0283914
Q9NZN8	CNOT2	CCR4-NOT transcription complex subunit 2	12	0.034186	0.410653	0.998108	0.0283914
O75175	CNOT3	CCR4-NOT transcription complex subunit 3	20	0.00795782	0.840027	0.998761	0.0283914
O95628	CNOT4	CCR4-NOT transcription complex subunit 4	8	-0.00461673	0.912531	0.998761	0.0283914
Q9ULM6	CNOT6	CCR4-NOT transcription complex subunit 6	5	0.0579746	0.145585	0.973148	0.0283914
Q96LI5	CNOT6L	CCR4-NOT transcription complex subunit 6-like	13	0.0224342	0.620926	0.998108	0.0283914
Q9UIV1	CNOT7	CCR4-NOT transcription complex subunit 7	10	-0.0248974	0.400596	0.998108	0.0283914
Q9UFF9	CNOT8	CCR4-NOT transcription complex subunit 8	17	0.0290425	0.436401	0.998108	0.0283914
Q92600	CNOT9	CCR4-NOT transcription complex subunit 9	15	0.0902544	0.0323332	0.783152	0.0283914
P09543	CNP	2',3'-cyclic-nucleotide 3'-phosphodiesterase	37	-0.0397974	0.292925	0.980248	0.0283914
Q9Y2B0	CNPY2	Protein canopy homolog 2	8	0.163871	0.0220647	0.746587	0.0283914
Q9BT09	CNPY3	Protein canopy homolog 3	17	-0.0536438	0.223779	0.973148	0.0283914
Q8N129	CNPY4	Protein canopy homolog 4	2	-0.200982	0.0424265	0.825805	0.0283914
Q6PJW8	CNST	Consortin	5	-0.0427905	0.43691	0.998108	0.0283914
P78357	CNTNAP1	Contactin-associated protein 1	29	0.0437466	0.123928	0.963662	0.0283914
Q7Z7A1	CNTRL	Centriolin	34	-0.0262434	0.556112	0.998108	0.0283914
Q8N137	CNTROB	Centrobin	5	-0.116968	0.0691563	0.90047	0.0283914
Q9GZY4	COA1	Cytochrome c oxidase assembly factor 1 homolog	3	-0.00246597	0.965191	0.998761	0.0283914
Q9Y2R0	COA3	Cytochrome c oxidase assembly factor 3 homolog, mitochondrial	7	-0.0247396	0.447828	0.998108	0.0283914
Q9NYJ1	COA4	Cytochrome c oxidase assembly factor 4 homolog, mitochondrial	5	0.231644	0.0900529	0.923313	0.0283914
Q5JTJ3	COA6	Cytochrome c oxidase assembly factor 6 homolog	5	0.085231	0.277349	0.980248	0.0283914
Q96BR5	COA7	Cytochrome c oxidase assembly factor 7	15	-0.0546332	0.110851	0.94943	0.0283914
Q13057	COASY	Bifunctional coenzyme A synthase	21	-0.000639361	0.99134	0.999117	0.0283914
Q53SF7	COBLL1	Cordon-bleu protein-like 1	10	-0.00846993	0.824274	0.998761	0.0283914
O43405	COCH	Cochlin	1	-0.0104694	0.888007	0.998761	0.746716
Q8WTW3	COG1	Conserved oligomeric Golgi complex subunit 1	37	-0.0185363	0.471316	0.998108	0.0283914
Q14746	COG2	Conserved oligomeric Golgi complex subunit 2	28	-0.0219088	0.455773	0.998108	0.0283914
Q96JB2	COG3	Conserved oligomeric Golgi complex subunit 3	29	-0.0126837	0.57264	0.998108	0.0283914
Q9H9E3	COG4	Conserved oligomeric Golgi complex subunit 4	26	-0.0141236	0.640531	0.998108	0.0283914
Q9UP83	COG5	Conserved oligomeric Golgi complex subunit 5	31	0.00822741	0.719533	0.998108	0.0283914
Q9Y2V7	COG6	Conserved oligomeric Golgi complex subunit 6	22	0.00116858	0.967646	0.998761	0.0283914
P83436	COG7	Conserved oligomeric Golgi complex subunit 7	39	0.0142991	0.62706	0.998108	0.0283914
Q96MW5	COG8	Conserved oligomeric Golgi complex subunit 8	16	0.00113253	0.978736	0.998761	0.0283914
P38432	COIL	Coilin	11	-0.0273838	0.400014	0.998108	0.0283914
P02452	COL1A1	Collagen alpha-1(I) chain	2	0.547497	0.0287928	0.782518	0.0331328
P08123	COL1A2	Collagen alpha-2(I) chain	1	0.202057	0.266539	0.976736	1.56402
P02458	COL2A1	Collagen alpha-1(II) chain	2	0.176668	0.406665	0.998108	0.339403
P08572	COL4A2	Collagen alpha-2(IV) chain	1	0.197608	0.316219	0.988185	0.0283914
Q9Y5P4	COL4A3BP	Collagen type IV alpha-3-binding protein	20	-0.0362906	0.177038	0.973148	0.0283914
P12111	COL6A3	Collagen alpha-3(VI) chain	1	-0.04624	0.731951	0.998108	0.736708
Q14050	COL9A3	Collagen alpha-3(IX) chain	2	-0.107197	0.385804	0.994449	0.0283914
Q8NBJ5	COLGALT1	Procollagen galactosyltransferase 1	29	-0.020201	0.482523	0.998108	0.0283914
Q8IYK4	COLGALT2	Procollagen galactosyltransferase 2	2	-0.0138535	0.845266	0.998761	0.573611
Q8N668	COMMD1	COMM domain-containing protein 1	4	-0.0652825	0.101856	0.931784	0.0283914
Q9Y6G5	COMMD10	COMM domain-containing protein 10	7	-0.0751475	0.0863129	0.923313	0.0283914
Q86X83	COMMD2	COMM domain-containing protein 2	8	0.0338552	0.484103	0.998108	0.0283914
Q9UBI1	COMMD3	COMM domain-containing protein 3	8	-0.0359624	0.299944	0.984578	0.0283914
Q9H0A8	COMMD4	COMM domain-containing protein 4	10	0.02242	0.597668	0.998108	0.0283914
Q9GZQ3	COMMD5	COMM domain-containing protein 5	9	-0.000953902	0.976323	0.998761	0.0283914
Q7Z4G1	COMMD6	COMM domain-containing protein 6	8	-0.0383218	0.460939	0.998108	0.0283914
Q86VX2	COMMD7	COMM domain-containing protein 7	7	0.0598276	0.242995	0.975564	0.0283914
Q9NX08	COMMD8	COMM domain-containing protein 8	11	-0.0624542	0.18932	0.973148	0.0283914
Q9P000	COMMD9	COMM domain-containing protein 9	9	-0.0236605	0.515883	0.998108	0.0283914
P21964	COMT	Catechol O-methyltransferase	19	0.0543042	0.133726	0.969612	0.0283914
Q86VU5	COMTD1	Catechol O-methyltransferase domain-containing protein 1	9	-0.0765151	0.0471683	0.831105	0.0283914
Q8NHY2	COP1	E3 ubiquitin-protein ligase COP1	4	0.111485	0.0474033	0.831105	0.0283914
P53621	COPA	Coatomer subunit alpha	136	0.0365267	0.350531	0.994449	0.0283914
P53618	COPB1	Coatomer subunit beta	104	0.0706733	0.0675378	0.90047	0.0283914
P35606	COPB2	Coatomer subunit beta'	90	0.0226611	0.692796	0.998108	0.0283914
O14579	COPE	Coatomer subunit epsilon	36	0.0326518	0.381207	0.994449	0.0283914
Q9Y678	COPG1	Coatomer subunit gamma-1	82	0.00865771	0.848134	0.998761	0.0283914
Q9UBF2	COPG2	Coatomer subunit gamma-2	40	0.0228036	0.625645	0.998108	0.0283914
Q9NQ92	COPRS	Coordinator of PRMT5 and differentiation stimulator	1	0.0368807	0.810092	0.998761	0.0283914
P61201	COPS2	COP9 signalosome complex subunit 2	41	0.00581969	0.892045	0.998761	0.0283914
Q9UNS2	COPS3	COP9 signalosome complex subunit 3	48	-0.0313693	0.334579	0.991873	0.0283914
Q9BT78	COPS4	COP9 signalosome complex subunit 4	34	0.0243759	0.644517	0.998108	0.0283914
Q92905	COPS5	COP9 signalosome complex subunit 5	25	0.0391074	0.418143	0.998108	0.0283914
Q7L5N1	COPS6	COP9 signalosome complex subunit 6	29	0.0550245	0.119874	0.963662	0.0283914
Q9UBW8	COPS7A	COP9 signalosome complex subunit 7a	9	0.0571745	0.285281	0.980248	0.0283914
Q9H9Q2	COPS7B	COP9 signalosome complex subunit 7b	11	-0.0157532	0.705049	0.998108	0.0283914
Q99627	COPS8	COP9 signalosome complex subunit 8	16	0.00175714	0.966556	0.998761	0.0283914
Q8WXC6	COPS9	COP9 signalosome complex subunit 9	6	-0.060371	0.602078	0.998108	0.0283914
P61923	COPZ1	Coatomer subunit zeta-1	5	0.0505295	0.231207	0.973148	0.0283914
Q9H8M1	COQ10B	Coenzyme Q-binding protein COQ10 homolog B, mitochondrial	1	0.00334593	0.959542	0.998761	0.0283914
Q9NZJ6	COQ3	Ubiquinone biosynthesis O-methyltransferase, mitochondrial	9	-0.0249692	0.537836	0.998108	0.0283914
Q9Y3A0	COQ4	Ubiquinone biosynthesis protein COQ4 homolog, mitochondrial	2	-0.00551284	0.939431	0.998761	0.0283914
Q5HYK3	COQ5	2-methoxy-6-polyprenyl-1,4-benzoquinol methylase, mitochondrial	14	-0.0574783	0.0709049	0.902305	0.0283914
Q9Y2Z9	COQ6	Ubiquinone biosynthesis monooxygenase COQ6, mitochondrial	3	-0.0188123	0.5754	0.998108	0.0283914
Q99807	COQ7	5-demethoxyubiquinone hydroxylase, mitochondrial	5	-0.0157532	0.768884	0.998761	0.0283914
O75208	COQ9	Ubiquinone biosynthesis protein COQ9, mitochondrial	13	-0.0237001	0.412126	0.998108	0.0283914
P31146	CORO1A	Coronin-1A	97	0.0402289	0.345665	0.993877	0.0283914
Q9BR76	CORO1B	Coronin-1B	25	-0.0013755	0.979025	0.998761	0.0283914
Q9ULV4	CORO1C	Coronin-1C	50	0.0254028	0.754684	0.998108	0.0283914
P57737	CORO7	Coronin-7	39	-0.00567522	0.861238	0.998761	0.0283914
Q14019	COTL1	Coactosin-like protein	23	0.0404292	0.49843	0.998108	0.0283914
Q9Y6N1	COX11	Cytochrome c oxidase assembly protein COX11, mitochondrial	5	-0.0822579	0.315143	0.988181	0.0283914
Q96I36	COX14	Cytochrome c oxidase assembly protein COX14	1	0.0863867	0.458302	0.998108	0.465957
Q7KZN9	COX15	Cytochrome c oxidase assembly protein COX15 homolog	11	-0.000550153	0.984006	0.998761	0.0283914
Q9P0S2	COX16	Cytochrome c oxidase assembly protein COX16 homolog, mitochondrial	1	-0.00965268	0.905637	0.998761	0.0298845
Q14061	COX17	Cytochrome c oxidase copper chaperone	4	0.373616	0.0703318	0.902305	0.0342022
Q8N8Q8	COX18	Cytochrome c oxidase assembly protein COX18, mitochondrial	4	-0.130401	0.0908734	0.923313	0.0283914
Q49B96	COX19	Cytochrome c oxidase assembly protein COX19	4	0.228832	0.00615277	0.596017	0.0283914
Q5RI15	COX20	Cytochrome c oxidase assembly protein COX20, mitochondrial	2	0.0105892	0.846085	0.998761	0.0283914
P13073	COX4I1	Cytochrome c oxidase subunit 4 isoform 1, mitochondrial	26	-0.03313	0.456359	0.998108	0.0283914
P20674	COX5A	Cytochrome c oxidase subunit 5A, mitochondrial	26	-0.0667776	0.378966	0.994449	0.0283914
P10606	COX5B	Cytochrome c oxidase subunit 5B, mitochondrial	23	-0.0749793	0.159961	0.973148	0.0283914
P12074	COX6A1	Cytochrome c oxidase subunit 6A1, mitochondrial	4	0.025983	0.726056	0.998108	0.0283914
P14854	COX6B1	Cytochrome c oxidase subunit 6B1	22	8.26608e-05	0.998592	0.999632	0.0283914
P09669	COX6C	Cytochrome c oxidase subunit 6C	12	-0.017625	0.735157	0.998108	0.0283914
P14406	COX7A2	Cytochrome c oxidase subunit 7A2, mitochondrial	13	-0.0035314	0.910723	0.998761	0.0283914
O14548	COX7A2L	Cytochrome c oxidase subunit 7A-related protein, mitochondrial	5	0.0241731	0.624906	0.998108	0.0283914
P15954	COX7C	Cytochrome c oxidase subunit 7C, mitochondrial	9	-0.0313956	0.495294	0.998108	0.0284133
P10176	COX8A	Cytochrome c oxidase subunit 8A, mitochondrial	15	0.00827959	0.840829	0.998761	0.0562062
O75976	CPD	Carboxypeptidase D	17	0.186293	0.000513483	0.245824	0.0283914
Q17RY0	CPEB4	Cytoplasmic polyadenylation element-binding protein 4	10	-0.0174187	0.772387	0.998761	0.0283914
O14810	CPLX1	Complexin-1	1	-0.0433398	0.788497	0.998761	0.223093
P14384	CPM	Carboxypeptidase M	17	0.0161389	0.716485	0.998108	0.0283914
Q99829	CPNE1	Copine-1	37	0.0373857	0.527026	0.998108	0.0283914
Q96FN4	CPNE2	Copine-2	4	0.0190776	0.694621	0.998108	0.0283914
O75131	CPNE3	Copine-3	33	0.0121749	0.625109	0.998108	0.0283914
P36551	CPOX	Oxygen-dependent coproporphyrinogen-III oxidase, mitochondrial	34	-0.00465294	0.898981	0.998761	0.0283914
Q9BRF8	CPPED1	Serine/threonine-protein phosphatase CPPED1	13	0.023531	0.395237	0.998108	0.0283914
Q9Y646	CPQ	Carboxypeptidase Q	3	0.0892996	0.216336	0.973148	0.0283914
Q10570	CPSF1	Cleavage and polyadenylation specificity factor subunit 1	54	0.0491616	0.339524	0.992211	0.0283914
Q9P2I0	CPSF2	Cleavage and polyadenylation specificity factor subunit 2	49	-0.00730268	0.837127	0.998761	0.0283914
Q9UKF6	CPSF3	Cleavage and polyadenylation specificity factor subunit 3	53	-0.0266684	0.469576	0.998108	0.0283914
O95639	CPSF4	Cleavage and polyadenylation specificity factor subunit 4	16	-0.0096014	0.830453	0.998761	0.0283914
Q16630	CPSF6	Cleavage and polyadenylation specificity factor subunit 6	29	-0.0286223	0.558447	0.998108	0.0283914
Q8N684	CPSF7	Cleavage and polyadenylation specificity factor subunit 7	14	-0.000819298	0.978536	0.998761	0.0283914
P50416	CPT1A	Carnitine O-palmitoyltransferase 1, liver isoform	47	0.0532564	0.185718	0.973148	0.0283914
P23786	CPT2	Carnitine O-palmitoyltransferase 2, mitochondrial	49	0.0199537	0.49217	0.998108	0.0283914
Q5TA50	CPTP	Ceramide-1-phosphate transfer protein	4	-0.128078	0.00320583	0.463913	0.0283914
Q9H3G5	CPVL	Probable serine carboxypeptidase CPVL	12	-0.0721808	0.048191	0.831105	0.0283914
Q9BSW2	CRACR2A	EF-hand calcium-binding domain-containing protein 4B	10	0.00189754	0.963979	0.998761	0.0283914
Q6ZU35	CRAD	Cancer-related regulator of actin dynamics	8	-0.0400186	0.663755	0.998108	0.0283914
P78560	CRADD	Death domain-containing protein CRADD	5	-0.0215817	0.829948	0.998761	0.0283914
Q96RY5	CRAMP1	Protein cramped-like	5	-0.0426681	0.448675	0.998108	0.0283914
P43155	CRAT	Carnitine O-acetyltransferase	2	-0.0351683	0.64273	0.998108	0.330272
Q96SW2	CRBN	Protein cereblon	8	-0.0183958	0.696686	0.998108	0.0283914
P16220	CREB1	Cyclic AMP-responsive element-binding protein 1	3	-0.058854	0.646881	0.998108	0.0283914
Q70SY1	CREB3L2	Cyclic AMP-responsive element-binding protein 3-like protein 2	1	0.0122386	0.796904	0.998761	0.0283914
Q92793	CREBBP	CREB-binding protein	25	-0.0105994	0.802827	0.998761	0.0283914
O75629	CREG1	Protein CREG1	1	0.121747	0.200931	0.973148	0.0492313
Q96HD1	CRELD1	Cysteine-rich with EGF-like domain protein 1	5	0.00654454	0.920554	0.998761	0.0283914
Q6UXH1	CRELD2	Cysteine-rich with EGF-like domain protein 2	8	0.0277305	0.706737	0.998108	0.0283914
P50238	CRIP1	Cysteine-rich protein 1	7	0.0249127	0.699198	0.998108	0.0903494
Q9P021	CRIPT	Cysteine-rich PDZ-binding protein	8	0.0540666	0.291401	0.980248	0.0621083
P46108	CRK	Adapter molecule crk	14	0.031501	0.424162	0.998108	0.0283914
P46109	CRKL	Crk-like protein	19	-0.0732304	0.065896	0.897169	0.0283914
Q8IUI8	CRLF3	Cytokine receptor-like factor 3	14	-0.0241803	0.502917	0.998108	0.0283914
Q9BZJ0	CRNKL1	Crooked neck-like protein 1	30	0.0647957	0.0656734	0.897169	0.0283914
Q5TZA2	CROCC	Rootletin	3	-0.203816	0.0417702	0.824824	0.0283914
Q9UKG9	CROT	Peroxisomal carnitine O-octanoyltransferase	6	-0.0105648	0.802022	0.998761	0.0283914
O75718	CRTAP	Cartilage-associated protein	4	0.0115233	0.754517	0.998108	0.0283914
Q53ET0	CRTC2	CREB-regulated transcription coactivator 2	10	-0.0266887	0.545904	0.998108	0.0283914
Q6UUV7	CRTC3	CREB-regulated transcription coactivator 3	2	-0.0918825	0.294352	0.980248	0.0283914
Q49AN0	CRY2	Cryptochrome-2	5	0.0876528	0.249638	0.975564	0.0283914
P02511	CRYAB	Alpha-crystallin B chain	2	-0.0370647	0.645488	0.998108	0.0283914
Q9Y4K1	CRYBG1	Beta/gamma crystallin domain-containing protein 1	7	0.0363123	0.187463	0.973148	0.0283914
Q68DQ2	CRYBG3	Very large A-kinase anchor protein	57	0.000924313	0.977172	0.998761	0.0283914
Q9Y2S2	CRYL1	Lambda-crystallin homolog	8	0.0346365	0.277342	0.980248	0.0283915
Q14894	CRYM	Ketimine reductase mu-crystallin	19	0.0562973	0.171095	0.973148	0.0283914
Q08257	CRYZ	Quinone oxidoreductase	34	0.0478967	0.310794	0.988049	0.0283914
O95825	CRYZL1	Quinone oxidoreductase-like protein 1	11	0.0388525	0.177716	0.973148	0.0283914
O75390	CS	Citrate synthase, mitochondrial	82	-0.048542	0.316427	0.988185	0.0283914
P0DP91	CSB-PGBD3	Chimeric ERCC6-PGBD3 protein	1	0.101638	0.338663	0.991873	1.7444
O75534	CSDE1	Cold shock domain-containing protein E1	73	0.0450344	0.317998	0.988185	0.0283914
P55060	CSE1L	Exportin-2	151	0.0178466	0.757905	0.998108	0.0283914
Q8N6G5	CSGALNACT2	Chondroitin sulfate N-acetylgalactosaminyltransferase 2	5	-0.013854	0.827725	0.998761	0.0283914
Q1MSJ5	CSPP1	Centrosome and spindle pole-associated protein 1	2	-0.0286934	0.538174	0.998108	0.0283914
P21291	CSRP1	Cysteine and glycine-rich protein 1	16	0.00320704	0.935306	0.998761	0.0283914
P50461	CSRP3	Cysteine and glycine-rich protein 3	1	-0.00825637	0.917239	0.998761	1.11123
P04080	CSTB	Cystatin-B	7	0.157534	0.0154031	0.721509	0.0283914
Q05048	CSTF1	Cleavage stimulation factor subunit 1	19	0.00653993	0.889403	0.998761	0.0283914
P33240	CSTF2	Cleavage stimulation factor subunit 2	6	-0.155056	0.0311961	0.783152	0.0283914
Q9H0L4	CSTF2T	Cleavage stimulation factor subunit 2 tau variant	10	-0.0443523	0.348759	0.993877	0.0283914
Q12996	CSTF3	Cleavage stimulation factor subunit 3	46	0.00642975	0.855713	0.998761	0.0283914
P0DMU9	CT45A10	Cancer/testis antigen family 45 member A10	3	-0.24531	0.0121735	0.677103	0.0283914
P0DMU7	CT45A7	Cancer/testis antigen family 45 member A6	6	-0.102557	0.173982	0.973148	1.5177
Q13363	CTBP1	C-terminal-binding protein 1	19	0.0152236	0.697797	0.998108	0.0283914
Q01459	CTBS	Di-N-acetylchitobiase	6	0.0726449	0.0814341	0.920332	0.0283914
Q2NKJ3	CTC1	CST complex subunit CTC1	12	0.00625539	0.842124	0.998761	0.0283914
P49711	CTCF	Transcriptional repressor CTCF	33	0.0120254	0.599859	0.998108	0.0283914
O95476	CTDNEP1	CTD nuclear envelope phosphatase 1	1	0.0996623	0.441716	0.998108	0.0283914
Q9Y5B0	CTDP1	RNA polymerase II subunit A C-terminal domain phosphatase	43	-0.00761731	0.794125	0.998761	0.0283914
Q05D32	CTDSPL2	CTD small phosphatase-like protein 2	13	-0.0426853	0.240439	0.975564	0.0283914
P32929	CTH	Cystathionine gamma-lyase	9	0.0291747	0.518576	0.998108	0.0283914
O43310	CTIF	CBP80/20-dependent translation initiation factor	2	-0.107149	0.0231438	0.747454	0.798095
P35221	CTNNA1	Catenin alpha-1	40	0.0166641	0.614777	0.998108	0.0283914
Q9UBT7	CTNNAL1	Alpha-catulin	1	0.026982	0.687781	0.998108	0.352591
P35222	CTNNB1	Catenin beta-1	12	0.0559173	0.0819588	0.921773	0.0283914
Q8WYA6	CTNNBL1	Beta-catenin-like protein 1	35	-0.0443477	0.233915	0.975014	0.0283914
O60716	CTNND1	Catenin delta-1	2	0.00796648	0.921686	0.998761	0.0283914
P17812	CTPS1	CTP synthase 1	30	0.0502667	0.274359	0.980248	0.0283914
Q9NRF8	CTPS2	CTP synthase 2	28	-0.0170066	0.682095	0.998108	0.0283914
Q6PD62	CTR9	RNA polymerase-associated protein CTR9 homolog	59	0.0116972	0.742386	0.998108	0.0283914
P10619	CTSA	Lysosomal protective protein	8	-0.027822	0.645325	0.998108	0.0283914
P07858	CTSB	Cathepsin B	12	-0.0953672	0.0285038	0.781181	0.0283914
P53634	CTSC	Dipeptidyl peptidase 1	87	0.0137675	0.7144	0.998108	0.0283914
P07339	CTSD	Cathepsin D	24	0.0109262	0.688881	0.998108	0.0283914
P09668	CTSH	Pro-cathepsin H	6	-0.136758	0.0273733	0.776905	0.0283914
P43234	CTSO	Cathepsin O	1	0.0445285	0.738933	0.998108	0.0298351
P25774	CTSS	Cathepsin S	16	-0.0589039	0.253919	0.975564	0.0283914
Q9UBR2	CTSZ	Cathepsin Z	16	-0.057973	0.279479	0.980248	0.0283914
Q14247	CTTN	Src substrate cortactin	18	0.0105942	0.910582	0.998761	0.0283914
Q8WZ74	CTTNBP2	Cortactin-binding protein 2	41	0.0527485	0.0226377	0.747454	0.0283914
Q9P2B4	CTTNBP2NL	CTTNBP2 N-terminal-like protein	11	-0.00260759	0.963011	0.998761	0.0283914
Q7Z7A3	CTU1	Cytoplasmic tRNA 2-thiolation protein 1	18	0.0467171	0.166274	0.973148	0.0283914
Q2VPK5	CTU2	Cytoplasmic tRNA 2-thiolation protein 2	13	0.0246459	0.625359	0.998108	0.0283914
Q9H467	CUEDC2	CUE domain-containing protein 2	12	-0.0391466	0.480032	0.998108	0.0283914
Q13616	CUL1	Cullin-1	52	0.022159	0.702354	0.998108	0.0283914
Q13617	CUL2	Cullin-2	64	0.0374023	0.406235	0.998108	0.0283914
Q13618	CUL3	Cullin-3	60	0.0389572	0.276526	0.980248	0.0283914
Q13619	CUL4A	Cullin-4A	49	0.0393267	0.392906	0.998108	0.0283914
Q13620	CUL4B	Cullin-4B	42	-0.0109631	0.732489	0.998108	0.0283914
Q93034	CUL5	Cullin-5	33	0.00451685	0.866747	0.998761	0.0283914
Q14999	CUL7	Cullin-7	9	0.00283911	0.953541	0.998761	0.0283914
Q8IWT3	CUL9	Cullin-9	10	-0.00801308	0.844418	0.998761	0.0283914
Q96C57	CUSTOS	Protein CUSTOS	9	0.0293044	0.722219	0.998108	0.0283914
O60888	CUTA	Protein CutA	10	-0.135977	0.111139	0.94943	0.0283914
Q9NTM9	CUTC	Copper homeostasis protein cutC homolog	10	0.0549097	0.234915	0.975476	0.0283914
P39880	CUX1	Homeobox protein cut-like 1	16	-0.0742039	0.0242467	0.753755	0.0283914
Q9P013	CWC15	Spliceosome-associated protein CWC15 homolog	10	0.00751877	0.932702	0.998761	0.0283914
Q9HCG8	CWC22	Pre-mRNA-splicing factor CWC22 homolog	35	0.00467157	0.892704	0.998761	0.0283914
Q9NXE8	CWC25	Pre-mRNA-splicing factor CWC25 homolog	8	-0.0754417	0.22764	0.973148	0.0283914
Q6UX04	CWC27	Spliceosome-associated protein CWC27 homolog	17	-0.041725	0.303597	0.986107	0.0283914
Q69YN2	CWF19L1	CWF19-like protein 1	31	0.0656383	0.0922753	0.924862	0.0283914
Q2TBE0	CWF19L2	CWF19-like protein 2	11	-0.0111479	0.694464	0.998108	0.0283942
P78310	CXADR	Coxsackievirus and adenovirus receptor	1	0.0488047	0.633999	0.998108	0.0283914
P61073	CXCR4	C-X-C chemokine receptor type 4	6	0.0541414	0.402723	0.998108	0.0283914
P32302	CXCR5	C-X-C chemokine receptor type 5	2	0.10945	0.296693	0.982255	0.0283914
Q9P0U4	CXXC1	CXXC-type zinc finger protein 1	15	-0.0258254	0.381248	0.994449	0.0283914
Q7LFL8	CXXC5	CXXC-type zinc finger protein 5	5	-0.0958994	0.0978797	0.927372	0.0283914
Q9HAI6	CXorf21	Uncharacterized protein CXorf21	1	0.0308852	0.707896	0.998108	0.0283914
Q8TB03	CXorf38	Uncharacterized protein CXorf38	12	0.0197644	0.458684	0.998108	0.0283914
Q8TE69	CXorf40A	Protein CXorf40A	2	0.0182633	0.880448	0.998761	0.0285315
Q9H5V9	CXorf56	UPF0428 protein CXorf56	9	0.0447952	0.494103	0.998108	0.0283914
Q8NBI2	CYB561A3	Cytochrome b ascorbate-dependent protein 3	1	0.0387716	0.581876	0.998108	0.268935
P00167	CYB5A	Cytochrome b5	6	-0.117187	0.0748441	0.905558	0.0283914
O43169	CYB5B	Cytochrome b5 type B	23	-0.164251	0.0613319	0.886129	0.0283914
Q9UHQ9	CYB5R1	NADH-cytochrome b5 reductase 1	9	-0.0199791	0.589027	0.998108	0.0283914
Q6BCY4	CYB5R2	NADH-cytochrome b5 reductase 2	39	0.0260491	0.402268	0.998108	0.0283914
P00387	CYB5R3	NADH-cytochrome b5 reductase 3	40	-0.00424392	0.931676	0.998761	0.0283914
Q7L1T6	CYB5R4	Cytochrome b5 reductase 4	17	0.018351	0.612769	0.998108	0.0283914
P13498	CYBA	Cytochrome b-245 light chain	1	-0.167949	0.460445	0.998108	0.0283914
Q9BQA9	CYBC1	Cytochrome b-245 chaperone 1	5	0.00325783	0.954096	0.998761	0.0283914
Q53TN4	CYBRD1	Cytochrome b reductase 1	1	-0.0474563	0.399228	0.998108	0.0283914
P08574	CYC1	Cytochrome c1, heme protein, mitochondrial	34	0.0174481	0.610654	0.998108	0.0283914
P99999	CYCS	Cytochrome c	24	0.0194226	0.76259	0.998761	0.0283914
Q7L576	CYFIP1	Cytoplasmic FMR1-interacting protein 1	8	0.00857494	0.801312	0.998761	0.0283914
Q96F07	CYFIP2	Cytoplasmic FMR1-interacting protein 2	42	0.0349111	0.153839	0.973148	0.0283914
Q6ZMK1	CYHR1	Cysteine and histidine-rich protein 1	3	0.0602094	0.227405	0.973148	0.0284824
Q9NQC7	CYLD	Ubiquitin carboxyl-terminal hydrolase CYLD	11	0.0401443	0.338024	0.991873	0.0283914
P04798	CYP1A1	Cytochrome P450 1A1	8	0.276692	1.24487e-05	0.021835	0.0283914
Q6UW02	CYP20A1	Cytochrome P450 20A1	21	-0.0135333	0.71851	0.998108	0.0283914
Q96SQ9	CYP2S1	Cytochrome P450 2S1	1	-0.144421	0.294128	0.980248	0.0283914
Q16850	CYP51A1	Lanosterol 14-alpha demethylase	24	0.0754119	0.0801521	0.917908	0.0283914
Q9BWK5	CYREN	Cell cycle regulator of non-homologous end joining	2	0.0916988	0.474339	0.998108	0.0355151
Q9H1C7	CYSTM1	Cysteine-rich and transmembrane domain-containing protein 1	1	-0.0813066	0.313647	0.988181	0.0302547
Q15438	CYTH1	Cytohesin-1	13	0.0180947	0.62085	0.998108	0.0283914
Q99418	CYTH2	Cytohesin-2	11	0.0147376	0.79785	0.998761	0.0283914
O43739	CYTH3	Cytohesin-3	1	-0.0214734	0.859304	0.998761	0.0315333
Q9UIA0	CYTH4	Cytohesin-4	7	-0.040137	0.354762	0.994449	0.0283914
O60759	CYTIP	Cytohesin-interacting protein	9	-0.00780263	0.784928	0.998761	0.0283914
Q9NWV4	CZIB	CXXC motif containing zinc binding protein	15	-0.0265366	0.338113	0.991873	0.0283914
Q8N465	D2HGDH	D-2-hydroxyglutarate dehydrogenase, mitochondrial	8	-0.0703609	0.173475	0.973148	0.0283914
Q9Y4D1	DAAM1	Disheveled-associated activator of morphogenesis 1	43	-0.0133569	0.630506	0.998108	0.0283914
P61803	DAD1	Dolichyl-diphosphooligosaccharide--protein glycosyltransferase subunit DAD1	4	-0.087682	0.0164117	0.723268	0.0284298
Q14118	DAG1	Dystroglycan	9	-0.0223948	0.703169	0.998108	0.0283914
Q8NCG7	DAGLB	Sn1-specific diacylglycerol lipase beta	7	0.085467	0.157677	0.973148	0.0283914
Q5D0E6	DALRD3	DALR anticodon-binding domain-containing protein 3	6	0.0530621	0.140906	0.973148	0.0283914
P51397	DAP	Death-associated protein 1	4	-0.0132919	0.905675	0.998761	0.348533
P51398	DAP3	28S ribosomal protein S29, mitochondrial	18	0.0137584	0.602026	0.998108	0.0283914
Q9UN19	DAPP1	Dual adapter for phosphotyrosine and 3-phosphotyrosine and 3-phosphoinositide	8	-0.0229294	0.782117	0.998761	0.0283914
P14868	DARS	Aspartate--tRNA ligase, cytoplasmic	86	0.00149431	0.975451	0.998761	0.0283914
Q6PI48	DARS2	Aspartate--tRNA ligase, mitochondrial	42	0.00709158	0.838814	0.998761	0.0283914
Q9UER7	DAXX	Death domain-associated protein 6	22	-0.0604721	0.0307195	0.783152	0.0283914
Q96EP5	DAZAP1	DAZ-associated protein 1	66	-0.00604097	0.908982	0.998761	0.0283914
Q15038	DAZAP2	DAZ-associated protein 2	1	0.279212	0.0729017	0.905558	0.0283914
Q9UBU7	DBF4	Protein DBF4 homolog A	6	0.0405282	0.285137	0.980248	0.0283914
P07108	DBI	Acyl-CoA-binding protein	38	-0.0434452	0.703982	0.998108	0.0283914
Q16643	DBN1	Drebrin	49	-0.0320814	0.445212	0.998108	0.0283914
Q9UJU6	DBNL	Drebrin-like protein	27	-0.0395785	0.428805	0.998108	0.0283914
Q9UK59	DBR1	Lariat debranching enzyme	25	0.0151227	0.651842	0.998108	0.0283914
P11182	DBT	Lipoamide acyltransferase component of branched-chain alpha-keto acid dehydrogenase complex, mitochondrial	23	-0.0238011	0.419443	0.998108	0.0283914
Q9Y4B6	DCAF1	DDB1- and CUL4-associated factor 1	55	0.00876981	0.847181	0.998761	0.0283914
Q5QP82	DCAF10	DDB1- and CUL4-associated factor 10	5	0.0405978	0.582528	0.998108	0.0283914
Q8TEB1	DCAF11	DDB1- and CUL4-associated factor 11	11	0.0483848	0.279028	0.980248	0.0283914
Q5T6F0	DCAF12	DDB1- and CUL4-associated factor 12	8	0.138287	0.0120582	0.677103	0.0283914
Q9NV06	DCAF13	DDB1- and CUL4-associated factor 13	30	0.0715438	0.142982	0.973148	0.0283914
Q66K64	DCAF15	DDB1- and CUL4-associated factor 15	8	0.0572569	0.0991652	0.930658	0.0283914
Q9NXF7	DCAF16	DDB1- and CUL4-associated factor 16	3	0.0371485	0.497882	0.998108	0.0283914
Q5H9S7	DCAF17	DDB1- and CUL4-associated factor 17	5	0.0433007	0.333018	0.991704	0.0284005
Q8WV16	DCAF4	DDB1- and CUL4-associated factor 4	4	0.0392572	0.563828	0.998108	0.0283914
Q96JK2	DCAF5	DDB1- and CUL4-associated factor 5	10	-0.0038662	0.896508	0.998761	0.0283914
Q58WW2	DCAF6	DDB1- and CUL4-associated factor 6	9	0.0114399	0.714122	0.998108	0.0283914
P61962	DCAF7	DDB1- and CUL4-associated factor 7	18	0.0587453	0.334109	0.991873	0.0283914
Q5TAQ9	DCAF8	DDB1- and CUL4-associated factor 8	16	0.0387661	0.356906	0.994449	0.0283914
Q8WVC6	DCAKD	Dephospho-CoA kinase domain-containing protein	4	0.0118219	0.865277	0.998761	0.0283914
P27707	DCK	Deoxycytidine kinase	15	-0.0503739	0.20654	0.973148	0.0283914
[truncated: 6,493 more rows]
