# Supplementary material for: DCAF1-based PROTACs with activity against clinically validated targets overcoming intrinsic- and acquired-degrader resistance
Source: Nat Commun. 2024 Jan 4;15:275. doi: 10.1038/s41467-023-44237-4 (PMC10766610; doi:10.1038/s41467-023-44237-4)
Supplement: Supplementary file 11 — Supplementary Data 9 [file 41467_2023_44237_MOESM11_ESM.xlsx]

## Sheet: Supplementary_Data-file_9
		Compound ID	SMILES
		(13)	NCCNC1=NC(C2(CCCCC2)C3=CC=C(Cl)C=C3)=NC4=CC(N5CCN(C(C)=O)CC5)=CC=C41
		(13-N)	ClC(C=C1)=CC=C1C2(CCCCC2)C3=NC4=CC(N5CCN(C(C)=O)CC5)=CC=C4C(NCCN(C)C)=N3
		(15)	NCCNC1=NC(C2(CCCC2)C3=CC=C(Cl)C=C3)=NC4=CC(N5CCN(C(CCOCCOCCOCCOCCOCCOCCNC(C)=O)=O)CC5)=CC=C41
		(16)	O=C(N(CC1)CCN1C2=CC=C(C(NCCN)=NC(C3(CCCCC3)C4=CC=C(Cl)C=C4)=N5)C5=C2)COCC#C
		(17)	CC(C(NC(C1=CC=C(C(O)(C)C)C=C1F)=O)=CC(F)=C2)=C2C3=C4C=C(C5=CC=C(C=C5)CN(CC)CC)NC4=NC=N3
		(18)	CC(C(NC(C1=CC=C(C(O)(C)C)C=C1F)=O)=CC(F)=C2)=C2C3=NC=NC(N4)=C3C=C4C5=CC=C(CN(CC6)CCC76CCNCC7)C=C5
		(19)	FC1=CC(C2=NC=NC3=C2C=C(C4=CN(CC(N5CCC6(CCNCC6)CC5)=O)N=C4)N3)=C(C)C(NC(N7CC(CC(C)(C)C)(O)C7)=O)=C1
		(CBt)	CC1=C(NC(C2=CC=C(C(O)(C)C)C=C2F)=O)C=C(F)C=C1C3=NC=NC4=C3C=C(C5=CC=C(CCN6CCC(CCN7C(C8=CC=C(OC)C(N9C(NC(CC9)=O)=O)=C8)=O)(CC7)CC6)C=C5)N4
		(CDa-1)	`O=C(N1CCN(CCC#CC2=CC=CC3=C2CN(C4CCC(NC4=O)=O)C3=O)CC1)N5CCN(CCN6CCN(C7=CC(NC8=NC=C(C(NC9=C(C)C=CC=C9Cl)=O)S8)=NC(C)=N7)CC6)CC5
		(DBr-1)	O=C(CCCCCOC1CCN(CC2=CC(OC)=C(C(C3=C4C=NC=C3)=CN(C)C4=O)C=C2OC)CC1)N(CC5)CCN5C6=CC=C(C(NCCN)=NC(C7(CCCCC7)C8=CC=C(Cl)C=C8)=N9)C9=C6
		(DBr-1-N)	O=C(CCCCCOC1CCN(CC2=CC(OC)=C(C(C3=C4C=NC=C3)=CN(C)C4=O)C=C2OC)CC1)N(CC5)CCN5C6=CC=C(C(NCCN(C)C)=NC(C7(CCCCC7)C8=CC=C(Cl)C=C8)=N9)C9=C6
		(DBt-10)	ClC(C=C1)=CC=C1C2(CCCCC2)C3=NC4=CC(N5CCN(C(CCCC(NCCN(CCO6)CC6(CC7)CCN7C(CN(N=C8)C=C8C9=CC%10=C(N9)N=CN=C%10C%11=C(C)C(NC(N%12CC(CC(C)(C)C)(O)C%12)=O)=CC(F)=C%11)=O)=O)=O)CC5)=CC=C4C(NCCN)=N3
		(DBt-5)	CC(C(NC(C1=CC=C(C(C)(C)O)C=C1F)=O)=CC(F)=C2)=C2C3=NC=NC(N4)=C3C=C4C5=CC=C(CNCCOCCOCCOCCOCCOCCOCCOCCOCCOCCOCCOCCOCCC(N6CCN(C7=CC(N=C(C8(CCCCC8)C9=CC=C(Cl)C=C9)N=C%10NCCN)=C%10C=C7)CC6)=O)C=C5
		(DDa-1)	ClC1=CC=CC(C)=C1NC(C2=CN=C(NC3=NC(C)=NC(N4CCC(OC5CCN(CCCCCCCC(N(CC6)CCN6C7=CC=C(C(NCCN)=NC(C8(CCCCC8)C9=CC=C(Cl)C=C9)=N%10)C%10=C7)=O)CC5)CC4)=C3)S2)=O
		26Si	O=C(N[C@H](C(N[C@@H](CC(C)C)B(O)O)=O)CC1=CC=CC=C1)C2=NC=CN=C2
		BI-9564	O=C1C2=C(C=CN=C2)C(C3=C(OC)C=C(CN(C)C)C(OC)=C3)=CN1C
		Das	CC1=NC(N2CCN(CC2)CCO)=CC(NC3=NC=C(C(NC4=C(C)C=CC=C4Cl)=O)S3)=N1
		Ibru	NC1=NC=NC2=C1C(C3=CC=C(C=C3)OC4=CC=CC=C4)=NN2[C@@H]5CCCN(C(C=C)=O)C5
		Len	O=C1N(C2CCC(NC2=O)=O)CC3=C(N)C=CC=C13
		NAE1i	O[C@@H](C1)[C@H](COS(N)(=O)=O)C[C@H]1N2C3=C(C(N[C@H]4CCC5=C4C=CC=C5)=NC=N3)C=C2
		UAE1i	O[C@@H]([C@H]1O)[C@@H](COS(N)(=O)=O)C[C@H]1NC2=CC=NC3=CC(C4=CC(SC(F)(F)F)=CC=C4)=NN32
