# Supplementary material for: DCAF1-based PROTACs with activity against clinically validated targets overcoming intrinsic- and acquired-degrader resistance
Source: Nat Commun. 2024 Jan 4;15:275. doi: 10.1038/s41467-023-44237-4 (PMC10766610; doi:10.1038/s41467-023-44237-4)
Supplement: Supplementary file 12 — Supplementary Data 10 [file 41467_2023_44237_MOESM12_ESM.xlsx]

## Sheet: Supplementary_Data-file_10
		REAGENT or RESOURCE	SOURCE	IDENTIFIER
		Antibodies (Dilution)
		IRDye 680RD Goat anti-Mouse secondary antibody (1:10000)	LI-COR	Cat # 926-68070
		IRDye 800CW Goat anti-Rabbit secondary antibody (1:10000)	LI-COR	Cat # 926-32211
		HRP Goat anti-rabbit secondary antibody (1:10000)	Abcam	Cat # 7090
		HRP Sheep anti-mouse secondary antibody (1:10000)	Cytiva	Cat # NA931V
		Rabbit polyclonal anti-BRD9 (1:200)	Bethyl Laboratories	Cat # A303-781A
		Rabbit anti-BRD7 monoclonal antibody (1:1000)	Cell Signaling Technology	Cat # 15125S
		Mouse monoclonal anti-actin (1:1000)	Cell Signaling Technology	Cat # 3700
		Rabbit polyclonal anti-actin (1:1000)	Cell Signaling Technology	Cat # 4970
		Mouse monoclonal anti-CAS9 (1:1000)	Cell Signaling Technology	Cat # 14697
		Rabbit monoclonal anti-LYN (1:1000)	Cell Signaling Technology	Cat # 2796
		Rabbit monoclonal anti-LIMK2 (1:1000)	Cell Signaling Technology	Cat# 3845
		Rabbit polyclonal anti-c-ABL (1:1000)	Cell Signaling Technology	Cat # 2862
		Rabbit monoclonal anti-CSK (1:1000)	Cell Signaling Technology	Cat # 4980
		Mouse monoclonal anti-α-tubulin (1:1000)	Cell Signaling Technology	Cat # 3873
		Rabbit polyclonal anti-BTK (1:1000)	Cell Signaling Technology	Cat # 8547
		Rabbit polyclonal anti-CYLD (1:1000)	Cell Signaling Technology	Cat # 4495
		Rabbit monoclonal anti-α-tubulin (1:1000)	Cell Signaling Technology	Cat # 2125
		Mouse monoclonal anti-a-tubulin (1:200)	Abcam	Cat# AB7291
		Rabbit polyclonal anti-DCAF1/VprBP (1:1000)	Novus	Cat # NBP1-05953
		Anti-Mouse Detection Module (1x, ready to use)	Bio-Techne	#DM-002
		Anti-Rabbit Detection Module (1x, ready to use)	Bio-Techne	#DM-001
		Rabbit monoclonal CRBN (D8H3S) (1:1000)	Cell Signaling Technology	Cat #71810
		Chemicals, Peptides, and Recombinant Proteins
		Protease Inhibitor Tablet	Thermo Fisher Scientific	Cat # A32955
		Phosphatase Inhibitor Cocktail	Thermo Fisher Scientific	Cat # A32957
		UAE1i (TAK243)	Selleckchem	Cat # S8341
		MLN4924 (NAEi)	R&D Systems Inc.	Cat # I-502-01M
		Dasatinib	Selleckchem	Cat # S1021
		ViraPower™ Lentiviral Packaging Mix	Thermo Fisher Scientific	Cat # K497500
		Bortezomib	Sigma Aldrich	Cat # 5043140001
		NHS-activated SepharoseTM 4 Fast Flow	Cytiva	Cat# 17090601
		11-Azido-3,6,9-trioxaundecan-1-amine	Millipore Sigma	Cat # 17758
		2-(2-aminoethoxy)ethanol	Millipore Sigma	Cat # A54059
		Trypsin protease, MS grade	Thermo Fisher Scientific	Cat # 90058
		Glu-C endoproteinase	Thermo Fisher Scientific	Cat # 90054
		16plex TMTpro	Thermo Fisher Scientific	Cat # A44520
		DCAF1(1039-1401)Q1250L	In-house
		DCAF1(1079-1393)Q1250L	In-house
		Avi_DCAF1(1073-1399)E1398S-His6	In-house
		DCAF1(1073-1399)E1398S-Avi-His6	In-house
		Strep-PreSc-DCAF1(987-1507)//DDB1(1-1140)//His-TEV-CUL4(38-759)//His-TEV-Rbx1(12-108)	In-house
		BTK (389-659)	In-house
		Avi_Btk (389-659)	In-house
		GST-PreSc-BRD9 (130-250)	In-house
		Ubiquitin activating enzyme E1 (human), (recombinant) (Histag)	Enzo	Cat # BML-UW9410
		In-house NEDD8~CRL4DCAF1 Complex (E3)	In-house
		UbcH5b (human), (recombinant) (His-tag)	Enzo	Cat # BML-UW9060
		Ubiquitin (human), (fluorescein labeled)	Enzo	Cat # BML-UW1240
		LanthaScreen® Tb-Streptavidin	Thermo Fisher Scientific	Cat # PV3965
		Annexin V-Pacific Blue	Thermo Fisher Scientific	Cat # R37177
		Live/Dead Far Red	Invitrogen	Cat # L34973
		Critical Commercial Assays
		DC Protein Assay Reagent A	Bio-Rad	Cat # 5000113
		DC Protein Assay Reagent B	Bio-Rad	Cat # 5000114
		Nano-Glo® Dual-Luciferase® Reporter Assay System	PROMEGA	G7573 cat# N1620
		Nano-Glo® HiBiT Lytic Detection System	PROMEGA	cat# N3040
		CellTiter-Glo® Luminescent Cell Viability Assay		Cat#G7572
			PROMEGA
		LgBiT Protein	PROMAGE	CAT# CS1956A11
		Deposited Data
		DCAF1-WD40 domain-Cpd. 13 X-ray structure	PDB	8OO5
		DCAF1-WD40 domain-Cpd. 15 X-ray structure	PDB	8OOD
		Proteomic dataset HEK293T DDa-1 vs. compound 13	PRIDE	PXD046286
		Proteomic dataset TMD8 DBt-10 vs. compound 19	PRIDE	PXD046286
		Experimental Models: Cell Lines
		HEK293T	ATCC	CRL-3216
		HEK293/BRD9-HiBIT pool	PROMEGA	CS3023120
		HEK293/BRD7-HiBiT pool	PROMEGA	CS3023124
		HEK293/BRD9-HiBIT/FF/CAS9	this study
		293FT	Invitrogen	R70007
		TMD8	[64]	Prof. Tohda
		TMD8/BTK-GFP/mCh	this study
		786-O	ATCC	CRL-1932
		Oligonucleotides
		sgRNAs from method section	IDT
		Recombinant DNA
		Gateway™ pENTR™ 1A Dual Selection Vector	Invitrogen	Cat # A1X0462
		Plasmid: UBC_hNOS2[NM_000625.4]/3xGS/HA	Vector Builder	N/A
		pLenti4/V5-DEST™ Gateway™ Vector	Invitrogen	Cat # V49810
		Gateway™ pDONR™ 221 Vector	Invitrogen	Cat # 12536017
		Software and Algorithms
		Adobe Illustrator	Adobe Creative Cloud	27.8.1
		PRISM	GraphPad	9.5.1
		Fiji	ImageJ	1.53t
		Proteome Discoverer 2.4	Thermo Fisher Scientific	2.4
		Spotfire	Tibco	12
		Python	Anaconda	v 3.6.10
		Compass for Simple Western	Protein Simple	V 5.0.1
		Numpy	Anaconda	v 1.17.2
		Pymol	Schrödinger Inc	2.5.2
		AIMLESS		0.7.9
		CCP4I2		7.9
		Phaser		2.8.3
		Coot		0.9.87
		Refmac5		5.8.0411
		MolProbity		4.5.1
		Chromeleon		6.8
		CytExpert	Beckmann	2.4
