# Supplementary material for: DCAF1-based PROTACs with activity against clinically validated targets overcoming intrinsic- and acquired-degrader resistance
Source: Nat Commun. 2024 Jan 4;15:275. doi: 10.1038/s41467-023-44237-4 (PMC10766610; doi:10.1038/s41467-023-44237-4)
Supplement: Supplementary file 15 — Source data file [file 41467_2023_44237_MOESM15_ESM.xlsx]

## Sheet: Fig. 1A
symbol	count	mean	std	min	25%	50%	75%	max				gene	cell	d2_score
AMBRA1	386	-0.139701	0.177089	-0.939661	-0.231345	-0.133897	-0.0392634	0.514918				DCAF7 (10238)	127399_soft_tissue	-0.265694
BRWD1	710	0.0111219	0.132213	-0.582134	-0.060848	0.00777835	0.0860342	0.491179				FBXW10 (10517)	127399_soft_tissue	0.112042
BTRC	710	-0.122507	0.210459	-0.890743	-0.259498	-0.109883	0.0127708	0.732628				ERCC8 (1161)	127399_soft_tissue	0.0782253
CDC20	710	-0.158427	0.221323	-1.31721	-0.284685	-0.144494	-0.023042	0.618994				DCAF4L2 (138009)	127399_soft_tissue	-0.163963
CDRT1	600	-0.0185656	0.142489	-0.506526	-0.0964504	-0.0138949	0.0753112	0.452005				DCAF12L1 (139170)	127399_soft_tissue	-0.241658
DCAF1	600	-0.762119	0.299995	-1.97671	-0.960558	-0.741824	-0.555372	0.0357697				DCAF8L1 (139425)	127399_soft_tissue	-0.241319
DCAF10	600	0.0765963	0.141527	-0.492016	0.000414054	0.0763333	0.159614	0.576095				WDSUB1 (151525)	127399_soft_tissue	-0.0537376
DCAF11	600	0.0157216	0.171076	-0.890191	-0.0863999	0.0225687	0.121486	0.664302				DDB1 (1642)	127399_soft_tissue	-1.19915
DCAF12	386	-0.0277098	0.152924	-0.538066	-0.106542	-0.0205424	0.0612503	0.675919				DDB2 (1643)	127399_soft_tissue	0.0592383
DCAF12L1	600	-0.0980278	0.169911	-0.694842	-0.196956	-0.092764	0.0058893	0.645514				WDTC1 (23038)	127399_soft_tissue	-0.234301
DCAF12L2	393	0.0211422	0.135189	-0.470025	-0.0503942	0.0289774	0.0995657	0.450301				FBXW11 (23291)	127399_soft_tissue	-0.146434
DCAF13	600	0.00278679	0.145045	-0.522547	-0.082823	0.00638661	0.0935441	0.566318				DCAF12 (25853)	127399_soft_tissue	-0.226428
DCAF4	605	0.0294811	0.127265	-0.465127	-0.0440343	0.0272721	0.0983021	0.587698				DCAF13 (25879)	127399_soft_tissue	0.0682581
DCAF4L1	605	-0.223206	0.191891	-1.08344	-0.335546	-0.212233	-0.107984	0.517568				DCAF4 (26094)	127399_soft_tissue	-0.234512
DCAF4L2	605	0.00570128	0.162536	-0.771373	-0.0922644	0.00902664	0.109786	0.568529				WSB1 (26118)	127399_soft_tissue	-0.178408
DCAF5	600	0.0377975	0.135369	-0.489219	-0.0403126	0.0401618	0.11579	0.471716				FBXW2 (26190)	127399_soft_tissue	0.300865
DCAF6	600	-0.00420443	0.120514	-0.484965	-0.0719089	-0.0025713	0.0629689	0.55565				FBXW8 (26259)	127399_soft_tissue	-0.0448086
DCAF7	600	-0.274496	0.188227	-0.910787	-0.380217	-0.260567	-0.155565	0.348869				PRPF19 (27339)	127399_soft_tissue	-1.80816
DCAF8	386	-0.0663071	0.130788	-0.640429	-0.131418	-0.0659196	0.0113337	0.557993				FBXW12 (285231)	127399_soft_tissue
DCAF8L1	600	-0.175548	0.174193	-0.711923	-0.27546	-0.17376	-0.0551799	0.402327				DCAF4L1 (285429)	127399_soft_tissue	-0.391602
DCAF8L2	386	0.0677618	0.181358	-0.694848	-0.0343298	0.0723365	0.183846	0.603005				DCAF8L2 (347442)	127399_soft_tissue	-0.00880493
DDB1	711	-0.937768	0.268905	-2.94009	-1.10884	-0.945226	-0.779179	0.00617469				DCAF12L2 (340578)	127399_soft_tissue	0.000641566
DDB2	670	0.0127432	0.13741	-0.40045	-0.0673126	0.00882097	0.0940522	0.567091				CDRT1 (374286)	127399_soft_tissue	0.0255625
DTL	600	-0.386122	0.276527	-1.6915	-0.545806	-0.366358	-0.1996	0.367899				DCAF8 (50717)	127399_soft_tissue	-0.15777
ERCC8	710	0.0737027	0.169623	-0.643157	-0.0251242	0.070369	0.176415	0.728145				KCTD3 (51133)	127399_soft_tissue	-0.184858
FBXW10	600	0.0835337	0.148671	-0.426039	-0.00779354	0.0817765	0.163144	0.76373				FBXW5 (54461)	127399_soft_tissue	-0.140224
FBXW11	710	-0.205797	0.25203	-1.17354	-0.353025	-0.172493	-0.0443724	0.739035				FZR1 (51343)	127399_soft_tissue	-0.22116
FBXW12	343	0.186183	0.142076	-0.413217	0.109038	0.185594	0.273398	0.584167				BRWD1 (54014)	127399_soft_tissue	-0.0570475
FBXW2	710	0.0635054	0.187503	-0.75598	-0.0421429	0.0684813	0.183504	0.630072				DTL (51514)	127399_soft_tissue	-0.430147
FBXW4	710	-0.219066	0.198953	-1.35185	-0.338071	-0.203878	-0.0942787	0.457712				RFWD3 (55159)	127399_soft_tissue	-0.343618
FBXW5	710	-0.034773	0.144068	-0.763207	-0.109222	-0.0251182	0.0465448	0.462155				PHIP (55023)	127399_soft_tissue	-0.0939794
FBXW7	710	-0.0151274	0.231401	-1.4972	-0.153768	-0.00747246	0.128424	1.06107				AMBRA1 (55626)	127399_soft_tissue	-0.148021
FBXW8	710	-0.0130341	0.168538	-0.819015	-0.112884	-0.00287734	0.08887	0.641936				FBXW7 (55294)	127399_soft_tissue	0.0117344
FBXW9	386	-0.123557	0.155819	-0.618805	-0.219721	-0.114496	-0.0303089	0.362227				FBXW4 (6468)	127399_soft_tissue	-0.136769
FZR1	710	-0.274665	0.22702	-1.15336	-0.411122	-0.272645	-0.13111	0.455311				DCAF6 (55827)	127399_soft_tissue	0.0270439
HERC1	710	0.0158546	0.1416	-0.629556	-0.0621521	0.0206473	0.094776	0.669637				WSB2 (55884)	127399_soft_tissue	0.0228481
KCTD3	710	-0.0366197	0.154176	-0.682594	-0.125951	-0.0381028	0.0605394	0.70665				TULP4 (56995)	127399_soft_tissue	-0.0202712
PHIP	600	-0.110156	0.155735	-0.674446	-0.191134	-0.102066	-0.0133027	0.411959				RFWD2 (64326)	127399_soft_tissue	0.116601
PRPF19	710	-1.35835	0.315754	-2.63698	-1.50027	-1.32117	-1.17123	-0.261485				DCAF11 (80344)	127399_soft_tissue	-0.162746
RFWD2	710	-0.13166	0.27183	-1.71172	-0.265986	-0.111933	0.0415718	0.959077				DCAF10 (79269)	127399_soft_tissue	0.136784
RFWD3	670	-0.189378	0.170411	-0.715459	-0.292913	-0.186519	-0.0918277	0.474006				DCAF5 (8816)	127399_soft_tissue	0.22416
SHKBP1	600	-0.0166032	0.168322	-0.536464	-0.114333	-0.0158626	0.0707399	0.945548				TRAF7 (84231)	127399_soft_tissue	-0.134155
TRAF7	710	-0.0754343	0.171273	-0.784033	-0.179765	-0.076435	0.0356832	0.540753				FBXW9 (84261)	127399_soft_tissue	-0.174397
TULP4	710	-0.0337871	0.13591	-0.505926	-0.108554	-0.0355134	0.0428688	0.532597				FBXW11 (23291)	1321n1_central_nervous_system	-0.065012
WDSUB1	710	-0.0936379	0.182251	-0.920114	-0.181246	-0.0838852	0.00702485	0.677779				BTRC (8945)	127399_soft_tissue	-0.192929
WDTC1	600	-0.0347921	0.180797	-0.55331	-0.140377	-0.0386558	0.0673386	0.680467				DCAF1 (9730)	127399_soft_tissue	-1.18219
WSB1	553	-0.0672708	0.175876	-0.94684	-0.15851	-0.0575666	0.0405725	0.519486				FBXW10 (10517)	1321n1_central_nervous_system	0.110927
WSB2	710	-0.0246843	0.174403	-1.14549	-0.0880872	0.00253941	0.0692954	0.507715				ERCC8 (1161)	1321n1_central_nervous_system	0.325523
												DDB1 (1642)	1321n1_central_nervous_system	-1.41418
												DDB2 (1643)	1321n1_central_nervous_system	0.187786
												HERC1 (8925)	127399_soft_tissue	-0.122216
												SHKBP1 (92799)	127399_soft_tissue	-0.100177
												CDC20 (991)	127399_soft_tissue	-0.0089078
												DCAF7 (10238)	1321n1_central_nervous_system	-0.215977
												DCAF4L2 (138009)	1321n1_central_nervous_system	0.0195437
												DCAF12L1 (139170)	1321n1_central_nervous_system	-0.0961067
												DCAF8L1 (139425)	1321n1_central_nervous_system	-0.00879075
												WDSUB1 (151525)	1321n1_central_nervous_system	-0.308355
												WDTC1 (23038)	1321n1_central_nervous_system	-0.0254486
												FBXW8 (26259)	1321n1_central_nervous_system	-0.00820414
												DCAF4 (26094)	1321n1_central_nervous_system	0.145477
												WSB1 (26118)	1321n1_central_nervous_system	0.194246
												FBXW2 (26190)	1321n1_central_nervous_system	0.284161
												DCAF12 (25853)	1321n1_central_nervous_system	0.154663
												DCAF13 (25879)	1321n1_central_nervous_system	0.0635844
												PRPF19 (27339)	1321n1_central_nervous_system	-1.49823
												DCAF8L2 (347442)	1321n1_central_nervous_system	0.0134539
												FBXW12 (285231)	1321n1_central_nervous_system
												DCAF4L1 (285429)	1321n1_central_nervous_system	0.0450628
												FZR1 (51343)	1321n1_central_nervous_system	0.0297197
												CDRT1 (374286)	1321n1_central_nervous_system	-0.200011
												KCTD3 (51133)	1321n1_central_nervous_system	0.155426
												DCAF12L2 (340578)	1321n1_central_nervous_system	0.106336
												DCAF8 (50717)	1321n1_central_nervous_system	0.142995
												FBXW5 (54461)	1321n1_central_nervous_system	0.177999
												DTL (51514)	1321n1_central_nervous_system	-0.371388
												BRWD1 (54014)	1321n1_central_nervous_system	0.0743899
												RFWD3 (55159)	1321n1_central_nervous_system	-0.327394
												PHIP (55023)	1321n1_central_nervous_system	-0.148914
												DCAF6 (55827)	1321n1_central_nervous_system	0.0422821
												WSB2 (55884)	1321n1_central_nervous_system	-0.0253918
												FBXW7 (55294)	1321n1_central_nervous_system	0.180773
												AMBRA1 (55626)	1321n1_central_nervous_system	-0.108045
												TRAF7 (84231)	1321n1_central_nervous_system	0.271336
												TULP4 (56995)	1321n1_central_nervous_system	0.000475949
												RFWD2 (64326)	1321n1_central_nervous_system	0.12902
												DCAF10 (79269)	1321n1_central_nervous_system	-0.0236183
												DCAF11 (80344)	1321n1_central_nervous_system	0.0662639
												FBXW4 (6468)	1321n1_central_nervous_system	-0.104254
												FBXW9 (84261)	1321n1_central_nervous_system	-0.0554719
												DCAF5 (8816)	1321n1_central_nervous_system	0.0661432
												SHKBP1 (92799)	1321n1_central_nervous_system	0.204222
												HERC1 (8925)	1321n1_central_nervous_system	0.104617
												BTRC (8945)	1321n1_central_nervous_system	0.110844
												DCAF1 (9730)	1321n1_central_nervous_system	-0.688481
												ERCC8 (1161)	143b_bone	-0.0337869
												DCAF7 (10238)	143b_bone	-0.105569
												FBXW10 (10517)	143b_bone	0.201855
												CDC20 (991)	1321n1_central_nervous_system	0.160003
												DCAF12 (25853)	143b_bone
												DCAF4L2 (138009)	143b_bone	0.0235068
												DCAF12L1 (139170)	143b_bone	-0.102916
												DCAF8L1 (139425)	143b_bone	-0.207808
												DDB1 (1642)	143b_bone	-1.09722
												DDB2 (1643)	143b_bone	0.0636067
												WDTC1 (23038)	143b_bone	0.0740772
												WDSUB1 (151525)	143b_bone	-0.0852611
												FBXW11 (23291)	143b_bone	-0.100352
												DCAF4 (26094)	143b_bone	0.0700093
												DCAF13 (25879)	143b_bone	-0.0655206
												WSB1 (26118)	143b_bone	-0.0197741
												FBXW8 (26259)	143b_bone	-0.0189306
												FBXW2 (26190)	143b_bone	-0.0806576
												PRPF19 (27339)	143b_bone	-1.28895
												DCAF8 (50717)	143b_bone
												DCAF8L2 (347442)	143b_bone
												CDRT1 (374286)	143b_bone	-0.0572977
												FBXW12 (285231)	143b_bone	0.237854
												DCAF4L1 (285429)	143b_bone	-0.155932
												DCAF12L2 (340578)	143b_bone
												FZR1 (51343)	143b_bone	0.0432838
												KCTD3 (51133)	143b_bone	-0.273863
												FBXW5 (54461)	143b_bone	0.105615
												DTL (51514)	143b_bone	-0.245235
												BRWD1 (54014)	143b_bone	0.151226
												RFWD3 (55159)	143b_bone	0.0352519
												PHIP (55023)	143b_bone	-0.0417209
												AMBRA1 (55626)	143b_bone
												FBXW7 (55294)	143b_bone	-0.131399
												FBXW4 (6468)	143b_bone	-0.0929309
												DCAF6 (55827)	143b_bone	-0.0135336
												WSB2 (55884)	143b_bone	0.0201148
												TULP4 (56995)	143b_bone	-0.0672706
												RFWD2 (64326)	143b_bone	-0.0775881
												DCAF11 (80344)	143b_bone	-0.0239001
												DCAF10 (79269)	143b_bone	0.0587018
												TRAF7 (84231)	143b_bone	-0.109309
												FBXW9 (84261)	143b_bone
												HERC1 (8925)	143b_bone	0.0636629
												DCAF5 (8816)	143b_bone	0.0141974
												BTRC (8945)	143b_bone	-0.28785
												SHKBP1 (92799)	143b_bone	0.027869
												DCAF1 (9730)	143b_bone	-0.900963
												DCAF7 (10238)	184a1_breast	-0.319389
												CDC20 (991)	143b_bone	-0.0330354
												ERCC8 (1161)	184a1_breast	0.12096
												FBXW10 (10517)	184a1_breast	-0.248483
												WDTC1 (23038)	184a1_breast	-0.0909063
												WDSUB1 (151525)	184a1_breast	-0.197188
												DCAF4L2 (138009)	184a1_breast	0.0478907
												DCAF12L1 (139170)	184a1_breast	0.197563
												DCAF8L1 (139425)	184a1_breast	0.0250468
												DDB1 (1642)	184a1_breast	-0.693842
												DDB2 (1643)	184a1_breast
												DCAF12 (25853)	184a1_breast
												FBXW11 (23291)	184a1_breast	-0.116747
												DCAF13 (25879)	184a1_breast	0.0162673
												FBXW2 (26190)	184a1_breast	0.316023
												FBXW8 (26259)	184a1_breast	-0.187789
												DCAF4 (26094)	184a1_breast	0.267294
												WSB1 (26118)	184a1_breast
												DCAF12L2 (340578)	184a1_breast
												PRPF19 (27339)	184a1_breast	-0.81109
												FBXW12 (285231)	184a1_breast	0.04141
												DCAF4L1 (285429)	184a1_breast	-0.282153
												DTL (51514)	184a1_breast	-0.304425
												KCTD3 (51133)	184a1_breast	-0.250722
												DCAF8L2 (347442)	184a1_breast
												CDRT1 (374286)	184a1_breast	-0.0143624
												DCAF8 (50717)	184a1_breast
												FZR1 (51343)	184a1_breast	0.340562
												RFWD2 (64326)	184a1_breast	0.0930501
												FBXW5 (54461)	184a1_breast	-0.0136178
												PHIP (55023)	184a1_breast	-0.00701944
												FBXW7 (55294)	184a1_breast	0.369432
												DCAF6 (55827)	184a1_breast	-0.0358316
												BRWD1 (54014)	184a1_breast	0.21266
												RFWD3 (55159)	184a1_breast
												AMBRA1 (55626)	184a1_breast
												WSB2 (55884)	184a1_breast	0.0508128
												TULP4 (56995)	184a1_breast	0.147033
												DCAF10 (79269)	184a1_breast	-0.0182227
												FBXW4 (6468)	184a1_breast	-0.0988712
												FBXW9 (84261)	184a1_breast
												DCAF11 (80344)	184a1_breast	0.169211
												HERC1 (8925)	184a1_breast	0.114037
												TRAF7 (84231)	184a1_breast	-0.268027
												DCAF5 (8816)	184a1_breast	-0.174593
												BTRC (8945)	184a1_breast	-0.00822532
												DCAF1 (9730)	184a1_breast	-0.998011
												SHKBP1 (92799)	184a1_breast	0.292851
												WDSUB1 (151525)	184b5_breast	-0.0924843
												CDC20 (991)	184a1_breast	0.0325893
												ERCC8 (1161)	184b5_breast	0.131161
												DCAF7 (10238)	184b5_breast	-0.276705
												FBXW10 (10517)	184b5_breast	-0.140114
												DCAF4L2 (138009)	184b5_breast	0.0588935
												DCAF12L1 (139170)	184b5_breast	0.0334662
												DCAF8L1 (139425)	184b5_breast	0.140884
												FBXW11 (23291)	184b5_breast	-0.153219
												DDB1 (1642)	184b5_breast	-1.19131
												DDB2 (1643)	184b5_breast
												WDTC1 (23038)	184b5_breast	-0.326783
												DCAF4 (26094)	184b5_breast	0.15076
												DCAF12 (25853)	184b5_breast
												DCAF13 (25879)	184b5_breast	0.0228465
												FBXW2 (26190)	184b5_breast	-0.18239
												WSB1 (26118)	184b5_breast
												DCAF12L2 (340578)	184b5_breast
												FBXW8 (26259)	184b5_breast	-0.172567
												PRPF19 (27339)	184b5_breast	-0.719062
												FBXW12 (285231)	184b5_breast	0.121183
												DCAF4L1 (285429)	184b5_breast	-0.237938
												CDRT1 (374286)	184b5_breast	-0.397382
												DCAF8L2 (347442)	184b5_breast
												DTL (51514)	184b5_breast	-0.111022
												KCTD3 (51133)	184b5_breast	0.0184571
												DCAF8 (50717)	184b5_breast
												FZR1 (51343)	184b5_breast	0.0387293
												PHIP (55023)	184b5_breast	-0.319023
												FBXW5 (54461)	184b5_breast	-0.0958112
												BRWD1 (54014)	184b5_breast	0.236221
												DCAF6 (55827)	184b5_breast	-0.0833304
												RFWD3 (55159)	184b5_breast
												AMBRA1 (55626)	184b5_breast
												FBXW7 (55294)	184b5_breast	0.491873
												DCAF10 (79269)	184b5_breast	-0.231691
												FBXW4 (6468)	184b5_breast	-0.392962
												WSB2 (55884)	184b5_breast	-0.0857562
												TULP4 (56995)	184b5_breast	0.260887
												RFWD2 (64326)	184b5_breast	-0.054344
												DCAF11 (80344)	184b5_breast	0.0788566
												DCAF5 (8816)	184b5_breast	0.06406
												TRAF7 (84231)	184b5_breast	-0.318784
												FBXW9 (84261)	184b5_breast
												SHKBP1 (92799)	184b5_breast	0.122016
												HERC1 (8925)	184b5_breast	0.294806
												BTRC (8945)	184b5_breast	0.0539998
												DCAF4L2 (138009)	22rv1_prostate
												CDC20 (991)	184b5_breast	0.0122584
												DCAF7 (10238)	22rv1_prostate
												FBXW10 (10517)	22rv1_prostate
												ERCC8 (1161)	22rv1_prostate	0.0969794
												DCAF1 (9730)	184b5_breast	-0.756437
												DCAF12L1 (139170)	22rv1_prostate
												DCAF8L1 (139425)	22rv1_prostate
												FBXW11 (23291)	22rv1_prostate	-0.0936374
												WDSUB1 (151525)	22rv1_prostate	0.0378935
												DDB1 (1642)	22rv1_prostate	-0.992835
												DDB2 (1643)	22rv1_prostate	-0.147855
												WDTC1 (23038)	22rv1_prostate
												DCAF4 (26094)	22rv1_prostate
												DCAF12 (25853)	22rv1_prostate
												DCAF13 (25879)	22rv1_prostate
												WSB1 (26118)	22rv1_prostate
												FBXW8 (26259)	22rv1_prostate	-0.274895
												FBXW2 (26190)	22rv1_prostate	0.110635
												BRWD1 (54014)	22rv1_prostate	0.235523
												DCAF8L2 (347442)	22rv1_prostate
												CDRT1 (374286)	22rv1_prostate
												KCTD3 (51133)	22rv1_prostate	0.0104706
												DTL (51514)	22rv1_prostate
												PRPF19 (27339)	22rv1_prostate	-1.17376
												FBXW12 (285231)	22rv1_prostate
												DCAF4L1 (285429)	22rv1_prostate
												DCAF12L2 (340578)	22rv1_prostate
												DCAF8 (50717)	22rv1_prostate
												FZR1 (51343)	22rv1_prostate	-0.00235878
												RFWD3 (55159)	22rv1_prostate	-0.135421
												FBXW5 (54461)	22rv1_prostate	-0.0263131
												PHIP (55023)	22rv1_prostate
												AMBRA1 (55626)	22rv1_prostate
												FBXW7 (55294)	22rv1_prostate	-0.236129
												RFWD2 (64326)	22rv1_prostate	-0.166407
												DCAF6 (55827)	22rv1_prostate
												WSB2 (55884)	22rv1_prostate	0.0744499
												TULP4 (56995)	22rv1_prostate	0.123754
												DCAF5 (8816)	22rv1_prostate
												DCAF10 (79269)	22rv1_prostate
												TRAF7 (84231)	22rv1_prostate	-0.203154
												FBXW9 (84261)	22rv1_prostate
												FBXW4 (6468)	22rv1_prostate	-0.166457
												DCAF11 (80344)	22rv1_prostate
												CDC20 (991)	22rv1_prostate	-0.102848
												HERC1 (8925)	22rv1_prostate	-0.0346313
												BTRC (8945)	22rv1_prostate	-0.269731
												SHKBP1 (92799)	22rv1_prostate
												DCAF1 (9730)	22rv1_prostate
												DCAF4L2 (138009)	2313287_stomach	-0.0308616
												ERCC8 (1161)	2313287_stomach	0.141905
												DCAF7 (10238)	2313287_stomach	-0.339088
												FBXW10 (10517)	2313287_stomach	-0.0140343
												DCAF12L1 (139170)	2313287_stomach	-0.210203
												DCAF8L1 (139425)	2313287_stomach	-0.084553
												WDSUB1 (151525)	2313287_stomach	0.00049003
												WDTC1 (23038)	2313287_stomach	-0.171875
												DDB1 (1642)	2313287_stomach	-1.17992
												DDB2 (1643)	2313287_stomach	-0.012037
												DCAF12 (25853)	2313287_stomach	-0.0640669
												FBXW11 (23291)	2313287_stomach	-0.0969047
												DCAF13 (25879)	2313287_stomach	-0.147421
												FBXW2 (26190)	2313287_stomach	-0.0654484
												FBXW8 (26259)	2313287_stomach	0.0157251
												DCAF4 (26094)	2313287_stomach	0.15533
												WSB1 (26118)	2313287_stomach	0.0563648
												DCAF12L2 (340578)	2313287_stomach	0.0433264
												FBXW12 (285231)	2313287_stomach	0.165743
												DCAF4L1 (285429)	2313287_stomach	-0.275179
												DCAF8L2 (347442)	2313287_stomach	-0.0338101
												PRPF19 (27339)	2313287_stomach	-1.62288
												KCTD3 (51133)	2313287_stomach	-0.098374
												CDRT1 (374286)	2313287_stomach	0.0792273
												DCAF8 (50717)	2313287_stomach	-0.0368643
												DTL (51514)	2313287_stomach	-0.40146
												FZR1 (51343)	2313287_stomach	-0.235194
												PHIP (55023)	2313287_stomach	-0.0360842
												FBXW5 (54461)	2313287_stomach	-0.057533
												BRWD1 (54014)	2313287_stomach	-0.0644049
												TULP4 (56995)	2313287_stomach	-0.026727
												RFWD3 (55159)	2313287_stomach	-0.0259759
												AMBRA1 (55626)	2313287_stomach	-0.19895
												WSB2 (55884)	2313287_stomach	0.0040945
												FBXW7 (55294)	2313287_stomach	-0.275228
												DCAF6 (55827)	2313287_stomach	-0.0255378
												FBXW4 (6468)	2313287_stomach	-0.146157
												RFWD2 (64326)	2313287_stomach	0.0787761
												DCAF10 (79269)	2313287_stomach	0.0626756
												TRAF7 (84231)	2313287_stomach	-0.212566
												DCAF11 (80344)	2313287_stomach	-0.0456924
												FBXW9 (84261)	2313287_stomach	-0.282986
												DCAF5 (8816)	2313287_stomach	0.122819
												DCAF1 (9730)	2313287_stomach	-0.580466
												HERC1 (8925)	2313287_stomach	0.0780254
												BTRC (8945)	2313287_stomach	-0.0708136
												SHKBP1 (92799)	2313287_stomach	0.0541634
												DCAF7 (10238)	600mpe_breast	-0.286175
												CDC20 (991)	2313287_stomach	-0.0247508
												FBXW10 (10517)	600mpe_breast	0.114454
												ERCC8 (1161)	600mpe_breast	0.261968
												DCAF4L2 (138009)	600mpe_breast	0.20207
												DCAF12L1 (139170)	600mpe_breast	0.0838723
												DCAF8L1 (139425)	600mpe_breast	-0.445588
												WDSUB1 (151525)	600mpe_breast	0.12708
												WDTC1 (23038)	600mpe_breast	-0.19144
												DDB1 (1642)	600mpe_breast	-0.869008
												DDB2 (1643)	600mpe_breast
												DCAF4 (26094)	600mpe_breast	-0.0854763
												FBXW11 (23291)	600mpe_breast	-0.0301946
												WSB1 (26118)	600mpe_breast
												DCAF12 (25853)	600mpe_breast
												DCAF13 (25879)	600mpe_breast	0.207685
												FBXW12 (285231)	600mpe_breast	0.100121
												FBXW2 (26190)	600mpe_breast	0.403995
												FBXW8 (26259)	600mpe_breast	0.108512
												PRPF19 (27339)	600mpe_breast	-1.0868
												DCAF4L1 (285429)	600mpe_breast	-0.120839
												DCAF8L2 (347442)	600mpe_breast
												DCAF12L2 (340578)	600mpe_breast
												KCTD3 (51133)	600mpe_breast	-0.0131752
												CDRT1 (374286)	600mpe_breast	0.047446
												DCAF8 (50717)	600mpe_breast
												DTL (51514)	600mpe_breast	-0.0536107
												FZR1 (51343)	600mpe_breast	-0.514051
												BRWD1 (54014)	600mpe_breast	0.298402
												PHIP (55023)	600mpe_breast	0.0212846
												FBXW5 (54461)	600mpe_breast	-0.146236
												DCAF6 (55827)	600mpe_breast	0.160249
												FBXW7 (55294)	600mpe_breast	-0.0137476
												RFWD3 (55159)	600mpe_breast
												AMBRA1 (55626)	600mpe_breast
												WSB2 (55884)	600mpe_breast	-0.0290977
												FBXW4 (6468)	600mpe_breast	-0.117218
												TULP4 (56995)	600mpe_breast	0.0662592
												RFWD2 (64326)	600mpe_breast	-0.0330145
												TRAF7 (84231)	600mpe_breast	-0.152708
												DCAF10 (79269)	600mpe_breast	0.184305
												DCAF11 (80344)	600mpe_breast	-0.0302394
												FBXW9 (84261)	600mpe_breast
												SHKBP1 (92799)	600mpe_breast	-0.0594989
												DCAF5 (8816)	600mpe_breast	-0.484902
												HERC1 (8925)	600mpe_breast	0.191801
												BTRC (8945)	600mpe_breast	0.056968
												CDC20 (991)	600mpe_breast	-0.0082525
												DCAF1 (9730)	600mpe_breast	-0.394584
												DCAF7 (10238)	697_haematopoietic_and_lymphoid_tissue	-0.608408
												FBXW8 (26259)	697_haematopoietic_and_lymphoid_tissue	-0.0027536
												ERCC8 (1161)	697_haematopoietic_and_lymphoid_tissue	-0.181869
												DCAF8L1 (139425)	697_haematopoietic_and_lymphoid_tissue	-0.527004
												WDSUB1 (151525)	697_haematopoietic_and_lymphoid_tissue	-0.274709
												DDB1 (1642)	697_haematopoietic_and_lymphoid_tissue	-0.466485
												DDB2 (1643)	697_haematopoietic_and_lymphoid_tissue	-0.0135551
												DCAF12 (25853)	697_haematopoietic_and_lymphoid_tissue	0.158817
												DCAF13 (25879)	697_haematopoietic_and_lymphoid_tissue	-0.0484549
												FBXW10 (10517)	697_haematopoietic_and_lymphoid_tissue	0.0246046
												DCAF4L2 (138009)	697_haematopoietic_and_lymphoid_tissue	-0.215141
												DCAF12L1 (139170)	697_haematopoietic_and_lymphoid_tissue	0.0636264
												WDTC1 (23038)	697_haematopoietic_and_lymphoid_tissue	-0.0732137
												FBXW11 (23291)	697_haematopoietic_and_lymphoid_tissue	-0.0931545
												DCAF4 (26094)	697_haematopoietic_and_lymphoid_tissue	-0.11121
												WSB1 (26118)	697_haematopoietic_and_lymphoid_tissue	-0.210514
												FBXW2 (26190)	697_haematopoietic_and_lymphoid_tissue	0.0594106
												KCTD3 (51133)	697_haematopoietic_and_lymphoid_tissue	-0.333682
												PRPF19 (27339)	697_haematopoietic_and_lymphoid_tissue	-1.42541
												DCAF8L2 (347442)	697_haematopoietic_and_lymphoid_tissue	0.122454
												CDRT1 (374286)	697_haematopoietic_and_lymphoid_tissue	-0.358026
												DCAF8 (50717)	697_haematopoietic_and_lymphoid_tissue	-0.0343789
												FBXW12 (285231)	697_haematopoietic_and_lymphoid_tissue
												DCAF4L1 (285429)	697_haematopoietic_and_lymphoid_tissue	-0.370726
												DCAF12L2 (340578)	697_haematopoietic_and_lymphoid_tissue	-0.0191668
												DTL (51514)	697_haematopoietic_and_lymphoid_tissue	-0.338985
												FZR1 (51343)	697_haematopoietic_and_lymphoid_tissue	-0.0742621
												BRWD1 (54014)	697_haematopoietic_and_lymphoid_tissue	-0.0802875
												PHIP (55023)	697_haematopoietic_and_lymphoid_tissue	-0.0871991
												FBXW5 (54461)	697_haematopoietic_and_lymphoid_tissue	0.0205681
												FBXW7 (55294)	697_haematopoietic_and_lymphoid_tissue	-0.0843221
												RFWD3 (55159)	697_haematopoietic_and_lymphoid_tissue	-0.135211
												DCAF11 (80344)	697_haematopoietic_and_lymphoid_tissue	-0.11896
												TULP4 (56995)	697_haematopoietic_and_lymphoid_tissue	0.00991193
												FBXW4 (6468)	697_haematopoietic_and_lymphoid_tissue	-0.265848
												AMBRA1 (55626)	697_haematopoietic_and_lymphoid_tissue	-0.299297
												DCAF6 (55827)	697_haematopoietic_and_lymphoid_tissue	-0.158642
												WSB2 (55884)	697_haematopoietic_and_lymphoid_tissue	-0.167629
												RFWD2 (64326)	697_haematopoietic_and_lymphoid_tissue	-0.921401
												DCAF10 (79269)	697_haematopoietic_and_lymphoid_tissue	-0.190172
												FBXW9 (84261)	697_haematopoietic_and_lymphoid_tissue	-0.447814
												DCAF5 (8816)	697_haematopoietic_and_lymphoid_tissue	-0.117083
												TRAF7 (84231)	697_haematopoietic_and_lymphoid_tissue	-0.0327603
												SHKBP1 (92799)	697_haematopoietic_and_lymphoid_tissue	-0.0547496
												HERC1 (8925)	697_haematopoietic_and_lymphoid_tissue	-0.241393
												BTRC (8945)	697_haematopoietic_and_lymphoid_tissue	-0.365251
												DCAF7 (10238)	769p_kidney	-0.366478
												DCAF1 (9730)	697_haematopoietic_and_lymphoid_tissue	-0.193185
												CDC20 (991)	697_haematopoietic_and_lymphoid_tissue	0.16226
												WDSUB1 (151525)	769p_kidney	0.0434472
												DCAF4L2 (138009)	769p_kidney	0.175621
												FBXW10 (10517)	769p_kidney	0.00158378
												ERCC8 (1161)	769p_kidney	0.0920592
												DCAF12L1 (139170)	769p_kidney	-0.0428739
												DCAF8L1 (139425)	769p_kidney	-0.121066
												WDTC1 (23038)	769p_kidney	0.0649274
												DDB1 (1642)	769p_kidney	-1.03382
												DDB2 (1643)	769p_kidney	-0.023282
												PRPF19 (27339)	769p_kidney	-1.24086
												DCAF4 (26094)	769p_kidney	0.048311
												WSB1 (26118)	769p_kidney	0.0438691
												FBXW11 (23291)	769p_kidney	-0.159432
												DCAF12 (25853)	769p_kidney	0.0617856
												DCAF13 (25879)	769p_kidney	-0.023192
												FBXW2 (26190)	769p_kidney	-0.0222049
												FBXW8 (26259)	769p_kidney	0.103011
												DCAF8L2 (347442)	769p_kidney	-0.000520266
												DCAF12L2 (340578)	769p_kidney	0.0942176
												FBXW12 (285231)	769p_kidney	0.340037
												DCAF4L1 (285429)	769p_kidney	-0.0279907
												CDRT1 (374286)	769p_kidney	0.132
												KCTD3 (51133)	769p_kidney	-0.105826
												DCAF8 (50717)	769p_kidney	-0.0662976
												DTL (51514)	769p_kidney	-0.369859
												FZR1 (51343)	769p_kidney	-0.282415
												PHIP (55023)	769p_kidney	-0.215858
												FBXW5 (54461)	769p_kidney	0.109267
												BRWD1 (54014)	769p_kidney	-0.0401744
												DCAF6 (55827)	769p_kidney	-0.00738166
												RFWD3 (55159)	769p_kidney	-0.0075323
												AMBRA1 (55626)	769p_kidney	-0.0185875
												FBXW7 (55294)	769p_kidney	-0.0995571
												WSB2 (55884)	769p_kidney	-0.0031864
												DCAF11 (80344)	769p_kidney	-0.0558338
												FBXW4 (6468)	769p_kidney	-0.168223
												DCAF10 (79269)	769p_kidney	0.140159
												TULP4 (56995)	769p_kidney	0.0440389
												RFWD2 (64326)	769p_kidney	-0.104697
												TRAF7 (84231)	769p_kidney	-0.105564
												FBXW9 (84261)	769p_kidney	0.0821348
												HERC1 (8925)	769p_kidney	0.0394054
												DCAF5 (8816)	769p_kidney	0.10853
												BTRC (8945)	769p_kidney	-0.151377
												CDC20 (991)	769p_kidney	-0.082962
												SHKBP1 (92799)	769p_kidney	-0.0287642
												DCAF1 (9730)	769p_kidney	-0.898685
												DCAF12L1 (139170)	786o_kidney	-0.00351904
												DCAF7 (10238)	786o_kidney	-0.201193
												ERCC8 (1161)	786o_kidney	0.306413
												FBXW10 (10517)	786o_kidney	0.246202
												DCAF8L1 (139425)	786o_kidney	0.127834
												DDB1 (1642)	786o_kidney	-0.917419
												DCAF4L2 (138009)	786o_kidney	-0.0308989
												WDSUB1 (151525)	786o_kidney	-0.422388
												DDB2 (1643)	786o_kidney	0.0942812
												WDTC1 (23038)	786o_kidney	0.0922071
												DCAF12 (25853)	786o_kidney	-0.0441926
												FBXW11 (23291)	786o_kidney	-0.394401
												DCAF13 (25879)	786o_kidney	0.0116417
												PRPF19 (27339)	786o_kidney	-1.67366
												DCAF4 (26094)	786o_kidney	-0.0374992
												WSB1 (26118)	786o_kidney	0.258259
												FBXW2 (26190)	786o_kidney	0.153946
												FBXW8 (26259)	786o_kidney	0.030438
												FBXW12 (285231)	786o_kidney
												DCAF4L1 (285429)	786o_kidney	-0.103005
												DCAF8L2 (347442)	786o_kidney	0.0192637
												DCAF12L2 (340578)	786o_kidney	0.0265273
												CDRT1 (374286)	786o_kidney	0.0407685
												DCAF8 (50717)	786o_kidney	-0.0858768
												FZR1 (51343)	786o_kidney	-0.105839
												KCTD3 (51133)	786o_kidney	0.156933
												PHIP (55023)	786o_kidney	0.0622125
												DTL (51514)	786o_kidney	0.0843892
												BRWD1 (54014)	786o_kidney	0.221625
												FBXW5 (54461)	786o_kidney	0.0423634
												DCAF6 (55827)	786o_kidney	0.136348
												FBXW7 (55294)	786o_kidney	0.183301
												RFWD3 (55159)	786o_kidney	-0.18517
												AMBRA1 (55626)	786o_kidney	-0.0995974
												WSB2 (55884)	786o_kidney	0.0394506
												FBXW4 (6468)	786o_kidney	0.10836
												TULP4 (56995)	786o_kidney	-0.00726948
												RFWD2 (64326)	786o_kidney	-0.291655
												DCAF5 (8816)	786o_kidney	-0.00792166
												DCAF11 (80344)	786o_kidney	0.155331
												DCAF10 (79269)	786o_kidney	0.0698804
												TRAF7 (84231)	786o_kidney	-0.236127
												FBXW9 (84261)	786o_kidney	0.0393693
												SHKBP1 (92799)	786o_kidney	0.236538
												HERC1 (8925)	786o_kidney	0.117268
												BTRC (8945)	786o_kidney	0.3308
												DCAF7 (10238)	8305c_thyroid	-0.234568
												CDC20 (991)	786o_kidney	0.315657
												DCAF1 (9730)	786o_kidney	-0.522778
												FBXW10 (10517)	8305c_thyroid	-0.0623825
												DCAF4L2 (138009)	8305c_thyroid	0.0571104
												ERCC8 (1161)	8305c_thyroid	-0.320394
												WDTC1 (23038)	8305c_thyroid	0.0432892
												WDSUB1 (151525)	8305c_thyroid	-0.270366
												DDB1 (1642)	8305c_thyroid	-0.788204
												DDB2 (1643)	8305c_thyroid	0.208111
												DCAF12L1 (139170)	8305c_thyroid	-0.05027
												DCAF8L1 (139425)	8305c_thyroid	0.00124332
												PRPF19 (27339)	8305c_thyroid	-1.16085
												DCAF4 (26094)	8305c_thyroid	-0.0423466
												FBXW11 (23291)	8305c_thyroid	-0.507175
												DCAF12 (25853)	8305c_thyroid	-0.033563
												DCAF13 (25879)	8305c_thyroid	-0.125958
												WSB1 (26118)	8305c_thyroid	0.0195231
												FBXW2 (26190)	8305c_thyroid	-0.321148
												FBXW8 (26259)	8305c_thyroid	-0.172545
												DTL (51514)	8305c_thyroid	-0.250107
												DCAF8L2 (347442)	8305c_thyroid	0.182121
												CDRT1 (374286)	8305c_thyroid	0.0109324
												KCTD3 (51133)	8305c_thyroid	-0.0299957
												FBXW12 (285231)	8305c_thyroid
												DCAF4L1 (285429)	8305c_thyroid	-0.0201914
												DCAF12L2 (340578)	8305c_thyroid	-0.021311
												DCAF8 (50717)	8305c_thyroid	-0.00344149
												FZR1 (51343)	8305c_thyroid	-0.00684475
												PHIP (55023)	8305c_thyroid	-0.151602
												FBXW5 (54461)	8305c_thyroid	0.0427667
												BRWD1 (54014)	8305c_thyroid	0.0307892
												WSB2 (55884)	8305c_thyroid	-0.219849
												RFWD3 (55159)	8305c_thyroid	-0.347933
												AMBRA1 (55626)	8305c_thyroid	-0.0099072
												FBXW7 (55294)	8305c_thyroid	-0.350034
												DCAF6 (55827)	8305c_thyroid	0.0158348
												RFWD2 (64326)	8305c_thyroid	0.294353
												TULP4 (56995)	8305c_thyroid	0.270319
												DCAF10 (79269)	8305c_thyroid	-0.0644024
												FBXW4 (6468)	8305c_thyroid	0.0415555
												DCAF5 (8816)	8305c_thyroid	-0.0679608
												DCAF11 (80344)	8305c_thyroid	-0.0732064
												TRAF7 (84231)	8305c_thyroid	0.09489
												FBXW9 (84261)	8305c_thyroid	-0.426337
												SHKBP1 (92799)	8305c_thyroid	0.154029
												HERC1 (8925)	8305c_thyroid	-0.0302765
												BTRC (8945)	8305c_thyroid	0.0717155
												DCAF12L1 (139170)	8505c_thyroid	-0.188612
												CDC20 (991)	8305c_thyroid	0.0429821
												DCAF7 (10238)	8505c_thyroid	-0.0230035
												ERCC8 (1161)	8505c_thyroid	0.212312
												DCAF1 (9730)	8305c_thyroid	-1.02971
												FBXW10 (10517)	8505c_thyroid	0.253423
												DCAF4L2 (138009)	8505c_thyroid	-0.00437914
												DCAF8L1 (139425)	8505c_thyroid	-0.285558
												DDB2 (1643)	8505c_thyroid	-0.0511309
												WDSUB1 (151525)	8505c_thyroid	-0.245834
												WDTC1 (23038)	8505c_thyroid	-0.203337
												DDB1 (1642)	8505c_thyroid	-0.917497
												DCAF12 (25853)	8505c_thyroid	-0.00861977
												FBXW11 (23291)	8505c_thyroid	-0.179862
												DCAF13 (25879)	8505c_thyroid	-0.0166745
												PRPF19 (27339)	8505c_thyroid	-1.01816
												WSB1 (26118)	8505c_thyroid	0.08104
												FBXW2 (26190)	8505c_thyroid	0.0222975
												FBXW8 (26259)	8505c_thyroid	-0.0661355
												DCAF4 (26094)	8505c_thyroid	-0.0230601
												FBXW12 (285231)	8505c_thyroid
												DCAF4L1 (285429)	8505c_thyroid	-0.167884
												DCAF8L2 (347442)	8505c_thyroid	0.0817071
												DCAF12L2 (340578)	8505c_thyroid	-0.0514595
												CDRT1 (374286)	8505c_thyroid	-0.245364
												KCTD3 (51133)	8505c_thyroid	0.0812023
												DCAF8 (50717)	8505c_thyroid	-0.0816147
												BRWD1 (54014)	8505c_thyroid	0.00873949
												FZR1 (51343)	8505c_thyroid	-0.244959
												DTL (51514)	8505c_thyroid	-0.650475
												RFWD3 (55159)	8505c_thyroid	-0.218204
												PHIP (55023)	8505c_thyroid	-0.0153879
												FBXW5 (54461)	8505c_thyroid	-0.164197
												AMBRA1 (55626)	8505c_thyroid	-0.204659
												FBXW7 (55294)	8505c_thyroid	0.0809055
												TULP4 (56995)	8505c_thyroid	-0.0380044
												DCAF6 (55827)	8505c_thyroid	-0.0357633
												WSB2 (55884)	8505c_thyroid	0.000551081
												RFWD2 (64326)	8505c_thyroid	-0.0980907
												DCAF11 (80344)	8505c_thyroid	-0.0697588
												FBXW4 (6468)	8505c_thyroid	-0.128181
												DCAF10 (79269)	8505c_thyroid	-0.0154954
												TRAF7 (84231)	8505c_thyroid	0.114778
												FBXW9 (84261)	8505c_thyroid	-0.23333
												DCAF1 (9730)	8505c_thyroid	-1.0435
												DCAF5 (8816)	8505c_thyroid	-0.08987
												HERC1 (8925)	8505c_thyroid	-0.0682727
												BTRC (8945)	8505c_thyroid	0.0110593
												SHKBP1 (92799)	8505c_thyroid	-0.0370164
												CDC20 (991)	8505c_thyroid	-0.0865454
												FBXW10 (10517)	921_uvea	-0.086459
												DCAF7 (10238)	921_uvea	-0.274052
												DCAF4L2 (138009)	921_uvea	-0.0381345
												DCAF8L1 (139425)	921_uvea	-0.607363
												ERCC8 (1161)	921_uvea	0.0121903
												DCAF12L1 (139170)	921_uvea	-0.11976
												DDB1 (1642)	921_uvea	-0.534489
												WDSUB1 (151525)	921_uvea	-0.743808
												DDB2 (1643)	921_uvea	-0.272118
												FBXW11 (23291)	921_uvea	-0.584697
												WDTC1 (23038)	921_uvea	-0.319029
												DCAF12 (25853)	921_uvea	-0.159412
												DCAF13 (25879)	921_uvea	0.000595079
												FBXW8 (26259)	921_uvea	-0.208362
												PRPF19 (27339)	921_uvea	-1.50796
												DCAF4 (26094)	921_uvea	0.0457198
												WSB1 (26118)	921_uvea	0.0496413
												FBXW2 (26190)	921_uvea	-0.368471
												FBXW12 (285231)	921_uvea
												DCAF4L1 (285429)	921_uvea	-0.332904
												DCAF8 (50717)	921_uvea	0.136143
												DCAF8L2 (347442)	921_uvea	-0.134001
												CDRT1 (374286)	921_uvea	-0.177444
												DCAF12L2 (340578)	921_uvea	0.0961142
												DTL (51514)	921_uvea	-0.416937
												KCTD3 (51133)	921_uvea	-0.501144
												FZR1 (51343)	921_uvea	-0.187551
												RFWD3 (55159)	921_uvea	-0.571051
												FBXW5 (54461)	921_uvea	-0.135382
												PHIP (55023)	921_uvea	-0.293839
												BRWD1 (54014)	921_uvea	0.053013
												AMBRA1 (55626)	921_uvea	-0.0943169
												FBXW7 (55294)	921_uvea	-0.319292
												TULP4 (56995)	921_uvea	0.491628
												DCAF6 (55827)	921_uvea	-0.0301003
												WSB2 (55884)	921_uvea	-0.0205872
												DCAF10 (79269)	921_uvea	0.300193
												RFWD2 (64326)	921_uvea	-0.571381
												FBXW4 (6468)	921_uvea	-0.0306312
												BTRC (8945)	921_uvea	-0.644368
												DCAF11 (80344)	921_uvea	-0.4509
												TRAF7 (84231)	921_uvea	0.0351463
												FBXW9 (84261)	921_uvea	-0.25783
												DCAF5 (8816)	921_uvea	0.0222369
												CDC20 (991)	921_uvea	-0.6866
												DCAF1 (9730)	921_uvea	-0.413617
												HERC1 (8925)	921_uvea	-0.148678
												SHKBP1 (92799)	921_uvea	-0.309681
												DCAF12L1 (139170)	a101d_skin	-0.0585856
												ERCC8 (1161)	a101d_skin	-0.0547933
												DCAF7 (10238)	a101d_skin	-0.367407
												FBXW10 (10517)	a101d_skin	0.201091
												DCAF8L1 (139425)	a101d_skin	-0.483631
												DCAF4 (26094)	a101d_skin	0.105469
												DCAF4L2 (138009)	a101d_skin	-0.0990821
												WDSUB1 (151525)	a101d_skin	-0.754004
												DDB1 (1642)	a101d_skin	-0.998264
												DDB2 (1643)	a101d_skin	0.0271025
												FBXW11 (23291)	a101d_skin	-0.146491
												WDTC1 (23038)	a101d_skin	0.0560409
												DCAF12 (25853)	a101d_skin	-0.142878
												DCAF13 (25879)	a101d_skin	-0.141906
												WSB1 (26118)	a101d_skin	-0.0656769
												FBXW2 (26190)	a101d_skin	0.225151
												DCAF8L2 (347442)	a101d_skin	0.216656
												FBXW8 (26259)	a101d_skin	-0.24795
												PRPF19 (27339)	a101d_skin	-1.28674
												DCAF4L1 (285429)	a101d_skin	0.0941975
												FBXW12 (285231)	a101d_skin
												DCAF8 (50717)	a101d_skin	0.0636334
												DCAF12L2 (340578)	a101d_skin	-0.176538
												CDRT1 (374286)	a101d_skin	0.00176266
												FBXW5 (54461)	a101d_skin	-0.000882617
												KCTD3 (51133)	a101d_skin	0.0840265
												DTL (51514)	a101d_skin	-0.0354059
												BRWD1 (54014)	a101d_skin	0.244215
												FZR1 (51343)	a101d_skin	-0.30005
												TULP4 (56995)	a101d_skin	0.0723852
												PHIP (55023)	a101d_skin	-0.0256309
												FBXW7 (55294)	a101d_skin	0.0890054
												RFWD3 (55159)	a101d_skin	-0.114132
												AMBRA1 (55626)	a101d_skin	-0.0909595
												DCAF6 (55827)	a101d_skin	0.261518
												WSB2 (55884)	a101d_skin	-0.123664
												HERC1 (8925)	a101d_skin	0.0745047
												RFWD2 (64326)	a101d_skin	-0.617346
												DCAF11 (80344)	a101d_skin	-0.0254968
												TRAF7 (84231)	a101d_skin	-0.100385
												FBXW9 (84261)	a101d_skin	-0.120753
												FBXW4 (6468)	a101d_skin	-0.260942
												DCAF10 (79269)	a101d_skin	0.113792
												DCAF5 (8816)	a101d_skin	0.116426
												BTRC (8945)	a101d_skin	-0.279582
												SHKBP1 (92799)	a101d_skin	0.193265
												CDC20 (991)	a101d_skin	0.0490497
												DCAF1 (9730)	a101d_skin	-0.670624
												DCAF12L1 (139170)	a1207_central_nervous_system
												DCAF7 (10238)	a1207_central_nervous_system
												FBXW10 (10517)	a1207_central_nervous_system
												ERCC8 (1161)	a1207_central_nervous_system	0.13923
												DCAF4L2 (138009)	a1207_central_nervous_system
												DCAF8L1 (139425)	a1207_central_nervous_system
												WDSUB1 (151525)	a1207_central_nervous_system	-0.178614
												FBXW11 (23291)	a1207_central_nervous_system	0.0966058
												DDB1 (1642)	a1207_central_nervous_system	-0.950086
												DDB2 (1643)	a1207_central_nervous_system	0.0331004
												WDTC1 (23038)	a1207_central_nervous_system
												DCAF4 (26094)	a1207_central_nervous_system
												DCAF12 (25853)	a1207_central_nervous_system
												DCAF13 (25879)	a1207_central_nervous_system
												WSB1 (26118)	a1207_central_nervous_system
												FBXW12 (285231)	a1207_central_nervous_system
												FBXW2 (26190)	a1207_central_nervous_system	0.24878
												FBXW8 (26259)	a1207_central_nervous_system	-0.0200141
												DCAF4L1 (285429)	a1207_central_nervous_system
												PRPF19 (27339)	a1207_central_nervous_system	-1.49545
												DCAF8 (50717)	a1207_central_nervous_system
												DCAF12L2 (340578)	a1207_central_nervous_system
												CDRT1 (374286)	a1207_central_nervous_system
												DCAF8L2 (347442)	a1207_central_nervous_system
												FBXW7 (55294)	a1207_central_nervous_system	0.138387
												FZR1 (51343)	a1207_central_nervous_system	-0.464437
												FBXW5 (54461)	a1207_central_nervous_system	0.130547
												RFWD3 (55159)	a1207_central_nervous_system	-0.129014
												KCTD3 (51133)	a1207_central_nervous_system	-0.237868
												DTL (51514)	a1207_central_nervous_system
												BRWD1 (54014)	a1207_central_nervous_system	-0.0260023
												PHIP (55023)	a1207_central_nervous_system
												AMBRA1 (55626)	a1207_central_nervous_system
												RFWD2 (64326)	a1207_central_nervous_system	0.032767
												TULP4 (56995)	a1207_central_nervous_system	0.164553
												DCAF6 (55827)	a1207_central_nervous_system
												WSB2 (55884)	a1207_central_nervous_system	-0.0260066
												TRAF7 (84231)	a1207_central_nervous_system	-0.463458
												FBXW4 (6468)	a1207_central_nervous_system	-0.348596
												DCAF10 (79269)	a1207_central_nervous_system
												DCAF11 (80344)	a1207_central_nervous_system
												FBXW9 (84261)	a1207_central_nervous_system
												SHKBP1 (92799)	a1207_central_nervous_system
												HERC1 (8925)	a1207_central_nervous_system	-0.339033
												BTRC (8945)	a1207_central_nervous_system	-0.0205238
												DCAF5 (8816)	a1207_central_nervous_system
												ERCC8 (1161)	a172_central_nervous_system	0.0129726
												CDC20 (991)	a1207_central_nervous_system	0.127916
												DCAF7 (10238)	a172_central_nervous_system	-0.328448
												FBXW10 (10517)	a172_central_nervous_system	0.38843
												DCAF1 (9730)	a1207_central_nervous_system
												DCAF4L2 (138009)	a172_central_nervous_system	-0.306948
												CDRT1 (374286)	a172_central_nervous_system	-0.237327
												DCAF12L1 (139170)	a172_central_nervous_system	0.0687877
												DCAF8L1 (139425)	a172_central_nervous_system	-0.464181
												WDSUB1 (151525)	a172_central_nervous_system	-0.0964639
												WDTC1 (23038)	a172_central_nervous_system	0.0687464
												FBXW11 (23291)	a172_central_nervous_system	0.036593
												DCAF4 (26094)	a172_central_nervous_system	-0.0438261
												PRPF19 (27339)	a172_central_nervous_system	-1.87192
												DCAF12L2 (340578)	a172_central_nervous_system	0.0234534
												DDB1 (1642)	a172_central_nervous_system	-1.69236
												DDB2 (1643)	a172_central_nervous_system	-0.163346
												DCAF12 (25853)	a172_central_nervous_system	-0.0684134
												DCAF13 (25879)	a172_central_nervous_system	-0.0809321
												WSB1 (26118)	a172_central_nervous_system	0.209778
												FBXW2 (26190)	a172_central_nervous_system	-0.0244676
												FBXW8 (26259)	a172_central_nervous_system	-0.153852
												FBXW12 (285231)	a172_central_nervous_system
												DCAF4L1 (285429)	a172_central_nervous_system	-0.0092879
												DCAF8L2 (347442)	a172_central_nervous_system	0.154207
												KCTD3 (51133)	a172_central_nervous_system	-0.0990546
												DCAF8 (50717)	a172_central_nervous_system	0.0180024
												DTL (51514)	a172_central_nervous_system	-0.420737
												FZR1 (51343)	a172_central_nervous_system	-0.112342
												FBXW5 (54461)	a172_central_nervous_system	0.149725
												BRWD1 (54014)	a172_central_nervous_system	0.0621998
												RFWD3 (55159)	a172_central_nervous_system	-0.156262
												PHIP (55023)	a172_central_nervous_system	-0.124171
												AMBRA1 (55626)	a172_central_nervous_system	-0.113383
												FBXW7 (55294)	a172_central_nervous_system	-0.0986731
												WSB2 (55884)	a172_central_nervous_system	0.0900593
												TULP4 (56995)	a172_central_nervous_system	-0.287405
												DCAF6 (55827)	a172_central_nervous_system	0.0433352
												RFWD2 (64326)	a172_central_nervous_system	-0.275845
												TRAF7 (84231)	a172_central_nervous_system	-0.0756429
												DCAF10 (79269)	a172_central_nervous_system	-0.107455
												DCAF11 (80344)	a172_central_nervous_system	-0.0365693
												FBXW4 (6468)	a172_central_nervous_system	-0.564336
												FBXW9 (84261)	a172_central_nervous_system	-0.333571
												ERCC8 (1161)	a204_soft_tissue	-0.128384
												DCAF5 (8816)	a172_central_nervous_system	0.139179
												HERC1 (8925)	a172_central_nervous_system	0.0284755
												BTRC (8945)	a172_central_nervous_system	0.099361
												SHKBP1 (92799)	a172_central_nervous_system	0.221373
												DCAF1 (9730)	a172_central_nervous_system	-0.524498
												DCAF7 (10238)	a204_soft_tissue	-0.0396313
												FBXW10 (10517)	a204_soft_tissue	0.162866
												CDC20 (991)	a172_central_nervous_system	0.119512
												DDB1 (1642)	a204_soft_tissue	-1.31956
												DCAF4L2 (138009)	a204_soft_tissue	0.251072
												WDSUB1 (151525)	a204_soft_tissue	-0.258988
												DCAF12L1 (139170)	a204_soft_tissue	-0.0832452
												DCAF8L1 (139425)	a204_soft_tissue	-0.120668
												DDB2 (1643)	a204_soft_tissue	0.248991
												DCAF13 (25879)	a204_soft_tissue	-0.176522
												WDTC1 (23038)	a204_soft_tissue	0.233741
												FBXW11 (23291)	a204_soft_tissue	0.132133
												PRPF19 (27339)	a204_soft_tissue	-1.1581
												DCAF12 (25853)	a204_soft_tissue	-0.158081
												WSB1 (26118)	a204_soft_tissue	0.306678
												FBXW2 (26190)	a204_soft_tissue	0.192279
												FBXW8 (26259)	a204_soft_tissue	0.156768
												DCAF4 (26094)	a204_soft_tissue	-0.23852
												FBXW12 (285231)	a204_soft_tissue
												DCAF4L1 (285429)	a204_soft_tissue	-0.118718
												DCAF8 (50717)	a204_soft_tissue	-0.142939
												DCAF8L2 (347442)	a204_soft_tissue	-0.160844
												CDRT1 (374286)	a204_soft_tissue	-0.0234662
												DCAF12L2 (340578)	a204_soft_tissue	0.0993951
												FZR1 (51343)	a204_soft_tissue	0.0986917
												KCTD3 (51133)	a204_soft_tissue	-0.185745
												FBXW5 (54461)	a204_soft_tissue	0.0578266
												DTL (51514)	a204_soft_tissue	-0.320291
												BRWD1 (54014)	a204_soft_tissue	0.111094
												AMBRA1 (55626)	a204_soft_tissue	-0.145297
												RFWD3 (55159)	a204_soft_tissue	0.0464461
												PHIP (55023)	a204_soft_tissue	-0.498615
												FBXW7 (55294)	a204_soft_tissue	-0.240958
												RFWD2 (64326)	a204_soft_tissue	-0.231374
												DCAF6 (55827)	a204_soft_tissue	-0.0384996
												TULP4 (56995)	a204_soft_tissue	-0.0799488
												WSB2 (55884)	a204_soft_tissue	-0.0216977
												FBXW9 (84261)	a204_soft_tissue	-0.330324
												FBXW4 (6468)	a204_soft_tissue	-0.41848
												DCAF10 (79269)	a204_soft_tissue	-0.0943914
												DCAF11 (80344)	a204_soft_tissue	-0.194883
												CDC20 (991)	a204_soft_tissue	-0.17553
												TRAF7 (84231)	a204_soft_tissue	-0.382131
												HERC1 (8925)	a204_soft_tissue	0.077931
												BTRC (8945)	a204_soft_tissue	0.1958
												SHKBP1 (92799)	a204_soft_tissue	-0.335494
												DCAF5 (8816)	a204_soft_tissue	-0.400904
												DCAF1 (9730)	a204_soft_tissue	-0.66185
												ERCC8 (1161)	a2058_skin	0.139976
												DCAF7 (10238)	a2058_skin	-0.170947
												FBXW10 (10517)	a2058_skin	0.299137
												WDSUB1 (151525)	a2058_skin	-0.0407687
												DCAF4L2 (138009)	a2058_skin	0.00463001
												DCAF12L1 (139170)	a2058_skin	-0.0327731
												DCAF8L1 (139425)	a2058_skin	-0.101135
												FBXW11 (23291)	a2058_skin	-0.282496
												DDB1 (1642)	a2058_skin	-0.725602
												DDB2 (1643)	a2058_skin	-0.0136179
												WDTC1 (23038)	a2058_skin	0.10074
												DCAF12 (25853)	a2058_skin	0.0683727
												DCAF13 (25879)	a2058_skin	0.136236
												FBXW8 (26259)	a2058_skin	-0.105683
												DCAF4 (26094)	a2058_skin	0.00523452
												PRPF19 (27339)	a2058_skin	-1.319
												WSB1 (26118)	a2058_skin	0.0406717
												FBXW2 (26190)	a2058_skin	0.217613
												DCAF8 (50717)	a2058_skin	-0.0184033
												DCAF8L2 (347442)	a2058_skin	0.290982
												CDRT1 (374286)	a2058_skin	-0.0197142
												FBXW12 (285231)	a2058_skin
												DCAF4L1 (285429)	a2058_skin	-0.183981
												DCAF12L2 (340578)	a2058_skin	0.107218
												KCTD3 (51133)	a2058_skin	0.00908656
												FZR1 (51343)	a2058_skin	-0.0583234
												DTL (51514)	a2058_skin	-0.336513
												RFWD3 (55159)	a2058_skin	-0.0437681
												FBXW5 (54461)	a2058_skin	0.0306574
												PHIP (55023)	a2058_skin	0.0818849
												BRWD1 (54014)	a2058_skin	-0.0954822
												AMBRA1 (55626)	a2058_skin	-0.178307
												FBXW7 (55294)	a2058_skin	0.261404
												TULP4 (56995)	a2058_skin	0.0342912
												DCAF6 (55827)	a2058_skin	0.0326182
												WSB2 (55884)	a2058_skin	-0.0700887
												RFWD2 (64326)	a2058_skin	-0.10001
												FBXW4 (6468)	a2058_skin	-0.154931
												HERC1 (8925)	a2058_skin	0.0377891
												DCAF10 (79269)	a2058_skin	0.029221
												DCAF5 (8816)	a2058_skin	0.144763
												DCAF11 (80344)	a2058_skin	0.0977585
												TRAF7 (84231)	a2058_skin	0.0841678
												FBXW9 (84261)	a2058_skin	-0.071678
												BTRC (8945)	a2058_skin	-0.15821
												WDTC1 (23038)	a253_salivary_gland	-0.0895347
												DCAF1 (9730)	a2058_skin	-0.663473
												CDC20 (991)	a2058_skin	0.0436873
												DCAF7 (10238)	a253_salivary_gland	-0.187894
												FBXW10 (10517)	a253_salivary_gland	-0.131966
												ERCC8 (1161)	a253_salivary_gland	0.173441
												DCAF4L2 (138009)	a253_salivary_gland	0.0197077
												WDSUB1 (151525)	a253_salivary_gland	-0.259232
												SHKBP1 (92799)	a2058_skin	-0.132257
												DCAF12L1 (139170)	a253_salivary_gland	-0.144135
												DCAF8L1 (139425)	a253_salivary_gland	-0.0781821
												DDB1 (1642)	a253_salivary_gland	-0.996817
												DDB2 (1643)	a253_salivary_gland	0.0792634
												DCAF4 (26094)	a253_salivary_gland	0.0566392
												FBXW11 (23291)	a253_salivary_gland	-0.272832
												DCAF12 (25853)	a253_salivary_gland	0.0103724
												DCAF13 (25879)	a253_salivary_gland	-0.0288061
												WSB1 (26118)	a253_salivary_gland	-0.100232
												FBXW2 (26190)	a253_salivary_gland	0.0803003
												FBXW8 (26259)	a253_salivary_gland	0.155788
												DCAF12L2 (340578)	a253_salivary_gland	-0.00792041
												PRPF19 (27339)	a253_salivary_gland	-1.22064
												FBXW12 (285231)	a253_salivary_gland
												DCAF4L1 (285429)	a253_salivary_gland	-0.251488
												DTL (51514)	a253_salivary_gland	-0.568983
												CDRT1 (374286)	a253_salivary_gland	0.196749
												DCAF8 (50717)	a253_salivary_gland	-0.0639765
												KCTD3 (51133)	a253_salivary_gland	-0.14668
												DCAF8L2 (347442)	a253_salivary_gland	0.0381807
												FZR1 (51343)	a253_salivary_gland	-0.0525339
												FBXW5 (54461)	a253_salivary_gland	0.0382178
												BRWD1 (54014)	a253_salivary_gland	0.182163
												FBXW7 (55294)	a253_salivary_gland	0.194976
												RFWD3 (55159)	a253_salivary_gland	-0.111632
												PHIP (55023)	a253_salivary_gland	-0.116833
												FBXW4 (6468)	a253_salivary_gland	-0.0807501
												AMBRA1 (55626)	a253_salivary_gland	-0.24383
												TULP4 (56995)	a253_salivary_gland	-0.0646367
												DCAF6 (55827)	a253_salivary_gland	0.151668
												WSB2 (55884)	a253_salivary_gland	0.0532804
												DCAF11 (80344)	a253_salivary_gland	-0.0291488
												DCAF10 (79269)	a253_salivary_gland	0.0285476
												RFWD2 (64326)	a253_salivary_gland	-0.293477
												HERC1 (8925)	a253_salivary_gland	-0.0029238
												DCAF5 (8816)	a253_salivary_gland	0.082453
												TRAF7 (84231)	a253_salivary_gland	-0.0220494
												FBXW9 (84261)	a253_salivary_gland	-0.151712
												BTRC (8945)	a253_salivary_gland	-0.0796369
												FBXW10 (10517)	a2780_ovary	-0.0252536
												SHKBP1 (92799)	a253_salivary_gland	-0.0333374
												DCAF1 (9730)	a253_salivary_gland	-1.07942
												CDC20 (991)	a253_salivary_gland	0.0497159
												DCAF7 (10238)	a2780_ovary	-0.282766
												WDTC1 (23038)	a2780_ovary	-0.224291
												ERCC8 (1161)	a2780_ovary	-0.0971041
												WDSUB1 (151525)	a2780_ovary	-0.169471
												DCAF4L2 (138009)	a2780_ovary	-0.165639
												DCAF12L1 (139170)	a2780_ovary	-0.0684766
												DCAF8L1 (139425)	a2780_ovary	-0.118322
												DDB1 (1642)	a2780_ovary	-0.858678
												DDB2 (1643)	a2780_ovary	0.168213
												DCAF13 (25879)	a2780_ovary	0.110411
												FBXW11 (23291)	a2780_ovary	-0.0574614
												PRPF19 (27339)	a2780_ovary	-1.50832
												DCAF12 (25853)	a2780_ovary	-0.266843
												FBXW2 (26190)	a2780_ovary	0.128251
												FBXW8 (26259)	a2780_ovary	-0.0643362
												DCAF4 (26094)	a2780_ovary	0.130546
												WSB1 (26118)	a2780_ovary	-0.153384
												FBXW12 (285231)	a2780_ovary
												DCAF4L1 (285429)	a2780_ovary	-0.310668
												DCAF12L2 (340578)	a2780_ovary	-0.00479001
												DCAF8 (50717)	a2780_ovary	-0.109278
												DCAF8L2 (347442)	a2780_ovary	-0.172406
												CDRT1 (374286)	a2780_ovary	-0.0492419
												FZR1 (51343)	a2780_ovary	-0.490803
												KCTD3 (51133)	a2780_ovary	0.0184104
												FBXW5 (54461)	a2780_ovary	-0.370043
												BRWD1 (54014)	a2780_ovary	-0.0785817
												DTL (51514)	a2780_ovary	-0.408572
												PHIP (55023)	a2780_ovary	0.0586163
												FBXW7 (55294)	a2780_ovary	0.0587463
												DCAF6 (55827)	a2780_ovary	0.103107
												RFWD3 (55159)	a2780_ovary	-0.45071
												AMBRA1 (55626)	a2780_ovary	-0.139958
												WSB2 (55884)	a2780_ovary	0.0232324
												FBXW4 (6468)	a2780_ovary	-0.402143
												TULP4 (56995)	a2780_ovary	0.108714
												RFWD2 (64326)	a2780_ovary	0.0416431
												HERC1 (8925)	a2780_ovary	-0.0431226
												DCAF10 (79269)	a2780_ovary	-0.0418376
												TRAF7 (84231)	a2780_ovary	-0.299668
												FBXW9 (84261)	a2780_ovary	0.0152057
												DCAF11 (80344)	a2780_ovary	-0.0108746
												DCAF5 (8816)	a2780_ovary	-0.0538165
												BTRC (8945)	a2780_ovary	-0.243586
												DCAF1 (9730)	a2780_ovary	-0.393936
												SHKBP1 (92799)	a2780_ovary	-0.00483423
												WDTC1 (23038)	a375_skin	-0.112451
												CDC20 (991)	a2780_ovary	-0.117988
												DCAF4L2 (138009)	a375_skin	-0.0735647
												DCAF12L1 (139170)	a375_skin	-0.122845
												DCAF8L1 (139425)	a375_skin	-0.205504
												DCAF7 (10238)	a375_skin	-0.287161
												FBXW10 (10517)	a375_skin	0.155859
												ERCC8 (1161)	a375_skin	0.00845693
												WDSUB1 (151525)	a375_skin	-0.185103
												DDB1 (1642)	a375_skin	-1.10112
												DDB2 (1643)	a375_skin	0.103586
												FBXW8 (26259)	a375_skin	-0.0960785
												DCAF12 (25853)	a375_skin	-0.0163449
												DCAF13 (25879)	a375_skin	0.097567
												FBXW11 (23291)	a375_skin	-0.115502
												DCAF4 (26094)	a375_skin	0.000199776
												WSB1 (26118)	a375_skin	0.0922935
												FBXW12 (285231)	a375_skin	0.085089
												FBXW2 (26190)	a375_skin	0.122792
												PRPF19 (27339)	a375_skin	-0.9991
												DCAF4L1 (285429)	a375_skin	-0.0283734
												DCAF12L2 (340578)	a375_skin	0.0760034
												DTL (51514)	a375_skin	-0.357853
												DCAF8 (50717)	a375_skin	-0.0954104
												FZR1 (51343)	a375_skin	-0.270367
												DCAF8L2 (347442)	a375_skin	0.042453
												CDRT1 (374286)	a375_skin	-0.220851
												KCTD3 (51133)	a375_skin	-0.0578726
												PHIP (55023)	a375_skin	0.165185
												BRWD1 (54014)	a375_skin	0.0419632
												FBXW5 (54461)	a375_skin	-0.0373027
												DCAF6 (55827)	a375_skin	0.0237706
												FBXW7 (55294)	a375_skin	-0.00405052
												RFWD3 (55159)	a375_skin	-0.0669397
												AMBRA1 (55626)	a375_skin	-0.0796535
												WSB2 (55884)	a375_skin	0.00287011
												DCAF5 (8816)	a375_skin	0.0485722
												TULP4 (56995)	a375_skin	-0.067438
												RFWD2 (64326)	a375_skin	0.306684
												DCAF11 (80344)	a375_skin	-0.0327174
												FBXW4 (6468)	a375_skin	-0.137551
												DCAF10 (79269)	a375_skin	0.0455614
												TRAF7 (84231)	a375_skin	0.0211405
												FBXW9 (84261)	a375_skin	-0.0512851
												SHKBP1 (92799)	a375_skin	0.148315
												HERC1 (8925)	a375_skin	0.115217
												BTRC (8945)	a375_skin	-0.258472
												CDC20 (991)	a375_skin	0.012915
												DCAF1 (9730)	a375_skin	-1.0325
												FBXW10 (10517)	a3kaw_haematopoietic_and_lymphoid_tissue	0.0540838
												DCAF7 (10238)	a3kaw_haematopoietic_and_lymphoid_tissue	-0.417314
												ERCC8 (1161)	a3kaw_haematopoietic_and_lymphoid_tissue	-0.201256
												WDSUB1 (151525)	a3kaw_haematopoietic_and_lymphoid_tissue	0.0228415
												DCAF4L2 (138009)	a3kaw_haematopoietic_and_lymphoid_tissue	0.474743
												DCAF12L1 (139170)	a3kaw_haematopoietic_and_lymphoid_tissue	0.396733
												DCAF8L1 (139425)	a3kaw_haematopoietic_and_lymphoid_tissue	-0.521253
												WDTC1 (23038)	a3kaw_haematopoietic_and_lymphoid_tissue	0.232052
												DDB1 (1642)	a3kaw_haematopoietic_and_lymphoid_tissue	-0.638988
												DDB2 (1643)	a3kaw_haematopoietic_and_lymphoid_tissue	-0.026333
												DCAF4 (26094)	a3kaw_haematopoietic_and_lymphoid_tissue	0.068591
												FBXW11 (23291)	a3kaw_haematopoietic_and_lymphoid_tissue	-0.76332
												DCAF12 (25853)	a3kaw_haematopoietic_and_lymphoid_tissue
												DCAF13 (25879)	a3kaw_haematopoietic_and_lymphoid_tissue	-0.0338067
												FBXW2 (26190)	a3kaw_haematopoietic_and_lymphoid_tissue	0.316902
												WSB1 (26118)	a3kaw_haematopoietic_and_lymphoid_tissue	-0.0845803
												PRPF19 (27339)	a3kaw_haematopoietic_and_lymphoid_tissue	-0.682215
												FBXW8 (26259)	a3kaw_haematopoietic_and_lymphoid_tissue	0.204021
												FZR1 (51343)	a3kaw_haematopoietic_and_lymphoid_tissue	-0.370736
												KCTD3 (51133)	a3kaw_haematopoietic_and_lymphoid_tissue	-0.503765
												FBXW12 (285231)	a3kaw_haematopoietic_and_lymphoid_tissue	0.263466
												DCAF4L1 (285429)	a3kaw_haematopoietic_and_lymphoid_tissue	-0.253645
												DCAF12L2 (340578)	a3kaw_haematopoietic_and_lymphoid_tissue
												DCAF8L2 (347442)	a3kaw_haematopoietic_and_lymphoid_tissue
												CDRT1 (374286)	a3kaw_haematopoietic_and_lymphoid_tissue	-0.0629304
												DCAF8 (50717)	a3kaw_haematopoietic_and_lymphoid_tissue
												FBXW5 (54461)	a3kaw_haematopoietic_and_lymphoid_tissue	-0.394126
												DTL (51514)	a3kaw_haematopoietic_and_lymphoid_tissue	-0.747082
												RFWD3 (55159)	a3kaw_haematopoietic_and_lymphoid_tissue	-0.25655
												BRWD1 (54014)	a3kaw_haematopoietic_and_lymphoid_tissue	-0.0390313
												PHIP (55023)	a3kaw_haematopoietic_and_lymphoid_tissue	-0.140092
												TULP4 (56995)	a3kaw_haematopoietic_and_lymphoid_tissue	-0.0306938
												FBXW7 (55294)	a3kaw_haematopoietic_and_lymphoid_tissue	0.276544
												AMBRA1 (55626)	a3kaw_haematopoietic_and_lymphoid_tissue
												DCAF6 (55827)	a3kaw_haematopoietic_and_lymphoid_tissue	0.17931
												WSB2 (55884)	a3kaw_haematopoietic_and_lymphoid_tissue	0.464125
												ERCC8 (1161)	a427_lung	-0.0776073
												RFWD2 (64326)	a3kaw_haematopoietic_and_lymphoid_tissue	0.0284457
												DCAF11 (80344)	a3kaw_haematopoietic_and_lymphoid_tissue	0.135324
												FBXW9 (84261)	a3kaw_haematopoietic_and_lymphoid_tissue
												DCAF5 (8816)	a3kaw_haematopoietic_and_lymphoid_tissue	-0.33849
												SHKBP1 (92799)	a3kaw_haematopoietic_and_lymphoid_tissue	-0.252982
												CDC20 (991)	a3kaw_haematopoietic_and_lymphoid_tissue	0.021256
												FBXW4 (6468)	a3kaw_haematopoietic_and_lymphoid_tissue	-0.345055
												DCAF10 (79269)	a3kaw_haematopoietic_and_lymphoid_tissue	-0.0202926
												TRAF7 (84231)	a3kaw_haematopoietic_and_lymphoid_tissue	-0.38491
												HERC1 (8925)	a3kaw_haematopoietic_and_lymphoid_tissue	0.0037476
												BTRC (8945)	a3kaw_haematopoietic_and_lymphoid_tissue	0.0728107
												DCAF7 (10238)	a427_lung	-0.401695
												DCAF1 (9730)	a3kaw_haematopoietic_and_lymphoid_tissue	-0.669473
												FBXW10 (10517)	a427_lung	-0.0124169
												DCAF4L2 (138009)	a427_lung	-0.224236
												DCAF12L1 (139170)	a427_lung	-0.338342
												DCAF8L1 (139425)	a427_lung	-0.127838
												WDSUB1 (151525)	a427_lung	-0.00119934
												WDTC1 (23038)	a427_lung	-0.117112
												DDB1 (1642)	a427_lung	-0.950105
												DDB2 (1643)	a427_lung	-0.0462609
												DCAF12 (25853)	a427_lung
												FBXW11 (23291)	a427_lung	-0.211305
												DCAF13 (25879)	a427_lung	0.0271072
												PRPF19 (27339)	a427_lung	-1.47832
												WSB1 (26118)	a427_lung	-0.266481
												FBXW2 (26190)	a427_lung	0.0905663
												FBXW8 (26259)	a427_lung	-0.0715996
												DCAF4 (26094)	a427_lung	0.103914
												FBXW12 (285231)	a427_lung	0.197474
												DCAF4L1 (285429)	a427_lung	-0.351572
												DCAF12L2 (340578)	a427_lung
												DCAF8 (50717)	a427_lung
												DCAF8L2 (347442)	a427_lung
												CDRT1 (374286)	a427_lung	0.0126728
												FZR1 (51343)	a427_lung	-0.37012
												KCTD3 (51133)	a427_lung	0.119525
												PHIP (55023)	a427_lung	-0.541555
												DTL (51514)	a427_lung	-0.816029
												FBXW5 (54461)	a427_lung	0.0105649
												BRWD1 (54014)	a427_lung	0.0666748
												WSB2 (55884)	a427_lung	0.0209365
												RFWD3 (55159)	a427_lung	-0.323777
												AMBRA1 (55626)	a427_lung
												FBXW7 (55294)	a427_lung	-0.19348
												RFWD2 (64326)	a427_lung	-0.15107
												DCAF6 (55827)	a427_lung	-0.0254386
												TULP4 (56995)	a427_lung	-0.171707
												DCAF11 (80344)	a427_lung	0.0315936
												FBXW4 (6468)	a427_lung	-0.264012
												DCAF10 (79269)	a427_lung	0.230749
												TRAF7 (84231)	a427_lung	0.0436929
												FBXW9 (84261)	a427_lung
												DCAF1 (9730)	a427_lung	-0.360923
												DCAF5 (8816)	a427_lung	-0.0513098
												HERC1 (8925)	a427_lung	0.218348
												BTRC (8945)	a427_lung	-0.438421
												SHKBP1 (92799)	a427_lung	-0.255299
												DCAF4L2 (138009)	a498_kidney	-0.0397126
												CDC20 (991)	a427_lung	-0.112805
												ERCC8 (1161)	a498_kidney	0.18715
												DCAF7 (10238)	a498_kidney	-0.292484
												FBXW10 (10517)	a498_kidney	0.248424
												DCAF12L1 (139170)	a498_kidney	0.0140329
												DCAF8L1 (139425)	a498_kidney	-0.0393302
												DDB1 (1642)	a498_kidney	-1.28316
												WDSUB1 (151525)	a498_kidney	-0.339038
												DDB2 (1643)	a498_kidney	0.227758
												DCAF4 (26094)	a498_kidney	0.0991609
												WDTC1 (23038)	a498_kidney	0.100758
												DCAF13 (25879)	a498_kidney	0.220833
												FBXW11 (23291)	a498_kidney	0.010066
												DCAF12 (25853)	a498_kidney	-0.0689529
												WSB1 (26118)	a498_kidney	0.0490751
												DCAF8L2 (347442)	a498_kidney	0.166003
												FBXW2 (26190)	a498_kidney	0.0449168
												FBXW8 (26259)	a498_kidney	0.080647
												FBXW12 (285231)	a498_kidney
												DCAF4L1 (285429)	a498_kidney	-0.0602269
												DCAF12L2 (340578)	a498_kidney	0.026954
												PRPF19 (27339)	a498_kidney	-1.42076
												CDRT1 (374286)	a498_kidney	-0.00125114
												KCTD3 (51133)	a498_kidney	-0.0322532
												DCAF8 (50717)	a498_kidney	-0.106825
												DTL (51514)	a498_kidney	-0.201364
												FZR1 (51343)	a498_kidney	-0.161201
												RFWD3 (55159)	a498_kidney	0.104166
												BRWD1 (54014)	a498_kidney	0.0794604
												FBXW5 (54461)	a498_kidney	0.027823
												PHIP (55023)	a498_kidney	0.00251213
												FBXW7 (55294)	a498_kidney	0.11293
												AMBRA1 (55626)	a498_kidney	-0.0836411
												DCAF6 (55827)	a498_kidney	0.117369
												WSB2 (55884)	a498_kidney	0.0426697
												DCAF11 (80344)	a498_kidney	0.143552
												TULP4 (56995)	a498_kidney	-0.141788
												RFWD2 (64326)	a498_kidney	-0.273144
												FBXW4 (6468)	a498_kidney	-0.0988756
												DCAF10 (79269)	a498_kidney	0.173748
												TRAF7 (84231)	a498_kidney	-0.0736023
												FBXW9 (84261)	a498_kidney	-0.102475
												HERC1 (8925)	a498_kidney	-0.0104196
												DCAF5 (8816)	a498_kidney	-0.0373538
												BTRC (8945)	a498_kidney	-0.0847413
												DCAF1 (9730)	a498_kidney	-0.792811
												SHKBP1 (92799)	a498_kidney	0.116934
												CDC20 (991)	a498_kidney	-0.0462232
												DCAF4L2 (138009)	a4fuk_haematopoietic_and_lymphoid_tissue	0.245535
												DCAF7 (10238)	a4fuk_haematopoietic_and_lymphoid_tissue	0.0969979
												FBXW10 (10517)	a4fuk_haematopoietic_and_lymphoid_tissue	-0.0514939
												ERCC8 (1161)	a4fuk_haematopoietic_and_lymphoid_tissue	0.262378
												DCAF12L1 (139170)	a4fuk_haematopoietic_and_lymphoid_tissue	-0.396236
												DCAF8L1 (139425)	a4fuk_haematopoietic_and_lymphoid_tissue	-0.346545
												DDB1 (1642)	a4fuk_haematopoietic_and_lymphoid_tissue	-0.755521
												WDSUB1 (151525)	a4fuk_haematopoietic_and_lymphoid_tissue	-0.132017
												DDB2 (1643)	a4fuk_haematopoietic_and_lymphoid_tissue	-0.182494
												DCAF12 (25853)	a4fuk_haematopoietic_and_lymphoid_tissue
												WDTC1 (23038)	a4fuk_haematopoietic_and_lymphoid_tissue	-0.117803
												FBXW11 (23291)	a4fuk_haematopoietic_and_lymphoid_tissue	-0.242116
												DCAF13 (25879)	a4fuk_haematopoietic_and_lymphoid_tissue	-0.249057
												DCAF4 (26094)	a4fuk_haematopoietic_and_lymphoid_tissue	-0.00274796
												WSB1 (26118)	a4fuk_haematopoietic_and_lymphoid_tissue	-0.0221564
												FBXW2 (26190)	a4fuk_haematopoietic_and_lymphoid_tissue	-0.0397282
												PRPF19 (27339)	a4fuk_haematopoietic_and_lymphoid_tissue	-1.35374
												FBXW8 (26259)	a4fuk_haematopoietic_and_lymphoid_tissue	-0.0802862
												DCAF8 (50717)	a4fuk_haematopoietic_and_lymphoid_tissue
												FBXW12 (285231)	a4fuk_haematopoietic_and_lymphoid_tissue	0.201453
												DCAF8L2 (347442)	a4fuk_haematopoietic_and_lymphoid_tissue
												DCAF4L1 (285429)	a4fuk_haematopoietic_and_lymphoid_tissue	-0.411188
												DCAF12L2 (340578)	a4fuk_haematopoietic_and_lymphoid_tissue
												CDRT1 (374286)	a4fuk_haematopoietic_and_lymphoid_tissue	-0.0587585
												DTL (51514)	a4fuk_haematopoietic_and_lymphoid_tissue	-0.274925
												KCTD3 (51133)	a4fuk_haematopoietic_and_lymphoid_tissue	-0.0863689
												FZR1 (51343)	a4fuk_haematopoietic_and_lymphoid_tissue	-0.342481
												BRWD1 (54014)	a4fuk_haematopoietic_and_lymphoid_tissue	-0.0672903
												PHIP (55023)	a4fuk_haematopoietic_and_lymphoid_tissue	-0.206587
												FBXW5 (54461)	a4fuk_haematopoietic_and_lymphoid_tissue	-0.0084858
												FBXW7 (55294)	a4fuk_haematopoietic_and_lymphoid_tissue	-0.0656123
												RFWD3 (55159)	a4fuk_haematopoietic_and_lymphoid_tissue	-0.0133564
												RFWD2 (64326)	a4fuk_haematopoietic_and_lymphoid_tissue	-0.0708929
												AMBRA1 (55626)	a4fuk_haematopoietic_and_lymphoid_tissue
												WSB2 (55884)	a4fuk_haematopoietic_and_lymphoid_tissue	0.177404
												DCAF6 (55827)	a4fuk_haematopoietic_and_lymphoid_tissue	0.167258
												TULP4 (56995)	a4fuk_haematopoietic_and_lymphoid_tissue	0.180199
												TRAF7 (84231)	a4fuk_haematopoietic_and_lymphoid_tissue	-0.225415
												FBXW4 (6468)	a4fuk_haematopoietic_and_lymphoid_tissue	-0.540804
												DCAF10 (79269)	a4fuk_haematopoietic_and_lymphoid_tissue	0.342918
												DCAF11 (80344)	a4fuk_haematopoietic_and_lymphoid_tissue	-0.224594
												FBXW9 (84261)	a4fuk_haematopoietic_and_lymphoid_tissue
												DCAF5 (8816)	a4fuk_haematopoietic_and_lymphoid_tissue	0.0642608
												DCAF1 (9730)	a4fuk_haematopoietic_and_lymphoid_tissue	-0.623962
												SHKBP1 (92799)	a4fuk_haematopoietic_and_lymphoid_tissue	0.00582602
												HERC1 (8925)	a4fuk_haematopoietic_and_lymphoid_tissue	-0.236264
												BTRC (8945)	a4fuk_haematopoietic_and_lymphoid_tissue	0.0519834
												DCAF12L1 (139170)	a549_lung	-0.0288151
												DCAF7 (10238)	a549_lung	-0.374363
												FBXW10 (10517)	a549_lung	0.115892
												CDC20 (991)	a4fuk_haematopoietic_and_lymphoid_tissue	-0.263034
												ERCC8 (1161)	a549_lung	0.123229
												DCAF8L1 (139425)	a549_lung	-0.0305841
												FBXW11 (23291)	a549_lung	0.155679
												WDSUB1 (151525)	a549_lung	-0.0454378
												DDB1 (1642)	a549_lung	-1.06408
												DDB2 (1643)	a549_lung	0.0669268
												WDTC1 (23038)	a549_lung	-0.0663647
												DCAF4L2 (138009)	a549_lung	-0.119354
												DCAF4L1 (285429)	a549_lung	-0.247112
												DCAF4 (26094)	a549_lung	0.0687059
												WSB1 (26118)	a549_lung	0.137714
												FBXW2 (26190)	a549_lung	0.0550868
												DCAF12 (25853)	a549_lung	-0.0805489
												DCAF13 (25879)	a549_lung	0.0267881
												FBXW8 (26259)	a549_lung	0.0652067
												PRPF19 (27339)	a549_lung	-1.28578
												FBXW12 (285231)	a549_lung
												KCTD3 (51133)	a549_lung	-0.147732
												DCAF12L2 (340578)	a549_lung	0.0356436
												DCAF8L2 (347442)	a549_lung	-0.145857
												CDRT1 (374286)	a549_lung	-0.0157261
												DCAF8 (50717)	a549_lung	-0.176635
												FBXW5 (54461)	a549_lung	-0.0704163
												FZR1 (51343)	a549_lung	-0.372372
												DTL (51514)	a549_lung	-0.446532
												PHIP (55023)	a549_lung	-0.144015
												BRWD1 (54014)	a549_lung	0.0155021
												DCAF6 (55827)	a549_lung	-0.0682438
												FBXW7 (55294)	a549_lung	-0.347695
												RFWD3 (55159)	a549_lung	-0.156171
												WSB2 (55884)	a549_lung	0.00584719
												AMBRA1 (55626)	a549_lung	-0.0369862
												FBXW9 (84261)	a549_lung	-0.18434
												FBXW4 (6468)	a549_lung	-0.523719
												DCAF10 (79269)	a549_lung	-0.0233366
												DCAF11 (80344)	a549_lung	0.0463373
												TULP4 (56995)	a549_lung	-0.132255
												RFWD2 (64326)	a549_lung	-0.329594
												DCAF7 (10238)	a673_bone	-0.234187
												TRAF7 (84231)	a549_lung	-0.0855247
												DCAF5 (8816)	a549_lung	-0.0194606
												HERC1 (8925)	a549_lung	-0.0458602
												SHKBP1 (92799)	a549_lung	-0.170201
												DCAF1 (9730)	a549_lung	-0.810706
												BTRC (8945)	a549_lung	-0.293737
												CDC20 (991)	a549_lung	-0.4063
												FBXW10 (10517)	a673_bone	-0.0598477
												FBXW11 (23291)	a673_bone	-0.306072
												ERCC8 (1161)	a673_bone	0.161265
												DCAF4L2 (138009)	a673_bone	0.102505
												DCAF12L1 (139170)	a673_bone	-0.179523
												WDSUB1 (151525)	a673_bone	-0.174017
												WDTC1 (23038)	a673_bone	-0.0715133
												DCAF8L1 (139425)	a673_bone	-0.45971
												DDB1 (1642)	a673_bone	-0.788304
												DDB2 (1643)	a673_bone	-0.0965002
												DCAF12 (25853)	a673_bone	0.0170491
												DCAF13 (25879)	a673_bone	-0.164566
												PRPF19 (27339)	a673_bone	-1.22941
												DCAF4 (26094)	a673_bone	-0.0482032
												WSB1 (26118)	a673_bone	0.0316662
												FBXW2 (26190)	a673_bone	-0.0483363
												FBXW8 (26259)	a673_bone	0.0802004
												DCAF8L2 (347442)	a673_bone	0.225583
												FBXW12 (285231)	a673_bone
												DCAF4L1 (285429)	a673_bone	-0.302511
												DCAF12L2 (340578)	a673_bone	0.158137
												CDRT1 (374286)	a673_bone	0.0314626
												DCAF8 (50717)	a673_bone	-0.131644
												FZR1 (51343)	a673_bone	-0.0636217
												KCTD3 (51133)	a673_bone	-0.139389
												FBXW5 (54461)	a673_bone	0.0164377
												DTL (51514)	a673_bone	-0.28812
												BRWD1 (54014)	a673_bone	-0.118605
												FBXW7 (55294)	a673_bone	-0.140742
												RFWD3 (55159)	a673_bone	-0.16379
												PHIP (55023)	a673_bone	0.060689
												DCAF6 (55827)	a673_bone	0.0718332
												WSB2 (55884)	a673_bone	-0.173466
												AMBRA1 (55626)	a673_bone	-0.344284
												FBXW4 (6468)	a673_bone	-0.448317
												TULP4 (56995)	a673_bone	0.00791231
												RFWD2 (64326)	a673_bone	-0.146605
												DCAF5 (8816)	a673_bone	0.333796
												DCAF11 (80344)	a673_bone	0.110207
												TRAF7 (84231)	a673_bone	0.0243829
												FBXW9 (84261)	a673_bone	-0.112382
												DCAF10 (79269)	a673_bone	0.125955
												HERC1 (8925)	a673_bone	-0.629556
												DCAF7 (10238)	a704_kidney	-0.27231
												BTRC (8945)	a673_bone	-0.502731
												SHKBP1 (92799)	a673_bone	-0.353593
												CDC20 (991)	a673_bone	-0.161494
												DCAF1 (9730)	a673_bone	-0.636378
												FBXW10 (10517)	a704_kidney	0.47045
												DCAF4L2 (138009)	a704_kidney	-0.00966048
												ERCC8 (1161)	a704_kidney	-0.0626336
												DCAF12L1 (139170)	a704_kidney	-0.0498486
												DCAF8L1 (139425)	a704_kidney	-0.154689
												DDB1 (1642)	a704_kidney	-0.588633
												WDSUB1 (151525)	a704_kidney	0.0581127
												DDB2 (1643)	a704_kidney	0.00895678
												WDTC1 (23038)	a704_kidney	-0.0712028
												DCAF4 (26094)	a704_kidney	0.0676542
												FBXW11 (23291)	a704_kidney	0.0142492
												DCAF12 (25853)	a704_kidney
												DCAF13 (25879)	a704_kidney	0.17184
												FBXW8 (26259)	a704_kidney	-0.137607
												WSB1 (26118)	a704_kidney	0.124733
												FBXW2 (26190)	a704_kidney	-0.320676
												PRPF19 (27339)	a704_kidney	-1.08103
												FBXW12 (285231)	a704_kidney	0.0630925
												DCAF4L1 (285429)	a704_kidney	-0.102593
												DCAF12L2 (340578)	a704_kidney
												KCTD3 (51133)	a704_kidney	0.049345
												CDRT1 (374286)	a704_kidney	-0.0615686
												DCAF8 (50717)	a704_kidney
												DCAF8L2 (347442)	a704_kidney
												BRWD1 (54014)	a704_kidney	0.103403
												DTL (51514)	a704_kidney	-0.760338
												FZR1 (51343)	a704_kidney	-0.234791
												FBXW5 (54461)	a704_kidney	0.0177222
												DCAF11 (80344)	a704_kidney	0.187533
												RFWD3 (55159)	a704_kidney	-0.481479
												AMBRA1 (55626)	a704_kidney
												WSB2 (55884)	a704_kidney	-0.102743
												TULP4 (56995)	a704_kidney	-0.0983541
												FBXW4 (6468)	a704_kidney	-0.119386
												DCAF10 (79269)	a704_kidney	0.336249
												PHIP (55023)	a704_kidney	0.411959
												FBXW7 (55294)	a704_kidney	0.346181
												DCAF6 (55827)	a704_kidney	-0.184567
												RFWD2 (64326)	a704_kidney	-0.283468
												DCAF5 (8816)	a704_kidney	0.236583
												TRAF7 (84231)	a704_kidney	0.175242
												FBXW9 (84261)	a704_kidney
												DCAF7 (10238)	abc1_lung	-0.198805
												HERC1 (8925)	a704_kidney	-0.00503447
												BTRC (8945)	a704_kidney	0.012819
												SHKBP1 (92799)	a704_kidney	-0.2328
												CDC20 (991)	a704_kidney	-0.326464
												DCAF1 (9730)	a704_kidney	-0.466794
												FBXW10 (10517)	abc1_lung	0.0591717
												ERCC8 (1161)	abc1_lung	0.0309793
												WDSUB1 (151525)	abc1_lung	-0.110809
												DCAF4L2 (138009)	abc1_lung	0.00708826
												DCAF12L1 (139170)	abc1_lung	-0.0508427
												DCAF8L1 (139425)	abc1_lung	-0.267508
												DDB1 (1642)	abc1_lung	-1.07543
												DDB2 (1643)	abc1_lung	0.0129213
												WDTC1 (23038)	abc1_lung	-0.201078
												FBXW12 (285231)	abc1_lung	0.0822176
												DCAF4 (26094)	abc1_lung	0.16396
												WSB1 (26118)	abc1_lung	-0.077721
												FBXW2 (26190)	abc1_lung	0.234241
												FBXW11 (23291)	abc1_lung	-0.0780655
												DCAF12 (25853)	abc1_lung	0.0777993
												DCAF13 (25879)	abc1_lung	-0.0203642
												FBXW8 (26259)	abc1_lung	-0.0727558
												PRPF19 (27339)	abc1_lung	-1.53269
												DCAF4L1 (285429)	abc1_lung	-0.210362
												DCAF12L2 (340578)	abc1_lung	0.105692
												FZR1 (51343)	abc1_lung	-0.317149
												CDRT1 (374286)	abc1_lung	-0.0351198
												KCTD3 (51133)	abc1_lung	-0.169846
												DCAF8L2 (347442)	abc1_lung	0.158924
												DCAF8 (50717)	abc1_lung	-0.0321476
												FBXW5 (54461)	abc1_lung	-0.0740498
												BRWD1 (54014)	abc1_lung	-0.0236694
												DTL (51514)	abc1_lung	-0.657449
												PHIP (55023)	abc1_lung	-0.0522932
												FBXW4 (6468)	abc1_lung	-0.125612
												RFWD3 (55159)	abc1_lung	-0.405983
												AMBRA1 (55626)	abc1_lung	-0.101172
												DCAF6 (55827)	abc1_lung	-0.0165999
												WSB2 (55884)	abc1_lung	-0.0290265
												FBXW7 (55294)	abc1_lung	-0.139226
												TULP4 (56995)	abc1_lung	-0.12874
												RFWD2 (64326)	abc1_lung	-0.113937
												DCAF5 (8816)	abc1_lung	0.0442754
												DCAF10 (79269)	abc1_lung	0.0633081
												DCAF11 (80344)	abc1_lung	0.115519
												TRAF7 (84231)	abc1_lung	-0.188369
												FBXW9 (84261)	abc1_lung	-0.143401
												SHKBP1 (92799)	abc1_lung	-0.0116262
												HERC1 (8925)	abc1_lung	-0.039374
												BTRC (8945)	abc1_lung	-0.316004
												DCAF4L2 (138009)	accmeso1_pleura	-0.130901
												CDC20 (991)	abc1_lung	-0.187856
												DCAF7 (10238)	accmeso1_pleura	-0.398809
												DCAF1 (9730)	abc1_lung	-0.893644
												FBXW10 (10517)	accmeso1_pleura	-0.0483812
												ERCC8 (1161)	accmeso1_pleura	-0.000734477
												DCAF12L1 (139170)	accmeso1_pleura	0.0699446
												DCAF8L1 (139425)	accmeso1_pleura	-0.169337
												DDB1 (1642)	accmeso1_pleura	-0.764204
												WDSUB1 (151525)	accmeso1_pleura	-0.0989671
												DDB2 (1643)	accmeso1_pleura	0.186629
												FBXW11 (23291)	accmeso1_pleura	-0.0305146
												WDTC1 (23038)	accmeso1_pleura	0.234599
												DCAF4 (26094)	accmeso1_pleura	0.101659
												DCAF12 (25853)	accmeso1_pleura	-0.313817
												DCAF13 (25879)	accmeso1_pleura	0.0364117
												FBXW8 (26259)	accmeso1_pleura	-0.376389
												WSB1 (26118)	accmeso1_pleura	0.330698
												FBXW2 (26190)	accmeso1_pleura	0.370511
												KCTD3 (51133)	accmeso1_pleura	-0.0448579
												FBXW12 (285231)	accmeso1_pleura
												DCAF4L1 (285429)	accmeso1_pleura	-0.0560757
												DCAF12L2 (340578)	accmeso1_pleura	0.0182129
												PRPF19 (27339)	accmeso1_pleura	-2.35285
												DCAF8L2 (347442)	accmeso1_pleura	-0.112895
												CDRT1 (374286)	accmeso1_pleura	-0.0628163
												DCAF8 (50717)	accmeso1_pleura	-0.129233
												BRWD1 (54014)	accmeso1_pleura	0.069531
												FZR1 (51343)	accmeso1_pleura	-0.29666
												DTL (51514)	accmeso1_pleura	-0.103269
												RFWD3 (55159)	accmeso1_pleura	-0.344827
												PHIP (55023)	accmeso1_pleura	-0.025028
												FBXW7 (55294)	accmeso1_pleura	0.18051
												FBXW5 (54461)	accmeso1_pleura	-0.0108917
												AMBRA1 (55626)	accmeso1_pleura	-0.154439
												WSB2 (55884)	accmeso1_pleura	-0.00663297
												DCAF6 (55827)	accmeso1_pleura	-0.16119
												TULP4 (56995)	accmeso1_pleura	0.04778
												DCAF5 (8816)	accmeso1_pleura	0.127671
												FBXW4 (6468)	accmeso1_pleura	-0.135223
												DCAF10 (79269)	accmeso1_pleura	0.0317977
												RFWD2 (64326)	accmeso1_pleura	-0.118893
												DCAF11 (80344)	accmeso1_pleura	0.184832
												TRAF7 (84231)	accmeso1_pleura	-0.233753
												FBXW9 (84261)	accmeso1_pleura	0.020927
												FBXW10 (10517)	achn_kidney	0.168054
												DCAF1 (9730)	accmeso1_pleura	-0.636612
												HERC1 (8925)	accmeso1_pleura	-0.0493266
												BTRC (8945)	accmeso1_pleura	0.137558
												SHKBP1 (92799)	accmeso1_pleura	0.161759
												CDC20 (991)	accmeso1_pleura	0.0824265
												DCAF7 (10238)	achn_kidney	-0.138673
												DCAF4L2 (138009)	achn_kidney	0.25684
												ERCC8 (1161)	achn_kidney	0.0564917
												DCAF12L1 (139170)	achn_kidney	-0.0363753
												DCAF8L1 (139425)	achn_kidney	-0.248472
												DDB1 (1642)	achn_kidney	-1.15943
												WDSUB1 (151525)	achn_kidney	-0.166947
												DDB2 (1643)	achn_kidney	-0.0501563
												DCAF4 (26094)	achn_kidney	-0.00942514
												DCAF12 (25853)	achn_kidney	-0.258193
												DCAF13 (25879)	achn_kidney	0.257724
												WDTC1 (23038)	achn_kidney	0.396021
												FBXW11 (23291)	achn_kidney	0.0677234
												WSB1 (26118)	achn_kidney	0.371202
												FBXW2 (26190)	achn_kidney	0.139086
												CDRT1 (374286)	achn_kidney	0.0258727
												FBXW8 (26259)	achn_kidney	-0.139232
												PRPF19 (27339)	achn_kidney	-1.77898
												DCAF8L2 (347442)	achn_kidney	-0.122642
												FBXW12 (285231)	achn_kidney
												DCAF4L1 (285429)	achn_kidney	-0.0931746
												DCAF12L2 (340578)	achn_kidney	-0.113307
												KCTD3 (51133)	achn_kidney	-0.00997535
												DCAF8 (50717)	achn_kidney	-0.0699141
												DTL (51514)	achn_kidney	0.156904
												FZR1 (51343)	achn_kidney	-0.41266
												PHIP (55023)	achn_kidney	-0.155845
												BRWD1 (54014)	achn_kidney	0.119769
												FBXW5 (54461)	achn_kidney	-0.0132188
												WSB2 (55884)	achn_kidney	0.154407
												FBXW7 (55294)	achn_kidney	-0.283764
												AMBRA1 (55626)	achn_kidney	-0.0771842
												RFWD3 (55159)	achn_kidney	-0.244552
												DCAF6 (55827)	achn_kidney	0.12606
												TULP4 (56995)	achn_kidney	0.00380071
												DCAF11 (80344)	achn_kidney	-0.137896
												FBXW4 (6468)	achn_kidney	-0.235377
												RFWD2 (64326)	achn_kidney	0.107344
												DCAF10 (79269)	achn_kidney	0.0852191
												TRAF7 (84231)	achn_kidney	0.099004
												FBXW9 (84261)	achn_kidney	-0.0447955
												BTRC (8945)	achn_kidney	0.348512
												DCAF5 (8816)	achn_kidney	0.345952
												DCAF1 (9730)	achn_kidney	-0.353971
												HERC1 (8925)	achn_kidney	0.0228922
												SHKBP1 (92799)	achn_kidney	-0.049928
												CDC20 (991)	achn_kidney	0.0381477
												DCAF4L2 (138009)	ags_stomach	-0.114196
												DCAF7 (10238)	ags_stomach	-0.268705
												FBXW10 (10517)	ags_stomach	0.0148208
												ERCC8 (1161)	ags_stomach	0.0692037
												DCAF12L1 (139170)	ags_stomach	-0.235413
												DCAF8L1 (139425)	ags_stomach	-0.0545899
												DDB1 (1642)	ags_stomach	-1.2659
												WDSUB1 (151525)	ags_stomach	-0.123795
												DDB2 (1643)	ags_stomach	0.0099836
												WDTC1 (23038)	ags_stomach	0.0468887
												PRPF19 (27339)	ags_stomach	-1.25579
												DCAF4 (26094)	ags_stomach	0.107063
												WSB1 (26118)	ags_stomach	0.00924132
												FBXW2 (26190)	ags_stomach	0.0948953
												FBXW11 (23291)	ags_stomach	-0.216954
												DCAF12 (25853)	ags_stomach	-0.0206345
												DCAF13 (25879)	ags_stomach	-0.0484565
												FBXW8 (26259)	ags_stomach	0.149177
												FBXW12 (285231)	ags_stomach
												DCAF4L1 (285429)	ags_stomach	-0.178875
												DCAF12L2 (340578)	ags_stomach	0.0135425
												DCAF8 (50717)	ags_stomach	-0.00598423
												DCAF8L2 (347442)	ags_stomach	0.17549
												CDRT1 (374286)	ags_stomach	-0.0143202
												FZR1 (51343)	ags_stomach	-0.199186
												KCTD3 (51133)	ags_stomach	0.0386557
												FBXW5 (54461)	ags_stomach	-0.022282
												DTL (51514)	ags_stomach	-0.224039
												BRWD1 (54014)	ags_stomach	-0.0224806
												PHIP (55023)	ags_stomach	-0.10475
												FBXW7 (55294)	ags_stomach	0.117682
												RFWD3 (55159)	ags_stomach	-0.190844
												DCAF6 (55827)	ags_stomach	0.0929202
												WSB2 (55884)	ags_stomach	-0.00566109
												AMBRA1 (55626)	ags_stomach	-0.0986435
												DCAF11 (80344)	ags_stomach	-0.0863122
												RFWD2 (64326)	ags_stomach	-0.165951
												TULP4 (56995)	ags_stomach	-0.056957
												FBXW4 (6468)	ags_stomach	-0.394572
												DCAF10 (79269)	ags_stomach	0.0353397
												TRAF7 (84231)	ags_stomach	-0.0578758
												FBXW9 (84261)	ags_stomach	-0.120443
												DCAF5 (8816)	ags_stomach	0.0607862
												BTRC (8945)	ags_stomach	-0.22428
												HERC1 (8925)	ags_stomach	0.108108
												DCAF1 (9730)	ags_stomach	-0.966818
												SHKBP1 (92799)	ags_stomach	-0.0744207
												CDC20 (991)	ags_stomach	-0.0533183
												DCAF12L1 (139170)	am38_central_nervous_system
												DCAF7 (10238)	am38_central_nervous_system
												ERCC8 (1161)	am38_central_nervous_system	-0.205815
												FBXW10 (10517)	am38_central_nervous_system
												DCAF8L1 (139425)	am38_central_nervous_system
												WDSUB1 (151525)	am38_central_nervous_system	-0.27938
												DCAF4L2 (138009)	am38_central_nervous_system
												WDTC1 (23038)	am38_central_nervous_system
												DDB1 (1642)	am38_central_nervous_system	-0.888818
												DDB2 (1643)	am38_central_nervous_system	-0.0720771
												FBXW11 (23291)	am38_central_nervous_system	0.1799
												DCAF4 (26094)	am38_central_nervous_system
												DCAF12 (25853)	am38_central_nervous_system
												DCAF13 (25879)	am38_central_nervous_system
												FBXW2 (26190)	am38_central_nervous_system	0.112509
												WSB1 (26118)	am38_central_nervous_system
												FBXW8 (26259)	am38_central_nervous_system	-0.0481066
												DCAF12L2 (340578)	am38_central_nervous_system
												PRPF19 (27339)	am38_central_nervous_system	-0.983409
												FBXW12 (285231)	am38_central_nervous_system
												DCAF4L1 (285429)	am38_central_nervous_system
												DCAF8 (50717)	am38_central_nervous_system
												DCAF8L2 (347442)	am38_central_nervous_system
												CDRT1 (374286)	am38_central_nervous_system
												BRWD1 (54014)	am38_central_nervous_system	0.315439
												FZR1 (51343)	am38_central_nervous_system	0.294483
												KCTD3 (51133)	am38_central_nervous_system	0.0757105
												DTL (51514)	am38_central_nervous_system
												FBXW5 (54461)	am38_central_nervous_system	-0.379631
												PHIP (55023)	am38_central_nervous_system
												FBXW7 (55294)	am38_central_nervous_system	0.0133762
												RFWD3 (55159)	am38_central_nervous_system	-0.0902106
												RFWD2 (64326)	am38_central_nervous_system	-0.163584
												DCAF6 (55827)	am38_central_nervous_system
												WSB2 (55884)	am38_central_nervous_system	-0.0941198
												AMBRA1 (55626)	am38_central_nervous_system
												TULP4 (56995)	am38_central_nervous_system	0.0737598
												FBXW9 (84261)	am38_central_nervous_system
												FBXW4 (6468)	am38_central_nervous_system	-0.303423
												DCAF10 (79269)	am38_central_nervous_system
												DCAF11 (80344)	am38_central_nervous_system
												HERC1 (8925)	am38_central_nervous_system	-0.0166227
												TRAF7 (84231)	am38_central_nervous_system	0.221341
												DCAF5 (8816)	am38_central_nervous_system
												BTRC (8945)	am38_central_nervous_system	-0.108259
												DCAF1 (9730)	am38_central_nervous_system
												SHKBP1 (92799)	am38_central_nervous_system
												CDC20 (991)	am38_central_nervous_system	-0.387481
												DCAF7 (10238)	aml193_haematopoietic_and_lymphoid_tissue
												FBXW10 (10517)	aml193_haematopoietic_and_lymphoid_tissue
												ERCC8 (1161)	aml193_haematopoietic_and_lymphoid_tissue	0.079304
												WDTC1 (23038)	aml193_haematopoietic_and_lymphoid_tissue
												DCAF4L2 (138009)	aml193_haematopoietic_and_lymphoid_tissue
												DCAF12L1 (139170)	aml193_haematopoietic_and_lymphoid_tissue
												DDB1 (1642)	aml193_haematopoietic_and_lymphoid_tissue	-0.499714
												DDB2 (1643)	aml193_haematopoietic_and_lymphoid_tissue	0.0438786
												DCAF8L1 (139425)	aml193_haematopoietic_and_lymphoid_tissue
												WDSUB1 (151525)	aml193_haematopoietic_and_lymphoid_tissue	0.0129938
												FBXW11 (23291)	aml193_haematopoietic_and_lymphoid_tissue	-0.33943
												DCAF13 (25879)	aml193_haematopoietic_and_lymphoid_tissue
												DCAF12 (25853)	aml193_haematopoietic_and_lymphoid_tissue
												FBXW2 (26190)	aml193_haematopoietic_and_lymphoid_tissue	0.052102
												DCAF4 (26094)	aml193_haematopoietic_and_lymphoid_tissue
												WSB1 (26118)	aml193_haematopoietic_and_lymphoid_tissue
												FBXW8 (26259)	aml193_haematopoietic_and_lymphoid_tissue	0.192228
												PRPF19 (27339)	aml193_haematopoietic_and_lymphoid_tissue	-1.46475
												DTL (51514)	aml193_haematopoietic_and_lymphoid_tissue
												FBXW12 (285231)	aml193_haematopoietic_and_lymphoid_tissue
												DCAF4L1 (285429)	aml193_haematopoietic_and_lymphoid_tissue
												DCAF12L2 (340578)	aml193_haematopoietic_and_lymphoid_tissue
												CDRT1 (374286)	aml193_haematopoietic_and_lymphoid_tissue
												DCAF8 (50717)	aml193_haematopoietic_and_lymphoid_tissue
												KCTD3 (51133)	aml193_haematopoietic_and_lymphoid_tissue	-0.0578597
												FZR1 (51343)	aml193_haematopoietic_and_lymphoid_tissue	-0.701417
												DCAF8L2 (347442)	aml193_haematopoietic_and_lymphoid_tissue
												AMBRA1 (55626)	aml193_haematopoietic_and_lymphoid_tissue
												BRWD1 (54014)	aml193_haematopoietic_and_lymphoid_tissue	0.240896
												PHIP (55023)	aml193_haematopoietic_and_lymphoid_tissue
												FBXW7 (55294)	aml193_haematopoietic_and_lymphoid_tissue	-0.428888
												FBXW5 (54461)	aml193_haematopoietic_and_lymphoid_tissue	-0.203628
												RFWD3 (55159)	aml193_haematopoietic_and_lymphoid_tissue	-0.355461
												DCAF6 (55827)	aml193_haematopoietic_and_lymphoid_tissue
												WSB2 (55884)	aml193_haematopoietic_and_lymphoid_tissue	0.0301664
												FBXW4 (6468)	aml193_haematopoietic_and_lymphoid_tissue	-0.161508
												TULP4 (56995)	aml193_haematopoietic_and_lymphoid_tissue	0.219564
												RFWD2 (64326)	aml193_haematopoietic_and_lymphoid_tissue	0.0456369
												DCAF5 (8816)	aml193_haematopoietic_and_lymphoid_tissue
												DCAF11 (80344)	aml193_haematopoietic_and_lymphoid_tissue
												DCAF10 (79269)	aml193_haematopoietic_and_lymphoid_tissue
												TRAF7 (84231)	aml193_haematopoietic_and_lymphoid_tissue	-0.0658548
												FBXW9 (84261)	aml193_haematopoietic_and_lymphoid_tissue
												DCAF1 (9730)	aml193_haematopoietic_and_lymphoid_tissue
												SHKBP1 (92799)	aml193_haematopoietic_and_lymphoid_tissue
												HERC1 (8925)	aml193_haematopoietic_and_lymphoid_tissue	0.0143007
												BTRC (8945)	aml193_haematopoietic_and_lymphoid_tissue	-0.187809
												DCAF12L1 (139170)	amo1_haematopoietic_and_lymphoid_tissue	-0.071482
												DCAF7 (10238)	amo1_haematopoietic_and_lymphoid_tissue	-0.144149
												FBXW10 (10517)	amo1_haematopoietic_and_lymphoid_tissue	0.0120792
												ERCC8 (1161)	amo1_haematopoietic_and_lymphoid_tissue	0.11743
												CDC20 (991)	aml193_haematopoietic_and_lymphoid_tissue	-0.0798287
												DCAF8L1 (139425)	amo1_haematopoietic_and_lymphoid_tissue	-0.232895
												DCAF4L2 (138009)	amo1_haematopoietic_and_lymphoid_tissue	0.104104
												DDB1 (1642)	amo1_haematopoietic_and_lymphoid_tissue	-0.614488
												WDSUB1 (151525)	amo1_haematopoietic_and_lymphoid_tissue	-0.00953445
												DDB2 (1643)	amo1_haematopoietic_and_lymphoid_tissue	0.12671
												FBXW11 (23291)	amo1_haematopoietic_and_lymphoid_tissue	-0.625639
												WDTC1 (23038)	amo1_haematopoietic_and_lymphoid_tissue	-0.186602
												DCAF12 (25853)	amo1_haematopoietic_and_lymphoid_tissue
												DCAF13 (25879)	amo1_haematopoietic_and_lymphoid_tissue	-0.00165782
												DCAF4 (26094)	amo1_haematopoietic_and_lymphoid_tissue	0.141196
												WSB1 (26118)	amo1_haematopoietic_and_lymphoid_tissue	0.0899467
												FBXW2 (26190)	amo1_haematopoietic_and_lymphoid_tissue	-0.04612
												FBXW8 (26259)	amo1_haematopoietic_and_lymphoid_tissue	0.0694866
												PRPF19 (27339)	amo1_haematopoietic_and_lymphoid_tissue	-1.09005
												FBXW5 (54461)	amo1_haematopoietic_and_lymphoid_tissue	0.172668
												FBXW12 (285231)	amo1_haematopoietic_and_lymphoid_tissue	0.273767
												DCAF8L2 (347442)	amo1_haematopoietic_and_lymphoid_tissue
												CDRT1 (374286)	amo1_haematopoietic_and_lymphoid_tissue	-0.192613
												FZR1 (51343)	amo1_haematopoietic_and_lymphoid_tissue	-0.60945
												DCAF4L1 (285429)	amo1_haematopoietic_and_lymphoid_tissue	-0.32887
												DCAF12L2 (340578)	amo1_haematopoietic_and_lymphoid_tissue
												DCAF8 (50717)	amo1_haematopoietic_and_lymphoid_tissue
												KCTD3 (51133)	amo1_haematopoietic_and_lymphoid_tissue	-0.0478278
												DTL (51514)	amo1_haematopoietic_and_lymphoid_tissue	-0.113784
												BRWD1 (54014)	amo1_haematopoietic_and_lymphoid_tissue	-0.0336798
												PHIP (55023)	amo1_haematopoietic_and_lymphoid_tissue	-0.00522409
												FBXW7 (55294)	amo1_haematopoietic_and_lymphoid_tissue	-0.0293145
												RFWD3 (55159)	amo1_haematopoietic_and_lymphoid_tissue	-0.265731
												DCAF10 (79269)	amo1_haematopoietic_and_lymphoid_tissue	0.0805873
												TULP4 (56995)	amo1_haematopoietic_and_lymphoid_tissue	0.0686866
												RFWD2 (64326)	amo1_haematopoietic_and_lymphoid_tissue	-0.723462
												AMBRA1 (55626)	amo1_haematopoietic_and_lymphoid_tissue
												DCAF6 (55827)	amo1_haematopoietic_and_lymphoid_tissue	-0.109724
												WSB2 (55884)	amo1_haematopoietic_and_lymphoid_tissue	0.10857
												FBXW4 (6468)	amo1_haematopoietic_and_lymphoid_tissue	-0.324536
												DCAF11 (80344)	amo1_haematopoietic_and_lymphoid_tissue	0.199373
												DCAF5 (8816)	amo1_haematopoietic_and_lymphoid_tissue	-0.0915417
												TRAF7 (84231)	amo1_haematopoietic_and_lymphoid_tissue	0.018968
												FBXW9 (84261)	amo1_haematopoietic_and_lymphoid_tissue
												SHKBP1 (92799)	amo1_haematopoietic_and_lymphoid_tissue	-0.00483268
												HERC1 (8925)	amo1_haematopoietic_and_lymphoid_tissue	0.109178
												BTRC (8945)	amo1_haematopoietic_and_lymphoid_tissue	-0.39731
												CDC20 (991)	amo1_haematopoietic_and_lymphoid_tissue	-0.167142
												DCAF1 (9730)	amo1_haematopoietic_and_lymphoid_tissue	-0.243813
												FBXW10 (10517)	an3ca_endometrium	-0.239906
												DCAF7 (10238)	an3ca_endometrium	-0.299997
												WDTC1 (23038)	an3ca_endometrium	-0.00730569
												ERCC8 (1161)	an3ca_endometrium	0.152702
												WDSUB1 (151525)	an3ca_endometrium	0.0604503
												DCAF4L2 (138009)	an3ca_endometrium	0.0634607
												DCAF12L1 (139170)	an3ca_endometrium	-0.234163
												DCAF8L1 (139425)	an3ca_endometrium	-0.0873542
												DDB1 (1642)	an3ca_endometrium	-1.01003
												DDB2 (1643)	an3ca_endometrium	0.0610038
												DCAF13 (25879)	an3ca_endometrium	0.00143834
												FBXW11 (23291)	an3ca_endometrium	-0.129728
												PRPF19 (27339)	an3ca_endometrium	-2.14714
												DCAF12 (25853)	an3ca_endometrium	-0.0186824
												FBXW2 (26190)	an3ca_endometrium	0.077077
												FBXW8 (26259)	an3ca_endometrium	0.229547
												DCAF4 (26094)	an3ca_endometrium	0.0327243
												WSB1 (26118)	an3ca_endometrium	-0.38671
												DCAF8 (50717)	an3ca_endometrium	-0.176115
												FBXW12 (285231)	an3ca_endometrium
												DCAF4L1 (285429)	an3ca_endometrium	-0.334893
												DCAF12L2 (340578)	an3ca_endometrium	0.083983
												DCAF8L2 (347442)	an3ca_endometrium	0.00538303
												CDRT1 (374286)	an3ca_endometrium	0.0505333
												FZR1 (51343)	an3ca_endometrium	-0.345025
												KCTD3 (51133)	an3ca_endometrium	-0.287102
												FBXW5 (54461)	an3ca_endometrium	0.0252918
												DTL (51514)	an3ca_endometrium	-0.197546
												BRWD1 (54014)	an3ca_endometrium	0.0441735
												FBXW7 (55294)	an3ca_endometrium	0.0226895
												RFWD3 (55159)	an3ca_endometrium	-0.0937485
												PHIP (55023)	an3ca_endometrium	0.00342226
												DCAF11 (80344)	an3ca_endometrium	0.0161301
												DCAF6 (55827)	an3ca_endometrium	0.104656
												RFWD2 (64326)	an3ca_endometrium	0.0715024
												AMBRA1 (55626)	an3ca_endometrium	-0.180234
												WSB2 (55884)	an3ca_endometrium	-0.0636004
												TULP4 (56995)	an3ca_endometrium	0.0979502
												FBXW4 (6468)	an3ca_endometrium	-0.208069
												DCAF10 (79269)	an3ca_endometrium	0.0840564
												DCAF5 (8816)	an3ca_endometrium	0.183056
												TRAF7 (84231)	an3ca_endometrium	-0.16268
												FBXW9 (84261)	an3ca_endometrium	-0.132533
												HERC1 (8925)	an3ca_endometrium	0.0726356
												CDC20 (991)	an3ca_endometrium	-0.415212
												BTRC (8945)	an3ca_endometrium	0.255027
												SHKBP1 (92799)	an3ca_endometrium	-0.0434196
												DCAF1 (9730)	an3ca_endometrium	-0.984795
												FBXW10 (10517)	aspc1_pancreas
												DCAF7 (10238)	aspc1_pancreas
												DCAF12L1 (139170)	aspc1_pancreas
												DCAF4L2 (138009)	aspc1_pancreas
												ERCC8 (1161)	aspc1_pancreas	-0.0155372
												DCAF8L1 (139425)	aspc1_pancreas
												FBXW11 (23291)	aspc1_pancreas	-0.108481
												DDB1 (1642)	aspc1_pancreas	-0.830454
												DDB2 (1643)	aspc1_pancreas	-0.127808
												WDTC1 (23038)	aspc1_pancreas
												WDSUB1 (151525)	aspc1_pancreas	0.100539
												DCAF4 (26094)	aspc1_pancreas
												DCAF12 (25853)	aspc1_pancreas
												DCAF13 (25879)	aspc1_pancreas
												WSB1 (26118)	aspc1_pancreas
												FBXW2 (26190)	aspc1_pancreas	-0.0951621
												FBXW8 (26259)	aspc1_pancreas	0.108472
												DCAF12L2 (340578)	aspc1_pancreas
												PRPF19 (27339)	aspc1_pancreas	-1.11556
												FBXW12 (285231)	aspc1_pancreas
												DCAF4L1 (285429)	aspc1_pancreas
												FZR1 (51343)	aspc1_pancreas	-0.307862
												DCAF8L2 (347442)	aspc1_pancreas
												CDRT1 (374286)	aspc1_pancreas
												KCTD3 (51133)	aspc1_pancreas	-0.197621
												DCAF8 (50717)	aspc1_pancreas
												FBXW5 (54461)	aspc1_pancreas	-0.0906018
												BRWD1 (54014)	aspc1_pancreas	-0.141766
												DTL (51514)	aspc1_pancreas
												FBXW7 (55294)	aspc1_pancreas	0.02762
												PHIP (55023)	aspc1_pancreas
												RFWD3 (55159)	aspc1_pancreas	-0.184292
												RFWD2 (64326)	aspc1_pancreas	-0.160956
												AMBRA1 (55626)	aspc1_pancreas
												TULP4 (56995)	aspc1_pancreas	0.307827
												DCAF6 (55827)	aspc1_pancreas
												WSB2 (55884)	aspc1_pancreas	0.0919117
												DCAF11 (80344)	aspc1_pancreas
												FBXW4 (6468)	aspc1_pancreas	-0.0599344
												DCAF10 (79269)	aspc1_pancreas
												DCAF5 (8816)	aspc1_pancreas
												TRAF7 (84231)	aspc1_pancreas	-0.17953
												FBXW9 (84261)	aspc1_pancreas
												FBXW11 (23291)	au565_breast	-0.23155
												DCAF1 (9730)	aspc1_pancreas
												ERCC8 (1161)	au565_breast	0.303031
												DDB1 (1642)	au565_breast	-0.409847
												DDB2 (1643)	au565_breast	-0.241947
												WDTC1 (23038)	au565_breast	0.102928
												HERC1 (8925)	aspc1_pancreas	0.100924
												BTRC (8945)	aspc1_pancreas	0.0522556
												SHKBP1 (92799)	aspc1_pancreas
												CDC20 (991)	aspc1_pancreas	-0.447488
												DCAF7 (10238)	au565_breast	-0.262501
												FBXW10 (10517)	au565_breast	0.0298778
												DCAF4L2 (138009)	au565_breast	0.0269361
												DCAF12L1 (139170)	au565_breast	-0.47464
												DCAF8L1 (139425)	au565_breast	-0.426841
												WDSUB1 (151525)	au565_breast	-0.0136604
												DCAF4 (26094)	au565_breast	0.0167204
												DCAF12 (25853)	au565_breast
												DCAF13 (25879)	au565_breast	-0.189887
												WSB1 (26118)	au565_breast	-0.0882796
												FBXW8 (26259)	au565_breast	0.060473
												FBXW2 (26190)	au565_breast	0.243672
												PRPF19 (27339)	au565_breast	-1.2445
												DCAF8L2 (347442)	au565_breast
												FBXW12 (285231)	au565_breast	0.127585
												DCAF4L1 (285429)	au565_breast	-0.141992
												DCAF12L2 (340578)	au565_breast	0.43384
												CDRT1 (374286)	au565_breast	-0.088301
												DCAF8 (50717)	au565_breast
												FZR1 (51343)	au565_breast	-0.328833
												KCTD3 (51133)	au565_breast	-0.255929
												FBXW5 (54461)	au565_breast	-0.306323
												DTL (51514)	au565_breast	-0.10627
												BRWD1 (54014)	au565_breast	-0.231584
												TULP4 (56995)	au565_breast	0.0742972
												RFWD3 (55159)	au565_breast	-0.0302876
												AMBRA1 (55626)	au565_breast
												WSB2 (55884)	au565_breast	-0.0639358
												PHIP (55023)	au565_breast	-0.179913
												FBXW7 (55294)	au565_breast	-0.0519855
												DCAF6 (55827)	au565_breast	0.102323
												RFWD2 (64326)	au565_breast	-0.259013
												DCAF11 (80344)	au565_breast	-0.0281814
												FBXW4 (6468)	au565_breast	-0.5768
												DCAF10 (79269)	au565_breast	0.185777
												HERC1 (8925)	au565_breast	0.0461904
												TRAF7 (84231)	au565_breast	-0.345605
												FBXW9 (84261)	au565_breast
												DCAF5 (8816)	au565_breast	0.102841
												BTRC (8945)	au565_breast	-0.0919527
												SHKBP1 (92799)	au565_breast	0.142331
												CDC20 (991)	au565_breast	-0.416944
												DCAF1 (9730)	au565_breast	-0.805313
												FBXW10 (10517)	az521_stomach	0.0614985
												DCAF7 (10238)	az521_stomach	-0.179668
												DCAF4L2 (138009)	az521_stomach	0.0203733
												ERCC8 (1161)	az521_stomach	-0.00509784
												DCAF8L1 (139425)	az521_stomach	0.0753002
												DCAF12L1 (139170)	az521_stomach	0.0151313
												WDSUB1 (151525)	az521_stomach	0.223674
												DDB1 (1642)	az521_stomach	-1.15966
												DDB2 (1643)	az521_stomach	0.00107317
												WDTC1 (23038)	az521_stomach	0.101459
												DCAF13 (25879)	az521_stomach	-0.00276354
												FBXW11 (23291)	az521_stomach	-0.381733
												PRPF19 (27339)	az521_stomach	-1.32687
												DCAF12 (25853)	az521_stomach	-0.101885
												FBXW2 (26190)	az521_stomach	0.0474538
												FBXW8 (26259)	az521_stomach	0.0448198
												DCAF4 (26094)	az521_stomach	0.0700568
												WSB1 (26118)	az521_stomach	-0.0811005
												FBXW12 (285231)	az521_stomach
												DCAF4L1 (285429)	az521_stomach	-0.0928096
												DCAF8L2 (347442)	az521_stomach	-0.0561508
												DCAF12L2 (340578)	az521_stomach	0.0226378
												FBXW5 (54461)	az521_stomach	-0.243882
												DCAF8 (50717)	az521_stomach	-0.0467519
												FZR1 (51343)	az521_stomach	-0.205392
												BRWD1 (54014)	az521_stomach	0.0724666
												CDRT1 (374286)	az521_stomach	0.0305217
												KCTD3 (51133)	az521_stomach	0.0595004
												DTL (51514)	az521_stomach	-0.317859
												FBXW7 (55294)	az521_stomach	-0.402473
												PHIP (55023)	az521_stomach	-0.426247
												RFWD3 (55159)	az521_stomach	-0.0476293
												DCAF6 (55827)	az521_stomach	-0.102635
												AMBRA1 (55626)	az521_stomach	-0.0676394
												WSB2 (55884)	az521_stomach	-0.012085
												DCAF11 (80344)	az521_stomach	-0.0740814
												TULP4 (56995)	az521_stomach	0.0136523
												FBXW4 (6468)	az521_stomach	-0.207521
												DCAF10 (79269)	az521_stomach	0.0489166
												RFWD2 (64326)	az521_stomach	0.0467637
												TRAF7 (84231)	az521_stomach	0.0669253
												FBXW9 (84261)	az521_stomach	0.0215803
												DCAF1 (9730)	az521_stomach	-0.36183
												HERC1 (8925)	az521_stomach	0.116198
												BTRC (8945)	az521_stomach	-0.221095
												DCAF5 (8816)	az521_stomach	-0.022988
												SHKBP1 (92799)	az521_stomach	0.0140925
												ERCC8 (1161)	bc3c_urinary_tract	0.0209501
												DCAF7 (10238)	bc3c_urinary_tract	-0.127141
												FBXW10 (10517)	bc3c_urinary_tract	-0.0188338
												CDC20 (991)	az521_stomach	-0.260603
												WDTC1 (23038)	bc3c_urinary_tract	0.0362257
												DCAF4L2 (138009)	bc3c_urinary_tract	-0.0844001
												DCAF12L1 (139170)	bc3c_urinary_tract	0.0546827
												WDSUB1 (151525)	bc3c_urinary_tract	-0.00795823
												DCAF8L1 (139425)	bc3c_urinary_tract	-0.154832
												DDB1 (1642)	bc3c_urinary_tract	-0.976027
												DDB2 (1643)	bc3c_urinary_tract	0.0914162
												DCAF12 (25853)	bc3c_urinary_tract	0.023119
												FBXW11 (23291)	bc3c_urinary_tract	-0.13806
												DCAF13 (25879)	bc3c_urinary_tract	0.261878
												FBXW8 (26259)	bc3c_urinary_tract	0.0076721
												DCAF4 (26094)	bc3c_urinary_tract	0.0894694
												WSB1 (26118)	bc3c_urinary_tract	0.15039
												PRPF19 (27339)	bc3c_urinary_tract	-1.26551
												FBXW2 (26190)	bc3c_urinary_tract	0.126952
												DCAF8L2 (347442)	bc3c_urinary_tract	0.255904
												DCAF12L2 (340578)	bc3c_urinary_tract	0.173103
												FBXW12 (285231)	bc3c_urinary_tract
												DCAF4L1 (285429)	bc3c_urinary_tract	-0.319405
												CDRT1 (374286)	bc3c_urinary_tract	0.111745
												DCAF8 (50717)	bc3c_urinary_tract	0.0900781
												FZR1 (51343)	bc3c_urinary_tract	0.0192338
												KCTD3 (51133)	bc3c_urinary_tract	0.0128337
												FBXW5 (54461)	bc3c_urinary_tract	-0.0126755
												DTL (51514)	bc3c_urinary_tract	-0.424201
												BRWD1 (54014)	bc3c_urinary_tract	-0.0234934
												PHIP (55023)	bc3c_urinary_tract	0.052917
												FBXW7 (55294)	bc3c_urinary_tract	0.102446
												RFWD3 (55159)	bc3c_urinary_tract	-0.117773
												DCAF5 (8816)	bc3c_urinary_tract	0.0654339
												DCAF6 (55827)	bc3c_urinary_tract	-0.0585308
												WSB2 (55884)	bc3c_urinary_tract	0.0167823
												RFWD2 (64326)	bc3c_urinary_tract	-0.233018
												DCAF10 (79269)	bc3c_urinary_tract	0.16421
												DCAF11 (80344)	bc3c_urinary_tract	-0.0239318
												TRAF7 (84231)	bc3c_urinary_tract	0.00342341
												AMBRA1 (55626)	bc3c_urinary_tract	-0.355893
												TULP4 (56995)	bc3c_urinary_tract	-0.0226183
												FBXW4 (6468)	bc3c_urinary_tract	-0.0403059
												FBXW9 (84261)	bc3c_urinary_tract	-0.1479
												DCAF1 (9730)	bc3c_urinary_tract	-0.78769
												HERC1 (8925)	bc3c_urinary_tract	0.0132938
												BTRC (8945)	bc3c_urinary_tract	-0.214911
												SHKBP1 (92799)	bc3c_urinary_tract	-0.00268077
												ERCC8 (1161)	bcpap_thyroid	0.0840563
												DCAF7 (10238)	bcpap_thyroid	-0.394738
												FBXW10 (10517)	bcpap_thyroid	0.108588
												CDC20 (991)	bc3c_urinary_tract	-0.0158317
												DCAF4L2 (138009)	bcpap_thyroid	0.381792
												DCAF12L1 (139170)	bcpap_thyroid	-0.521413
												DCAF8L1 (139425)	bcpap_thyroid	-0.210388
												WDSUB1 (151525)	bcpap_thyroid	-0.0349137
												FBXW11 (23291)	bcpap_thyroid	-0.30839
												DDB1 (1642)	bcpap_thyroid	-0.949895
												DDB2 (1643)	bcpap_thyroid	0.292063
												WDTC1 (23038)	bcpap_thyroid	0.029672
												DCAF4 (26094)	bcpap_thyroid	0.0704573
												DCAF12 (25853)	bcpap_thyroid	-0.200118
												DCAF13 (25879)	bcpap_thyroid	0.0697495
												WSB1 (26118)	bcpap_thyroid	0.0566458
												FBXW2 (26190)	bcpap_thyroid	0.0833802
												FBXW8 (26259)	bcpap_thyroid	-0.261172
												PRPF19 (27339)	bcpap_thyroid	-1.10335
												FBXW12 (285231)	bcpap_thyroid
												DCAF4L1 (285429)	bcpap_thyroid	-0.349512
												DCAF12L2 (340578)	bcpap_thyroid	0.0448734
												DCAF8 (50717)	bcpap_thyroid	-0.254711
												DCAF8L2 (347442)	bcpap_thyroid	-0.00998053
												CDRT1 (374286)	bcpap_thyroid	0.0669415
												FZR1 (51343)	bcpap_thyroid	-0.783671
												KCTD3 (51133)	bcpap_thyroid	-0.000982658
												FBXW5 (54461)	bcpap_thyroid	0.0380556
												BRWD1 (54014)	bcpap_thyroid	-0.0910789
												DTL (51514)	bcpap_thyroid	-0.646792
												FBXW7 (55294)	bcpap_thyroid	-0.0162996
												PHIP (55023)	bcpap_thyroid	-0.381514
[truncated: 32,177 more rows]

## Sheet: Fig. 1C
symbol	count	mean	std	min	25%	50%	75%	max
CRBN	597	-0.0256738	0.143368	-0.600632	-0.104337	-0.0204816	0.0564129	0.458759
DCAF1	600	-0.762119	0.299995	-1.97671	-0.960558	-0.741824	-0.555372	0.0357697
DCAF16	343	-0.143273	0.200791	-0.933511	-0.236091	-0.131989	-0.0324959	0.496658
KEAP1	600	-0.0725254	0.273705	-0.888907	-0.235413	-0.0910258	0.0549752	1.18247
MDM2	712	-0.0857489	0.336601	-2.23201	-0.244215	0.036065	0.127628	0.774674
RNF4	710	-0.0752729	0.163966	-0.869008	-0.164594	-0.0780617	0.0210109	0.746747
VHL	710	-0.0942986	0.165416	-0.933121	-0.194644	-0.0974613	0.0104391	0.404921
XIAP	711	-0.210906	0.156378	-0.785736	-0.29695	-0.203389	-0.118508	0.414252

## Sheet: Fig.1E
log[Compound, (M)]	RU (13)	RU (13-N)
-9.29409	-0.13338	-0.60163
-8.81697	0.323028	-0.58926
-8.33985	1.53306	0.207299
-7.86273	4.49612	-0.55148
-7.38561	7.90993	-0.48891
-6.90849	9.91988	-0.23517
-6.43136	10.6196	0.154829
-5.95424	10.9805	1.7494
-5.47712	10.7291	3.7654
-5		7.19205
-4.52288		9.21467

## Sheet: Fig1F.
log[Compound, (M)]	Ratio 520nm/490nm (13)				Ratio 520nm/490nm (13-N)
-9.41903	1.06341	1.23802	1.12647	1.19841	1.35825	1.32729	1.30567	1.32018
-8.94191	0.980658	1.20502	1.17496	1.06336	1.25356	1.31644	1.26832	1.28367
-8.46479	0.888058	1.15738	0.934464	1.15365	1.23527	1.28848	1.24396	1.27208
-7.98767	0.905723	0.829978	0.972341	0.856374	1.06786	1.29769	1.25531	1.2492
-7.51055	0.483248	0.442831	0.408463	0.684979	1.0277	1.26689	1.23406	1.2048
-7.03342	0.313703	0.308086	0.257576	0.38083	1.26005	1.27206	1.2143	1.17489
-6.5563	0.127058	0.173032	0.174331	0.193437	1.0496	1.257	1.19399	1.22221
-6.07918	0.085011	0.088803	0.093983	0.115258	1.12315	1.17688	1.13861	1.15594
-5.60206	0.073417	0.082086	0.075478	0.0826496	1.04772	1.06185	1.01225	1.05388
-5.12494	0.070716	0.076832	0.07522	0.078672	0.824032	0.791296	0.739844	0.791875
-4.64782	0.077634	0.077073	0.078106	0.079791	0.521973	0.735715	0.505257	0.618109

## Sheet: Fig.1I
Chemical Proteomics data using compound 16 on beads
UniprotID	Gene Symbol	WD40 domain protein	Protein Probability	Total matched spectra	Distinct unique peptides used for quantitation	Spectra matching to distinct unique peptides used for quantitation	Log10 Fold Change 100µM (16) over DMSO, Relicate 1	Adjusted p-value 100µM (16) over DMSO, Relicate 1	Log10 Fold Change 100µM (16) over DMSO, Relicate 2	Adjusted p-value 100µM (16) over DMSO, Relicate 2
Q16531	DDB1	YES	1	151	52	150	-0.644577	4.34989e-21	-0.687632	2.00448e-17
Q9Y4B6	VPRBP	YES	1	139	68	138	-0.663384	2.59505e-23	-0.645827	1.94575e-21
P42785	PRCP		1	6	5	6	-0.614488	0.0545518	-0.505852	0.0660225
Q9BW61	DDA1		1	17	7	16	-0.609202	0.0657675	-0.587742	0.118397
Q5K4L6	SLC27A3		1	5	4	5	-0.544576	0.654237	0.112092	0.184036
P09525	ANXA4		0.9941	6	3	3	-0.533278	0.500927	0.118743	0.71845
Q13620	CUL4B		1	37	20	22	-0.476008	4.28377e-11	-0.468497	5.76054e-11
Q9ULT0	TTC7A		0.9966	2	2	2	-0.432762	0.804825	-0.401285	0.78919
P00326	ADH1C		0.9995	3	3	3	-0.431833	0.15451	-0.0150051	0.021181
A6NDG6	PGP		0.9934	2	2	2	-0.429605	0.789223	0.0721974	0.828645
Q13619	CUL4A		1	28	12	12	-0.381796	0.000494242	-0.362546	6.47725e-05
P02751	FN1		1	39	29	39	-0.380452	0.692682	-0.368456	0.944332
Q9BVA6	FICD		0.9893	6	6	6	-0.365248	0.481525	0.0168278	0.917864
P62877	RBX1		0.9926	2	2	2	-0.364814	0.394082	-0.40261	0.149337
Q08AH1	ACSM1		0.9856	5	2	2	-0.36327	0.825958	0.0981696	0.763906
Q6PH81	C16orf87		0.976	3	2	3	-0.361272	0.799931	-0.094782	0.799943
Q5D862	FLG2		1	6	6	6	-0.322804	0.40682	-0.0622054	0.563056
Q99798	ACO2		0.9978	2	2	2	-0.322008	0.762541	0.108317	0.910582
P02679	FGG		1	3	3	3	-0.32131	0.242934	-0.354511	0.522769
Q8N4B1	FAM109A		0.9961	3	2	2	-0.313564	0.69858	0.0527833	0.906475
Q86WA8	LONP2		0.9669	2	2	2	-0.306395	0.381686	-0.43606	0.643192
P00352	ALDH1A1		1	6	3	4	-0.304874	0.87194	0.264146	0.557107
Q7Z478	DHX29		0.9376	4	2	2	-0.303448	0.726348	-0.158763	0.835439
Q96QA5	GSDMA		0.9998	3	3	3	-0.295321	0.12012	-0.128059	0.803083
Q6NVV7	CDPF1		0.9987	2	2	2	-0.290638	0.784843	0.0445222	0.865887
Q96CT7	CCDC124		0.9955	3	3	3	-0.287845	0.697755	-0.198358	0.844502
P17516	AKR1C4		0.999	3	2	2	-0.285354	0.626202	0.0828457	0.763985
Q9UJ14	GGT7		0.9994	2	2	2	-0.268251	0.752674	-0.286425	0.628218
Q6PJ69	TRIM65		0.9936	2	2	2	-0.266949	0.810041	-0.0168329	0.822305
Q9NRA0	SPHK2		0.9984	2	2	2	-0.264498	0.742433	-0.326285	0.734859
Q06203	PPAT		0.9996	3	2	3	-0.258969	0.78919	-0.256235	0.806103
Q9BWH6	RPAP1		0.9998	2	2	2	-0.2582	0.793933	-0.203293	0.781659
Q8NDW8	TTC21A		0.9972	3	2	2	-0.252773	0.828033	-0.457036	0.812986
Q8NCX0	CCDC150		0.9944	7	5	5	-0.24915	0.685931	-0.353345	0.481599
Q8NEH6	MNS1		0.9344	7	3	5	-0.243158	0.820567	-0.307673	0.814191
P49748	ACADVL		0.9905	3	3	3	-0.243054	0.563374	-0.137151	0.437482
O75208	COQ9		0.9906	2	2	2	-0.241648	0.549548	-0.24738	0.545729
Q5BJF2	TMEM97		1	3	2	3	-0.240021	0.497347	-0.212683	0.349206
A6NCS6	C2orf72		0.9838	2	2	2	-0.239381	0.844658	-0.220006	0.830976
Q08554	DSC1		1	8	5	8	-0.239276	0.452764	-0.167883	0.946277
P05091	ALDH2		1	6	4	4	-0.236659	0.226918	0.0420106	0.648534
P18065	IGFBP2		0.9997	4	3	4	-0.234523	0.12904	-0.162017	0.532052
P19404	NDUFV2		1	5	4	5	-0.234424	0.686952	-0.16545	0.00210793
Q7Z4L5	TTC21B		1	4	3	3	-0.23228	0.666632	-0.12724	0.427015
C9JQI7	TMEM232		0.9106	3	3	3	-0.230001	0.829246	0.0209214	0.759407
Q9C037	TRIM4		0.9973	5	3	5	-0.229325	0.469379	-0.16619	0.42388
P05412	JUN		1	7	2	6	-0.221179	0.472774	-0.247977	0.492261
O00458	IFRD1		0.9785	4	4	4	-0.220855	0.715935	-0.117693	0.81533
Q6WRI0	IGSF10		0.9996	10	4	9	-0.220158	0.830976	-0.0894106	0.740583
P51798	CLCN7		0.9984	4	3	3	-0.217755	0.509252	-0.0324536	0.537473
Q8NFH3	NUP43	YES	0.9995	3	3	3	-0.132889	0.139754	-0.165922	0.0976277
O00764	PDXK		1	6	4	4	-0.215435	0.549536	-0.21308	0.1681
Q562R1	ACTBL2		0.9996	138	2	2	-0.214217	0.761501	0.413821	0.610651
Q9BYC5	FUT8		0.9997	3	3	3	-0.213629	0.663763	-0.0428976	0.898344
Q8TCU6	PREX1		0.9849	6	4	4	-0.212991	0.962909	-0.461512	0.424065
Q9HCE3	ZNF532		0.9941	5	3	4	-0.212559	0.792104	-0.0637674	0.828645
Q9BRR6	ADPGK		0.9998	2	2	2	-0.207375	0.822816	-0.0171936	0.879807
Q9H8E8	CSRP2BP		0.9851	2	2	2	-0.207331	0.797807	-0.166793	0.875923
Q8NFQ5	BPIFB6		0.9763	3	3	3	-0.205016	0.892069	-0.332633	0.790288
Q09FC8	ZNF415		0.9248	6	2	3	-0.202271	0.925753	-0.184552	0.828645
Q8N8R5	C2orf69		1	3	3	3	-0.199962	0.319099	-0.0319369	0.479652
Q9H425	C1orf198		0.9626	5	2	2	-0.199832	0.442647	-0.19893	0.0579306
A6NI28	ARHGAP42		0.9854	4	4	4	-0.197997	0.473511	-0.124614	0.718434
Q9Y6W5	WASF2		0.995	2	2	2	-0.196338	0.830675	-0.154596	0.812835
Q9H4A4	RNPEP		0.9229	2	2	2	-0.195726	0.795501	-0.192099	0.722298
Q7Z5L9	IRF2BP2		0.9872	2	2	2	-0.193117	0.844502	-0.102751	0.561627
O75486	SUPT3H		0.9998	4	3	4	-0.192666	0.0976277	-0.153253	0.62559
P00966	ASS1		0.9998	2	2	2	-0.192095	0.977767	-0.00625125	0.532052
Q9NVH6	TMLHE		0.9981	2	2	2	-0.191048	0.742419	-0.134623	0.681987
Q8NEB9	PIK3C3		0.9998	5	5	5	-0.189918	0.412775	-0.489214	0.21364
Q53G59	KLHL12		0.9944	2	2	2	-0.188101	0.812243	-0.0528417	0.932511
P61204	ARF3		0.9993	11	2	2	-0.18747	0.759407	0.0776206	0.901056
P20618	PSMB1		0.9961	2	2	2	-0.18725	0.275504	-0.368512	0.796016
P04040	CAT		1	7	6	7	-0.186685	0.244213	0.0334391	0.290496
Q9Y223	GNE		0.9928	6	4	6	-0.184493	0.69111	-0.104333	0.442795
P31939	ATIC		1	5	4	5	-0.18428	0.327259	-0.142019	0.592228
O00487	PSMD14		1	3	3	3	-0.181329	0.745706	-0.0381396	0.903429
P22570	FDXR		1	3	3	3	-0.177055	0.372296	-0.131041	0.191688
P35052	GPC1		1	3	3	3	-0.175999	0.137935	-0.11825	0.608355
Q96S59	RANBP9		1	2	2	2	-0.175433	0.455249	-0.122202	0.98731
O94972	TRIM37		0.9937	4	4	4	-0.175169	0.422409	0.109114	0.608304
P36406	TRIM23		0.9483	3	3	3	-0.174723	0.542604	-0.0557258	0.939046
Q13094	LCP2		0.9768	2	2	2	-0.174458	0.792104	-0.091765	0.921127
P07339	CTSD		0.9936	3	2	2	-0.17434	0.790288	0.0530499	0.621572
A6ZKI3	FAM127A		0.999	3	3	3	-0.174246	0.432835	-0.125911	0.590057
Q9UGV2	NDRG3		0.9826	2	2	2	-0.173923	0.769111	-0.165916	0.67852
Q9ULD5	ZNF777		0.9833	3	2	2	-0.173553	0.473962	-0.030169	0.957611
Q9Y6K1	DNMT3A		0.999	3	3	3	-0.172268	0.649969	-0.312622	0.67803
Q9Y6U3	SCIN		1	6	4	4	-0.171973	0.583265	-0.122392	0.63903
Q9Y243	AKT3		0.9959	8	4	4	-0.171899	0.8135	-0.0534027	0.875923
Q9H4I3	TRABD		1	3	2	3	-0.171198	0.734859	-0.058373	0.68219
Q96SW2	CRBN		0.997	4	3	4	-0.169198	0.436493	-0.272847	0.0574904
Q9Y493	ZAN		0.9721	5	4	5	-0.168423	0.0450038	-0.229055	0.333423
Q9UH65	SWAP70		1	4	4	4	-0.167972	0.5173	-0.0727723	0.67852
O43639	NCK2		0.9863	3	2	2	-0.167135	0.73671	0.0586077	0.884283
P05543	SERPINA7		0.9392	3	2	2	-0.16602	0.79131	-0.227624	0.75815
Q5T0F9	CC2D1B		0.9015	2	2	2	-0.165908	0.909949	0.127369	0.841706
Q02413	DSG1		1	15	12	15	-0.16537	0.504961	0.120295	0.0685639
Q14161	GIT2		1	9	4	5	-0.164802	0.703441	-0.148467	0.811585
P45984	MAPK9		0.9996	4	2	2	-0.164478	0.937042	-0.0610281	0.676434
P23526	AHCY		1	5	5	5	-0.164013	0.56201	-0.0732868	0.355419
Q9HCK0	ZBTB26		0.997	3	3	3	-0.162405	0.630997	-0.0687455	0.599343
Q9C0I1	MTMR12		0.9936	4	2	3	-0.16207	0.762541	-0.156984	0.713357
Q02252	ALDH6A1		1	5	5	5	-0.161878	0.612742	-0.0626825	0.0358868
O75417	POLQ		0.9002	3	3	3	-0.16032	0.455071	-0.0931776	0.159888
Q9Y448	KNSTRN		0.9989	4	4	4	-0.159853	0.109098	-0.011967	0.916508
Q86UW6	N4BP2		1	3	2	2	-0.158935	0.720461	-0.112054	0.522732
Q9Y4G6	TLN2		0.9703	16	5	6	-0.158067	0.586662	-0.107088	0.446352
P10074	ZBTB48		0.9948	2	2	2	-0.157647	0.747716	-0.0234412	0.843992
Q96N38	ZNF714		0.9999	11	3	3	-0.156219	0.690034	-0.163009	0.581782
Q8N807	PDILT		0.9434	3	3	3	-0.155198	0.144028	-0.0754136	0.349206
Q9BR76	CORO1B	YES	1	3	3	3	-0.0682371	0.723553	-0.164799	0.583265
Q96L34	MARK4		0.9948	9	3	3	-0.153756	0.110987	-0.0760145	0.720425
Q8N196	SIX5		0.9998	4	3	3	-0.152894	0.222835	-0.0959234	0.8135
A2RRE5	GRLF1		0.984	5	5	5	-0.15213	0.828493	-0.0435394	0.354917
P07384	CAPN1		1	4	4	4	-0.151794	0.438025	-0.153599	0.471661
P06702	S100A9		1	4	4	4	-0.150711	0.137935	0.308458	0.0442267
Q9NX95	SYBU		0.9228	6	2	5	-0.1504	0.685931	-0.0644471	0.431131
Q16665	HIF1A		1	4	4	4	-0.148812	0.549965	-0.0844879	0.691036
Q7Z7A4	PXK		0.9802	5	4	4	-0.148639	0.226918	-0.0785364	0.713161
O43542	XRCC3		1	6	6	6	-0.148309	0.282396	-0.0111481	0.954446
P42345	MTOR		1	12	12	12	-0.148194	0.257792	-0.072868	0.308702
P49760	CLK2		0.9979	4	3	3	-0.147051	0.0655102	-0.284003	0.786957
Q92901	RPL3L		0.9776	19	5	6	-0.146831	0.722298	-0.03516	0.871457
O95396	MOCS3		0.9937	3	3	3	-0.145452	0.521672	-0.167553	0.110427
P84085	ARF5		1	12	3	4	-0.145436	0.0196085	-0.0936611	0.730064
P14923	JUP		1	15	9	11	-0.14494	0.0152734	0.178123	0.0162411
Q5T5Y3	CAMSAP1		1	10	9	9	-0.144502	0.175701	0.00505281	0.988844
Q9Y3T6	R3HCC1		0.9999	3	3	3	-0.144352	0.489874	-0.0501755	0.625698
O14656	TOR1A		1	3	3	3	-0.143137	0.671783	-0.154881	0.0341563
Q6RFH5	WDR74	YES	0.9386	2	2	2	-0.15403	0.169921	-0.156295	0.560725
P48556	PSMD8		1	9	8	9	-0.141591	0.451099	-0.0456756	0.871503
Q9H1R3	MYLK2		0.9285	3	2	2	-0.141515	0.882835	-0.209835	0.643692
Q9H7P9	PLEKHG2		0.9927	4	3	3	-0.14077	0.650419	-0.0404251	0.389811
Q2TAM9	TUSC1		0.9995	2	2	2	-0.1384	0.912764	-0.10779	0.976667
P61626	LYZ		1	3	3	3	-0.137467	0.417358	0.0310419	0.24757
P24752	ACAT1		1	4	3	4	-0.137061	0.750629	-0.121159	0.0824373
Q69YL0	NCBP2-AS2		0.9557	2	2	2	-0.136408	0.740139	-0.101426	0.862728
Q13049	TRIM32		0.9996	2	2	2	-0.136401	0.799429	-0.14043	0.692325
P37837	TALDO1		0.9994	2	2	2	-0.136062	0.295865	-0.0844581	0.68332
O60237	PPP1R12B		0.9999	5	3	3	-0.13588	0.988844	-0.182822	0.835848
Q8TBE0	BAHD1		0.9978	3	3	3	-0.135647	0.760204	-0.178336	0.683
P01112	HRAS		0.9927	4	2	2	-0.135477	0.961172	-0.148531	0.878517
P28066	PSMA5		1	2	2	2	-0.134944	0.809002	-0.19016	0.797181
Q96GQ5	C16orf58		0.9972	2	2	2	-0.134779	0.816214	-0.188365	0.639236
Q96RK0	CIC		0.9979	6	6	6	-0.134325	0.473	-0.0834059	0.958493
Q96NR3	PTCHD1		0.9473	3	3	3	-0.134259	0.749898	-0.155119	0.472396
Q17R98	ZNF827		0.9205	4	3	4	-0.133596	0.600501	-0.227696	0.695454
Q8N841	TTLL6		0.9505	4	3	4	-0.133403	0.0311518	-0.23797	0.666062
Q4AE62	GTDC1		0.9998	2	2	2	-0.133049	0.791567	-0.0340262	0.908688
P35658	NUP214	YES	1	8	6	8	-0.0327698	0.797123	-0.114802	0.553444
P46109	CRKL		0.9999	2	2	2	-0.132744	0.773981	0.122499	0.801649
Q9BZQ6	EDEM3		0.9992	4	4	4	-0.132389	0.700923	0.027974	0.592228
Q96AB3	ISOC2		0.9997	2	2	2	-0.132324	0.789527	-0.0541996	0.694003
P49754	VPS41		0.9767	4	2	3	-0.131739	0.739542	-0.0969591	0.682126
P31327	CPS1		1	18	13	13	-0.131648	0.0649048	0.0297395	0.509252
Q7L5D6	GET4		0.9418	2	2	2	-0.131441	0.786604	-0.0596713	0.974138
A0A024RCR6	BAT3		1	6	5	6	-0.13144	0.0365754	-0.118149	0.0331983
Q92542	NCSTN		1	2	2	2	-0.131416	0.735084	-0.143047	0.761501
Q16762	TST		0.9986	3	2	2	-0.131372	0.763985	0.00191763	0.736627
A6NN14	ZNF729		0.9631	9	4	4	-0.13114	0.638444	-0.004797	0.947332
P11277	SPTB		0.9999	13	4	4	-0.130686	0.32098	-0.115124	0.0442267
Q8WUM9	SLC20A1		0.9731	2	2	2	-0.130524	0.777604	-0.110292	0.809002
O60503	ADCY9		0.9841	2	2	2	-0.130382	0.534764	-0.0138012	0.736501
Q8NDB6	FAM156A		0.996	2	2	2	-0.130354	0.161662	-0.180628	0.279148
A0A075B7D8	IGHV3OR15-7		0.9362	3	2	3	-0.130325	0.590382	-0.313589	0.626505
P51570	GALK1		1	10	8	10	-0.129787	0.638111	-0.0191062	0.610854
P04424	ASL		0.9333	3	3	3	-0.129472	0.864695	-0.0632862	0.987811
Q9HCE7	SMURF1		0.9483	9	2	2	-0.129017	0.648409	-0.11236	0.692074
Q9H8M2	BRD9		0.9749	3	3	3	-0.128994	0.650439	-0.062941	0.840999
Q86XP3	DDX42		0.9857	3	2	2	-0.128781	0.756664	-0.116813	0.737922
Q8IWU5	SULF2		0.9994	4	3	3	-0.128582	0.722985	-0.302088	0.747554
P51151	RAB9A		0.9968	3	2	2	-0.128471	0.578563	-0.0659125	0.308702
A8TX70	COL6A5		0.9842	8	7	8	-0.128234	0.47648	0.0643591	0.457501
Q9GZM8	NDEL1		1	4	3	3	-0.128068	0.707499	Not quantified	Not quantified
Q5VVW2	GARNL3		0.9138	4	3	3	-0.127539	0.430009	-0.103349	0.35643
P24043	LAMA2		0.9982	8	6	8	-0.126667	0.941047	-0.0962446	0.630006
P06865	HEXA		0.9958	3	2	2	-0.124913	0.572825	-0.0663696	0.853441
Q96M29	TEKT5		0.9612	4	4	4	-0.124889	0.333764	-0.103262	0.407545
Q8IYH5	ZZZ3		1	5	5	5	-0.124791	0.230059	-0.0775091	0.552028
Q86UT6	NLRX1		1	6	6	6	-0.124146	0.143817	-0.0380219	0.62776
Q99550	MPHOSPH9		0.9205	4	4	4	-0.123985	0.082263	-0.0734465	0.183878
Q96TC7	RMDN3		0.9769	5	4	4	-0.123911	0.705121	-0.0189519	0.715935
Q86VW0	SESTD1		0.9997	2	2	2	-0.123821	0.713161	-0.232369	0.700332
Q9NZM4	GLTSCR1		1	4	4	4	-0.123398	0.104281	-0.113832	0.796957
Q9BZG1	RAB34		0.9996	3	2	3	-0.122667	0.992435	-0.234216	0.859155
Q15437	SEC23B		0.9999	5	2	2	-0.122476	0.415335	-0.0472758	0.545652
P55809	OXCT1		0.9902	3	3	3	-0.122123	0.189697	-0.0742431	0.00249439
Q99551	MTERF1		1	3	3	3	-0.121977	0.196613	-0.0514342	0.661607
O75153	CLUH		1	4	4	4	-0.121841	0.532923	-0.119916	0.388013
Q8WV74	NUDT8		0.9992	2	2	2	-0.121074	0.808955	-0.0837381	0.828645
P35749	MYH11		0.9056	183	3	3	-0.120427	0.564951	-0.207885	0.744003
Q9UJY4	GGA2		0.9989	3	3	3	-0.120125	0.35521	-0.220716	0.699266
A2A3K4	PTPDC1		0.9998	3	3	3	-0.120075	0.431451	-0.007779	0.620879
Q7L2K0	C16orf59		0.962	2	2	2	-0.120063	0.833235	0.00355892	0.945352
Q96CP7	TLCD1		0.9814	2	2	2	-0.119923	0.646037	-0.184537	0.688007
Q9BYB4	GNB1L	YES	0.9171	2	2	2	-0.0391206	0.680429	-0.113926	0.754358
Q9UHL9	GTF2IRD1		0.9948	3	3	3	-0.11983	0.60764	-0.135905	0.786604
Q8N5N7	MRPL50		0.9997	2	2	2	-0.119775	0.702035	-0.0613833	0.946277
Q6IEG0	SNRNP48		0.9999	4	3	4	-0.119567	0.346752	0.0372113	0.418395
A0A0A0MT08	MROH7-TTC4		0.9858	2	2	2	-0.119309	0.246996	-0.0287534	0.597481
Q8N6V9	TEX9		0.9671	3	3	3	-0.119299	0.827194	-0.240337	0.762002
Q7Z7A1	CNTRL		0.9964	9	6	6	-0.119085	0.608355	-0.0872364	0.438869
Q0P651	ABHD18		0.9985	2	2	2	-0.119016	0.390079	-0.099966	0.546255
Q99081	TCF12		0.9621	4	2	2	-0.118543	0.743477	-0.104088	0.776302
Q96BU1	S100PBP		0.9996	3	3	3	-0.117661	0.853441	-0.0962623	0.901936
Q9NVF9	ETNK2		1	13	11	12	-0.117502	0.0236942	-0.103148	0.0262975
P06730	EIF4E		0.9999	3	3	3	-0.117254	0.533687	-0.165429	0.620879
Q6P179	ERAP2		0.9269	3	2	3	-0.117176	0.50082	-0.272064	0.855739
Q14BN4	SLMAP		1	6	6	6	-0.11708	0.088099	0.00526419	0.549089
Q08722	CD47		0.9997	3	3	3	-0.117043	0.284019	0.00603773	0.543458
A8MTY0	ZNF724P		0.9908	9	2	2	-0.116555	0.447374	-0.102406	0.648534
Q96J84	KIRREL		1	7	5	7	-0.116365	0.284833	-0.0399393	0.987059
P23508	MCC		1	5	5	5	-0.115845	0.468552	-0.0702194	0.87951
Q9Y2S0	POLR1D		0.9979	2	2	2	-0.115734	0.782594	-0.0343225	0.993655
Q9NT62	ATG3		0.9953	2	2	2	-0.115657	0.875705	-0.196379	0.600499
A0MZ66	SHTN1		0.9958	4	4	4	-0.11505	0.140389	0.00822158	0.983746
Q9BVG9	PTDSS2		1	3	3	3	-0.114827	0.390652	-0.0606819	0.855739
Q99720	SIGMAR1		1	3	2	2	-0.114402	0.597481	-0.0260897	0.594091
P35523	CLCN1		0.9578	3	3	3	-0.114188	0.806276	-0.173165	0.809002
P78563	ADARB1		0.9966	4	3	4	-0.114088	0.10962	-0.0735336	0.749925
Q96A00	PPP1R14A		0.9748	2	2	2	-0.113948	0.78452	0.000157405	0.557913
Q5SXM2	SNAPC4		0.9999	2	2	2	-0.11331	0.650439	-0.00972277	0.867705
Q5EBL8	PDZD11		1	4	2	3	-0.11277	0.735475	-0.0231913	0.912242
Q68DW7	DKFZp781D1416		1	8	3	3	-0.112664	0.613597	-0.0198696	0.848445
O60220	TIMM8A		1	3	3	3	-0.112661	0.412589	-0.00544327	0.658722
Q4G0N4	NADK2		0.9856	2	2	2	-0.112351	0.784229	-0.10355	0.865887
Q8WXG9	GPR98		0.9991	7	4	4	-0.112165	0.648534	0.0047918	0.935584
Q07812	BAX		0.9999	3	2	3	-0.111946	0.717949	-0.00892889	0.849792
O95340	PAPSS2		1	9	7	8	-0.111887	0.493625	-0.0918281	0.204187
P49189	ALDH9A1		1	6	6	6	-0.111831	0.728874	0.0168705	0.201507
P56377	AP1S2		1	4	3	4	-0.111806	0.887307	-0.120449	0.839413
Q9BT78	COPS4		0.9994	4	4	4	-0.111693	0.0231944	-0.0255001	0.644074
Q15102	PAFAH1B3		0.9737	2	2	2	-0.111658	0.959102	-0.171718	0.6468
Q68EM7	ARHGAP17		0.9068	2	2	2	-0.111638	0.749991	-0.173168	0.750794
Q12824	SMARCB1		1	6	6	6	-0.111618	0.514307	0.0447506	0.752319
P49761	CLK3		0.9997	2	2	2	-0.111522	0.204177	-0.0274467	0.896234
Q9Y617	PSAT1		1	5	4	5	-0.111062	0.501683	-0.0667617	0.491719
Q96MX0	CMTM3		0.9849	2	2	2	-0.11106	0.133681	-0.11064	0.678232
P38117	ETFB		1	10	9	9	-0.111012	0.328894	-0.0543614	0.69858
Q15019	44806		1	3	3	3	-0.110835	0.722846	-0.00402366	0.935584
Q14166	TTLL12		0.9952	4	3	3	-0.110736	0.761501	Not quantified	Not quantified
A4D1P6	WDR91	YES	0.9933	7	4	7	-0.0830708	0.286298	-0.107708	0.137963
O15120	AGPAT2		0.9996	2	2	2	-0.110434	0.819477	0.00480501	0.91365
P00403	MT-CO2		1	9	4	9	-0.110155	0.372296	-0.0717888	0.560927
O15068	MCF2L		0.9857	5	4	4	-0.109938	0.786604	-0.110506	0.728874
Q9GZZ1	NAA50		0.9957	3	3	3	-0.109437	0.639278	-0.192497	0.680024
O14830	PPEF2		0.9369	3	3	3	-0.10928	0.805056	-0.206493	0.818018
Q9P032	NDUFAF4		1	3	2	3	-0.108904	0.432835	0.0120659	0.594091
O95163	IKBKAP		1	8	6	7	-0.108812	0.41713	-0.0853959	0.455169
P55210	CASP7		0.9973	2	2	2	-0.108791	0.438227	-0.075411	0.845311
Q9BVL2	NUP58		0.9999	2	2	2	-0.108767	0.727742	-0.0741738	0.790288
Q96RN1	SLC26A8		0.9734	7	4	7	-0.108606	0.434439	-0.106182	0.708662
Q9UL36	ZNF236		0.9426	4	2	2	-0.108217	0.868741	-0.134697	0.862998
Q9NTG1	PKDREJ		0.9989	3	3	3	-0.108066	0.481599	-0.29531	0.521988
O43819	SCO2		1	5	4	5	-0.107836	0.251135	-0.116818	0.515724
Q96BR5	COA7		0.9961	2	2	2	-0.107784	0.8135	-0.0648876	0.814962
Q96RR1	PEO1		1	5	4	5	-0.107643	0.354304	-0.0604587	0.617755
Q9UI30	TRMT112		1	9	6	9	-0.107508	0.748382	-0.0494974	0.755233
Q96K19	RNF170		1	2	2	2	-0.107399	0.39762	-0.0988422	0.646954
P09629	HOXB7		1	3	2	2	-0.107328	0.789527	-0.068025	0.877513
Q9NPI6	DCP1A		1	4	4	4	-0.107323	0.0601847	-0.112272	0.784058
Q9BU64	CENPO		1	3	3	3	-0.107262	0.905833	-0.104094	0.886583
P00450	CP		0.9839	3	2	3	-0.10705	0.797123	-0.0836604	0.280997
Q9NXW2	DNAJB12		1	3	3	3	-0.106918	0.55382	-0.0811295	0.438076
Q8NBM4	UBAC2		1	4	4	4	-0.106873	0.556914	-0.0296895	0.543322
Q15025	TNIP1		0.9383	3	3	3	-0.106694	0.761501	-0.15539	0.767982
Q8NCA5	FAM98A		1	3	3	3	-0.106571	0.415335	0.0440939	0.878517
Q9NYI0	PSD3		1	6	6	6	-0.105535	0.457319	-0.0272282	0.907613
P01023	A2M		1	8	5	6	-0.105422	0.557913	-0.0993848	0.482899
P46060	RANGAP1		1	6	6	6	-0.104987	0.47377	-0.0611635	0.564758
O43237	DYNC1LI2		1	6	2	5	-0.104972	0.777583	-0.118804	0.707764
Q9BQ52	ELAC2		0.9919	4	3	4	-0.104955	0.662654	-0.0055112	0.994661
P53803	POLR2K		0.9797	2	2	2	-0.104936	0.560779	-0.0576058	0.8135
Q9HBG6	IFT122	YES	0.9998	8	5	8	-0.141609	0.550832	-0.104784	0.432051
Q6UX07	DHRS13		1	7	6	7	-0.104471	0.284465	-0.103792	0.00261736
Q9C073	FAM117A		0.9972	4	3	4	-0.104412	0.0579306	-0.0334882	0.888207
P12532	CKMT1A		1	11	6	6	-0.103955	0.534764	-0.091749	0.819138
C9J5N1	PTGES3L-AARSD1		0.9973	2	2	2	-0.10391	0.828645	-0.115652	0.633802
Q92685	ALG3		0.9997	2	2	2	-0.103892	0.858357	-0.0611678	0.908076
P32189	GK		0.9991	5	4	4	-0.103812	0.621875	-0.0451751	0.728874
Q05397	PTK2		0.9687	2	2	2	-0.103224	0.649386	-0.11388	0.538403
Q8WVX9	FAR1		1	3	3	3	-0.102879	0.532831	-0.0824421	0.893326
Q2QGD7	ZXDC		0.9585	3	3	3	-0.102822	0.173992	0.00935569	0.0239677
Q9H9T3	ELP3		0.9788	3	2	2	-0.102586	0.865863	-0.185175	0.786604
Q86UQ0	ZNF589		1	2	2	2	-0.102436	0.846261	-0.169631	0.758491
O75487	GPC4		1	5	5	5	-0.1023	0.569042	-0.133172	0.35521
Q9NXG2	THUMPD1		0.9467	3	2	2	-0.102154	0.688475	0.0289014	0.99082
Q8WVK2	SNRNP27		0.9974	4	3	4	-0.101814	0.802768	-0.138616	0.735475
Q8NEM2	SHCBP1		0.9998	3	2	2	-0.101806	0.945948	-0.230041	0.883443
P25445	FAS		0.9241	2	2	2	-0.101779	0.6516	-0.104325	0.610974
Q53H80	AKIRIN2		1	3	3	3	-0.101703	0.844326	-0.0258341	0.789996
Q04760	GLO1		1	6	4	6	-0.101556	0.379275	-0.15366	0.661387
Q6ZVM7	TOM1L2		1	5	4	4	-0.101229	0.244474	-0.0872709	0.384437
Q2NKX9	C2orf68		0.9039	2	2	2	-0.101089	0.663189	-0.0248107	0.728874
B2RNG4	TRIM6-TRIM34		0.9129	7	5	7	-0.100804	0.740583	-0.0626815	0.847413
Q9BT40	INPP5K		1	4	4	4	-0.100303	0.535219	0.041894	0.688475
P29597	TYK2		1	6	4	5	-0.100271	0.611239	-0.042186	0.48337
Q9UK45	LSM7		0.9999	3	2	2	-0.100047	0.86259	0.0197891	0.797123
P52179	MYOM1		0.9999	5	3	5	-0.0998521	0.549768	-0.0926966	0.128119
Q5VWZ2	LYPLAL1		0.9999	3	3	3	-0.0998201	0.60296	-0.00638869	0.433765
Q8IYN2	TCEAL8		0.9897	3	3	3	-0.0996603	0.880272	Not quantified	Not quantified
Q15006	EMC2		0.9743	2	2	2	-0.0996284	0.36761	-0.075209	0.492942
Q4KMQ1	TPRN		1	4	3	4	-0.0994987	0.303302	-0.0738536	0.780274
Q9Y5K8	ATP6V1D		0.9993	3	2	3	-0.099434	0.235413	0.167878	0.78919
Q13867	BLMH		1	4	4	4	-0.0989888	0.0972995	0.121775	0.369311
P43354	NR4A2		0.9718	4	3	3	-0.0989722	0.0690778	-0.226064	0.159774
P38935	IGHMBP2		0.9998	5	5	5	-0.0989078	0.954917	-0.142797	0.590001
Q9UPP5	KIAA1107		0.9338	4	4	4	-0.0987242	0.520319	-0.0464063	0.899382
Q9Y580	RBM7		0.9998	2	2	2	-0.0986837	0.812233	0.0348856	0.946682
Q96KP1	EXOC2		1	10	10	10	-0.0979909	0.322563	-0.0802287	0.217014
Q9ULD6	INTU		0.9649	4	3	3	-0.0977563	0.701762	0.00710571	0.888835
Q8TC44	POC1B	YES	0.9981	6	2	2	-0.0351252	0.898296	-0.103952	0.935584
Q8NEL9	DDHD1		0.9989	4	3	3	-0.0975972	0.0269649	-0.106431	0.286305
Q5TC12	ATPAF1		0.9847	2	2	2	-0.0975022	0.479652	-0.118877	0.733815
Q96PE3	INPP4A		1	9	8	9	-0.0974405	0.228884	-0.0319334	0.582827
O60313	OPA1		1	6	6	6	-0.0973637	0.00772851	-0.0551352	0.397602
Q01974	ROR2		1	6	4	4	-0.0973556	0.975172	-0.14868	0.533687
Q96DT5	DNAH11		0.9859	11	9	9	-0.0971545	0.721212	-0.11473	0.0631598
O14640	DVL1		1	7	4	4	-0.0969869	0.1731	0.0141637	0.956367
Q9NR31	SAR1A		1	6	2	2	-0.0968555	0.782808	-0.00398587	0.413262
O15173	PGRMC2		1	6	4	5	-0.0964396	0.880774	-0.0418448	0.980617
O75915	ARL6IP5		0.9998	3	3	3	-0.0964225	0.207675	0.0790441	0.334478
O75150	RNF40		0.9992	3	3	3	-0.0963576	0.646693	-0.08821	0.842547
Q96CX3	ZNF501		0.9958	7	2	2	-0.0963431	0.509	-0.162503	0.509
Q6P9B9	INTS5		1	5	5	5	-0.0963098	0.435831	-0.000278989	0.252059
O43399	TPD52L2		1	3	3	3	-0.0962089	0.297284	-0.0680507	0.492562
P51587	BRCA2		0.9834	3	3	3	-0.0960571	0.75815	-0.0327351	0.97556
O00429	DNM1L		1	6	6	6	-0.0958435	0.436493	-0.0427696	0.916779
P41182	BCL6		0.9132	2	2	2	-0.0955774	0.888645	-0.229564	0.797181
P22061	PCMT1		1	5	4	5	-0.095513	0.54609	0.00651375	0.118078
Q13233	MAP3K1		0.9999	8	7	8	-0.0955119	0.610974	-0.0512342	0.988587
Q99941	ATF6B		0.9111	2	2	2	-0.095427	0.434792	-0.164631	0.678882
O00592	PODXL		0.9966	2	2	2	-0.0953273	0.555127	-0.131823	0.447476
Q8N972	ZNF709		0.9945	8	4	4	-0.0951358	0.628218	-0.11468	0.737404
Q9Y3L5	RAP2C		0.9762	3	2	2	-0.0950652	0.686099	-0.0533954	0.410519
Q96S44	TP53RK		0.9986	3	3	3	-0.094919	0.674771	-0.0235241	0.973032
P19623	SRM		0.9999	4	4	4	-0.0948186	0.458968	-0.133697	0.649143
Q8TF46	DIS3L		0.9973	2	2	2	-0.0944253	0.988844	Not quantified	Not quantified
P18085	ARF4		1	9	3	4	-0.0942497	0.161502	-0.0855219	0.875923
Q6P1A2	LPCAT3		0.9999	3	3	3	-0.0942111	0.893326	-0.0439533	0.949484
P05089	ARG1		1	8	6	8	-0.0942073	0.982721	-0.0100174	0.201687
P43490	NAMPT		1	8	8	8	-0.0940205	0.0197291	-0.00367821	0.827609
Q08AE8	SPIRE1		1	7	6	7	-0.0939851	0.41211	-0.0658864	0.714277
Q15111	PLCL1		0.9208	5	4	5	-0.0939017	0.764979	-0.0962416	0.880272
Q06124	PTPN11		0.9807	7	4	6	-0.0936017	0.283092	-0.0670181	0.735709
Q5T5P2	KIAA1217		0.9745	6	6	6	-0.0933061	0.79521	-0.047026	0.945395
Q96BI1	SLC22A18		0.9724	3	2	3	-0.0932659	0.772646	-0.0934065	0.759275
O00291	HIP1		0.9971	6	6	6	-0.0931917	0.404876	-0.0610889	0.938958
Q9UHK0	NUFIP1		0.9998	4	4	4	-0.0928844	0.531665	-0.0769344	0.49897
Q92820	GGH		0.9999	3	3	3	-0.0926667	0.69858	-0.0676664	0.17226
O00459	PIK3R2		1	8	3	3	-0.0925996	0.732576	0.00884432	0.924167
Q96IJ6	GMPPA		0.9997	3	3	3	-0.0924928	0.927698	-0.045725	0.423135
Q01804	OTUD4		1	7	6	7	-0.0923224	0.79103	-0.0111866	0.260547
O75970	MPDZ		1	9	5	8	-0.0920994	0.000441274	0.0169536	0.788514
Q6B0I6	KDM4D		1	4	4	4	-0.0920715	0.457319	-0.0383341	0.834621
Q9Y312	AAR2		0.9074	2	2	2	-0.0919493	0.680476	-0.0701065	0.838359
P98198	ATP8B2		0.9794	3	2	2	-0.091946	0.792103	-0.101638	0.138145
P45974	USP5		1	6	6	6	-0.0919227	0.226616	-0.0722952	0.0349128
Q9BRV8	SIKE1		0.9962	7	3	7	-0.091765	0.635785	-0.0566954	0.465945
Q9UN86	G3BP2		1	4	3	3	-0.0914992	0.0390558	-0.0373283	0.0298104
O75940	SMNDC1		1	5	2	5	-0.0909519	0.262211	-0.0193424	0.649001
P35914	HMGCL		1	4	4	4	-0.0909451	0.793933	-0.149031	0.386612
Q6ZW49	PAXIP1		0.9916	6	5	5	-0.0909326	0.264558	0.0172645	0.388276
Q9BVM2	DPCD		0.9074	2	2	2	-0.090637	0.567695	0.0193797	0.977532
P53004	BLVRA		1	4	3	4	-0.0902079	0.611239	-0.0487287	0.735084
Q99538	LGMN		0.9159	4	3	3	-0.090072	0.370798	-0.0424238	0.926852
O94927	HAUS5		1	5	5	5	-0.0900144	0.601102	-0.077108	0.0545518
Q9UIF8	BAZ2B		1	9	8	9	-0.0897307	0.100502	-0.0899576	0.0565569
Q9BYJ9	YTHDF1		1	9	4	4	-0.089479	0.670744	-0.134594	0.639278
Q9BPY3	FAM118B		0.9258	5	2	5	-0.0893957	0.509364	0.0350489	0.983793
Q03112	MECOM		1	9	3	3	-0.0893195	0.692877	-0.0134217	0.125659
P14735	IDE		0.995	6	3	5	-0.0892155	0.648534	-0.0275306	0.226918
O95905	ECD		0.9997	4	4	4	-0.0890524	0.806589	-0.067667	0.761765
O75381	PEX14		1	8	7	8	-0.0887054	0.466288	0.0323977	0.536715
Q8NFQ8	TOR1AIP2		1	6	3	4	-0.0885912	0.0136618	-0.0768201	0.570848
P21860	ERBB3		0.9979	7	5	6	-0.0883853	0.167979	-0.0894768	0.174684
Q9BXD5	NPL		0.9974	5	3	5	-0.0883734	0.0282993	-0.0241639	0.839031
Q674X7	KAZN		0.9878	3	2	2	-0.0882701	0.227668	0.0407241	0.974381
Q9H1E5	TMX4		0.996	2	2	2	-0.0881434	0.716707	0.0665211	0.605856
I3L0E3	hCG_1984214		1	6	4	5	-0.087709	0.766589	-0.22312	0.191091
O15360	FANCA		0.9617	2	2	2	-0.0875201	0.478424	-0.0920267	0.480353
O75531	BANF1		1	9	5	9	-0.0875176	0.307194	-0.047892	0.610649
Q96G74	OTUD5		1	5	4	4	-0.0873719	0.382752	0.0543217	0.889638
P40926	MDH2		1	5	5	5	-0.0873534	0.514361	0.0233898	0.926338
O43772	SLC25A20		0.9012	3	3	3	-0.0873394	0.637782	-0.0637163	0.894997
Q16822	PCK2		1	7	7	7	-0.0872082	0.219239	-0.0697863	0.468552
Q8TDG4	HELQ		1	5	4	5	-0.0871595	0.809002	-0.00456947	0.947446
Q9H7D7	WDR26	YES	1	5	5	5	-0.0326154	0.172347	-0.101915	0.316992
Q7RTY7	OVCH1		0.9863	4	2	2	-0.0868235	0.979024	-0.219903	0.814962
Q15878	CACNA1E		0.9997	7	2	7	-0.0866553	0.729989	-0.0551101	0.90552
Q6NSI4	CXorf57		0.9962	2	2	2	-0.0865083	0.75516	-0.0719878	0.764979
Q8N0Z3	SPICE1		1	14	10	11	-0.0864219	0.373223	-0.0734979	0.588814
P17900	GM2A		0.9883	2	2	2	-0.0862804	0.867203	-0.075814	0.756664
Q8NDD1	C1orf131		0.9994	3	3	3	-0.0862516	0.361676	-0.068152	0.091451
P05109	S100A8		1	7	6	7	-0.0861514	0.46875	0.162639	0.626938
Q9NXN4	GDAP2		0.9992	4	4	4	-0.0860017	0.732228	-0.0955975	0.8148
Q9GZU2	PEG3		0.9431	4	3	4	-0.0858629	0.987394	-0.0959146	0.97096
Q14139	UBE4A		0.9272	3	2	2	-0.0854648	0.707499	-0.0906137	0.644141
Q99758	ABCA3		0.9541	3	2	2	-0.0851395	0.806897	-0.00278961	0.942647
Q5W0U4	BSPRY		0.9844	4	3	4	-0.0851015	0.760718	-0.150839	0.853887
Q9BZ95	WHSC1L1		0.9996	6	4	4	-0.0850691	0.804911	-0.235894	0.644141
A2AJT9	CXorf23		0.997	3	3	3	-0.084695	0.00426391	-0.0369044	0.833644
P28749	RBL1		0.9997	5	4	5	-0.0846106	0.59134	-0.0298954	0.817694
O95721	SNAP29		0.9991	3	3	3	-0.084539	0.530065	0.020114	0.6516
Q7Z739	YTHDF3		0.9443	9	2	3	-0.0843666	0.86722	-0.0288232	0.969575
Q8WUY8	NAT14		1	4	3	4	-0.0841091	0.677467	-0.0353549	0.697796
Q9UKA9	PTBP2		0.9376	5	2	2	-0.0840222	0.853637	-0.150948	0.822733
O14777	NDC80		1	3	3	3	-0.083996	0.437026	-0.0281992	0.481599
Q96HR3	MED30		0.9583	2	2	2	-0.083953	0.802151	-0.0655552	0.879378
P51659	HSD17B4		1	10	10	10	-0.0839303	0.004869	-0.00572004	0.935584
O15379	HDAC3		0.9885	2	2	2	-0.0833668	0.481599	-0.0417698	0.928286
O75665	OFD1		1	2	2	2	-0.0833083	0.837191	-0.0585707	0.834666
Q9Y2K5	R3HDM2		1	5	5	5	-0.0831945	0.680017	-0.011769	0.890856
P15954	COX7C		1	6	3	6	-0.0830939	0.761965	-0.0351212	0.774638
P98161	PKD1		0.9695	2	2	2	-0.0830848	0.541313	-0.0106224	0.908688
Q7Z4S6	KIF21A	YES	1	7	5	5	-0.05271	0.762053	-0.100259	0.382149
Q3B726	TWISTNB		1	4	4	4	-0.0830165	0.541772	-0.0523922	0.800549
Q9NRC8	SIRT7		1	3	3	3	-0.0829783	0.0762693	-0.0235621	0.504532
Q86TJ2	TADA2B		1	7	4	4	-0.0829354	0.84793	-0.065179	0.772878
Q92824	PCSK5		0.9935	5	3	3	-0.0829288	0.227036	-0.054977	0.246996
Q8N1G0	ZNF687		1	10	10	10	-0.082714	0.530505	-0.0413698	0.809002
P25786	PSMA1		1	4	4	4	-0.0826344	0.148621	-0.0400334	0.788742
Q9Y2G8	DNAJC16		1	7	7	7	-0.0826134	0.000296741	-0.0726614	0.17226
P43378	PTPN9		0.9961	4	2	3	-0.0825647	0.836924	-0.0877539	0.860833
Q3MJ13	WDR72	YES	0.9971	3	3	3	-0.0656559	0.480353	-0.0988081	0.790844
Q9BS26	ERP44		1	4	4	4	-0.0822711	0.653457	-0.107708	0.219793
Q9UPR3	SMG5		1	8	8	8	-0.0820279	0.518375	-0.0336745	0.911389
Q4L235	AASDH		0.9997	2	2	2	-0.0819436	0.919139	-0.110539	0.78571
P20674	COX5A		1	10	6	10	-0.0819137	0.0200537	-0.00164818	0.244474
Q8N2A8	PLD6		0.9973	5	4	5	-0.0815295	0.660495	-0.0624892	0.708662
Q5T0W9	FAM83B		0.9705	3	3	3	-0.0814254	0.607235	Not quantified	Not quantified
O00330	PDHX		0.9698	2	2	2	-0.0814011	0.626202	-0.0621984	0.166204
Q93088	BHMT		0.9981	2	2	2	-0.0812547	0.920779	0.00414224	0.933931
P00488	F13A1		0.9989	4	2	4	-0.0810819	0.407387	-0.135564	0.898344
P82932	MRPS6		1	3	3	3	-0.0810148	0.138883	0.0147633	0.749898
Q8TAT6	NPLOC4		0.9992	3	3	3	-0.0809785	0.797635	-0.134398	0.0291878
O75390	CS		1	6	6	6	-0.0806928	0.966039	-0.04972	0.75278
Q92692	NECTIN2		0.9991	3	3	3	-0.0803056	0.138393	-0.0654488	0.599858
Q9NYQ8	FAT2		0.9882	5	5	5	-0.0802711	0.334718	-0.0395281	0.838779
Q5VZ89	DENND4C		1	11	9	10	-0.0800922	0.361676	-0.100954	0.417732
Q9NV96	TMEM30A		0.9999	3	3	3	-0.0800561	0.95726	-0.053748	0.767839
O43617	TRAPPC3		0.9948	3	3	3	-0.0799544	0.762002	-0.0717788	0.546053
Q9ULI1	NWD2	YES	0.9384	4	3	4	0.00845702	0.107278	-0.0986294	0.726348
Q8N6M0	OTUD6B		0.9944	2	2	2	-0.0799172	0.791052	0.0705066	0.822816
Q9BRT8	CBWD1		0.9999	2	2	2	-0.0796841	0.692187	-0.00845957	0.991353
Q96HY6	DDRGK1		0.9233	2	2	2	-0.079663	0.953388	-0.194721	0.800549
Q96HE7	ERO1A		1	7	5	5	-0.0796587	0.506735	0.0496531	0.588495
Q9P0U4	CXXC1		1	6	5	6	-0.0792486	0.764979	-0.113038	0.754668
P42858	HTT		1	13	11	13	-0.0792463	0.0976277	-0.0777082	0.192711
Q6P1Q9	METTL2B		0.998	3	2	3	-0.079183	0.916679	-0.053686	0.953856
Q8IZQ1	WDFY3	YES	0.9996	4	4	4	0.0465788	0.878517	-0.0975901	0.66404
Q6R327	RICTOR		1	13	12	12	-0.0786546	0.250462	-0.0930183	0.295827
O95696	BRD1		1	25	22	23	-0.0783597	0.0408298	-0.0375117	0.0391794
Q969V6	MKL1		0.9827	4	3	3	-0.0779471	0.669819	-0.0648365	0.42388
Q8N5V2	NGEF		0.9739	2	2	2	-0.077698	0.438424	-0.262856	0.695454
Q5T481	RBM20		0.9638	4	3	3	-0.0776492	0.727509	-0.200026	0.789822
P12081	HARS		1	4	4	4	-0.0776279	0.666062	0.0363067	0.0844903
Q71F56	MED13L		0.9925	5	4	5	-0.0776078	0.550677	-0.0258112	0.88103
Q96DV4	MRPL38		0.9895	2	2	2	-0.0775045	0.853441	0.0157802	0.726817
O14818	PSMA7		1	6	3	4	-0.0774334	0.913959	0.351178	0.077599
P41743	PRKCI		1	9	3	3	-0.0773474	0.102183	0.0337687	0.727265
P16219	ACADS		0.9613	5	5	5	-0.0772748	0.926338	-0.0262824	0.539844
Q86UL3	GPAT4		0.9711	2	2	2	-0.0770962	0.588058	0.0271235	0.793933
O43295	SRGAP3		0.9859	5	5	5	-0.0770943	0.24757	-0.0257705	0.87229
Q8TC12	RDH11		1	3	2	2	-0.0764443	0.740734	-0.0628745	0.619547
P78549	NTHL1		0.9671	5	5	5	-0.0764234	0.626262	-0.0227653	0.692652
Q86VX9	MON1A		0.958	3	2	3	-0.0762252	0.255735	-0.0473084	0.850341
P23760	PAX3		1	3	2	3	-0.076065	0.919048	-0.0750666	0.973589
Q01968	OCRL		1	4	4	4	-0.0759358	0.420939	-0.111332	0.117853
O15294	OGT		1	6	6	6	-0.0758214	0.744221	-0.0635626	0.723642
Q96ED9	HOOK2		0.9999	2	2	2	-0.0756953	0.764979	-0.015374	0.484899
P53814	SMTN		0.9038	10	3	3	-0.075575	0.869868	0.150412	0.242363
Q6TFL3	CCDC171		0.9762	5	4	5	-0.0755003	0.686952	-0.147231	0.649452
Q9NVU0	POLR3E		1	4	4	4	-0.0754565	0.49904	-0.0575366	0.00269055
P62891	RPL39		0.9224	3	2	3	-0.0751652	0.331465	-0.0849666	0.438276
Q9H5I1	SUV39H2		0.9926	4	3	3	-0.0751252	0.640856	-0.0494274	0.379349
Q9P289	STK26		1	4	2	2	-0.0749786	0.592127	-0.0434162	0.804705
O15182	CETN3		1	7	4	7	-0.0749527	0.853378	-0.0805492	0.692092
P10606	COX5B		1	20	10	20	-0.0747385	0.0223045	-0.0109709	0.991353
Q00653	NFKB2		0.9999	3	3	3	-0.0747025	0.530776	0.00932281	0.919798
Q9H0W5	CCDC8		1	5	5	5	-0.0746005	0.218196	-0.00828975	0.91499
P49916	LIG3		1	10	10	10	-0.0745479	0.0453813	-0.053283	0.434439
Q9BYS8	LRRC2		0.9192	2	2	2	-0.0745424	0.860826	-0.0923681	0.460947
Q96BN6	FAM149B1		0.983	2	2	2	-0.0744325	0.872516	-0.230207	0.839462
Q96PE2	ARHGEF17		0.9735	3	3	3	-0.0744312	0.144142	0.0108927	0.912242
Q8IVT5	KSR1		0.9998	3	3	3	-0.0743819	0.776742	-0.115596	0.761765
Q5VV42	CDKAL1		1	7	6	7	-0.0740277	0.00581402	-0.0393116	0.290124
O43252	PAPSS1		1	9	6	8	-0.0737465	0.585893	-0.0277472	0.906283
P05387	RPLP2		1	14	4	12	-0.0736809	0.851906	-0.0415986	0.697658
Q7LBR1	CHMP1B		1	4	3	4	-0.0734914	0.973665	-0.165876	0.0300115
H0UI80	TH1L		0.9978	3	2	2	-0.0734568	0.803083	-0.0279131	0.851906
O14745	SLC9A3R1		0.9857	2	2	2	-0.0734367	0.895151	-0.305284	0.694003
O60437	PPL		1	13	9	10	-0.0734064	0.199	-0.0153838	0.793617
Q8NFH4	NUP37	YES	1	6	6	6	-0.0976642	0.00348707	-0.0960125	0.156165
Q9UBP9	GULP1		1	4	4	4	-0.0732882	0.0552671	-0.109808	0.349206
P48449	LSS		1	4	4	4	-0.0732048	0.727509	-0.0213291	0.787448
Q9BSF4	C19orf52		1	4	4	4	-0.0731065	0.533789	-0.0412833	0.696073
Q9Y305	ACOT9		1	4	4	4	-0.0731051	0.496954	-0.092603	0.235126
O76003	GLRX3		1	5	4	5	-0.0729425	0.817281	-0.0280189	0.929297
Q5VYV7	SLX4IP		0.9984	4	3	4	-0.0728892	0.835572	0.0335085	0.601052
O95644	NFATC1		1	7	4	4	-0.0728078	0.479459	-0.0114269	0.950262
Q13085	ACACA		1	10	9	9	-0.0727842	0.522769	-0.039654	0.801658
Q96EZ8	MCRS1		1	5	5	5	-0.0727556	0.11945	-0.0700051	0.46929
Q13535	ATR		0.9954	5	5	5	-0.072701	0.722963	-0.0947925	0.683329
O60701	UGDH		1	11	7	11	-0.0724801	0.762083	-0.0110311	0.728874
Q9BTT6	LRRC1		0.9934	4	2	2	-0.072432	0.728874	-0.0302397	0.786604
P10721	KIT		0.966	4	3	3	-0.0723676	0.733815	-0.206512	0.627079
Q00535	CDK5		1	6	6	6	-0.072365	0.507812	-0.0635686	0.473219
Q86Y56	DNAAF5		1	13	12	13	-0.072299	0.283433	-0.0369775	0.702083
O75794	CDC123		1	3	3	3	-0.0721685	0.382551	-0.0387511	0.654237
Q8NB90	SPATA5		1	11	9	11	-0.0720442	0.448513	-0.0674472	0.638111
P24311	COX7B		0.9999	2	2	2	-0.0719868	0.638961	-0.00625185	0.506683
P78524	ST5		0.9673	3	3	3	-0.0719333	0.790288	-0.0488452	0.438812
A1L020	MEX3A		1	6	5	5	-0.0718996	0.590993	0.0711237	0.752721
O75132	ZBED4		0.9997	4	4	4	-0.0718421	0.498851	0.179064	0.669438
Q9UBS8	RNF14		0.9681	3	3	3	-0.0718392	0.0719549	-0.138874	0.686686
Q2TBE0	CWF19L2		1	9	9	9	-0.0718058	0.306579	-0.0662463	0.719206
Q9BRJ6	C7orf50		1	9	8	9	-0.0716905	0.654237	-0.0609794	0.63903
Q9HA64	FN3KRP		1	5	5	5	-0.0716383	0.301556	-0.0515037	0.781309
P08572	COL4A2		0.97	6	4	6	-0.071624	0.50389	-0.0873429	0.246996
Q96MW5	COG8		1	7	7	7	-0.071572	0.222036	-0.0316951	0.728925
Q8N0W3	FUK		0.9881	2	2	2	-0.0714667	0.760718	-0.0396294	0.707764
P48147	PREP		0.9999	3	2	2	-0.0714561	0.764979	-0.0807292	0.451752
Q8IZ52	CHPF		0.9997	3	3	3	-0.0713564	0.890856	-0.0218605	0.954296
Q9NVN3	RIC8B		0.998	2	2	2	-0.07129	0.568025	0.0132975	0.868615
Q6PJW8	CNST		0.9864	3	3	3	-0.0712557	0.463205	-0.0835244	0.0636085
Q9P266	KIAA1462		0.9961	3	3	3	-0.0712152	0.948661	-0.0311492	0.963304
O15230	LAMA5		1	7	6	6	-0.0711252	0.516811	-0.386977	0.545105
Q02750	MAP2K1		1	5	5	5	-0.0711031	0.388276	-0.105404	0.0426653
O14976	GAK		1	3	3	3	-0.0710666	0.661607	-0.118866	0.730266
Q99638	RAD9A		0.9973	2	2	2	-0.0710622	0.958405	-0.0385188	0.803083
Q9NRW7	VPS45		1	5	4	5	-0.0709017	0.636829	0.024257	0.437903
P05026	ATP1B1		0.9999	2	2	2	-0.0708844	0.53718	0.0672425	0.928707
Q709C8	VPS13C		1	17	13	16	-0.0708798	0.310206	-0.0737458	0.250416
Q05655	PRKCD		0.9957	5	2	2	-0.0708158	0.839462	-0.08095	0.78791
Q14574	DSC3		1	5	4	4	-0.0706035	0.791052	-0.0573797	0.458968
Q96QT6	PHF12		0.9158	2	2	2	-0.0705471	0.900179	-0.175325	0.741743
Q9P244	LRFN1		0.9996	3	2	3	-0.0704438	0.79524	-0.11557	0.69166
P49427	CDC34		1	3	3	3	-0.0704202	0.253686	-0.078741	0.573966
Q9NUJ3	TCP11L1		1	4	4	4	-0.0702941	0.0150199	-0.0203147	0.906354
Q68CZ1	RPGRIP1L		0.9048	5	3	4	-0.0702498	0.810918	-0.0246592	0.924167
Q9H720	CWH43		0.9995	5	3	5	-0.0702205	0.990375	-0.110051	0.908688
O75564	JRK		0.9461	2	2	2	-0.0702154	0.872516	0.0182514	0.804911
P19447	ERCC3		1	7	6	7	-0.0701274	0.762053	-0.0640403	0.886606
P18615	NELFE		0.9999	5	5	5	-0.0700124	0.327259	-0.0188521	0.877513
Q13393	PLD1		1	4	3	3	-0.069935	0.365139	-0.0132292	0.826049
P19367	HK1		1	18	17	17	-0.0698002	0.0488249	0.0100408	0.952095
O95382	MAP3K6		0.9999	3	3	3	-0.069745	0.74453	-0.127493	0.782574
Q16181	44811		1	4	3	4	-0.0696687	0.708662	-0.136711	0.222082
O75319	DUSP11		0.9998	3	3	3	-0.0696586	0.472774	-0.0121086	0.457317
Q9NRC1	ST7		0.9953	5	4	5	-0.0695491	0.575378	0.0279545	0.898344
P51790	CLCN3		1	7	6	7	-0.0695471	0.118354	-0.0736459	0.287543
Q6P4I2	WDR73	YES	0.9202	3	3	3	-0.0310077	0.983105	-0.090244	0.330765
P35241	RDX		0.9807	8	2	2	-0.0695413	0.759407	-0.0133289	0.809002
Q8N1B3	FAM58A		0.9973	2	2	2	-0.0694626	0.728874	-0.0529524	0.800549
P62304	SNRPE		1	7	2	7	-0.069418	0.814962	-0.0767066	0.646037
Q9H147	DNTTIP1		1	5	4	5	-0.06916	0.00376659	-0.0604022	0.820276
P29084	GTF2E2		1	6	6	6	-0.0691506	0.476208	-0.0106161	0.766399
Q9Y6D9	MAD1L1		1	6	6	6	-0.0690156	0.437026	0.0243684	0.853415
Q15772	SPEG		0.9881	8	7	8	-0.0689495	0.828033	-0.119183	0.698654
P08134	RHOC		1	4	3	4	-0.0689267	0.220641	-0.0577986	0.183679
Q13888	GTF2H2		1	4	4	4	-0.0687691	0.0720181	-0.0321858	0.790288
Q9ULK4	MED23		1	6	6	6	-0.0686957	0.42511	-0.0506822	0.068527
Q96RL7	VPS13A		1	13	11	11	-0.0685774	0.105975	-0.0308695	0.692685
Q13618	CUL3		1	6	6	6	-0.0684196	0.800677	-0.0763704	0.30732
Q92625	ANKS1A		1	9	5	8	-0.0683982	0.654393	-0.00730276	0.840276
P51970	NDUFA8		0.9997	6	3	3	-0.0683818	0.265002	0.0398175	0.585427
P19086	GNAZ		1	9	6	6	-0.0683294	0.809002	-0.0689492	0.73756
Q96BP3	PPWD1	YES	0.9875	2	2	2	-0.0272272	0.836441	-0.0885015	0.582508
Q58EX7	PLEKHG4		0.9943	4	3	3	-0.0681565	0.692092	-0.0445116	0.912908
Q8N1F8	STK11IP		1	12	8	11	-0.0680554	0.390652	-0.0719022	0.373223
Q8IX90	SKA3		0.962	2	2	2	-0.0678629	0.154655	-0.0332247	0.835439
O75192	PEX11A		0.9961	3	2	3	-0.0678294	0.354304	-0.0997019	0.78791
Q13011	ECH1		1	10	8	10	-0.0677738	0.230059	-0.0403403	0.864695
Q96PY5	FMNL2		1	9	5	5	-0.0676912	0.140789	-0.0256782	0.365452
Q14258	TRIM25		1	4	3	4	-0.0676782	0.185976	-0.043745	0.869772
Q93034	CUL5		1	11	10	11	-0.0676489	0.119559	-0.0162572	0.702083
Q5JTW2	CEP78		1	12	12	12	-0.0676218	0.178394	-0.0927162	0.161952
Q96HA7	TONSL		1	5	5	5	-0.0674302	0.586662	-0.0291949	0.976624
Q8TD17	ZNF398		0.9972	4	4	4	-0.0673569	0.178547	-0.227606	0.210104
P24863	CCNC		0.9261	3	2	3	-0.0671955	0.717949	-0.0706872	0.904495
P51784	USP11		0.9045	2	2	2	-0.0671816	0.814962	-0.0176341	0.943993
Q9ULV3	CIZ1		0.9999	4	3	3	-0.0671717	0.621435	0.0248713	0.780196
P56537	EIF6		0.9973	4	3	3	-0.0671605	0.661607	0.0434395	0.721212
Q8TBR7	FAM57A		1	5	5	5	-0.0670313	0.747554	-0.0671348	0.669691
Q9Y2F5	ICE1		1	7	7	7	-0.0668358	0.483497	-0.0186692	0.78828
Q8TB73	NDNF		0.9998	3	2	3	-0.0668301	0.796641	-0.0292578	0.730626
Q4VC05	BCL7A		1	3	3	3	-0.0668197	0.260627	-0.0187059	0.0942142
Q9HBE1	PATZ1		1	10	5	6	-0.0668078	0.699129	-0.0378806	0.948319
Q15020	SART3		1	5	5	5	-0.0667818	0.706934	-0.0580916	0.557913
Q9Y2Z2	MTO1		1	6	6	6	-0.0666961	0.533687	-0.0547575	0.542604
Q9H490	PIGU		0.9978	3	2	3	-0.0666771	0.126205	-0.0531612	0.287747
Q9Y4E8	USP15		1	3	3	3	-0.0661824	0.966427	-0.0559523	0.965096
P49642	PRIM1		0.9995	3	3	3	-0.0661469	0.121971	-0.0572409	0.0020741
Q8N8S7	ENAH		1	4	4	4	-0.0660976	0.928068	-0.0855645	0.732796
Q8TAA9	VANGL1		1	4	4	4	-0.0660309	0.259273	0.000344681	0.757665
O95801	TTC4		1	5	4	5	-0.0659483	0.546155	-0.00490839	0.62942
Q5EE01	CENPW		0.9854	2	2	2	-0.0658629	0.951695	-0.106945	0.93791
Q9HBU6	ETNK1		1	15	8	14	-0.0658351	0.0396913	-0.0870052	4.12512e-05
Q9ULE4	FAM184B		0.9998	14	7	11	-0.0657964	0.600501	-0.0436854	0.879378
Q9NYF3	FAM53C		0.9671	2	2	2	-0.0657761	0.838673	-0.229766	0.161097
Q9UPZ3	HPS5	YES	1	4	3	3	-0.0868405	0.761771	-0.088428	0.825362
P10619	CTSA		0.9922	2	2	2	-0.0656387	0.542662	-0.010699	0.94528
Q9Y5Y5	PEX16		0.9987	2	2	2	-0.065637	0.90954	-0.0111628	0.949484
Q8WVB6	CHTF18		1	8	5	8	-0.0655812	0.765132	0.0118584	0.69417
Q86TB9	PATL1		1	2	2	2	-0.0652226	0.707764	-0.0041598	0.937108
Q04837	SSBP1		1	6	5	6	-0.0652065	0.699297	-0.0616802	0.738797
P08581	MET		0.9994	8	5	7	-0.0651748	0.161662	-0.068534	0.556648
Q9UJX4	ANAPC5		1	9	8	9	-0.0651701	0.423091	-0.102817	0.214908
Q16222	UAP1		0.9827	4	3	3	-0.0651421	0.762541	-0.0777919	0.836924
Q70Z35	PREX2		0.9984	9	6	8	-0.06508	0.845311	-0.00873331	0.71845
Q8N201	INTS1		1	17	14	17	-0.0650747	0.191688	-0.0430774	0.496954
P20073	ANXA7		0.9257	2	2	2	-0.0649767	0.600501	-0.0179869	0.649143
Q8IUH4	ZDHHC13		0.9984	2	2	2	-0.0649764	0.726348	-0.131879	0.314867
P02458	COL2A1		0.9913	2	2	2	-0.06471	0.762106	-0.0658229	0.805056
Q9BU20	RSG1		0.9209	2	2	2	-0.0646473	0.710442	-0.073704	0.59134
O15498	YKT6		0.9996	4	3	4	-0.064633	0.413964	-0.0537163	0.0552671
P09382	LGALS1		0.9994	3	3	3	-0.0645419	0.776044	-0.0412601	0.69417
Q7Z4W1	DCXR		1	4	3	4	-0.0644995	0.372253	-0.0115629	0.808955
O60318	MCM3AP		1	14	13	14	-0.0643395	0.349206	Not quantified	Not quantified
Q8WTW3	COG1		1	5	5	5	-0.0643073	0.819587	-0.0428164	0.979816
Q13308	PTK7		1	13	12	13	-0.0641429	0.214908	-0.0650171	0.0763201
P16333	NCK1		0.9959	3	2	2	-0.0639592	0.896942	-0.141395	0.800271
Q9Y484	WDR45	YES	0.9069	2	2	2	-0.0733492	0.789776	-0.0843543	0.722914
Q14019	COTL1		1	6	6	6	-0.0638785	0.760743	-0.0915269	0.197996
P52926	HMGA2		1	5	4	5	-0.063643	0.578953	0.00187118	0.853637
O15027	SEC16A		1	11	10	11	-0.0636429	0.204187	-0.00273946	0.916898
Q9NQT8	KIF13B		0.9123	5	4	4	-0.063516	0.427015	-0.0209001	0.0214491
Q9BUR4	WRAP53	YES	0.9995	2	2	2	-0.0108641	0.897578	-0.0742756	0.560836
O43660	PLRG1	YES	1	7	6	6	0.00603398	0.76884	-0.0730592	0.69166
Q02218	OGDH		1	5	2	2	-0.0633394	0.262835	-0.163105	0.594099
Q09472	EP300		1	7	2	2	-0.0633096	0.8135	-0.11188	0.373223
O96000	NDUFB10		1	4	4	4	-0.0632933	0.985904	-0.00807897	0.832713
Q96HE9	PRR11		1	7	6	6	-0.0632849	0.761416	-0.0930427	0.445501
P17040	ZSCAN20		1	7	3	3	-0.0632303	0.826155	0.000631453	0.732228
Q9UHF7	TRPS1		0.9997	4	4	4	-0.0631629	0.123795	-0.0537623	0.202372
Q5ZPR3	CD276		0.9505	2	2	2	-0.0631021	0.867309	0.0761944	0.725953
P00167	CYB5A		1	3	3	3	-0.063096	0.790336	0.031312	0.853637
Q9H5Q4	TFB2M		1	5	5	5	-0.0630574	0.300675	0.0411323	0.129795
Q9Y4D1	DAAM1		0.9999	5	5	5	-0.0629716	0.670373	-0.0251781	0.973032
P13196	ALAS1		0.9636	3	3	3	-0.0629614	0.481988	0.0147031	0.738891
Q6UXH1	CRELD2		0.9998	2	2	2	-0.0629391	0.820485	-0.00489938	0.973665
O15270	SPTLC2		1	10	7	10	-0.0627767	0.037025	-0.0137836	0.620311
Q7Z2Z2	EFL1		0.9575	3	2	2	-0.0627244	0.964397	-0.162803	0.81543
P55072	VCP		1	14	12	13	-0.0625993	0.15451	-0.0733698	0.28306
Q9Y2Y9	KLF13		1	7	3	3	-0.0625906	0.694857	0.0221545	0.952982
Q96GC5	MRPL48		1	4	3	4	-0.0625692	0.216055	-0.0724055	0.297177
Q9H2C0	GAN		0.9722	2	2	2	-0.0625657	0.682959	-0.173373	0.711727
Q08378	GOLGA3		1	7	4	4	-0.062485	0.388218	-0.0234923	0.355419
P43686	PSMC4		1	9	7	7	-0.0624479	0.241314	0.00061599	0.173148
Q13608	PEX6		0.9999	3	3	3	-0.062338	0.877513	-0.0237875	0.904373
Q8IV63	VRK3		1	7	6	7	-0.0623183	0.144607	-0.00573726	0.941603
O95757	HSPA4L		1	18	10	14	-0.0621613	0.749991	-0.0516461	0.922089
Q9BV38	WDR18	YES	1	7	6	7	-0.0267205	0.261847	-0.0697095	0.850625
Q8IY82	DRC7		0.9846	4	4	4	-0.0620083	0.711204	-0.169488	0.0231944
P29317	EPHA2		1	8	4	5	-0.0619617	0.729065	-0.021315	0.874666
Q9NUX5	POT1		0.9994	3	3	3	-0.0619347	0.29559	-0.0404936	0.385033
Q99567	NUP88		1	10	9	10	-0.0619135	0.405855	0.00175766	0.989306
Q9Y6D6	ARFGEF1		1	11	2	2	-0.0619026	0.33538	-0.0794979	0.725631
P16260	SLC25A16		0.9915	3	3	3	-0.0617967	0.313268	0.0192169	0.0710093
Q9NVM9	ASUN		0.9937	2	2	2	-0.0617862	0.828033	-0.0548627	0.844502
Q8IYD8	FANCM		0.9599	7	6	7	-0.0617842	0.826935	-0.0943187	0.435222
P23786	CPT2		1	7	7	7	-0.0616879	0.28762	-0.0189034	0.465264
P42224	STAT1		1	7	4	6	-0.0616461	0.619236	-0.0722032	0.66084
Q8NEZ5	FBXO22		0.9158	2	2	2	-0.061619	0.416696	-0.161366	0.806276
Q9BZL1	UBL5		0.9031	2	2	2	-0.0616108	0.903429	0.000526721	0.985902
Q9BZX2	UCK2		0.9999	2	2	2	-0.0616057	0.965653	-0.0295819	0.820699
P83436	COG7		1	7	7	7	-0.0615346	0.575378	-0.00911459	0.950841
Q96MP5	ZSWIM3		0.998	3	3	3	-0.0614814	0.644627	-0.0487798	0.626543
Q9Y297	BTRC	YES	0.9999	10	4	4	-0.119841	0.227803	-0.0678591	0.648409
Q9UK33	ZNF580		1	5	5	5	-0.0613547	0.496954	-0.0710144	0.473
Q9ULD4	BRPF3		0.9829	7	3	5	-0.0613468	0.462509	-0.0432093	0.513197
P55268	LAMB2		1	9	7	7	-0.0613158	0.284019	-0.0355464	0.622818
P27695	APEX1		0.9922	2	2	2	-0.0612324	0.909881	-0.061453	0.925339
P46020	PHKA1		1	6	4	4	-0.0612127	0.178394	-0.094048	0.411148
Q8N594	MPND		0.9949	2	2	2	-0.0611338	0.739542	-0.0250964	0.808948
P11498	PC		1	10	8	10	-0.061041	0.79103	-0.0276781	0.557968
P86452	ZBED6		1	2	2	2	-0.0610376	0.681972	0.0522349	0.731006
Q8TER5	ARHGEF40		1	14	13	13	-0.0609101	0.252392	-0.0620923	0.0914951
O60658	PDE8A		1	5	5	5	-0.0608545	0.347486	-0.223192	0.433534
Q99759	MAP3K3		1	6	6	6	-0.0607134	0.399417	-0.0135961	0.935584
O43813	LANCL1		1	5	4	5	-0.0606518	0.717949	0.00117509	0.99053
P49418	AMPH		0.9742	2	2	2	-0.0605667	0.908851	-0.0975082	0.895078
Q6NSZ9	ZSCAN25		1	5	5	5	-0.0605448	0.565806	-0.0154036	0.885758
Q96JN0	LCOR		1	4	3	3	-0.0605416	0.625046	-0.0713534	0.564903
Q9BQ24	ZFYVE21		0.9412	2	2	2	-0.0604008	0.75516	-0.0490874	0.682497
Q5VT06	CEP350		1	25	19	21	-0.0600924	0.100048	-0.0612244	0.392625
P62136	PPP1CA		1	14	4	5	-0.0600847	0.465907	-0.00487039	0.946682
Q8N587	ZNF561		0.9591	7	4	5	-0.060079	0.145017	-0.0495241	0.738053
Q7Z2Z1	TICRR		1	8	6	7	-0.0600606	0.261879	0.0348012	0.483137
Q16698	DECR1		1	6	4	6	-0.06005	0.685931	-0.0757019	0.626134
Q8TF21	ANKRD24		0.9643	5	3	5	-0.0599389	0.115824	-0.029815	0.897182
Q8IZP2	ST13P4		0.9993	9	2	4	-0.0599279	0.222835	-0.196388	0.82533
P11274	BCR		1	22	15	17	-0.0598876	0.426824	0.00627294	0.772495
Q86VU5	COMTD1		1	5	5	5	-0.0598584	0.544103	-0.0988821	9.03094e-05
Q9NQG6	MIEF1		0.9974	2	2	2	-0.0598447	0.489874	-0.0161419	0.841706
Q14185	DOCK1		1	10	6	8	-0.0598249	0.329888	-0.0831818	0.174254
Q8NCH0	CHST14		1	6	5	5	-0.0597661	0.621435	-0.00237122	0.991189
Q13363	CTBP1		1	9	4	4	-0.0597301	0.14387	-0.125964	0.550532
P31943	HNRNPH1		1	28	3	7	-0.0597065	0.619222	-0.120452	0.252059
Q96I59	NARS2		1	4	4	4	-0.0597016	0.957685	-0.137017	0.191688
Q6NXT1	ANKRD54		0.9999	4	2	4	-0.0596184	0.775637	0.0507914	0.587927
O95674	CDS2		1	5	4	4	-0.059607	0.960664	-0.00402101	0.733815
Q9BY32	ITPA		1	5	4	5	-0.0595669	0.522732	-0.0286475	0.95648
Q9H3R5	CENPH		1	4	4	4	-0.0595167	0.586662	0.04358	0.808955
Q9HCL2	GPAM		0.9973	3	3	3	-0.059487	0.599051	0.0378479	0.570329
Q8NDZ6	TMEM161B		0.9953	9	2	9	-0.0594571	0.851803	-0.0129158	0.957685
O75052	NOS1AP		1	6	6	6	-0.0593627	0.660471	-0.00475146	0.907755
Q15276	RABEP1		0.9999	6	6	6	-0.0592795	0.86465	0.0245623	0.038113
P40925	MDH1		0.994	3	3	3	-0.0592215	0.462483	-0.0274527	0.844502
Q8WWC4	C2orf47		1	4	3	4	-0.0592171	0.537473	-0.0302934	0.885664
Q9H977	WDR54	YES	0.9397	2	2	2	-0.0621079	0.805324	-0.0629311	0.648534
Q684P5	RAP1GAP2		0.9999	8	3	8	-0.0591431	0.732259	0.0398269	0.895151
Q9UHG3	PCYOX1		0.9065	3	3	3	-0.0589995	0.564612	0.00743716	0.515724
P49716	CEBPD		0.9506	4	4	4	-0.0589954	0.806276	0.0210106	0.133067
Q9BYG4	PARD6G		0.9966	4	3	3	-0.0589771	0.392625	0.00839187	0.928503
Q14344	GNA13		1	8	4	4	-0.0587903	0.057418	-0.0610487	0.436493
Q765P7	MTSS1L		1	3	3	3	-0.0587645	0.39762	-0.00927559	0.851906
Q00872	MYBPC1		0.9937	7	5	6	-0.0587635	0.849114	-0.0363457	0.943993
P53420	COL4A4		0.9654	2	2	2	-0.0587088	0.691658	-0.0167143	0.979024
Q96AY2	EME1		0.9189	3	3	3	-0.0586412	0.898296	0.0592049	0.812813
P51648	ALDH3A2		1	6	6	6	-0.0585711	0.708662	-0.0315619	0.863718
Q96KB5	PBK		1	3	3	3	-0.0584502	0.856339	-0.0533722	0.676823
P80723	BASP1		0.9958	2	2	2	-0.0583218	0.828493	0.0025835	0.173433
Q86Y07	VRK2		1	2	2	2	-0.0581492	0.379275	-0.0216267	0.802407
Q8WTQ4	C16orf78		0.9685	4	3	4	-0.0581053	0.621051	-0.0275508	0.937042
Q6UVY6	MOXD1		1	8	7	8	-0.0579969	0.344903	-0.0605547	0.425945
P35556	FBN2		1	4	4	4	-0.0577337	0.161097	-0.0309032	0.420939
P12277	CKB		1	15	8	9	-0.0576639	0.559337	-0.0456389	0.17226
O75351	VPS4B		0.9998	5	2	2	-0.0575441	0.160467	-0.113508	0.805324
Q96P16	RPRD1A		1	3	3	3	-0.0573881	0.795231	0.0166798	0.0127862
Q5T9A4	ATAD3B		1	43	3	3	-0.057332	0.838267	0.00200315	0.732667
P54289	CACNA2D1		0.9999	3	3	3	-0.0573305	0.742935	-0.0408569	0.686099
O95057	DIRAS1		0.9459	3	2	2	-0.0571284	0.646387	-0.00799922	0.890856
P49458	SRP9		1	22	7	19	-0.0570732	0.202721	-0.0122565	0.990022
P53384	NUBP1		1	6	4	6	-0.0569606	0.564116	-0.0126374	0.949484
Q14012	CAMK1		1	8	6	8	-0.0569248	0.64648	-0.0600152	0.59891
Q92560	BAP1		0.9988	4	3	3	-0.0569047	0.771049	-0.12426	0.905007
O75943	RAD17		1	8	7	7	-0.0569021	0.50157	-0.0485519	0.747195
Q9P2D1	CHD7		1	22	11	12	-0.0568723	0.907075	-0.00130173	0.695988
Q8N806	UBR7		1	4	4	4	-0.0567795	0.378242	0.0139306	0.720312
A0AVF1	TTC26		0.99	2	2	2	-0.0565725	0.8514	-0.0601359	0.765415
Q5XG87	PAPD7		0.9999	7	4	4	-0.056524	0.574635	-0.0445023	0.809002
A1XBS5	FAM92A1		1	5	5	5	-0.0563352	0.468552	-0.000473063	0.946259
P21964	COMT		1	6	3	6	-0.0562781	0.630257	-0.0983282	0.790551
Q5VSL9	STRIP1		0.9996	4	3	3	-0.0562179	0.897828	-0.0345132	0.654237
Q9Y6I9	TEX264		1	5	5	5	-0.0561511	0.593089	-0.0341213	0.173433
O95359	TACC2		0.9164	5	5	5	-0.056105	0.848653	0.0209958	0.450854
Q8WW12	PCNP		0.9997	2	2	2	-0.0560292	0.952259	-0.00680846	0.762053
Q9H329	EPB41L4B		0.9998	3	3	3	-0.0560226	0.809838	-0.0417347	0.848837
Q9BT23	LIMD2		0.9999	6	2	3	-0.0560113	0.946277	-0.0874914	0.641068
Q9BRG1	VPS25		1	3	3	3	-0.0559047	0.0487507	0.0148846	0.485229
Q8TEQ0	SNX29		0.9986	5	3	4	-0.0558198	0.301104	-0.0610563	0.460947
Q9UPY6	WASF3		0.9449	2	2	2	-0.0557437	0.989144	-0.0155888	0.824128
Q96JE9	MAP6		0.9211	4	4	4	-0.0556978	0.733815	-0.0372999	0.88103
Q9P2K5	MYEF2		1	11	8	9	-0.0556797	0.935584	-0.0454881	0.99053
Q9UKD1	GMEB2		1	4	3	4	-0.0556745	0.930308	-0.0158289	0.747711
Q99741	CDC6		1	4	4	4	-0.0556697	0.593228	-0.151715	0.365139
Q8TDX7	NEK7		1	4	3	3	-0.0556552	0.34436	0.0187655	0.865132
P62714	PPP2CB		0.9998	7	2	2	-0.0556523	0.744634	0.00249472	0.935584
Q6P1N0	CC2D1A		1	5	5	5	-0.0556292	0.505556	0.006	0.912788
O15321	TM9SF1		1	4	4	4	-0.0556103	0.78452	-0.0679393	0.220656
Q6ZU65	UBN2		0.9991	5	5	5	-0.055562	0.424065	0.0269823	0.895484
Q9NRZ5	AGPAT4		1	5	5	5	-0.055524	0.0199398	0.0184422	0.393914
Q13439	GOLGA4		1	31	23	26	-0.0555071	0.193227	-0.051582	0.24176
Q9NS86	LANCL2		0.9999	4	4	4	-0.0551942	0.133681	-0.00356264	0.918761
Q8N6Q8	METTL25		0.9994	2	2	2	-0.0551737	0.855739	0.0398689	0.987394
O75410	TACC1		1	7	7	7	-0.0551479	0.0462809	0.0463292	0.692092
Q9NRA8	EIF4ENIF1		1	10	9	9	-0.0551145	0.684301	-0.0360653	0.930645
Q96KC2	ARL5B		0.9988	3	3	3	-0.0550716	0.0560519	-0.0830773	0.352319
O75525	KHDRBS3		1	6	3	3	-0.055025	0.0414669	-0.057221	0.441347
Q9H2T7	RANBP17		0.9559	4	3	3	-0.0550219	0.00794786	-0.00149516	0.91499
Q9GZT4	SRR		1	2	2	2	-0.0549474	0.781107	0.00210837	0.982721
P59190	RAB15		0.9999	6	4	6	-0.0549268	0.637782	-0.0614132	0.473
P12755	SKI		1	4	4	4	-0.0548472	0.0188502	-0.0748749	0.454946
Q8WXE0	CASKIN2		0.9998	6	2	2	-0.0548315	0.327259	-0.233526	0.604867
Q8NHS4	CLHC1		0.9498	3	3	3	-0.0548029	0.141885	-0.0577446	0.751597
Q9BY44	EIF2A	YES	1	6	5	6	-0.0030675	0.759298	-0.0599556	0.590057
Q9H6R0	DHX33		1	16	14	15	-0.0547392	0.0496416	-0.00631129	0.49589
Q69YN2	CWF19L1		1	5	5	5	-0.0547387	0.204293	0.0191705	0.800549
P60891	PRPS1		1	14	6	9	-0.0546458	0.957791	-0.0468888	0.973589
Q8TEW8	PARD3B		1	6	4	4	-0.0546409	0.683107	0.0201299	0.707764
Q96H20	SNF8		1	3	3	3	-0.0543379	0.580531	-0.0086843	0.959677
Q68CQ7	GLT8D1		0.947	2	2	2	-0.0543357	0.888207	-0.00345447	0.954896
O15131	KPNA5		0.9824	5	2	2	-0.054309	0.579616	-0.00215801	0.951859
P0C7X2	ZNF688		0.9998	3	2	3	-0.0541599	0.978306	0.0828017	0.671783
Q15369	TCEB1		0.9992	2	2	2	-0.054149	0.694003	-0.0181748	0.879859
P13861	PRKAR2A		1	8	6	8	-0.0540656	0.0149118	-0.032114	0.262996
Q96R06	SPAG5		1	5	5	5	-0.0540516	0.776044	-0.0535164	0.306902
P67870	CSNK2B		1	6	4	5	-0.0540358	0.186777	-0.0151322	0.905298
Q9NZJ4	SACS		1	9	9	9	-0.0539091	0.717391	-0.0307354	0.878016
O95619	YEATS4		1	3	3	3	-0.0539009	0.00101135	-0.0460413	0.843992
Q8NBQ5	HSD17B11		1	3	3	3	-0.0538278	0.785473	-0.0210077	0.814939
Q6IQ22	RAB12		1	7	7	7	-0.0537672	0.123043	-0.00573665	0.514307
Q9H270	VPS11		0.9996	6	5	6	-0.0536798	0.633802	0.00142339	0.0919364
P13473	LAMP2		0.9998	2	2	2	-0.0535976	0.877513	-0.00755024	0.987394
Q6Y2X3	DNAJC14		1	9	8	8	-0.0533427	0.149403	-0.0199854	0.882143
P0DJD0	RGPD1		1	22	3	3	-0.0532723	0.913959	-0.0909595	0.722341
O15392	BIRC5		1	4	3	4	-0.053204	0.78452	-0.0641162	0.738915
P54198	HIRA	YES	1	8	8	8	0.00351231	0.915918	-0.0580374	0.183363
Q8IVS2	MCAT		0.9998	2	2	2	-0.0531954	0.736293	-0.0152569	0.768851
O95551	TDP2		0.9956	2	2	2	-0.0531149	0.621068	-0.111019	0.743477
Q8N0Y2	ZNF444		1	6	3	6	-0.0530126	0.228276	-0.0633749	0.7446
Q8N0V3	RBFA		1	8	5	8	-0.0528999	0.600501	0.0313908	0.696818
Q96MR6	CFAP57	YES	0.9948	3	3	3	0.000120087	0.854878	-0.0555724	0.637364
Q8WXW3	PIBF1		1	11	9	11	-0.0527762	0.992938	-0.0192657	0.78028
P20340	RAB6A		1	10	4	4	-0.0527478	0.65479	-0.053859	0.640856
Q6P1M3	LLGL2	YES	1	2	2	2	-0.0448265	0.960121	-0.0541103	0.909367
Q9NR50	EIF2B3		1	4	4	4	-0.0527059	0.470503	0.0124971	0.853166
O43422	THAP12		0.9981	2	2	2	-0.0525877	0.445061	Not quantified	Not quantified
Q7LG56	RRM2B		0.9998	2	2	2	-0.0525855	0.43409	0.06496	0.409125
P08922	ROS1		0.9487	11	4	10	-0.0525545	0.549548	0.0207624	0.977781
Q96RS0	TGS1		1	8	8	8	-0.0525008	0.731521	0.00602094	0.726348
Q8IWB1	ITPRIP		0.9983	2	2	2	-0.0524125	0.738891	-0.0657115	0.451099
Q8N108	MIER1		1	4	4	4	-0.0523884	0.792171	-0.0612376	0.581629
Q86UK0	ABCA12		1	11	9	10	-0.0522945	0.107278	-0.125966	0.303315
P53779	MAPK10		0.9706	5	2	3	-0.0522401	0.943512	-0.0509309	0.988844
Q3KNS1	PTCHD3		0.9941	5	5	5	-0.05222	0.863101	Not quantified	Not quantified
Q96QZ7	MAGI1		1	4	4	4	-0.0521148	0.708992	-0.00699305	0.0772217
Q8N1G2	CMTR1		0.9758	3	2	2	-0.052105	0.692074	-0.0418684	0.876383
Q5F1R6	DNAJC21		0.9763	4	4	4	-0.0520505	0.587955	0.0279513	0.759298
O15061	SYNM		0.945	6	6	6	-0.0519659	0.340272	-0.0467386	0.78214
Q9UBV2	SEL1L		0.9978	2	2	2	-0.051963	0.869772	0.193643	0.777306
Q9P2N2	ARHGAP28		0.9975	6	5	6	-0.0519235	0.478424	0.0201799	0.846603
Q6GYQ0	RALGAPA1		0.9116	4	4	4	-0.0517914	0.468711	-0.0528367	0.715131
Q9UGJ1	TUBGCP4		0.9999	2	2	2	-0.0517774	0.872074	-0.0347555	0.559569
Q9H9E3	COG4		1	6	5	6	-0.0517378	0.496422	-0.00786629	0.989577
P35573	AGL		0.9857	6	6	6	-0.0517253	0.790932	-0.0132148	0.981454
Q6P0Q8	MAST2		0.9971	3	2	2	-0.0517117	0.812237	-0.180979	0.847561
Q86XA9	HEATR5A		1	5	4	4	-0.0516149	0.661607	-0.199508	0.469379
P47897	QARS		1	13	10	11	-0.0515739	0.150769	-0.0284798	0.722298
P52952	NKX2-5		1	8	7	7	-0.0515212	0.79118	-0.00694026	0.975753
Q05209	PTPN12		0.9999	3	3	3	-0.0514822	0.981872	-0.140125	0.623384
Q99714	HSD17B10		1	4	3	4	-0.0514362	0.220822	0.030049	0.865957
Q96M89	CCDC138		0.9958	3	2	3	-0.0514045	0.937042	-0.0858486	0.973243
P19784	CSNK2A2		0.9948	3	3	3	-0.0513632	0.946259	-0.0641319	0.865311
Q8IWU2	LMTK2		0.9992	3	3	3	-0.0513375	0.611239	-0.0573408	0.146812
Q96HD1	CRELD1		1	3	3	3	-0.0513349	0.792163	-0.0884225	0.767369
Q86XX4	FRAS1		0.9777	8	8	8	-0.0512933	0.532052	-0.0296524	0.549536
Q8WXF1	PSPC1		0.9988	5	3	4	-0.0512442	0.800677	0.00452649	0.580864
Q9HCB6	SPON1		1	6	6	6	-0.0512357	0.828645	0.0685956	0.515063
Q9NZL4	HSPBP1		1	3	3	3	-0.0511602	0.627688	-0.00659909	0.581395
P56545	CTBP2		1	12	5	7	-0.0511193	0.141885	0.00181628	0.460947
P30048	PRDX3		1	6	4	6	-0.051095	0.243495	-0.0223836	0.498037
Q8NFH5	NUP35		0.9926	3	3	3	-0.0510821	0.728874	-0.00595549	0.830398
Q9BX10	GTPBP2		1	7	6	7	-0.050997	0.460244	-0.060246	0.413491
Q9BRR8	GPATCH1		1	6	6	6	-0.0508099	0.75278	-0.0401939	0.909367
Q9NXG0	CNTLN		0.9946	8	8	8	-0.0507224	0.804911	0.0435278	0.440274
P15311	EZR		1	10	5	5	-0.0506924	0.098768	-0.0662416	0.328894
O43149	ZZEF1		0.9999	7	5	6	-0.0506835	0.676823	-0.181839	0.412775
Q15776	ZKSCAN8		1	17	12	12	-0.0506604	0.594099	0.00280699	0.311313
P28562	DUSP1		0.9994	4	4	4	-0.0506165	0.827194	-0.25638	0.806276
A0A024RCN4	ZNF187		1	3	3	3	-0.0505686	0.694003	-0.0543826	0.529598
Q8N3K9	CMYA5		0.9999	15	11	12	-0.0504518	0.772893	-0.0667415	0.674149
Q86VK4	ZNF410		0.9961	2	2	2	-0.0504324	0.94121	-0.174634	0.829246
Q8IYT2	CMTR2		0.9994	3	3	3	-0.0504182	0.886772	-0.0132265	0.674679
Q86VV8	RTTN		0.9998	4	4	4	-0.0502979	0.648556	-0.0675638	0.594099
O14730	RIOK3		1	9	8	9	-0.050166	0.75278	-0.0122657	0.941352
Q92889	ERCC4		1	5	5	5	-0.0501164	0.864695	-0.0148495	0.934725
P35610	SOAT1		1	6	5	6	-0.0501088	0.692092	-0.0777698	0.563319
P29692	EEF1D		1	4	4	4	-0.0500984	0.683	-0.0748421	0.173249
P78417	GSTO1		1	5	5	5	-0.0500436	0.948505	-0.0413168	0.919344
P62140	PPP1CB		1	15	4	5	-0.0500235	0.552794	-0.079695	0.588513
A8CG34	POM121C		1	11	10	11	-0.0499545	0.711204	0.00677123	0.865986
Q9GZZ9	UBA5		0.9999	2	2	2	-0.0499053	0.789822	-0.13661	0.800549
O75362	ZNF217		0.9983	3	2	2	-0.0497942	0.38303	-0.0373452	0.730289
Q9UBT7	CTNNAL1		1	8	8	8	-0.0497324	0.988844	-0.107681	0.394851
Q6AHZ1	ZNF518A		0.997	8	7	7	-0.049717	0.241314	-0.0472492	0.602242
P08236	GUSB		1	2	2	2	-0.0496948	0.974603	0.0268222	0.979024
Q9BXW6	OSBPL1A		1	8	6	8	-0.0496598	0.956367	-0.0478287	0.989437
Q86YZ3	HRNR		1	15	13	15	-0.0496014	0.17226	-0.0199377	0.851763
Q9BVI0	PHF20		0.9961	3	3	3	-0.0495771	0.00741418	-0.000977921	0.728344
O15357	INPPL1		0.9678	3	3	3	-0.049558	0.667006	-0.114438	0.786604
Q16394	EXT1		1	4	4	4	-0.0495565	0.79103	-0.065174	0.58063
P24941	CDK2		1	7	5	5	-0.0494296	0.373308	-0.0758137	0.321633
Q5H9F3	BCORL1		1	10	10	10	-0.0492986	0.954524	0.00253806	0.365139
Q13835	PKP1		0.9999	3	2	3	-0.049232	0.931527	0.0247465	0.719348
P78345	RPP38		1	7	7	7	-0.0492305	0.395995	-0.0339337	0.709837
Q00796	SORD		0.9961	3	3	3	-0.0491756	0.788076	0.0214833	0.750794
Q15651	HMGN3		0.9939	2	2	2	-0.0491755	0.82391	-0.092613	0.725953
Q9NTK5	OLA1		1	5	5	5	-0.0491384	0.235265	-0.055845	0.563374
Q8TB61	SLC35B2		1	2	2	2	-0.0490194	0.960121	-0.0205469	0.94109
Q96HS1	PGAM5		1	16	11	16	-0.0489783	0.232962	-0.0265447	0.646693
Q15042	RAB3GAP1		0.9992	4	4	4	-0.0489605	0.791567	-0.0520566	0.678654
O94953	KDM4B		1	11	9	11	-0.04884	0.173166	-0.0209844	0.417732
P55263	ADK		1	6	5	6	-0.0486339	0.727742	-0.0410329	0.479652
Q13232	NME3		1	4	4	4	-0.0486261	0.215355	0.0058462	0.992693
Q6ZRP7	QSOX2		0.9822	4	3	3	-0.0486113	0.728874	0.0161158	0.143289
Q9NW68	BSDC1		0.9578	3	3	3	-0.0485827	0.399679	0.0535228	0.138393
P55795	HNRNPH2		1	25	2	4	-0.0485403	0.822184	-0.0619382	0.839663
Q9UI12	ATP6V1H		1	4	4	4	-0.0485246	0.519622	-0.0469239	0.670744
Q9UJV3	MID2		1	7	6	6	-0.0484408	0.854299	-0.0786525	0.906257
O43909	EXTL3		1	4	4	4	-0.0484208	0.848796	-0.00333342	0.850625
Q6P9G9	ZNF449		0.9996	4	2	2	-0.0482659	0.995333	0.0132427	0.549548
P31942	HNRNPH3		1	19	8	15	-0.0482096	0.593223	-0.0661888	0.528127
Q8TD57	DNAH3		1	19	15	18	-0.0481784	0.493625	-0.0453064	0.361372
P13995	MTHFD2		1	4	4	4	-0.048162	0.623854	-0.0770175	0.563856
O60427	FADS1		1	10	6	10	-0.0481163	0.435831	-0.00631814	0.726159
P23743	DGKA		0.9995	4	3	4	-0.048088	0.197973	-0.0111274	0.976657
Q9BRQ4	C11orf70		0.9772	4	2	4	-0.0480195	0.185742	-0.0995927	0.745079
P60842	EIF4A1		1	21	6	9	-0.0479754	0.734859	-0.0403761	0.491466
Q8IZ81	ELMOD2		0.9947	3	2	2	-0.0479452	0.914135	-0.0199361	0.931912
Q86YV9	HPS6		1	3	3	3	-0.0479231	0.751597	-0.0271526	0.287543
Q9H9S3	SEC61A2		1	9	2	2	-0.0478909	0.749898	-0.109759	0.803083
P14324	FDPS		0.9825	3	3	3	-0.0478284	0.75278	-0.0300666	0.885129
Q9H0U6	MRPL18		1	2	2	2	-0.0477447	0.668883	-0.038329	0.563856
O94761	RECQL4		1	5	5	5	-0.0477432	0.279446	0.000802088	0.947446
Q96GC9	VMP1		0.9541	2	2	2	-0.0475848	0.991353	-0.0769029	0.767982
Q8IVF4	DNAH10		0.9201	8	7	7	-0.0475805	0.764002	-0.0303445	0.253135
O60271	SPAG9		0.9883	5	4	5	-0.0475371	0.668883	-0.0454295	0.640856
Q92733	PRCC		0.9575	6	4	6	-0.0475048	0.762083	-0.182998	0.481913
O95229	ZWINT		1	5	4	5	-0.0475003	0.481599	0.0464273	0.758491
Q5VST9	OBSCN		0.9986	6	6	6	-0.0473811	0.98902	-0.0707599	0.777011
Q9HCS7	XAB2		1	12	10	10	-0.0472302	0.129556	-0.108513	0.038113
P29353	SHC1		0.9056	2	2	2	-0.0470552	0.754358	-0.040261	0.805454
P50570	DNM2		1	14	11	13	-0.0469419	0.0781193	-0.0284521	0.797123
O95926	SYF2		0.9979	3	3	3	-0.0469069	0.661607	0.0172767	0.814962
P50502	ST13		1	10	3	5	-0.0468828	0.0311518	-0.0293133	0.946682
P49753	ACOT2		0.996	3	3	3	-0.0468674	0.853613	-0.110828	0.72504
O75461	E2F6		1	3	3	3	-0.0468588	0.84957	-0.00262724	0.20732
P78395	PRAME		0.9248	2	2	2	-0.0467944	0.560146	-0.0067089	0.935584
Q15596	NCOA2		1	10	6	10	-0.0467899	0.380616	-0.0207455	0.597481
Q658Y4	FAM91A1		1	5	4	5	-0.0467834	0.616538	-0.00225044	0.853788
O60568	PLOD3		1	7	6	7	-0.046731	0.422409	-0.0796009	0.291986
Q9Y248	GINS2		0.9945	2	2	2	-0.0466873	0.889041	0.0265876	0.719667
Q9BV86	NTMT1		1	5	3	4	-0.0466224	0.599668	-0.0691811	0.42388
P11137	MAP2		0.9532	5	5	5	-0.0464423	0.675883	-0.0691637	0.473286
P30825	SLC7A1		0.9692	2	2	2	-0.0464232	0.471661	0.0249627	0.982721
Q8WX93	PALLD		1	6	6	6	-0.0464068	0.126562	0.0335583	0.669438
P20648	ATP4A		0.969	9	3	3	-0.0464019	0.817861	-0.0586404	0.632148
O60683	PEX10		0.9603	3	2	3	-0.0463694	0.911098	-0.0868001	0.675883
Q6P1L8	MRPL14		1	5	5	5	-0.0462936	0.78452	0.0192875	0.963572
Q9BXT8	RNF17		0.9999	7	5	7	-0.0462891	0.973665	-0.109408	0.78452
Q9Y6E2	BZW2		1	8	8	8	-0.0462849	0.232962	-0.0181941	0.78919
P46199	MTIF2		0.901	4	3	4	-0.0462272	0.777011	0.00849546	0.78828
P23142	FBLN1		0.9914	3	3	3	-0.0462198	0.337603	-0.0655236	0.395161
Q9BTX1	NDC1		1	7	6	7	-0.0461825	0.78791	0.0375321	0.897182
Q92574	TSC1		1	7	6	6	-0.0461812	0.111626	-0.0323481	0.65468
Q9Y4J8	DTNA		1	17	8	12	-0.0461594	0.692664	-0.0221082	0.890856
Q05707	COL14A1		1	6	3	3	-0.0461225	0.26758	-0.0570337	0.438299
Q9BT22	ALG1		1	4	4	4	-0.0461103	0.068938	0.0534346	0.587955
Q12860	CNTN1		1	4	2	2	-0.0461072	0.65184	-0.125217	0.708992
Q969R5	L3MBTL2		1	7	6	6	-0.0460869	0.390652	0.0221334	0.488877
O43310	CTIF		1	10	9	10	-0.0460852	0.168434	0.0215451	0.890822
Q9H0V9	LMAN2L		0.9949	3	3	3	-0.0460228	0.700658	0.00527403	0.956367
Q96EY1	DNAJA3		1	11	9	11	-0.0459983	0.88585	-0.0288057	0.928503
P08240	SRPRA		1	6	6	6	-0.0459806	0.323409	-0.00236319	0.614016
P25686	DNAJB2		0.9701	3	3	3	-0.0459768	0.836441	-0.052975	0.595855
Q66GS9	CEP135		1	12	11	11	-0.0459734	0.118306	-0.0523625	0.31988
Q9BQT8	SLC25A21		1	4	4	4	-0.0457677	0.915965	-0.0329936	0.97546
Q9BU23	LMF2		1	7	5	7	-0.0457153	0.306801	-0.000419183	0.980241
Q6ZW31	SYDE1		1	6	5	5	-0.0456433	0.900232	-0.0677468	0.75278
Q8IV76	PASD1		0.969	5	3	5	-0.045626	0.950318	-0.185056	0.654237
Q5VZE5	NAA35		1	5	5	5	-0.0455964	0.0100012	-0.0591657	0.0772239
Q13555	CAMK2G		1	6	2	2	-0.0455724	0.976667	-0.033683	0.549536
Q9Y5V3	MAGED1		1	13	9	10	-0.045536	0.496954	-0.0674396	0.161979
P12259	F5		0.9999	12	3	5	-0.0455197	0.872837	-0.0561367	0.637782
Q99598	TSNAX		1	3	3	3	-0.0454975	0.8514	0.017655	0.939046
A4D1E9	GTPBP10		1	3	2	3	-0.0454162	0.812813	0.055482	0.460427
Q9UMN6	KMT2B		1	5	5	5	-0.0454024	0.78571	0.0323554	0.0685809
O15160	POLR1C		1	5	5	5	-0.0453605	0.413964	-0.0550808	0.685572
O60825	PFKFB2		1	8	4	4	-0.0452002	0.535371	-0.0167409	0.804911
Q8TD19	NEK9		1	14	13	14	-0.0450789	0.381686	-0.0354826	0.527521
Q01518	CAP1		1	5	5	5	-0.0449301	0.744554	-0.0673669	0.745105
P82094	TMF1		1	9	9	9	-0.0449259	0.517107	-0.0374439	0.887643
Q8IXQ5	KLHL7		0.9937	2	2	2	-0.0449051	0.800271	0.00232515	0.675883
Q13951	CBFB		0.999	4	3	3	-0.0449035	0.813039	0.0239897	0.586506
Q9H9Y6	POLR1B		1	20	17	20	-0.0448748	0.170674	-0.0171198	0.919915
P22352	GPX3		1	6	4	6	-0.0448432	0.890762	-0.024494	0.927534
P50851	LRBA	YES	1	9	6	6	-0.0824329	0.00160826	-0.053491	0.220352
Q16880	UGT8		0.9762	3	3	3	-0.0447023	0.902395	-0.0564453	0.0174061
Q9UPN6	SCAF8		1	7	4	4	-0.0447	0.250545	0.079588	0.2089
P27361	MAPK3		1	5	4	4	-0.0445434	0.574327	-0.0881475	0.481521
Q8WXF0	SRSF12		0.9999	6	5	5	-0.0445416	0.0552671	0.0737096	0.210104
O94966	USP19		1	4	4	4	-0.0444756	0.814691	Not quantified	Not quantified
Q969H6	POP5		1	2	2	2	-0.0444429	0.78919	-0.0326499	0.847797
Q9ULC3	RAB23		1	5	5	5	-0.044421	0.635785	-0.0703584	0.258565
Q13155	AIMP2		1	7	5	7	-0.0444106	0.564189	-0.045898	0.88585
Q05D32	CTDSPL2		1	8	8	8	-0.0444018	0.557913	-0.0926968	0.467509
P49815	TSC2		1	9	9	9	-0.0443931	0.38104	-0.0323071	0.69166
P14314	PRKCSH		1	4	4	4	-0.0443754	0.611239	-0.122259	0.687105
Q5VTR2	RNF20		1	7	6	6	-0.0443358	0.574327	0.0410288	0.523264
P09497	CLTB		1	5	5	5	-0.0442264	0.529218	-0.0364909	0.613597
Q86UP3	ZFHX4		1	17	14	14	-0.0442228	0.728581	0.0215485	0.486087
P08174	CD55		1	3	3	3	-0.0441146	0.877538	-0.035804	0.905274
Q13144	EIF2B5		1	8	5	6	-0.0440571	0.566979	-0.0547776	0.552028
Q14108	SCARB2		1	8	5	8	-0.0440311	0.00392244	0.000634597	0.542639
Q499Z4	ZNF672		1	6	5	5	-0.0440178	0.722481	-0.0134091	0.980935
Q9NQV6	PRDM10		1	8	7	7	-0.0439785	0.916857	0.00427081	0.599343
Q8WUF5	PPP1R13L		0.9999	2	2	2	-0.0439763	0.935672	-0.102954	0.592228
Q12931	TRAP1		1	20	14	20	-0.0439579	0.610651	-0.0676529	0.350369
Q9UJX6	ANAPC2		1	4	4	4	-0.0439505	0.524848	-0.0543163	0.830071
P36871	PGM1		1	5	5	5	-0.0439059	0.953856	-0.0259359	0.924352
P62826	RAN		1	10	7	9	-0.0439	0.644141	-0.0411386	0.730266
Q8IUF8	MINA		1	9	9	9	-0.0438305	0.431195	-0.040341	0.484676
Q8NEJ9	NGDN		1	9	6	7	-0.0438015	0.271939	0.0140615	0.761416
P18846	ATF1		0.9989	5	2	2	-0.0436021	0.888207	0.0197736	0.952689
P10244	MYBL2		1	8	7	7	-0.0435536	0.394082	-0.0385671	0.63903
Q9UJZ1	STOML2		1	7	5	7	-0.0435197	0.02614	-0.00234421	0.835925
Q99570	PIK3R4	YES	1	16	12	13	0.00452811	0.972739	-0.0531535	0.326566
Q86XR8	CEP57		0.9875	3	3	3	-0.0434572	0.850625	-0.00508627	0.819599
Q9UBH6	XPR1		1	5	5	5	-0.043448	0.328489	0.00582379	0.925753
Q9BQ04	RBM4B		1	6	6	6	-0.0433986	0.621362	-0.00349798	0.744221
Q9Y3D9	MRPS23		1	5	5	5	-0.0433949	0.791567	-0.0287912	0.771416
Q9NVS2	MRPS18A		0.9505	2	2	2	-0.0433615	0.749898	0.0288314	0.8049
Q96NY9	MUS81		1	5	4	5	-0.0432396	0.898296	-0.0495451	0.633292
P36405	ARL3		1	3	3	3	-0.0432197	0.776044	-0.0633548	0.095137
Q96KG9	SCYL1		1	6	5	5	-0.043204	0.137935	-0.0325614	0.699297
Q70EL1	USP54		1	14	11	14	-0.0431996	0.529218	-0.0669628	0.262996
Q6AWC2	WWC2		0.9996	7	5	6	-0.0431832	0.853378	-0.0319057	0.974603
P49841	GSK3B		0.9998	7	3	3	-0.0431342	0.873825	-0.0245172	0.869796
Q8TAE8	GADD45GIP1		1	4	3	4	-0.0431224	0.789527	0.0384224	0.876383
Q8IUR7	ARMC8		1	6	5	6	-0.0431158	0.00056585	-0.0114662	0.949506
Q9BUN5	CCDC28B		1	3	2	3	-0.0430631	0.926627	-0.225096	0.846261
P06737	PYGL		1	15	11	11	-0.0430345	0.867404	0.0034761	0.545652
Q9NW75	GPATCH2		1	4	4	4	-0.0430216	0.0720181	0.050369	0.11329
P21741	MDK		1	7	7	7	-0.0430188	0.590993	0.0249102	0.583265
Q10471	GALNT2		1	5	5	5	-0.0429772	0.668883	0.0669913	0.194649
Q96TA2	YME1L1		1	12	11	12	-0.0429765	0.800549	-0.0188819	0.951695
Q9BY89	KIAA1671		1	25	23	25	-0.0428982	0.460244	-0.0151889	0.966418
Q53HL2	CDCA8		1	20	15	20	-0.0428567	0.361676	-0.00112782	0.981427
P25788	PSMA3		0.9997	3	3	3	-0.0427688	0.835925	0.0292537	0.530281
Q14554	PDIA5		0.9943	2	2	2	-0.0427567	0.761501	0.0132514	0.624918
P20930	FLG		1	5	5	5	-0.0427556	0.791567	0.0998888	0.728874
P11474	ESRRA		1	4	3	4	-0.0427489	0.804825	-0.0643037	0.815623
Q9Y4A0	JRKL		0.9997	4	2	2	-0.0426837	0.895361	0.00606338	0.313814
Q3SY17	SLC25A52		0.9938	3	3	3	-0.0426512	0.385401	-0.139392	0.862149
Q6IA86	ELP2	YES	0.9999	3	3	3	-0.0799489	0.331068	-0.0498974	0.599858
Q92643	PIGK		1	3	3	3	-0.0424418	0.189026	-0.0268889	0.307109
Q9Y6R0	NUMBL		1	7	3	3	-0.0424399	0.564758	0.0646695	0.984595
Q99698	LYST	YES	0.9964	12	9	11	-0.0528047	0.264918	-0.0493266	0.306579
Q9P225	DNAH2		0.9469	9	7	9	-0.0423616	0.72547	-0.121833	0.800609
Q9BRZ2	TRIM56		0.9994	3	2	2	-0.0423271	0.973537	-0.00225067	0.917528
Q13057	COASY		0.9999	2	2	2	-0.0422642	0.764854	-0.060229	0.534537
Q8IXM3	MRPL41		1	4	4	4	-0.0422455	0.676138	0.0127532	0.889638
Q9H7Z7	PTGES2		1	3	3	3	-0.0422128	0.432051	-0.0188211	0.750008
Q13424	SNTA1		0.972	4	2	2	-0.0421975	0.605296	-0.0587236	0.848832
P52209	PGD		1	9	7	9	-0.0421974	0.284187	0.0167484	0.898296
O15355	PPM1G		1	7	6	7	-0.0421762	0.0730807	-0.0629806	0.749002
Q9Y6K0	CEPT1		1	6	3	5	-0.0420824	0.82731	-0.051374	0.775886
Q8NC60	NOA1		1	3	3	3	-0.0420604	0.57194	-0.114268	0.800202
Q6ZUT1	C11orf57		0.9901	3	3	3	-0.0420252	0.976667	0.0123958	0.799739
Q12815	TROAP		1	2	2	2	-0.0420169	0.67932	-0.0139868	0.697755
Q5JUR7	TEX30		0.9999	4	4	4	-0.041787	0.757665	-0.0136795	0.889638
Q13188	STK3		0.9953	2	2	2	-0.0417023	0.316256	-0.0403327	0.796931
Q6P1R4	DUS1L		0.9997	3	3	3	-0.0416849	0.960121	0.0110296	0.75937
Q5JR59	MTUS2		0.9786	6	3	5	-0.0416323	0.790336	-0.0377767	0.98891
P51957	NEK4		1	9	8	8	-0.0416238	0.695686	-0.0454846	0.761722
Q8TF50	ZNF526		0.9999	3	2	2	-0.0414477	0.817694	-0.0149052	0.752721
Q86YP4	GATAD2A		0.9958	5	4	4	-0.0413414	0.284019	-0.0542092	0.133067
P40763	STAT3		1	13	12	13	-0.0412755	0.803083	-0.0381069	0.809002
Q8NHU6	TDRD7		1	13	12	13	-0.0412656	0.458494	-0.0080252	0.854878
Q14145	KEAP1		1	8	7	8	-0.0412588	0.493729	-0.0298975	0.617537
Q15436	SEC23A		0.9992	5	2	2	-0.0412057	0.862149	-0.0634125	0.732228
Q04864	REL		1	3	3	3	-0.0412032	0.856254	-0.08971	0.153562
Q86W42	THOC6	YES	1	6	5	6	0.0208667	0.968027	-0.0477965	0.783651
Q92888	ARHGEF1		1	3	3	3	-0.04108	0.340471	-0.231469	0.187386
P51825	AFF1		0.9998	5	5	5	-0.041077	0.937042	-0.113327	0.0494283
Q8TEK3	DOT1L		1	5	5	5	-0.0410683	0.372296	0.030123	0.836835
Q12756	KIF1A		1	15	6	6	-0.04102	0.481599	-0.0406636	0.65479
Q9BT17	MTG1		1	3	3	3	-0.0409929	0.80461	-0.0643601	0.841917
C9J798	RASA4B		0.9849	4	2	3	-0.0409282	0.537473	0.00897671	0.752977
O60266	ADCY3		0.9929	3	2	2	-0.0409265	0.956211	-0.0111256	0.800005
P10586	PTPRF		1	12	11	11	-0.0409052	0.572077	-0.045744	0.575302
O60610	DIAPH1		1	8	7	7	-0.040879	0.687105	-0.0780929	0.445501
P26367	PAX6		1	5	4	5	-0.0408578	0.680447	0.015237	0.588814
Q86SE9	PCGF5		1	3	3	3	-0.0408304	0.59134	0.00641794	0.663434
Q9Y6J9	TAF6L		1	10	10	10	-0.0408273	0.432835	-0.00490543	0.756664
Q9P0W2	HMG20B		0.9997	2	2	2	-0.0407964	0.818185	-0.0426421	0.325361
Q9NPI1	BRD7		1	10	10	10	-0.0407919	0.649199	-0.015312	0.946712
Q5SVZ6	ZMYM1		1	8	5	6	-0.0407722	0.749002	-0.0223374	0.484676
O14936	CASK		1	7	7	7	-0.0407448	0.867781	-0.018702	0.950318
Q92618	ZNF516		1	9	8	8	-0.0407144	0.200194	-0.0366302	0.496302
Q7L8A9	VASH1		0.9103	3	3	3	-0.0407026	0.587927	0.0396116	0.900919
Q96PU4	UHRF2		1	26	19	22	-0.0406487	0.224096	0.0507362	0.00812078
O15162	PLSCR1		0.9586	2	2	2	-0.0406484	0.88099	-0.0236239	0.973032
P10644	PRKAR1A		1	6	5	6	-0.0406233	0.916626	-0.0611721	0.744458
O75976	CPD		0.9997	7	4	5	-0.0406122	0.636943	-0.0849744	0.434439
Q5R372	RABGAP1L		0.9996	4	4	4	-0.0406049	0.37565	-0.0839549	0.454946
Q9ULT8	HECTD1		1	22	19	19	-0.0405759	0.523549	-0.0110178	0.982369
O15083	ERC2		1	18	6	10	-0.0405592	0.954917	-0.0821641	0.694602
Q96MG7	NSMCE3		1	15	10	15	-0.0405514	0.928503	-0.00628349	0.392028
P62805	HIST1H4A		1	147	13	147	-0.040505	0.196018	-0.110746	2.95401e-05
P62857	RPS28		1	2	2	2	-0.0404347	0.946277	0.00727606	0.287543
P29966	MARCKS		0.9961	2	2	2	-0.0404089	0.824129	0.0426687	0.872957
Q8IX12	CCAR1		1	9	7	8	-0.0404079	0.195343	-0.0329936	0.722298
Q9Y6Q3	ZFP37		0.9999	6	5	5	-0.0403758	0.816214	-0.0509772	0.423202
Q8IZV5	RDH10		1	5	5	5	-0.0403363	0.912002	-0.0330533	0.954917
Q96L58	B3GALT6		1	6	6	6	-0.0402286	0.690034	-0.0439475	0.549536
Q9UQ80	PA2G4		1	10	8	10	-0.0401857	0.729065	-0.0233217	0.901056
Q5VTB9	RNF220		1	4	4	4	-0.0401746	0.8135	-0.0668982	0.700495
Q9H1K1	ISCU		0.9973	2	2	2	-0.0401693	0.490597	0.0431916	0.877538
Q8N3J9	ZNF664		0.9982	7	3	3	-0.0401036	0.636683	Not quantified	Not quantified
Q9H2K8	TAOK3		1	7	4	4	-0.0400845	0.0111892	0.0148823	0.943993
Q9NZB8	MOCS1		0.9998	6	4	6	-0.0400752	0.219636	-0.099591	0.701264
Q96GV9	C5orf30		0.9973	3	3	3	-0.0400021	0.40682	0.0306583	0.81543
P01106	MYC		0.9996	3	2	3	-0.03983	0.841292	-0.0233887	0.771416
Q9BZL4	PPP1R12C		0.9997	5	4	4	-0.0398066	0.864031	-0.0918753	0.536268
P62070	RRAS2		1	8	6	7	-0.0397775	0.331104	-0.00923505	0.379275
Q9UBQ0	VPS29		1	4	3	4	-0.0396244	0.703901	-0.0341636	0.62475
Q8IUX4	APOBEC3F		0.9998	2	2	2	-0.039566	0.937769	-0.0439051	0.940492
Q8IV08	PLD3		0.9661	3	2	2	-0.0395565	0.555387	-0.0271331	0.79103
Q8TF72	SHROOM3		0.9987	5	4	5	-0.0395335	0.58944	0.00269413	0.846603
Q96C92	SDCCAG3		0.9994	6	4	6	-0.0394242	0.860485	-0.0509761	0.100402
A6NED2	RCCD1		0.9797	2	2	2	-0.0394186	0.799739	-0.0246816	0.844502
Q04656	ATP7A		1	5	4	4	-0.0394025	0.797123	-0.0460738	0.469379
O60293	ZFC3H1		1	30	29	30	-0.0393933	0.405091	0.00940577	0.318839
Q96HB5	CCDC120		1	5	5	5	-0.0393735	0.96547	0.0331516	0.71447
Q9Y490	TLN1		1	42	28	29	-0.0393543	0.491053	-0.0275249	0.697152
P08133	ANXA6		1	26	19	23	-0.0393528	0.415307	-0.0584338	0.291708
Q99590	SCAF11		1	24	19	23	-0.0393491	0.0391794	-0.00757712	0.809684
Q15382	RHEB		1	5	4	5	-0.0393198	0.349206	0.000764041	0.850625
Q9NXH9	TRMT1		0.9996	5	5	5	-0.0393043	0.761965	-0.0628318	0.635785
P27105	STOM		0.9999	2	2	2	-0.039207	0.895151	-0.0227452	0.979816
Q9HCG7	GBA2		0.9971	3	3	3	-0.0391764	0.806589	-0.188218	0.664835
Q9UG56	PISD		1	4	4	4	-0.0391679	0.52768	-0.0617967	0.694003
P57772	EEFSEC		0.9994	2	2	2	-0.0391496	0.496954	0.0445699	0.954917
P25054	APC		1	13	11	11	-0.0391254	0.839241	-0.032904	0.692092
O75717	WDHD1	YES	1	8	6	8	-0.00967755	0.638406	-0.047679	0.0528562
Q9H7H0	METTL17		1	17	13	17	-0.0391109	0.192711	-0.0147732	0.558632
Q9NYU1	UGGT2		1	9	6	6	-0.0390381	0.610974	-0.0544242	0.389696
O95071	UBR5		1	30	28	30	-0.0389756	0.116715	-0.0286839	0.197996
P55082	MFAP3		1	2	2	2	-0.0389233	0.945484	-0.227901	0.717706
O60879	DIAPH2		1	8	7	7	-0.0388736	0.651555	-0.0095219	0.951421
Q02930	CREB5		0.9036	3	2	2	-0.0388495	0.899879	-0.0421112	0.911389
Q8WZ19	KCTD13		0.9999	4	2	2	-0.0388067	0.906141	-0.0234456	0.888678
P07355	ANXA2		1	10	9	10	-0.0387248	0.721212	0.0323421	0.458494
Q9UID6	ZNF639		0.9998	4	3	4	-0.0387186	0.958405	-0.0118694	0.950318
Q86W56	PARG		1	17	16	17	-0.0386388	0.536333	0.0160838	0.586662
P43250	GRK6		1	5	5	5	-0.0386274	0.100402	-0.00768732	0.734859
Q9Y6M7	SLC4A7		1	8	7	8	-0.0385347	0.671372	-0.0543303	0.666632
P78318	IGBP1		1	6	6	6	-0.0385343	0.583265	-0.0580189	0.296413
Q8N4C8	MINK1		0.9994	13	4	4	-0.0384946	0.927324	-0.0760933	0.792227
Q9NWU2	GID8		0.9997	4	4	4	-0.0384906	0.860485	0.0399696	0.318746
P17032	ZNF37A		0.964	3	2	2	-0.0384854	0.989306	-0.0418967	0.733815
P55084	HADHB		1	13	10	12	-0.0384479	0.675583	-0.0302005	0.708375
P37235	HPCAL1		0.9992	3	3	3	-0.0383791	0.152252	-0.0683128	0.935672
Q8TF39	ZNF483		0.9964	6	4	4	-0.0383389	0.958152	-0.0500268	0.919798
Q9BW27	NUP85		1	19	13	16	-0.0383355	0.011163	-0.0803297	0.013392
P30041	PRDX6		1	8	6	7	-0.0381628	0.0441824	-0.0109771	0.779463
Q6ZR08	DNAH12		1	11	10	10	-0.0381576	0.83756	-0.0290494	0.947431
Q9UJF2	RASAL2		1	17	13	13	-0.0381439	0.742433	-0.00134863	0.847413
P00750	PLAT		1	5	5	5	-0.0381388	0.739973	0.0113713	0.828301
P62995	TRA2B		1	14	6	7	-0.0381264	0.795459	-0.0587215	0.273026
Q9Y5S9	RBM8A		1	4	4	4	-0.0380595	0.523261	-0.0602117	0.812986
P09884	POLA1		1	8	8	8	-0.0380525	0.392625	0.00598529	0.983265
P54840	GYS2		0.9136	4	3	3	-0.0380029	0.423774	-0.033434	0.364481
P51532	SMARCA4		1	39	19	23	-0.0379368	0.511035	0.00872385	0.891764
O60934	NBN		1	4	4	4	-0.0379102	0.872516	0.0019616	0.941352
Q9H967	WDR76	YES	1	12	12	12	-0.0242336	0.50389	-0.04705	0.222036
Q07864	POLE		1	8	7	7	-0.0378328	0.533412	-0.0565103	0.393172
Q5VWQ8	DAB2IP		1	10	5	5	-0.0378045	0.895867	-0.0484744	0.845311
P17980	PSMC3		1	10	7	8	-0.0377176	0.161952	0.00646583	0.789223
P18850	ATF6		0.9802	3	3	3	-0.0376291	0.851906	0.0631586	0.799612
Q9Y613	FHOD1		1	9	8	9	-0.0376276	0.822988	0.00108237	0.0976277
Q96H79	ZC3HAV1L		1	7	7	7	-0.0375999	0.761503	-0.0253796	0.237998
P18206	VCL		0.9996	5	5	5	-0.0375846	0.988185	-0.0240395	0.865615
P67812	SEC11A		1	3	3	3	-0.0375622	0.862149	-0.0539872	0.49897
O00217	NDUFS8		1	4	4	4	-0.0375452	0.692877	-0.0452775	0.708992
Q16718	NDUFA5		0.9995	2	2	2	-0.0375436	0.70239	-0.019305	0.599858
O60341	KDM1A		1	9	8	8	-0.0375151	0.773656	Not quantified	Not quantified
Q5SQN1	SNAP47		1	7	6	7	-0.0374906	0.539469	-0.110648	0.594099
Q9P2F8	SIPA1L2		1	15	10	11	-0.0374444	0.621224	-0.0566296	0.482899
Q99880	HIST1H2BL		1	123	4	15	-0.0373614	0.865856	-0.0893208	0.229
P51531	SMARCA2		0.9989	21	5	5	-0.0373597	0.78919	0.0367073	0.661607
P17948	FLT1		0.9998	6	5	5	-0.0373364	0.738891	-0.0578389	0.985522
Q96BT3	CENPT		1	8	8	8	-0.0372956	0.520461	0.0197124	0.716062
Q96A65	EXOC4		1	14	12	14	-0.0372574	0.235265	-0.0214521	0.615205
Q9NY93	DDX56		1	25	15	24	-0.0372492	0.223768	-0.0135182	0.877513
Q96L91	EP400		1	7	6	7	-0.0372406	0.838673	-0.056612	0.544417
Q9Y6M4	CSNK1G3		1	8	8	8	-0.0372074	0.545729	-0.0122212	0.814962
Q12905	ILF2		1	20	11	20	-0.0371658	0.483137	-0.0281445	0.379275
O95336	PGLS		0.9833	2	2	2	-0.0371625	0.549548	0.0581433	0.102181
Q8NEM7	SUPT20H		0.9999	2	2	2	-0.0371532	0.928618	-0.195956	0.854878
Q9ULU4	ZMYND8		1	8	8	8	-0.0371305	0.478424	0.0105124	0.872074
P07858	CTSB		1	4	4	4	-0.0369845	0.985728	0.0296375	0.610854
P11310	ACADM		1	18	15	18	-0.0369736	0.630732	Not quantified	Not quantified
Q9H3F6	KCTD10		1	10	7	8	-0.0369597	0.507642	-0.0458246	0.348071
O95789	ZMYM6		0.9925	9	5	7	-0.036942	0.863718	-0.0415199	0.877995
Q15599	SLC9A3R2		0.9952	3	3	3	-0.0369255	0.909881	-0.109606	0.854878
P36776	LONP1		1	14	12	13	-0.0369213	0.196613	-0.0241512	0.054592
Q9UJK0	TSR3		1	7	6	7	-0.0368651	0.462096	0.0102517	0.912908
Q9H8N7	ZNF395		0.9791	3	3	3	-0.036848	0.749898	-0.0124877	0.976624
Q96J02	ITCH		1	3	2	2	-0.0368439	0.438076	-0.00736042	0.797807
Q9BV73	CEP250		1	15	14	15	-0.0368047	0.813866	-0.0736173	0.0600703
P49589	CARS		0.9725	6	3	4	-0.0368008	0.720425	-0.0642763	0.583265
Q9Y4X4	KLF12		1	5	2	3	-0.0367577	0.616849	-0.00430648	0.807099
Q8IZP0	ABI1		0.9996	2	2	2	-0.0367041	0.468552	-0.0937598	0.283168
O75306	NDUFS2		1	9	7	9	-0.0366797	0.496954	0.0017345	0.75278
P63244	RACK1		1	15	12	15	-0.0366483	0.762053	-0.0610039	0.289712
Q96B70	LENG9		1	4	3	3	-0.0365734	0.865615	-0.0212673	0.476208
P14635	CCNB1		0.9997	5	5	5	-0.0365064	0.97904	-0.0297961	0.949437
Q8NEY1	NAV1		0.9992	4	4	4	-0.036462	0.938958	-0.00367937	0.836924
O43435	TBX1		0.9997	4	3	3	-0.0364534	0.722115	2.66571e-05	0.764002
Q567U6	CCDC93		0.9997	8	6	7	-0.0364476	0.680431	-0.0505525	0.26758
Q3MHD2	LSM12		0.9999	3	3	3	-0.0364409	0.228827	-0.0336179	0.867823
Q8N766	EMC1		1	9	9	9	-0.0363197	0.460244	-0.0106901	0.434439
Q6NUQ4	TMEM214		1	5	3	3	-0.0362964	0.780154	0.0285908	0.872074
Q8NBJ5	COLGALT1		1	9	7	8	-0.0362684	0.835669	-0.0768316	0.204114
O43264	ZW10		1	6	5	5	-0.0362677	0.684716	-0.0543608	0.683107
Q12769	NUP160		1	27	21	25	-0.0362619	0.0204032	-0.0652878	5.79481e-08
O75718	CRTAP		1	4	4	4	-0.0361874	0.560779	-0.0198427	0.764002
P00533	EGFR		1	13	10	11	-0.0361341	0.8777	-0.0523974	0.565905
Q8N1G1	REXO1		1	15	11	14	-0.0360297	0.94251	0.0785319	0.347828
Q6PI78	TMEM65		0.9867	2	2	2	-0.0360031	0.958405	-0.0432245	0.845438
Q9UBS4	DNAJB11		1	3	3	3	-0.0359929	0.227036	-0.0266157	0.108043
Q12926	ELAVL2		1	8	4	4	-0.0358773	0.813866	0.0224753	0.708662
P32780	GTF2H1		0.9941	2	2	2	-0.0358022	0.748382	0.111227	0.781107
Q86YT6	MIB1		1	6	6	6	-0.0357221	0.235413	-0.0404508	0.27062
Q8NBS9	TXNDC5		1	7	7	7	-0.0357019	0.343413	0.00594535	0.935584
Q9UBB5	MBD2		0.9971	5	2	2	-0.0356836	0.677159	-0.0207165	0.884466
Q96H55	MYO19		1	7	7	7	-0.0356498	0.569678	-0.0500469	0.749002
P20929	NEB		1	15	12	12	-0.0355517	0.533789	-0.0498095	0.634275
Q9UPU7	TBC1D2B		1	13	11	13	-0.0355481	0.645345	-0.0583293	0.235126
Q86WJ1	CHD1L		1	14	13	14	-0.0355357	0.272711	-0.00752516	0.936285
Q16787	LAMA3		0.9986	7	6	7	-0.035512	0.0435695	-0.024576	0.531013
Q9BVS4	RIOK2		1	12	10	12	-0.0354642	0.11195	0.0185119	0.78452
Q02543	RPL18A		1	32	10	32	-0.0354551	0.325221	-0.0336837	0.327259
Q12882	DPYD		0.9967	6	4	4	-0.0354423	0.730626	-0.167773	0.749763
Q06481	APLP2		1	12	10	11	-0.03537	0.626938	0.0662553	0.457319
Q96PY6	NEK1		1	16	15	15	-0.0352152	0.661607	-0.0230566	0.800549
Q9BRL6	SRSF8		0.9899	5	2	2	-0.0352122	0.902103	-0.000370389	0.992531
Q9NPF5	DMAP1		1	7	7	7	-0.0351874	0.25047	-0.0499953	0.102181
Q8WV41	SNX33		1	5	4	4	-0.0351723	0.939566	-0.0209996	0.928503
Q8IUD2	ERC1		1	22	10	14	-0.0351665	0.522769	-0.092799	0.506704
Q5JTZ9	AARS2		1	19	15	18	-0.0351625	0.405888	-0.0510962	0.371344
Q9H4B6	SAV1		1	7	7	7	-0.0351485	0.908564	-0.0680261	0.570459
P49591	SARS		1	5	5	5	-0.0351289	0.808955	0.0599789	0.365762
Q13033	STRN3	YES	0.9811	2	2	2	-0.0424536	0.906713	-0.0429794	0.906883
Q8NB50	ZFP62		1	11	4	4	-0.0351109	0.749898	-0.0498016	0.215048
P49419	ALDH7A1		1	7	5	7	-0.0351066	0.161097	-0.0352466	0.395995
P07437	TUBB		1	112	2	3	-0.0350985	0.849438	-0.073023	0.838673
O75521	ECI2		0.9189	2	2	2	-0.0350349	0.757931	-0.0572829	0.690034
Q9Y3R0	GRIP1		1	8	8	8	-0.0350087	0.621435	-0.0204573	0.69663
Q9HDC9	APMAP		1	7	6	7	-0.0349691	0.168094	-0.0393505	0.284019
P36969	GPX4		1	5	4	4	-0.0348969	0.633802	-0.0218294	0.765601
Q49A88	CCDC14		1	9	8	9	-0.0348776	0.458515	-0.00161876	0.828645
P47755	CAPZA2		1	14	2	2	-0.034863	0.473	0.0167941	0.905274
P13987	CD59		1	5	4	5	-0.0348507	0.78452	0.00618473	0.927556
Q9H0E9	BRD8		0.9872	4	4	4	-0.0348457	0.851516	-0.125368	0.154655
Q15286	RAB35		1	8	3	7	-0.0345657	0.43409	-0.0138777	0.456299
Q5T3J3	LRIF1		0.9983	3	3	3	-0.0345343	0.00289402	-0.067334	0.546496
Q15008	PSMD6		1	4	4	4	-0.0345313	0.901892	0.00632921	0.855739
P31260	HOXA10		1	8	5	7	-0.0345085	0.722298	0.0180597	0.96702
Q9UPN4	CEP131		1	15	14	14	-0.0344115	0.457319	-0.0321605	0.22044
Q9BYD3	MRPL4		0.9999	3	3	3	-0.0343357	0.943534	-0.0850404	0.160641
Q3V6T2	CCDC88A		1	19	16	18	-0.034331	0.317978	-0.0300056	0.766399
Q6ICH7	ASPHD2		1	4	4	4	-0.0343246	0.820631	-0.198895	0.586121
Q9NR28	DIABLO		0.997	2	2	2	-0.0341429	0.513018	-0.0912798	0.748382
Q8N5A5	ZGPAT		1	16	14	16	-0.0341419	0.328894	0.0104488	0.642658
Q9NR77	PXMP2		1	3	3	3	-0.0341387	0.928068	-0.021485	0.950318
Q92551	IP6K1		1	6	5	6	-0.0341331	0.305115	0.00674901	0.970681
Q9BQF6	SENP7		1	9	9	9	-0.0341096	0.50798	-0.0175691	0.692145
Q13131	PRKAA1		1	6	6	6	-0.0340859	0.756664	0.0050681	0.697947
Q12933	TRAF2		1	9	9	9	-0.0340683	0.48337	-0.067351	0.184294
O15119	TBX3		0.9992	5	4	4	-0.0340218	0.871686	-0.0270061	0.815559
Q6PGN9	PSRC1		0.928	2	2	2	-0.0340177	0.709256	-0.0489565	0.716707
Q14596	NBR1		0.9999	4	4	4	-0.0339661	0.993352	-0.0899117	0.651681
O94822	LTN1		1	15	12	14	-0.0339499	0.437317	-0.0209737	0.617454
Q02833	RASSF7		0.9999	2	2	2	-0.033896	0.587955	-0.00141321	0.405742
O75110	ATP9A		1	8	8	8	-0.0338891	0.478424	-0.0219473	0.730289
Q86VS8	HOOK3		1	9	8	8	-0.0338503	0.986776	-0.0317973	0.991518
Q8NG27	PJA1		1	5	5	5	-0.033841	0.600221	-0.0221489	0.645369
O00186	STXBP3		1	10	10	10	-0.0335515	0.375215	-0.0436538	0.376317
Q99439	CNN2		1	6	5	5	-0.0335208	0.534721	0.0299954	0.985522
Q8WYL5	SSH1		1	8	7	7	-0.0334996	0.762083	-0.0643066	0.200831
Q9BTY2	FUCA2		0.9933	2	2	2	-0.0334837	0.762541	0.0163961	0.923102
Q9UH62	ARMCX3		1	27	13	25	-0.0333798	0.549586	0.000721945	0.823643
P62314	SNRPD1		1	6	4	6	-0.0333468	0.683144	-0.0316892	0.728874
Q7Z628	NET1		1	5	5	5	-0.0333323	0.941352	0.0238563	0.466288
Q5W0V3	FAM160B1		0.9999	3	3	3	-0.0332963	0.901056	0.0188238	0.680476
Q9P1Y6	PHRF1		1	11	7	8	-0.0332909	0.224062	0.0188844	0.772878
Q9Y4C2	TCAF1		0.9999	2	2	2	-0.0332635	0.736035	-0.0888119	0.209672
A6H8Y1	BDP1		0.9998	10	9	9	-0.033247	0.867823	-0.0058056	0.854878
Q9H061	TMEM126A		0.9998	3	3	3	-0.0332324	0.850341	-0.0529151	0.735475
P09211	GSTP1		1	2	2	2	-0.0332301	0.988247	-0.0280057	0.935584
J3KN16	KIAA0368		1	14	14	14	-0.0332152	0.7648	-0.0301586	0.460244
Q92828	CORO2A	YES	1	15	12	14	-0.00802395	0.908172	-0.0420981	0.615244
Q9UPW8	UNC13A		0.991	9	2	4	-0.0331815	0.932455	-0.00563438	0.949707
O43379	WDR62	YES	1	9	9	9	-0.0227309	0.846331	-0.0392268	0.799854
Q9H116	GZF1		1	8	6	6	-0.0330877	0.694008	-0.0183911	0.958851
A6NES4	MROH2A		0.9997	10	7	10	-0.0330683	0.761501	-0.010325	0.954446
Q9NUU6	FAM105A		0.9999	3	3	3	-0.033064	0.818185	-0.0873418	0.919344
Q9NV70	EXOC1		1	6	6	6	-0.0330538	0.666734	-0.0152093	0.731388
Q96L73	NSD1		1	26	22	23	-0.033043	0.522869	-0.0212488	0.79431
P29122	PCSK6		1	6	4	5	-0.0329455	0.470623	-0.00973475	0.885758
P28289	TMOD1		1	35	18	32	-0.0328926	0.736627	-0.0238344	0.977532
Q5R3I4	TTC38		0.9997	3	3	3	-0.0328155	0.30487	-0.0026978	0.0625376
Q86UP2	KTN1		1	25	16	23	-0.0328075	0.250131	-0.0380081	0.366843
P55735	SEC13	YES	1	11	7	11	-0.0224982	0.681051	-0.0391378	0.927324
Q6ZMT4	KDM7A		1	3	3	3	-0.0327689	0.961256	-0.03331	0.98193
O15118	NPC1		0.9998	3	2	2	-0.0327498	0.849463	0.113443	0.70218
A0A087WUM0	SYNJ2BP-COX16		1	3	3	3	-0.032719	0.761503	-0.112839	0.686099
Q9NR48	ASH1L		1	5	4	4	-0.0326993	0.852832	0.0275167	0.344838
Q9Y2D8	SSX2IP		0.9983	4	4	4	-0.0326949	0.350436	-0.0329926	0.368264
P06576	ATP5B		1	17	9	16	-0.0326894	0.780558	-0.028087	0.507966
Q01469	FABP5		1	3	2	3	-0.0326171	0.380963	0.350893	0.691872
Q8TAF3	WDR48	YES	1	7	7	7	-0.0163616	0.654237	-0.0356838	0.973665
Q9UKD2	MRTO4		1	12	11	12	-0.0325781	0.495117	-0.0280812	0.78919
P22830	FECH		1	5	5	5	-0.0325544	0.730626	0.00851375	0.692664
O75832	PSMD10		0.9998	3	2	3	-0.0325434	0.387838	-0.0211092	0.14295
Q14320	FAM50A		0.9919	5	4	4	-0.0325153	0.82075	-0.0439003	0.702035
Q96PE1	ADGRA2		0.9849	3	3	3	-0.0325012	0.907011	-0.00834776	0.88554
P38919	EIF4A3		1	14	10	11	-0.0324885	0.244732	-0.023012	0.0535138
Q8WXH0	SYNE2		1	48	45	45	-0.0324493	0.0118719	-0.0335334	0.0625376
Q13322	GRB10		1	6	5	5	-0.0324207	0.318414	0.00275072	0.946682
Q01973	ROR1		0.9799	4	3	3	-0.0324158	0.761819	0.0132652	0.458225
Q8IZT6	ASPM		1	39	33	37	-0.0324116	0.244096	-0.0184033	0.822767
Q96JB3	HIC2		1	7	6	7	-0.0324007	0.254148	-0.00744308	0.756206
Q2Q1W2	TRIM71		0.9328	4	4	4	-0.0323621	0.822816	-0.167053	0.707499
Q96ES7	SGF29		0.9999	3	3	3	-0.0323601	0.908688	-0.0460231	0.560779
Q9Y3A5	SBDS		1	4	3	4	-0.0322314	0.925438	-0.0138847	0.633802
Q96KQ7	EHMT2		1	16	12	13	-0.0322021	0.511035	0.00539686	0.99053
Q92966	SNAPC3		0.9959	3	3	3	-0.0321668	0.818302	-0.0608731	0.828493
O95900	TRUB2		1	6	5	5	-0.0321267	0.769751	-0.0063828	0.927556
Q8TEU7	RAPGEF6		1	16	16	16	-0.0320971	0.343035	0.00669271	0.730266
Q8TEP8	CEP192		1	7	7	7	-0.0320791	0.865856	-0.0768741	0.382752
P30519	HMOX2		1	4	4	4	-0.0320708	0.944457	0.0195133	0.581782
P25685	DNAJB1		1	11	9	10	-0.0320592	0.826935	-0.0272768	0.853788
Q9H4K7	MTG2		0.9992	2	2	2	-0.0320541	0.759407	-0.114743	0.889638
Q5VW36	FOCAD		1	8	8	8	-0.0319893	0.493401	0.000633141	0.990022
P05423	POLR3D		1	4	4	4	-0.031985	0.688608	-0.118148	0.541999
P19387	POLR2C		1	5	4	5	-0.0319843	0.316256	0.0063184	0.988844
Q8NBN3	TMEM87A		0.9867	3	3	3	-0.0319165	0.558067	0.0652396	0.384053
Q9BY12	SCAPER		1	14	13	14	-0.031878	0.876286	0.00907765	0.390652
Q13111	CHAF1A		1	15	14	14	-0.0318616	0.566402	0.0270114	0.590001
Q9BU76	MMTAG2		1	16	13	16	-0.0318507	0.7389	0.0441959	0.211457
Q5TCX8	MLK4		1	6	6	6	-0.0318336	0.69166	0.019892	0.870265
Q5TCQ9	MAGI3		0.9366	4	2	4	-0.0318325	0.947446	-0.00523377	0.79108
O75695	RP2		0.9986	4	3	4	-0.0318107	0.982188	0.0696085	0.669691
Q15032	R3HDM1		1	10	8	10	-0.0317565	0.905298	-0.0359518	0.791009
P48651	PTDSS1		1	7	6	7	-0.0317546	0.732228	-0.0137267	0.958851
Q96QB1	DLC1		1	5	5	5	-0.0317229	0.433765	-0.0658187	0.214743
Q63ZY3	KANK2		1	5	5	5	-0.0316924	0.800549	-0.0816082	0.390623
O75962	TRIO		1	12	9	9	-0.03166	0.442647	-0.0348507	0.24591
P17812	CTPS1		1	12	10	12	-0.0316241	0.447131	-0.0127318	0.70146
A1L0T0	ILVBL		1	6	5	6	-0.0316038	0.409549	0.070645	0.252545
P50995	ANXA11		0.9999	4	3	3	-0.0316031	0.973537	-0.0287002	0.440155
O15258	RER1		1	4	4	4	-0.0315979	0.62776	-0.0635248	0.772495
Q9Y2Q3	GSTK1		0.9961	2	2	2	-0.031581	0.920472	-0.114792	0.640144
Q6P1M9	ARMCX5		0.9773	4	4	4	-0.0315362	0.890856	-0.0150331	0.900295
Q8N3R9	MPP5		1	13	12	13	-0.0315114	0.733472	0.000853225	0.897182
Q9P2H0	CEP126		0.998	5	5	5	-0.0314943	0.749762	-0.13357	0.735944
P26440	IVD		0.9815	2	2	2	-0.0314586	0.67852	-0.158676	0.754358
O95168	NDUFB4		1	2	2	2	-0.0313398	0.895151	-0.0347723	0.828645
Q9NXC5	MIOS	YES	1	7	5	5	-0.0378469	0.749898	-0.0341982	0.886772
Q14137	BOP1	YES	1	18	14	18	Not quantified	Not quantified	-0.0339435	0.702868
Q14203	DCTN1		1	28	22	27	-0.0313132	0.899012	-0.068532	0.0170029
Q86UE8	TLK2		1	6	5	6	-0.031184	0.762551	0.000824374	0.964397
Q86V21	AACS		0.9932	4	3	4	-0.0311318	0.10962	0.0248462	0.872516
Q9BQ70	TCF25		1	9	8	8	-0.0310984	0.946277	-0.011594	0.352263
P31949	S100A11		0.9999	2	2	2	-0.0310861	0.953608	0.165505	0.477696
O43815	STRN	YES	0.9999	4	4	4	-0.0411016	0.15451	-0.0332588	0.674936
O14662	STX16		0.9482	3	3	3	-0.0309277	0.189026	0.0203687	0.88554
Q13029	PRDM2		1	11	9	10	-0.0309032	0.00954509	0.00628282	0.848796
Q96RQ1	ERGIC2		0.9999	10	4	10	-0.0308725	0.295827	-0.0328407	0.379349
Q969Q0	RPL36AL		0.9231	18	2	2	-0.0308174	0.831764	-0.0290465	0.692074
Q86UD0	SAPCD2		1	3	3	3	-0.0308143	0.8049	-0.00257916	0.752524
Q96K30	RITA1		0.9963	2	2	2	-0.0307431	0.841572	-0.0679202	0.762083
Q6NTF9	RHBDD2		0.998	2	2	2	-0.0307344	0.828256	-0.0140164	0.928068
P78344	EIF4G2		1	14	11	13	-0.030706	0.749991	-0.0630516	0.474379
Q9Y2D5	AKAP2		1	3	3	3	-0.0306728	0.878724	0.0324435	0.573015
P35611	ADD1		1	14	10	11	-0.0306526	0.621224	-0.00167734	0.974381
Q9Y221	NIP7		1	3	2	3	-0.0306429	0.777583	-0.0420909	0.790551
Q9UPY3	DICER1		1	14	14	14	-0.0305588	0.608509	-0.0343755	0.337064
Q12955	ANK3		1	19	17	17	-0.0305391	0.417732	-0.0618648	0.20732
P11908	PRPS2		0.9986	7	2	2	-0.0304965	0.817694	0.0697937	0.822816
Q63HN8	RNF213		1	48	42	45	-0.0304403	0.424065	-0.0687203	0.0161005
Q8WY91	THAP4		1	4	3	3	-0.0303887	0.893468	-0.0884613	0.867147
Q6P1M0	SLC27A4		0.9997	4	4	4	-0.0303834	0.815559	0.00246053	0.799739
Q9P2J5	LARS		1	28	21	28	-0.0303628	0.557913	-0.0489003	0.0747344
Q9BV20	MRI1		0.9951	2	2	2	-0.0303537	0.908688	-0.07078	0.726159
Q9NYU2	UGGT1		1	14	12	13	-0.030341	0.632148	-0.0325696	0.307194
Q9Y3D3	MRPS16		1	4	3	4	-0.0303392	0.436493	-0.011321	0.960825
Q6ZTR5	CFAP47		0.9591	6	5	5	-0.0303226	0.876984	-0.107332	0.312818
P11387	TOP1		1	67	36	57	-0.0303122	0.0148628	-0.0514441	7.00759e-05
Q96JM2	ZNF462		1	14	11	13	-0.0303071	0.731239	-0.0642474	0.313814
Q6PGP7	TTC37		1	11	11	11	-0.030299	0.70146	-0.00385217	0.892432
Q03468	ERCC6		1	15	13	15	-0.0302915	0.78452	-0.0242102	0.935584
Q99873	PRMT1		1	6	5	5	-0.0302285	0.744595	-0.0358276	0.618924
O94880	PHF14		1	13	10	13	-0.0302087	0.327259	-0.0279872	0.497347
Q8WVD3	RNF138		1	5	5	5	-0.0301996	0.0926413	0.0256032	0.283363
Q07954	LRP1		1	14	12	13	-0.0301822	0.795231	-0.0351837	0.27062
Q96EU6	RRP36		1	18	12	17	-0.0301763	0.640856	0.0046151	0.932455
Q9BVP2	GNL3		1	30	20	28	-0.0301669	0.328894	0.0201081	0.00181752
Q9Y485	DMXL1	YES	1	11	9	9	-0.0259176	0.976667	-0.0321797	0.923476
P49711	CTCF		1	38	20	29	-0.0300487	0.678882	0.0317449	0.0343372
Q9UQ03	CORO2B	YES	1	8	5	7	-0.0331273	0.754836	-0.029239	0.79524
Q9Y6M1	IGF2BP2		1	17	11	11	-0.0298615	0.87807	-0.0389971	0.355353
Q9H8Y8	GORASP2		0.9998	2	2	2	-0.0298491	0.722112	0.0676678	0.758491
P07099	EPHX1		1	5	4	5	-0.0298325	0.642497	-0.0468419	0.229
Q86VI3	IQGAP3		1	30	22	25	-0.0298263	0.549242	-0.0446587	0.0488975
Q92664	GTF3A		1	5	5	5	-0.029744	0.825901	0.00789037	0.734337
P41250	GARS		1	9	7	9	-0.0297418	0.00978136	-0.0134273	0.211796
Q9NVH2	INTS7		1	9	8	8	-0.0297153	0.681972	-0.0123163	0.824129
P52732	KIF11		1	22	20	22	-0.0296736	0.476208	-0.0378422	0.0115123
Q96HW7	INTS4		1	12	12	12	-0.029669	0.260676	0.0126578	0.94121
Q12899	TRIM26		1	5	4	5	-0.0296259	0.935584	-0.0766362	0.052341
Q04637	EIF4G1		1	26	19	23	-0.0296086	0.36159	-0.00868939	0.727921
Q15070	OXA1L		0.9997	3	3	3	-0.029606	0.927324	-0.0395359	0.992943
Q13190	STX5		1	5	5	5	-0.0295329	0.525745	0.0129583	0.661607
Q9H1I8	ASCC2		1	7	6	7	-0.0295282	0.986151	-0.00376149	0.565622
P24588	AKAP5		1	5	4	4	-0.0295192	0.75278	0.0295419	0.722298
Q8NI60	ADCK3		1	13	10	13	-0.0294504	0.86587	-0.00962738	0.831423
Q7L523	RRAGA		0.9929	5	4	5	-0.0294382	0.871686	-0.0745429	0.318839
Q3MIT2	PUS10		0.9484	6	4	6	-0.0294365	0.953608	-0.008637	0.932455
Q96RT8	TUBGCP5		1	5	5	5	-0.0293653	0.908773	-0.061981	0.893468
Q8TC71	SPATA18		1	4	4	4	-0.0293582	0.749002	0.0936858	0.086199
Q96IC2	44M2		0.9816	5	2	3	-0.029351	0.800549	-0.074322	0.589932
Q92900	UPF1		1	25	22	24	-0.0293006	0.0682241	-0.00582932	0.645555
P36551	CPOX		0.9996	6	5	6	-0.0292676	0.884125	-0.0324091	0.818759
P52948	NUP98		1	29	25	29	-0.0292375	0.234974	-0.0725964	0.000329397
Q96ER3	SAAL1		1	7	5	7	-0.0292276	0.680666	-0.0152419	0.835848
Q9Y2X9	ZNF281		1	7	7	7	-0.0292011	0.986776	-0.0315643	0.991189
Q16600	ZNF239		1	5	3	4	-0.0291961	0.917257	-0.0988801	0.772464
Q8IWZ3	ANKHD1		1	12	7	7	-0.0291545	0.64319	-0.053598	0.404928
Q96EE3	SEH1L	YES	0.9926	2	2	2	-0.0635091	0.772893	-0.0264866	0.694003
Q96EY7	PTCD3		1	7	7	7	-0.0290955	0.865132	-0.0149702	0.978306
A6NC98	CCDC88B		0.9477	3	2	3	-0.0290104	0.596614	-0.0939173	0.708061
Q9BW92	TARS2		1	15	12	15	-0.0289999	0.661607	-0.023097	0.738053
A0A096LP75	LOC102723897		1	3	3	3	-0.0289337	0.889702	-0.0252339	0.988247
Q9Y2D9	ZNF652		1	11	8	8	-0.028933	0.013114	0.0161292	0.864695
Q8N9Z2	CCDC71L		0.9916	2	2	2	-0.0289193	0.93247	-0.130328	0.67852
E9PAV3	NACA		1	9	8	9	-0.0288715	0.630006	-0.0277033	0.641545
Q9ULE6	PALD1		0.9996	3	3	3	-0.0288332	0.636943	-0.0824662	0.877106
O00468	AGRN		1	7	7	7	-0.0287855	0.942647	-0.0415903	0.45112
P39880	CUX1		1	8	8	8	-0.0287854	0.692074	0.0216174	0.243211
P13010	XRCC5		1	29	21	29	-0.0287455	0.208535	-0.0204367	0.412693
Q93073	SECISBP2L		0.9733	4	3	3	-0.0287205	0.901597	-0.0139472	0.749898
P12814	ACTN1		1	24	6	6	-0.0287159	0.84957	-0.0379509	0.811916
P82912	MRPS11		1	7	6	7	-0.0286649	0.300953	-0.0121194	0.878759
Q7Z736	PLEKHH3		0.9999	6	5	5	-0.0286228	0.98731	-0.00879355	0.62942
Q9ULG1	INO80		1	7	7	7	-0.0286135	0.984535	-0.131192	0.593927
P48200	IREB2		1	6	6	6	-0.0285819	0.668799	0.0270264	0.78226
Q12904	AIMP1		0.9805	3	3	3	-0.0285534	0.978306	0.00606773	0.701264
O00311	CDC7		1	6	6	6	-0.0285083	0.659078	0.0171651	0.808445
O75676	RPS6KA4		1	7	6	7	-0.0285074	0.852513	0.0301053	0.0214491
O00443	PIK3C2A		1	13	10	13	-0.0284332	0.142867	0.0112642	0.929751
Q14146	URB2		1	13	13	13	-0.028414	0.555387	-0.0167481	0.860802
O94855	SEC24D		0.9887	4	3	4	-0.0283971	0.0308282	-0.00646623	0.90552
Q9H0D6	XRN2		1	21	18	21	-0.0283749	0.800549	-0.0565586	0.567695
O00483	NDUFA4		1	5	4	5	-0.0283581	0.722298	-0.026682	0.394851
A0AUZ9	KANSL1L		0.9068	4	4	4	-0.0283511	0.735944	0.0135833	0.733815
Q8WUM4	PDCD6IP		1	16	15	16	-0.0283206	0.376317	-0.0334523	0.0100347
O00712	NFIB		0.9999	2	2	2	-0.0283088	0.969656	-0.0424424	0.952956
Q03113	GNA12		1	11	7	7	-0.0282268	0.695454	0.0127825	0.325905
Q96QV1	HHIP		0.9445	3	3	3	-0.0281547	0.900232	-0.0214402	0.654059
Q8WWQ0	PHIP	YES	1	25	20	23	-0.0137223	0.552028	-0.0245724	0.076269
P23528	CFL1		1	19	8	9	-0.0280329	0.519718	-0.00728931	0.978945
P20020	ATP2B1		1	15	10	11	-0.0280094	0.557913	-0.00353615	0.853788
Q6ZN17	LIN28B		1	8	6	7	-0.0279809	0.7389	0.0753813	0.633516
Q02790	FKBP4		1	8	7	8	-0.0279771	0.549024	-0.0615617	0.257831
Q9P2L0	WDR35	YES	1	7	6	7	-0.00177615	0.864695	-0.0241609	0.240827
Q9Y4X5	ARIH1		1	4	4	4	-0.0278643	0.865311	-0.177044	0.419295
Q01581	HMGCS1		0.9983	2	2	2	-0.0278522	0.958851	-0.0604028	0.680404
Q8TDW5	SYTL5		0.9616	3	3	3	-0.0278391	0.644141	-0.0451352	0.941352
O95613	PCNT		1	42	34	35	-0.0277895	0.610974	-0.0503588	0.195896
Q99436	PSMB7		0.9979	2	2	2	-0.0277588	0.981427	-0.0105917	0.941352
Q8N2K0	ABHD12		1	13	11	13	-0.0277338	0.140389	-0.0162464	0.730266
P26599	PTBP1		1	11	4	5	-0.0277124	0.246996	0.0099634	0.445061
Q6ZUT6	C15orf52		0.9828	2	2	2	-0.0277102	0.844584	-0.0245216	0.76884
O95478	NSA2		1	14	9	13	-0.0277077	0.78919	0.0108106	0.431242
P18847	ATF3		0.9943	3	3	3	-0.0277047	0.350586	-0.00311547	0.594099
Q9BY43	CHMP4A		1	6	5	6	-0.0276733	0.697796	-0.0414328	0.483137
Q96EK4	THAP11		1	6	5	6	-0.0276549	0.424408	0.0495771	0.0427431
Q9H7E2	TDRD3		1	8	7	8	-0.027606	0.853042	-0.00395071	0.756296
Q96GP6	SCARF2		0.9602	4	4	4	-0.027587	0.683	0.0223547	0.947431
Q9UP95	SLC12A4		1	6	5	6	-0.0274975	0.951497	0.0212363	0.435716
Q12866	MERTK		0.903	4	3	4	-0.0274776	0.625698	0.0194426	0.851516
P30154	PPP2R1B		0.9618	6	2	2	-0.0274545	0.899382	-0.0373747	0.994804
Q9HCK8	CHD8		1	37	24	26	-0.0274049	0.432051	0.0247926	0.659858
Q6L8Q7	PDE12		1	18	7	7	-0.0273714	0.653276	-0.0359622	0.802553
Q9H4M9	EHD1		1	8	5	5	-0.0273667	0.866124	-0.0808267	0.303989
Q9H1H9	KIF13A		0.937	3	3	3	-0.0273647	0.954917	-0.0503404	0.917528
Q13637	RAB32		0.9985	2	2	2	-0.0273413	0.20002	0.0973806	0.697722
Q99707	MTR		1	13	10	13	-0.0273351	0.844326	-0.0178532	0.802553
Q8N6S5	ARL6IP6		1	3	2	3	-0.0273323	0.733815	-0.0681514	0.835439
P22102	GART		1	17	14	16	-0.0273263	0.521988	-0.0374953	0.255502
Q9UPU5	USP24		1	14	14	14	-0.027317	0.0815092	0.00806172	0.817694
O75376	NCOR1		0.9999	4	4	4	-0.0273033	0.527664	-0.0887577	0.373603
Q96JP5	ZFP91		1	11	10	11	-0.027278	0.979024	0.0411875	0.160277
Q9Y597	KCTD3	YES	1	9	8	8	-0.0246089	0.97738	-0.0227307	0.951695
Q9NUQ2	AGPAT5		0.9999	2	2	2	-0.0271977	0.455201	-0.0389426	0.771416
Q9Y371	SH3GLB1		1	4	3	3	-0.0271807	0.634163	-0.00128106	0.355424
P22059	OSBP		1	7	7	7	-0.0271541	0.958493	-0.0331946	0.986745
Q9H089	LSG1		1	9	8	9	-0.0271535	0.685931	0.0279996	0.495328
Q00013	MPP1		0.9433	3	3	3	-0.0270619	0.811119	-0.000297346	0.515724
Q9UPS8	ANKRD26		1	8	6	6	-0.0270497	0.836835	-0.0298528	0.0223494
Q15648	MED1		0.9998	7	4	6	-0.0270269	0.955385	0.00412819	0.620879
Q9HB90	RRAGC		1	3	2	3	-0.0269919	0.939371	-0.114751	0.62942
O95881	TXNDC12		0.9583	4	2	3	-0.0269607	0.950318	-0.0464169	0.933136
Q8IZU1	FAM9A		0.9792	4	3	4	-0.026928	0.889638	0.00170296	0.95726
P98194	ATP2C1		0.9999	3	3	3	-0.0269202	0.910432	-0.0168628	0.988185
Q9NUL7	DDX28		1	8	7	8	-0.0268935	0.417674	-0.0232131	0.628312
Q9HAU0	PLEKHA5		1	12	12	12	-0.0268633	0.735475	0.0121386	0.610927
Q9Y2T2	AP3M1		0.9999	7	4	4	-0.0267803	0.411409	-0.00567707	0.863286
Q9H6Y2	WDR55	YES	0.9998	2	2	2	-0.00300708	0.619547	-0.0221924	0.962909
Q15024	EXOSC7		1	8	8	8	-0.0266903	0.636943	0.00418898	0.854878
P61163	ACTR1A		1	21	8	21	-0.0266558	0.371739	-0.033469	0.314839
Q8N4J0	CARNMT1		1	5	5	5	-0.0265725	0.383988	0.0180671	0.941913
Q96QE3	ATAD5		1	24	21	23	-0.0265557	0.17299	0.0151287	0.142094
Q6UB99	ANKRD11		1	16	14	16	-0.0265496	0.796253	0.0146483	0.10592
P49247	RPIA		1	8	8	8	-0.0265267	0.50798	0.0136834	0.776302
Q8TED9	AFAP1L1		1	7	6	6	-0.0265225	0.952259	-0.0351129	0.858611
Q9UHA2	SS18L2		0.9999	3	3	3	-0.0265137	0.803947	0.0458382	0.0602448
Q8IZJ1	UNC5B		0.9617	2	2	2	-0.0265103	0.802407	-0.0696628	0.838673
P33991	MCM4		1	8	7	7	-0.0264778	0.852942	-0.0417836	0.453367
O75420	GIGYF1		1	7	6	6	-0.0264597	0.802553	0.0133811	0.886583
Q8N3E9	PLCD3		1	5	4	5	-0.0264023	0.989144	-0.0379793	0.836441
Q9NRX4	PHPT1		0.9999	3	2	3	-0.026373	0.620565	0.0424282	0.557913
Q92990	GLMN		1	8	6	7	-0.0263559	0.441347	0.0235478	0.96984
Q9BRK4	LZTS2		1	19	17	18	-0.0263106	0.458261	-0.0182588	0.669153
Q64LD2	WDR25	YES	1	4	3	4	-0.0229472	0.947431	-0.0214733	0.973665
Q15572	TAF1C		0.9813	4	4	4	-0.0262935	0.913901	-0.168682	0.696457
Q9Y2X0	MED16	YES	1	10	6	7	-0.00579385	0.808278	-0.0213835	0.754358
O15020	SPTBN2		1	58	37	44	-0.0262791	0.210104	-0.0276723	0.0220144
Q9BYN8	MRPS26		1	10	8	10	-0.0262451	0.646693	-0.00942881	0.862302
Q13136	PPFIA1		1	14	9	11	-0.0262038	0.250565	-0.0600029	0.355419
Q13098	GPS1		1	7	7	7	-0.0261555	3.14713e-05	-0.0395928	0.802912
Q8IYR2	SMYD4		0.9997	4	4	4	-0.0261525	0.927556	-0.00781746	0.93791
Q9HD33	MRPL47		1	3	2	2	-0.0261399	0.552028	0.0129386	0.667732
Q9H0E3	SAP130		1	4	3	4	-0.0261392	0.612978	0.103551	0.00264657
Q8NF99	ZNF397		1	6	3	3	-0.0261198	0.75278	-0.0352706	0.888645
Q96SB8	SMC6		1	24	19	21	-0.0260993	0.788943	-0.0211808	0.896942
Q8IWJ2	GCC2		1	11	5	10	-0.0260415	0.74226	-0.127366	0.548458
Q6P1X5	TAF2		1	14	14	14	-0.0260362	0.558067	0.0402605	0.198569
Q6N043	ZNF280D		0.9999	9	5	6	-0.0260351	0.850341	-0.0192602	0.862149
Q9UHD8	44813		1	7	5	5	-0.0260082	0.607483	-0.00541766	0.958211
Q14C86	GAPVD1		1	8	8	8	-0.0259965	0.431131	-0.0240421	0.400686
P35269	GTF2F1		1	7	5	5	-0.0259946	0.808955	-0.0426417	0.854878
Q8WWF8	CAPSL		0.9963	4	3	4	-0.0259748	0.563767	0.071938	0.879323
A1L390	PLEKHG3		1	16	15	15	-0.025952	0.870211	-0.00994487	0.860485
P19174	PLCG1		1	4	4	4	-0.0259336	0.721121	0.00475009	0.0358534
Q15751	HERC1	YES	0.9306	8	5	5	-0.0789653	0.845495	-0.0205854	0.833235
Q9UJW0	DCTN4		1	6	5	6	-0.0259039	0.837962	0.00836505	0.564758
Q9Y282	ERGIC3		0.9203	2	2	2	-0.0258554	0.97739	-0.0808027	0.471308
P14625	HSP90B1		1	37	24	35	-0.0258163	0.386299	-0.0187502	0.63596
P27707	DCK		1	7	4	6	-0.0257985	0.736293	-0.0780342	0.539524
Q9H2M9	RAB3GAP2		1	14	14	14	-0.0257809	0.849311	-0.0402583	0.626262
Q9NRL2	BAZ1A		1	25	20	23	-0.0257788	0.490103	0.021319	0.839111
Q8WXA9	SREK1		1	3	3	3	-0.0257765	0.849629	-0.0442352	0.0999961
P42568	MLLT3		0.9969	3	3	3	-0.0257681	0.0200537	-0.0374994	0.0870696
P46977	STT3A		1	17	16	17	-0.0256934	0.49904	-0.00582029	0.855739
Q7Z6J8	UBE3D		0.9985	4	4	4	-0.0256326	0.912242	-0.0424882	0.895105
Q9BRS8	LARP6		1	4	4	4	-0.0255431	0.988203	-0.0656208	0.912908
P35240	NF2		1	14	12	13	-0.0255224	0.404203	-0.0299962	0.405888
Q9H410	DSN1		1	4	4	4	-0.0255073	0.819463	0.0336141	0.759407
O75083	WDR1	YES	1	6	6	6	-0.0117902	0.0601847	-0.0187753	0.940492
P55196	MLLT4		1	33	29	32	-0.0254304	0.0872075	-0.0262957	0.0660225
Q5VUA4	ZNF318		1	12	12	12	-0.0254059	0.989517	-0.0131787	0.688195
P31274	HOXC9		0.9715	4	3	3	-0.0253769	0.995186	-0.031421	0.874395
Q01955	COL4A3		0.9875	3	2	2	-0.025374	0.908076	0.00646197	0.958851
Q9Y3P9	RABGAP1		1	10	6	8	-0.0253557	0.822678	-0.00724969	0.872957
P30084	ECHS1		1	7	6	7	-0.0253518	0.763631	-0.00878147	0.935584
Q8NI35	INADL		1	13	11	11	-0.0253516	0.636829	-0.0377672	0.687105
Q8N138	ORMDL3		1	3	2	3	-0.02533	0.675363	-0.0527975	0.557913
Q8NE86	MCU		1	4	4	4	-0.0253241	0.946277	-0.0292191	0.936285
O94874	UFL1		1	9	8	9	-0.0252722	0.470503	-0.0286003	0.270539
Q9HAZ2	PRDM16		1	9	3	3	-0.0252375	0.552028	-0.0269925	0.749991
P16220	CREB1		1	5	2	2	-0.0252033	0.946712	0.000286825	0.955054
Q7Z2W9	MRPL21		1	5	4	5	-0.0251456	0.981427	0.0101056	0.734859
Q99547	MPHOSPH6		1	6	4	6	-0.025079	0.219618	0.000950672	0.964173
O15047	SETD1A		1	9	8	9	-0.0249932	0.884076	0.0170502	0.61039
Q9H8Y5	ANKZF1		1	12	12	12	-0.0249756	0.523408	0.0355656	0.888277
Q8IX21	SLF2		1	7	7	7	-0.0249566	0.313273	0.040285	0.78571
O14641	DVL2		1	10	5	7	-0.0248823	0.548139	-0.0670655	0.561587
P43897	TSFM		1	5	5	5	-0.0248783	0.789223	-0.034655	0.599028
Q8WVM8	SCFD1		1	6	5	6	-0.02486	0.139488	-0.04826	0.17226
O75179	ANKRD17		1	20	13	14	-0.0248257	0.61333	-0.0417503	0.483497
Q13621	SLC12A1		0.9922	3	2	3	-0.0248154	0.0913013	-0.0174728	0.965054
Q9NS91	RAD18		1	4	4	4	-0.024768	0.208546	-0.0243883	0.53718
Q9UIF3	TEKT2		0.9599	2	2	2	-0.0247677	0.460244	-0.300375	0.376098
Q92485	SMPDL3B		1	5	3	5	-0.0247653	0.749898	-0.0477994	0.702035
Q15084	PDIA6		1	9	8	9	-0.0247364	0.0624744	0.0327794	0.340525
Q9P1Y5	CAMSAP3		1	19	15	19	-0.0246967	0.264526	0.0284543	0.947732
P36915	GNL1		0.9997	3	3	3	-0.0246837	0.826049	0.0480029	0.0682529
P51649	ALDH5A1		1	4	4	4	-0.0246511	0.750528	-0.0771577	0.423774
Q8N118	CYP4X1		0.9355	3	3	3	-0.024645	0.851906	0.0188484	0.973665
Q9BRX8	FAM213A		1	4	3	4	-0.0246244	0.680024	0.0191644	0.747716
Q9BRX9	WDR83	YES	1	3	3	3	-0.104719	0.401685	-0.0184555	0.981427
G3V325	ATP5J2-PTCD1		1	13	10	11	-0.0245737	0.256485	0.0241639	0.912908
Q8TDR0	TRAF3IP1		0.965	7	6	6	-0.0245453	0.246376	-0.040026	0.927556
Q9NP79	VTA1		0.9985	2	2	2	-0.0245431	0.390652	0.0241068	0.982369
Q93008	USP9X		1	31	23	29	-0.0245368	0.296908	-0.0423667	0.0710093
P35251	RFC1		1	20	15	19	-0.0245143	0.249847	0.00619586	0.884076
Q12802	AKAP13		1	8	8	8	-0.0245102	0.877865	-0.0134694	0.957868
Q96LT9	RNPC3		0.9999	3	3	3	-0.0244953	0.802553	-0.0139608	0.128149
Q9H788	SH2D4A		0.9617	4	4	4	-0.0244924	0.860833	-0.013812	0.889702
Q9ULG6	CCPG1		1	7	7	7	-0.0244586	0.708992	-0.0560493	0.00750455
Q8IWF6	DENND6A		0.9999	5	4	5	-0.0244031	0.990022	-0.00617786	0.761501
Q92766	RREB1		1	9	9	9	-0.024352	0.704016	0.017248	0.908076
P36873	PPP1CC		1	13	2	4	-0.0243282	0.922519	-0.0156601	0.509364
O95816	BAG2		1	11	8	11	-0.0242853	0.195988	-0.0163149	0.767839
Q9H078	CLPB		1	7	7	7	-0.0242509	0.699297	-0.0140984	0.715514
Q9BRP4	PAAF1	YES	1	3	3	3	-0.054779	0.908172	-0.0182399	0.762053
P0C2W1	FBXO45		1	3	3	3	-0.0242294	0.917956	-0.0250196	0.973665
Q13242	SRSF9		1	21	14	20	-0.0241906	0.64787	-0.027204	0.547836
Q9BTY7	HGH1		1	5	4	5	-0.0241872	0.953204	-0.035903	0.929751
Q14680	MELK		1	8	6	6	-0.0241846	0.960855	-0.0378306	0.631796
P49321	NASP		1	12	8	11	-0.0241662	0.562537	-0.0711236	0.257831
P11586	MTHFD1		1	35	25	30	-0.024147	0.211457	0.0195933	0.475983
Q9P2N6	KANSL3		1	6	5	6	-0.0241426	0.984694	-0.0333496	0.906475
Q14191	WRN		1	7	7	7	-0.0240451	0.420234	0.0508523	0.442795
O95983	MBD3		1	7	5	5	-0.0240209	0.598652	0.06144	0.513559
O14735	CDIPT		1	5	3	5	-0.0239911	0.973665	-0.0352981	0.770234
Q08AM6	VAC14		0.9961	3	3	3	-0.0239848	0.980057	-1.09547e-05	0.946277
P00846	MT-ATP6		0.9997	2	2	2	-0.0239765	0.941603	Not quantified	Not quantified
Q9BZJ0	CRNKL1		1	9	7	8	-0.0239222	0.469731	0.00591549	0.911389
O15013	ARHGEF10		0.998	2	2	2	-0.0239124	0.277282	-0.0230955	0.39762
Q96JH8	RADIL		0.9821	4	4	4	-0.0239114	0.390652	-0.0733228	0.542639
Q8NEW0	SLC30A7		1	7	7	7	-0.0238814	0.729323	-0.0544426	0.316171
Q86W92	PPFIBP1		1	15	12	12	-0.0238764	0.772124	-0.0397098	0.349206
P55145	MANF		0.9983	3	3	3	-0.0238319	0.87194	-0.105315	0.325994
Q8WZ64	ARAP2		1	10	8	10	-0.0238283	0.648178	-0.0179919	0.778343
Q9NTZ6	RBM12		0.9985	3	2	2	-0.0237883	0.937652	-0.0723197	0.379887
Q15413	RYR3		1	12	6	7	-0.0237738	0.649969	-0.077654	0.609641
Q86UU1	PHLDB1		1	11	10	10	-0.0237533	0.761503	0.00342706	0.876286
O14531	DPYSL4		1	5	4	5	-0.0237067	0.950262	-0.0170596	0.900232
Q9NQS1	AVEN		1	4	4	4	-0.0236757	0.822816	0.0755922	0.479652
P27448	MARK3		1	26	13	14	-0.0236678	0.897828	-0.0254788	0.907075
O43347	MSI1		0.9997	4	4	4	-0.0236357	0.821415	-0.0102617	0.222036
Q8WZ42	TTN		1	88	67	73	-0.0236324	0.422409	-0.0287868	0.545729
P48643	CCT5		1	10	9	10	-0.0236319	0.496954	0.0171572	0.868097
Q86UV5	USP48		1	9	9	9	-0.0235784	0.983666	-0.0207263	0.970827
Q96QU8	XPO6		1	10	8	10	-0.0235511	0.0274358	0.00779167	0.764804
O15014	ZNF609		1	10	9	10	-0.0235486	0.552363	0.0126423	0.75516
Q9BXW7	CECR5		1	4	4	4	-0.0235105	0.479807	0.0317647	0.926188
Q9NSD4	ZNF275		1	5	4	5	-0.0234951	0.884125	-0.0688002	0.207559
O15440	ABCC5		0.9567	4	4	4	-0.0234364	0.990022	-0.00315219	0.683107
P27144	AK4		1	3	3	3	-0.0234313	0.483497	-0.023712	0.701789
O95490	ADGRL2		0.9997	4	4	4	-0.0234298	0.423202	0.0168506	0.946277
O75165	DNAJC13		1	28	24	27	-0.0234259	0.742472	-0.0427629	0.371739
Q4V328	GRIPAP1		1	4	4	4	-0.0234183	0.952956	-0.0598156	0.722679
O15054	KDM6B		0.9961	2	2	2	-0.0234144	0.90552	-0.112298	0.261879
Q9BSH4	TACO1		1	4	4	4	-0.0233959	0.592228	-0.051416	0.674771
Q15172	PPP2R5A		0.9974	2	2	2	-0.0233928	0.424022	-0.014581	0.834902
P49454	CENPF		1	20	13	17	-0.0233846	0.513534	-0.0528366	0.279321
P56385	ATP5I		1	5	3	4	-0.0233414	0.354304	0.0228318	0.659443
Q05823	RNASEL		1	8	7	8	-0.0233364	0.86259	0.0178928	0.104281
Q29RF7	PDS5A		1	27	17	20	-0.0233316	0.802151	-0.00632077	0.946277
Q7Z7L8	C11orf96		0.9981	2	2	2	-0.0233291	0.908076	0.0159585	0.292624
Q92833	JARID2		1	9	9	9	-0.0233007	0.547851	0.0363852	0.683107
P61011	SRP54		1	6	6	6	-0.023277	0.761501	0.069427	0.437403
Q86SQ9	DHDDS		1	6	6	6	-0.0232608	0.97584	-0.0703435	0.53884
Q147X3	NAA30		0.9954	3	3	3	-0.023155	0.781659	0.00383798	0.964711
Q9BV81	EMC6		1	2	2	2	-0.0231381	0.670373	-0.044086	0.306579
P02545	LMNA		1	32	26	30	-0.0231332	0.277532	-0.0108615	0.468552
Q8TC59	PIWIL2		0.9999	7	7	7	-0.0231057	0.364481	-0.0655284	0.436493
Q96A54	ADIPOR1		0.9996	2	2	2	-0.0230998	0.878016	-0.0259985	0.91499
Q5TH69	ARFGEF3		1	5	5	5	-0.0230945	0.988185	0.0168081	0.707181
Q15464	SHB		1	4	3	3	-0.023066	0.349206	-0.0368371	0.925753
P60228	EIF3E		1	11	9	11	-0.0230527	0.762083	0.00616013	0.783246
O75190	DNAJB6		1	11	6	8	-0.0230499	0.895484	-0.0665808	0.495328
O95433	AHSA1		1	9	9	9	-0.0230222	0.0487507	0.0232629	0.718533
Q8NCD3	HJURP		1	6	5	5	-0.0230068	0.379349	-0.0458146	0.744634
Q5VU43	PDE4DIP		1	18	13	17	-0.0229715	0.07706	-0.0142719	0.700348
O60333	KIF1B		1	17	6	7	-0.0229673	0.70218	0.0025688	0.727243
Q6PJI9	WDR59	YES	1	7	7	7	-0.0639136	0.284019	-0.0179561	0.864995
Q5JRA6	MIA3		1	13	11	13	-0.02294	0.146812	-0.0188447	0.583265
Q2M1P5	KIF7		1	29	22	27	-0.0229267	0.507966	0.0064056	0.802547
O43181	NDUFS4		1	5	5	5	-0.0228652	0.811585	0.0127073	0.93791
Q02809	PLOD1		1	9	8	9	-0.0228204	0.844549	-0.0052272	0.621224
Q6PK04	CCDC137		1	18	13	17	-0.022814	0.956367	0.00894322	0.114037
P48681	NES		1	7	7	7	-0.0228137	0.713552	-0.0219522	0.449277
Q6P4F7	ARHGAP11A		1	10	9	10	-0.0228011	0.484899	0.00229719	0.898344
Q9NUP1	BLOC1S4		0.9868	2	2	2	-0.0227772	0.900295	-0.000818927	0.500439
O75151	PHF2		1	12	11	11	-0.0227529	0.386062	0.000946624	0.63932
Q5VU97	CACHD1		0.9989	4	4	4	-0.0227384	0.972498	-0.032642	0.774892
Q9H8H2	DDX31		1	18	13	15	-0.0227332	0.717949	-0.00248355	0.905713
Q6Q0C0	TRAF7	YES	1	8	4	4	-0.000766128	0.940492	-0.0177806	0.951497
Q70CQ4	USP31		1	5	4	4	-0.022727	0.26544	-0.00940432	0.70146
O00178	GTPBP1		1	37	23	37	-0.0226768	0.375661	0.00942112	0.936381
P42566	EPS15		1	5	5	5	-0.0226588	0.275842	-0.042098	0.422151
Q16877	PFKFB4		1	7	3	3	-0.0225944	0.801832	0.00859038	0.913959
Q9UG01	IFT172	YES	1	10	10	10	-0.00600954	0.989144	-0.0172913	0.847413
Q9UBB4	ATXN10		1	7	6	7	-0.0224834	0.7857	-0.024675	0.804911
H7BZ55	CROCC2		0.9984	5	5	5	-0.0224436	0.989975	0.12162	0.541999
Q13472	TOP3A		1	8	6	6	-0.022429	0.417322	-0.0963548	0.564202
O43143	DHX15		1	41	32	40	-0.022387	0.479459	0.00886054	0.666062
P08865	RPSA		1	10	6	9	-0.0223722	0.697796	-0.0232293	0.818185
E7EMB3	CALM2		1	78	11	78	-0.0223629	0.0118492	-0.0455643	0.000176637
Q92688	ANP32B		0.9569	2	2	2	-0.0223081	0.783256	0.0560897	0.536715
P17509	HOXB6		1	8	6	7	-0.0222979	0.564951	0.0135077	0.115896
Q5T280	C9orf114		1	7	6	7	-0.022281	0.834664	0.0262986	0.00236955
P31270	HOXA11		1	9	4	7	-0.0222037	0.0816814	-0.0173402	0.60764
Q9H2H8	PPIL3		0.9993	3	3	3	-0.0221981	0.523261	-0.00258839	0.723361
Q99543	DNAJC2		0.9992	2	2	2	-0.0221918	0.983746	0.00949916	0.838476
Q15283	RASA2		1	5	4	5	-0.0221705	0.855817	-0.00912935	0.957685
Q8N556	AFAP1		1	5	3	4	-0.0221526	0.786604	0.0140868	0.974654
Q15428	SF3A2		0.9996	4	2	4	-0.0221365	0.646693	-0.0103114	0.579869
O15439	ABCC4		0.9999	3	3	3	-0.0221255	0.623854	-0.0233287	0.312364
Q9Y5Y2	NUBP2		1	5	4	5	-0.0221119	0.991353	-0.0302838	0.94251
P50750	CDK9		1	6	6	6	-0.0220825	0.778607	0.0198255	0.71929
Q9Y232	CDYL		1	9	9	9	-0.0220708	0.734859	-0.0348269	0.625603
Q6NUK1	SLC25A24		1	9	8	9	-0.0220692	0.496954	0.0250262	0.610854
Q16254	E2F4		0.9995	3	3	3	-0.0220375	0.932095	0.0524144	0.65479
P49585	PCYT1A		1	9	8	9	-0.0220351	0.605296	-0.00745102	0.845311
P09874	PARP1		1	135	61	128	-0.0220206	0.000548111	-0.0633775	1.62555e-15
O15455	TLR3		0.9824	3	3	3	-0.0219824	0.766399	-0.00476983	0.183363
Q8N3C0	ASCC3		1	44	37	44	-0.0219664	0.50798	-0.00611993	0.986776
P12956	XRCC6		1	23	20	23	-0.0219441	0.708459	-0.0646223	0.143773
Q12947	FOXF2		0.9998	4	2	2	-0.021878	0.681697	0.0444906	0.29559
P18074	ERCC2		1	14	13	14	-0.021871	0.748382	-0.0222402	0.830751
Q96JJ7	TMX3		1	6	4	4	-0.0218619	0.837614	-0.0372834	0.699129
Q5C9Z4	NOM1		1	16	15	16	-0.0218535	0.641068	-0.00253042	0.888656
Q13042	CDC16		1	4	4	4	-0.0218016	0.343799	0.00995394	0.735218
O14929	HAT1		1	10	8	10	-0.0217781	0.681982	0.00498556	0.972739
Q02487	DSC2		1	7	6	6	-0.0217663	0.830751	-0.0275327	0.701264
Q9NX24	NHP2		1	6	4	6	-0.0217441	0.283753	-0.0584051	0.631357
Q9BST9	RTKN		1	8	7	8	-0.0217342	0.853788	-0.00804882	0.966012
Q8WV22	NSMCE1		1	7	5	7	-0.0217152	0.561619	-0.0382849	0.74176
A6NFI3	ZNF316		1	10	7	7	-0.0216933	0.568185	0.0302527	0.423202
P16989	YBX3		1	13	6	7	-0.0216863	0.749002	0.0295909	0.90603
Q4G0N8	SLC9C1		0.9856	7	6	7	-0.0216314	0.853359	-0.000128906	0.984215
P00519	ABL1		0.9667	4	2	2	-0.0215999	0.900295	-0.0860669	0.65074
P52735	VAV2		1	7	7	7	-0.0215202	0.769849	-0.0778443	0.146951
Q93075	TATDN2		0.9993	5	5	5	-0.0214595	0.687105	-0.018272	0.834621
Q68D85	NCR3LG1		1	4	4	4	-0.0214021	0.709713	-0.00109518	0.925753
Q9H582	ZNF644		1	17	12	15	-0.0213946	0.876984	Not quantified	Not quantified
Q9Y399	MRPS2		1	6	6	6	-0.0213268	0.824679	-0.0122935	0.908076
A0A0A6YYL4	CORO7-PAM16		1	14	9	12	-0.0213146	0.621435	0.00678345	0.968222
Q76L83	ASXL2		1	8	7	7	-0.0213111	0.889959	-0.0530803	0.601052
Q3SY69	ALDH1L2		1	9	7	7	-0.0213003	0.983793	0.00223831	0.388478
P30566	ADSL		1	6	6	6	-0.0212995	0.564951	0.0366576	0.995333
P07093	SERPINE2		1	3	3	3	-0.0212314	0.027789	-0.00507935	0.223716
O43896	KIF1C		1	26	15	19	-0.0211641	0.991741	-0.000835519	0.35201
Q8IXT5	RBM12B		1	20	17	20	-0.0211569	0.574327	-0.0713736	0.0354022
Q9UPT8	ZC3H4		0.9975	3	3	3	-0.0211325	0.985018	-0.0275237	0.178394
Q56NI9	ESCO2		1	8	8	8	-0.0211187	0.628827	-0.00549806	0.96145
P78312	FAM193A		0.9816	4	4	4	-0.0210872	0.976667	-0.00378309	0.862149
Q9UBT6	POLK		1	8	8	8	-0.0210853	0.901936	-0.00290437	0.814962
O14647	CHD2		1	35	20	22	-0.0210754	0.576827	-0.0154905	0.373223
P52594	AGFG1		0.9999	4	2	3	-0.0210557	0.436493	-0.0484482	0.762106
P61421	ATP6V0D1		1	9	6	9	-0.0210351	0.821985	0.012573	0.845495
Q7L8L6	FASTKD5		1	6	4	6	-0.0210308	0.941352	-0.077032	0.686952
Q9BYK8	HELZ2		1	14	13	14	-0.0210291	0.854878	-0.0129804	0.811916
Q9HAF1	MEAF6		1	6	5	6	-0.020974	0.895105	-0.0424399	0.00502997
O14925	TIMM23		0.9974	3	2	3	-0.0209726	0.244674	-0.0134583	0.877106
O60763	USO1		1	10	10	10	-0.0209245	0.915154	-0.0698304	0.575033
Q86VN1	VPS36		1	4	4	4	-0.0208421	0.644141	-0.0574101	0.749002
Q96JG6	VPS50		0.9988	2	2	2	-0.0208401	0.956278	0.00568015	0.953892
Q9HCC0	MCCC2		0.9457	4	4	4	-0.0208209	0.897205	-0.0424469	0.893468
Q7Z6M4	MTERF4		1	13	8	13	-0.0208142	0.839226	0.044789	0.0602448
O60231	DHX16		1	9	7	8	-0.020814	0.814962	0.01993	0.94183
Q9UKE5	TNIK		0.9984	14	4	4	-0.0208125	0.245333	0.0516597	0.724375
P28799	GRN		1	3	3	3	-0.0207979	0.573362	0.0269375	0.600965
P17029	ZKSCAN1		1	6	5	5	-0.0207821	0.640856	0.0131048	0.822816
O60725	ICMT		1	4	4	4	-0.0207317	0.938958	0.0106632	0.76288
P17028	ZNF24		1	20	15	20	-0.0206559	0.50582	0.0491192	0.172347
Q6IPR3	TYW3		1	11	10	11	-0.0206529	0.993282	0.0271103	0.257831
Q9P215	POGK		1	7	7	7	-0.0206232	0.921508	0.0347232	0.00131938
Q6DCA0	AMMECR1L		1	5	4	5	-0.0205703	0.957103	0.00881362	0.586506
P62191	PSMC1		1	15	10	13	-0.0205648	0.227677	-0.0179066	0.745817
Q96QK1	VPS35		1	13	10	13	-0.0205608	0.297177	-0.0634389	0.475468
P19525	EIF2AK2		1	13	10	13	-0.0205293	0.956367	0.00277875	0.738915
Q2TAL8	QRICH1		0.9934	10	5	6	-0.020519	0.877559	-0.029289	0.443447
P34741	SDC2		1	7	6	7	-0.0205041	0.949484	-0.0489331	0.0254016
Q12959	DLG1		1	8	8	8	-0.0204927	0.687473	0.0037458	0.960121
P51530	DNA2		0.9998	5	5	5	-0.0204483	0.932455	-0.0451505	0.460244
Q00537	CDK17		1	12	10	12	-0.0204449	0.828645	0.00664382	0.522598
Q03252	LMNB2		1	33	27	28	-0.0203025	0.748382	-0.0335936	0.369749
Q9Y2V7	COG6		1	5	5	5	-0.020285	0.473004	-0.00681141	0.853637
P16104	H2AFX		1	94	7	17	-0.0202745	0.00582675	-0.0428484	0.046117
P11234	RALB		0.9999	6	2	2	-0.0202089	0.989535	-0.0501743	0.933555
Q16875	PFKFB3		1	15	9	11	-0.0202078	0.713381	-0.000968628	0.901056
Q02224	CENPE		1	36	32	36	-0.020192	0.728874	-0.0228762	0.654237
Q6P5Z2	PKN3		1	14	12	13	-0.0201915	0.850625	-0.0151446	0.973537
Q6ZV73	FGD6		0.9999	7	7	7	-0.0201874	0.413197	-0.0628572	0.394315
A6NHR9	SMCHD1		1	20	17	20	-0.0201698	0.747711	-0.0238873	0.251797
A0A024QZP7	CDC2		1	13	8	11	-0.0201551	0.748382	-0.0421238	0.65074
Q13574	DGKZ		1	12	12	12	-0.0201141	0.36761	0.013165	0.927517
Q03164	KMT2A		1	29	24	29	-0.020092	0.94251	0.0204151	0.370789
Q96PK6	RBM14		1	25	20	25	-0.020078	0.784349	-0.00323494	0.935584
P62312	LSM6		0.9922	2	2	2	-0.0200768	0.259585	0.0256631	0.560725
Q6YN16	HSDL2		1	3	3	3	-0.0200068	0.643648	0.0474475	0.539526
Q7Z3J2	C16orf62		0.9898	2	2	2	-0.0199803	0.436493	0.0360163	0.94752
Q68DN1	C2orf16		0.9394	4	3	4	-0.0199773	0.984078	0.0109041	0.262996
Q9NZ32	ACTR10		1	2	2	2	-0.0199752	0.779185	-0.0142028	0.889638
Q92540	SMG7		0.9998	3	3	3	-0.0199705	0.426983	-0.0607393	0.641068
Q8NBI6	XXYLT1		1	3	2	3	-0.0199141	0.988844	0.0576947	0.792171
Q96BW1	UPRT		0.9998	2	2	2	-0.0199099	0.941352	-0.0328918	0.924554
P41229	KDM5C		1	8	6	6	-0.0198998	0.550532	-0.00887965	0.262996
Q7KZF4	SND1		1	24	21	24	-0.0198786	0.977037	-0.00632307	0.613597
O95793	STAU1		1	22	14	16	-0.0198545	0.762541	-0.0149044	0.94183
Q8WUM0	NUP133		1	27	22	26	-0.0198508	0.191091	-0.0187151	0.0369567
P98175	RBM10		1	19	12	12	-0.0198487	0.329922	0.0203836	0.273026
Q9P031	CCDC59		1	15	12	15	-0.0198267	0.409314	0.063062	0.000874381
P15927	RPA2		0.9999	4	3	4	-0.0198142	0.932455	-0.0742678	0.389696
Q9H4H8	FAM83D		1	9	8	8	-0.0197675	0.733815	0.0372369	0.908076
O60941	DTNB		1	9	4	4	-0.0197465	0.949891	-0.0522941	0.895151
Q9NRR4	DROSHA		1	8	7	8	-0.019705	0.837232	0.0113573	0.900232
Q13625	TP53BP2		1	17	14	16	-0.0196509	0.73713	0.00442227	0.932296
P43304	GPD2		1	9	9	9	-0.0196427	0.731521	-0.00265435	0.978306
Q6IQ23	PLEKHA7		1	7	7	7	-0.0195789	0.846603	-0.0529965	0.403789
Q9Y5S2	CDC42BPB		1	26	14	15	-0.0195625	0.786604	-0.00886502	0.94183
P78362	SRPK2		1	13	6	7	-0.0195171	0.868615	-0.0060667	0.98307
Q75QN2	INTS8		1	7	7	7	-0.019507	0.306579	-0.0298626	0.657816
O15031	PLXNB2		1	13	12	13	-0.0194745	0.936466	-0.0351289	0.78791
Q9H5U6	ZCCHC4		1	9	9	9	-0.0193415	0.534721	-0.0602031	0.948505
P14868	DARS		1	27	22	27	-0.0193381	0.785363	-0.058036	0.073987
Q04721	NOTCH2		1	18	13	16	-0.019336	0.748382	0.023389	0.0767233
Q9P227	ARHGAP23		0.9092	4	4	4	-0.0193318	0.930756	0.0315189	0.85914
O75251	NDUFS7		1	5	5	5	-0.0193074	0.665339	0.0111999	0.951695
Q6ICG6	KIAA0930		1	2	2	2	-0.0192782	0.914179	-0.0695001	0.741569
Q9H8W4	PLEKHF2		0.9999	2	2	2	-0.0191908	0.963113	-0.092334	0.841292
Q96T76	MMS19		1	9	9	9	-0.0191894	0.572035	0.00604659	0.954978
O00160	MYO1F		0.9774	9	2	3	-0.0191689	0.932511	-0.0458127	0.621414
Q9UNF0	PACSIN2		0.999	3	3	3	-0.0191413	0.761501	-0.0143495	0.481324
P42765	ACAA2		1	6	6	6	-0.0191187	0.722963	0.0243796	0.789776
P15924	DSP		1	117	100	115	-0.0191128	0.00733808	0.0967713	2.53279e-11
Q8N9N5	BANP		1	6	4	6	-0.0190223	0.933859	0.00252961	0.600677
Q9HD45	TM9SF3		1	5	5	5	-0.018991	0.463205	Not quantified	Not quantified
P57740	NUP107		1	23	18	23	-0.0189671	0.0835943	-0.0522575	0.00132955
Q12792	TWF1		1	6	4	4	-0.0189603	0.638237	0.0012774	0.973665
Q9ULD2	MTUS1		0.9971	3	3	3	-0.0189523	0.932915	-0.140564	0.644074
Q9UQR1	ZNF148		1	11	9	11	-0.018925	0.985018	0.0140826	0.551555
Q96Q07	BTBD9		1	5	4	5	-0.0188887	0.613507	-0.045722	0.888645
P05388	RPLP0		1	37	4	9	-0.0188814	0.984546	-0.0183176	0.969575
P23284	PPIB		1	9	7	7	-0.01888	0.726348	-0.023468	0.809002
Q96RY7	IFT140	YES	1	6	6	6	0.000597596	0.548848	-0.0171937	0.849114
Q6UWE0	LRSAM1		0.9979	6	5	6	-0.018855	0.791796	0.0263589	0.921157
Q9H845	ACAD9		1	6	6	6	-0.0188481	0.912908	-0.0413371	0.615779
Q5JSZ5	PRRC2B		1	30	23	26	-0.0187842	0.848942	-0.00793275	0.961633
Q9NP66	HMG20A		1	6	6	6	-0.0187699	0.943886	0.0185983	0.0923711
Q8WWL7	CCNB3		0.9999	12	9	12	-0.0187665	0.953933	0.000788051	0.702624
Q9P015	MRPL15		1	5	5	5	-0.0187619	0.898305	-0.175718	0.417642
O14939	PLD2		1	5	4	4	-0.018758	0.920918	-0.0830395	0.651706
Q96GM8	TOE1		1	8	6	7	-0.0187397	0.748382	-0.0736574	0.60296
Q96RL1	UIMC1		1	17	16	17	-0.0187161	0.935672	0.0356533	0.090768
A0FGR8	ESYT2		1	13	12	12	-0.0186846	0.62188	-0.00347649	0.949484
Q12965	MYO1E		1	47	32	40	-0.0186839	0.83384	-0.046654	0.0340705
Q13315	ATM		1	17	14	16	-0.0186538	0.0592564	0.00255745	0.953608
Q6NYC1	JMJD6		0.999	2	2	2	-0.0186278	0.788943	0.0294669	0.980935
Q8N3F8	MICALL1		1	14	12	14	-0.0186055	0.752721	-0.00449576	0.901597
P53804	TTC3		1	7	5	6	-0.0185499	0.98891	-0.0317999	0.807334
Q9HCK1	ZDBF2		1	12	12	12	-0.0185474	0.945948	-0.0059873	0.865311
Q92947	GCDH		1	11	7	10	-0.0185442	0.174204	0.01842	0.958851
Q14558	PRPSAP1		0.9689	2	2	2	-0.0185351	0.958606	-0.0849373	0.786604
Q96CN7	ISOC1		0.957	2	2	2	-0.0185215	0.94251	-0.0132933	0.762002
Q15118	PDK1		1	6	6	6	-0.0185039	0.963035	-0.0473279	0.806276
Q14156	EFR3A		1	9	7	9	-0.0184914	0.989144	-0.117971	0.0461218
O95232	LUC7L3		1	13	12	13	-0.0184752	0.801658	-0.0103205	0.564951
Q96KC8	DNAJC1		1	4	3	3	-0.0184619	0.649199	-0.0404115	0.0372452
Q04323	UBXN1		1	2	2	2	-0.0184046	0.928503	-0.112968	0.795974
Q96BY7	ATG2B		1	5	5	5	-0.0183911	0.34196	-0.086276	0.584936
P15121	AKR1B1		1	7	7	7	-0.0183759	0.900295	-0.0291518	0.654237
P30291	WEE1		1	12	11	11	-0.0183671	0.572035	-0.000559189	0.973665
O75475	PSIP1		1	26	17	25	-0.0183649	0.0852062	-0.0344804	0.218313
Q9H6D7	HAUS4		1	6	6	6	-0.018342	0.951695	-0.0166558	0.891007
Q6YHU6	THADA		1	7	6	7	-0.0182973	0.334964	0.00757186	0.930645
P11940	PABPC1		1	45	17	23	-0.0182461	0.626938	-0.030559	0.458968
Q15738	NSDHL		1	8	7	8	-0.0182399	0.991668	0.0130062	0.716707
Q5SRE5	NUP188		1	9	9	9	-0.0182238	0.419532	-0.0190238	0.736627
Q13501	SQSTM1		1	7	5	7	-0.0181862	0.982721	0.00935273	0.352216
Q8WUQ7	CACTIN		0.9981	3	3	3	-0.0181757	0.862998	-0.051896	0.842954
P40818	USP8		0.9988	11	8	8	-0.0181696	0.78571	-0.0702748	0.483497
Q9BXS6	NUSAP1		1	30	20	30	-0.0181226	0.846331	0.0247555	0.246996
P42771	CDKN2A		1	3	3	3	-0.0181198	0.197089	-0.0646793	0.849607
Q9Y3I0	RTCB		1	10	9	10	-0.0181184	0.78919	-0.0221254	0.905274
Q5T2D3	OTUD3		1	8	7	8	-0.018095	0.940817	0.0468083	0.591172
P17152	TMEM11		1	3	3	3	-0.0180512	0.762551	-0.114321	0.772495
Q9UBI6	GNG12		1	2	2	2	-0.0180405	0.958851	-0.045445	0.879863
P06733	ENO1		1	11	10	10	-0.0180199	0.951695	0.0125483	0.702845
Q6IE81	JADE1		1	12	10	10	-0.0179939	0.812233	-0.05753	0.884221
Q9UIF9	BAZ2A		1	28	24	28	-0.0179913	0.832551	0.00367308	0.479807
P30307	CDC25C		1	11	7	10	-0.0179806	0.889497	-0.00364972	0.959323
Q9UPN3	MACF1		1	97	80	92	-0.0179741	0.568185	-0.0035392	0.838118
P49411	TUFM		1	15	14	15	-0.0179625	0.759709	0.00494854	0.427663
Q14315	FLNC		1	32	18	19	-0.0179608	0.890856	-0.0358374	0.757931
Q8TF76	GSG2		1	8	6	8	-0.0178913	0.937042	-0.014351	0.986151
O43301	HSPA12A		0.9899	2	2	2	-0.0178741	0.93925	0.010054	0.982422
P23677	ITPKA		0.9999	3	3	3	-0.0178711	0.786604	0.0440326	0.442656
Q96TA1	FAM129B		1	6	5	5	-0.0178542	0.498037	-0.0518262	0.219636
P00387	CYB5R3		1	6	5	6	-0.0178393	0.576827	-0.026632	0.841572
Q7L3S4	ZNF771		1	8	7	7	-0.0178367	0.78452	0.0339747	0.110907
Q5TKA1	LIN9		0.9998	3	3	3	-0.01779	0.686952	-0.0624555	0.052086
P31040	SDHA		1	4	4	4	-0.0177685	0.762106	0.0219333	0.900295
Q8TB45	DEPTOR		0.9632	3	3	3	-0.0177654	0.946277	-0.288381	0.67803
P84095	RHOG		1	3	2	2	-0.0177558	0.952689	-0.0511985	0.855717
Q12979	ABR		0.9379	7	2	2	-0.0177148	0.94528	-0.0161703	0.950262
Q9ULI0	ATAD2B		1	24	15	18	-0.0177148	0.891764	-0.00102842	0.776302
Q9H3U1	UNC45A		1	28	24	28	-0.0177146	0.755626	-0.00769857	0.897886
Q9UJX3	ANAPC7		1	9	8	9	-0.0177026	0.597953	-0.0472687	0.373291
Q7L1Q6	BZW1		1	14	11	14	-0.017691	0.732228	0.010077	0.726974
Q96A47	ISL2		1	4	3	4	-0.0176812	0.0564756	0.0276767	0.949484
P09960	LTA4H		1	3	3	3	-0.0176571	0.964173	-0.0177425	0.417732
Q96DA6	DNAJC19		1	4	3	4	-0.0176453	0.670744	-0.142162	0.790551
Q53R41	FASTKD1		0.9915	3	3	3	-0.0176056	0.992938	-0.00155411	0.936381
Q7L0Q8	RHOU		1	4	4	4	-0.017598	0.94109	0.0193124	0.25426
Q96S55	WRNIP1		1	19	18	19	-0.0175812	0.887366	0.0196114	0.217913
Q08945	SSRP1		1	39	27	37	-0.0175382	0.292673	-0.0208051	0.196018
O15371	EIF3D		1	9	9	9	-0.0175325	0.808069	-0.0305499	0.664049
Q9GZR7	DDX24		1	45	33	45	-0.0175296	0.763985	0.0026213	0.722298
Q92794	KAT6A		1	26	19	23	-0.0175215	0.707499	-0.0128815	0.827055
Q9UI36	DACH1		0.9971	4	3	4	-0.0175107	0.797123	-0.0815116	0.261761
P51610	HCFC1		1	12	11	12	-0.0174919	0.516204	0.00235184	0.853378
Q6P2E9	EDC4	YES	1	14	11	13	0.0358895	0.415283	-0.017082	0.724375
O43592	XPOT		1	15	10	15	-0.0174811	0.702565	0.0166465	0.507503
P62244	RPS15A		1	23	11	23	-0.0174526	0.790288	-9.08369e-05	0.653446
O60476	MAN1A2		0.9996	3	3	3	-0.0174241	0.962508	0.0525611	0.204357
Q86WT1	TTC30A		0.9992	3	3	3	-0.0174059	0.210104	-0.0211627	0.486351
Q8IWV8	UBR2		1	8	7	7	-0.0173722	0.568063	-0.0299832	0.478424
Q9H4G4	GLIPR2		1	2	2	2	-0.0173647	0.225706	-0.112653	0.896942
O00567	NOP56		1	50	26	50	-0.0173601	0.369718	-0.0154401	0.661607
Q70EK8	USP53		0.9962	3	3	3	-0.0173596	0.458968	0.000121028	0.958405
O43760	SYNGR2		1	2	2	2	-0.0173101	0.796253	0.0679929	0.75487
Q15717	ELAVL1		1	16	8	12	-0.0173097	0.78791	-0.0175995	0.826155
O43900	PRICKLE3		0.9985	2	2	2	-0.0173068	0.951497	-0.0380769	0.845311
Q9Y5Q8	GTF3C5		1	18	16	18	-0.0172553	0.804705	-0.0160351	0.889638
Q13200	PSMD2		1	29	21	28	-0.0172226	0.220641	-0.0313784	0.134181
Q9Y6V0	PCLO		0.9997	16	11	13	-0.0172008	0.289465	0.0298631	0.465895
Q8NBT2	SPC24		1	3	3	3	-0.0171991	0.917455	-0.0449258	0.854878
Q9H2W6	MRPL46		1	6	6	6	-0.0171888	0.402076	0.0246667	0.806276
O14981	BTAF1		1	15	15	15	-0.0171471	0.819587	-0.0490623	0.512031
Q9UGR2	ZC3H7B		1	10	7	7	-0.0171079	0.904457	-0.0552254	0.30737
P21266	GSTM3		1	7	4	5	-0.0170779	0.861744	-0.0313643	0.993282
Q8TED1	GPX8		0.9993	4	3	4	-0.0170715	0.109098	0.0561056	0.726974
Q9NZC9	SMARCAL1		0.9946	3	3	3	-0.0170229	0.962172	-0.0457599	0.715935
Q03701	CEBPZ		1	44	29	41	-0.0170181	0.450854	-0.00481327	0.868639
O15304	SIVA1		0.9994	4	4	4	-0.0170038	0.465895	0.0530584	0.250462
Q9UK61	FAM208A		1	22	19	22	-0.0170031	0.835669	-0.0267048	0.257792
Q9NVH0	EXD2		1	30	22	28	-0.0169852	0.893451	0.0233791	0.0459885
Q86U06	RBM23		1	8	5	8	-0.0169815	0.0651026	-0.00721145	0.284019
O75116	ROCK2		0.996	8	4	4	-0.0169811	0.961815	-0.0414636	0.745706
Q562F6	SGO2		1	13	11	13	-0.0169667	0.982236	-0.056906	0.640856
Q9Y6H3	ATP23		1	4	4	4	-0.0168994	0.873498	0.0237312	0.986151
Q9UII4	HERC5		1	15	15	15	-0.0168532	0.722341	-0.0319759	0.582827
Q99489	DDO		0.9361	2	2	2	-0.0168475	0.933931	-0.194872	0.847797
Q6P1L5	FAM117B		1	8	6	8	-0.016847	0.981744	0.0349092	0.213169
Q13889	GTF2H3		0.9999	2	2	2	-0.0168108	0.947446	0.0575445	0.617176
P82650	MRPS22		1	17	12	17	-0.0168005	0.951695	0.000808794	0.395365
Q86VM9	ZC3H18		1	22	16	22	-0.0167742	0.472782	-0.0139787	0.506683
Q504Q3	PAN2	YES	0.9997	3	3	3	0.00971117	0.681051	-0.0168707	0.935186
Q99735	MGST2		0.9891	2	2	2	-0.0167271	0.955386	0.0465662	0.781397
O14786	NRP1		0.9629	3	3	3	-0.0166555	0.790551	0.00480946	0.397724
P27348	YWHAQ		1	15	5	7	-0.0165956	0.191688	-0.000713043	0.512031
Q7L2J0	MEPCE		1	19	16	19	-0.0165775	0.54196	-0.0145194	0.54609
P51149	RAB7A		1	15	9	15	-0.0165699	0.306579	-0.0185046	0.564951
Q96PU5	NEDD4L		1	5	4	5	-0.0165538	0.193227	0.000779778	0.388841
Q9H2P0	ADNP		1	13	12	12	-0.0165536	0.922089	-0.040394	0.78452
B2RTY4	MYO9A		1	27	22	23	-0.0165455	0.880272	-0.0265011	0.534764
O94905	ERLIN2		1	14	6	7	-0.0165399	0.522769	0.00401888	0.964711
O14974	PPP1R12A		1	30	22	28	-0.0164926	0.680476	-0.0401336	0.228827
O75694	NUP155		1	7	6	6	-0.016471	0.946398	-0.0389772	0.428048
P55060	CSE1L		1	36	24	35	-0.0164093	0.00777265	-0.022911	0.204499
O14908	GIPC1		1	5	3	4	-0.0164082	0.97546	-0.0231465	0.331859
P42684	ABL2		1	15	13	13	-0.0164008	0.173675	-0.00811668	0.730289
P49643	PRIM2		1	3	3	3	-0.0163824	0.983666	-0.00506887	0.947446
Q5QP82	DCAF10	YES	0.9998	4	4	4	-0.0159918	0.726348	-0.0156311	0.603556
Q8NF50	DOCK8		0.9997	9	7	7	-0.0163511	0.965978	-0.0534886	0.483497
Q2KHR3	QSER1		1	7	5	5	-0.0163211	0.78791	0.0222242	0.86465
O94813	SLIT2		1	42	27	38	-0.0162717	0.935584	0.0347783	0.0100347
Q96I24	FUBP3		1	17	11	15	-0.016175	0.952347	-0.0163044	0.8135
Q9BYC8	MRPL32		1	4	4	4	-0.0161312	0.956278	0.0257092	0.265589
Q12907	LMAN2		1	7	5	7	-0.0161215	0.939941	-0.0503416	0.405888
Q86Y82	STX12		1	4	3	4	-0.0160863	0.137963	0.0292897	0.926338
P61129	ZC3H6		0.9999	8	5	6	-0.0160581	0.831423	-0.0753318	0.301861
Q66K74	MAP1S		1	9	8	9	-0.0160553	0.329781	0.0141026	0.889638
Q9NRL3	STRN4	YES	0.9897	2	2	2	-0.0634342	0.926338	-0.0150228	0.975938
O15143	ARPC1B	YES	1	9	7	9	-0.00251858	0.992967	-0.014836	0.46579
Q9HD67	MYO10		1	9	8	8	-0.0159709	0.947484	0.044548	0.670933
Q5JPH6	EARS2		1	5	5	5	-0.0159632	0.900746	0.00628372	0.965653
Q8IVF7	FMNL3		1	12	9	10	-0.0159553	0.204141	0.0234232	0.234639
Q12768	KIAA0196		1	5	5	5	-0.0159454	0.993436	-0.0414869	0.394922
P51553	IDH3G		0.9987	4	2	2	-0.0159275	0.864695	-0.00450071	0.815609
Q9HCE1	MOV10		1	30	24	30	-0.0158913	0.560146	-0.040293	0.0200537
Q9NTX5	ECHDC1		1	7	4	6	-0.0158796	0.741805	0.0134969	0.869286
Q9NX05	FAM120C		1	6	5	5	-0.0158739	0.976667	-0.0128707	0.987283
P54132	BLM		1	38	28	38	-0.0158087	0.644074	0.017982	0.584733
O75477	ERLIN1		1	23	11	16	-0.0158074	0.553335	0.00302055	0.982236
Q8IUI8	CRLF3		0.995	3	3	3	-0.0158028	0.42231	-0.0332898	0.762053
Q66K14	TBC1D9B		1	16	16	16	-0.0157401	0.523261	-0.00414968	0.952956
Q5XKP0	MIC13		0.9975	2	2	2	-0.0156584	0.790288	0.00212126	0.982422
Q8NEF9	SRFBP1		1	5	5	5	-0.0156193	0.957611	-0.0668111	0.254348
O95299	NDUFA10		0.9779	4	3	3	-0.0156009	0.773981	0.00425702	0.70218
Q9GZN1	ACTR6		0.9977	4	4	4	-0.0155865	0.790288	0.0186269	0.738891
Q96SL8	FIZ1		1	3	3	3	-0.015579	0.839182	-0.0122263	0.727283
P51991	HNRNPA3		1	26	13	19	-0.0155787	0.661607	-0.0381099	0.082771
P39748	FEN1		1	6	6	6	-0.0155769	0.473249	-0.0369502	0.416997
Q9Y5P6	GMPPB		0.9818	3	2	3	-0.0155282	0.924167	-0.063047	0.161979
P26639	TARS		1	6	6	6	-0.0155082	0.860456	-0.0429075	0.646693
Q9BSJ2	TUBGCP2		1	8	6	8	-0.0155027	0.591329	-0.0427985	0.141885
Q96D46	NMD3		0.997	2	2	2	-0.0154878	0.960121	0.102546	0.479652
O00213	APBB1		1	5	4	5	-0.0154814	0.436847	-0.0465848	0.0505553
Q9NWU5	MRPL22		1	18	11	18	-0.0154651	0.937166	-0.01703	0.922167
Q6ZRV2	FAM83H		1	6	6	6	-0.0154358	0.800549	0.0625764	0.680574
Q14254	FLOT2		1	5	5	5	-0.0154303	0.661936	0.0395225	0.464849
Q9H7B4	SMYD3		0.9975	4	3	4	-0.015427	0.988185	-0.00687737	0.791796
Q86SQ0	PHLDB2		1	13	9	9	-0.0154198	0.821688	-0.00482527	0.958493
P21359	NF1		1	16	15	15	-0.0153948	0.619035	-0.000351261	0.761501
Q5VIR6	VPS53		1	8	6	8	-0.0153884	0.788076	-0.00774728	0.779889
Q8WYH8	ING5		1	7	6	6	-0.0153563	0.831838	-0.0197036	0.748831
B1AJZ9	FHAD1		0.9996	13	8	11	-0.015313	0.909367	-0.00282396	0.549536
Q2TAA5	ALG11		0.9823	2	2	2	-0.0153087	0.808278	-0.0203326	0.596099
P55884	EIF3B	YES	1	14	11	14	-0.0167403	0.277282	-0.0138593	0.437317
Q5T5U3	ARHGAP21		1	20	18	20	-0.015285	0.0602612	0.0141162	0.973665
Q9UID3	VPS51		1	6	6	6	-0.0151936	0.725953	-0.0223481	0.992693
[truncated: 2,868 more rows]

## Sheet: Fig.2B
log[Compound, (M)]	Ratio 520nm/490nm (DBr-1)				Ratio 520nm/490nm (DBr-1 + 10uM BRD9)
-9.29409	1.36438	1.34938	1.36592	1.46112	1.27352	1.30111	1.30612	1.3824
-8.81697	1.43489	1.45162	1.4656	1.46928	1.08574	1.14287	1.12183	1.12621
-8.33985	1.4439	1.52978	1.51457	1.48591	0.31974	0.366066	0.367868	0.361274
-7.86273	1.34951	1.33571	1.34763	1.34834	0.283537	0.289341	0.287378	0.292674
-7.38561	1.03753	1.00106	1.01146	0.97521	0.283454	0.286283	0.289772	0.293146
-6.90849	0.686581	0.657377	0.683812	0.66768	0.280977	0.289107	0.300132	0.304069
-6.43136	0.454344	0.434562	0.442371	0.447913	0.288625	0.300886	0.300889	0.307758
-5.95424	0.356267	0.349937	0.357511	0.351193	0.303162	0.307347	0.301555	0.313828
-5.47712	0.331359	0.323955	0.323112	0.319501	0.309074	0.314554	0.316492	0.320558
-5	0.305048	0.293418	0.298	0.297314	0.334044	0.339883	0.338576	0.345299
-4.52288	0.297523	0.278882	0.290852	0.292616	0.376885	0.376676	0.35819	0.361005

## Sheet: Fig.2E
Time (s)	RU 0.002uM	RU 0.005uM	RU 0.015uM	RU 0.046uM	RU 0.137uM	RU 0.412uM	RU 1.235uM	RU 3.704uM	RU 11.111uM	RU 33.333uM
-38.9	-1.0343	-0.8303	-0.6877	-0.1858	3.5827	3.7985	3.8397	3.8961	3.6397	2.7178
-38.8	-0.7264	-0.6291	-0.6512	-0.1269	3.0333	3.872	3.9102	3.8932	3.6942	2.8199
-38.7	-0.6527	-0.2086	-0.7457	-0.2006	3.0095	3.8612	3.8176	3.81	3.6297	2.7911
-38.6	-0.1591	-0.7457	-0.7137	-0.1662	3.0415	3.8995	3.8116	3.9201	3.6776	2.8098
-38.5	-0.7294	-0.7951	-0.7219	-0.2048	3.1191	3.8404	3.7828	3.9298	3.6363	2.7668
-38.4	-0.8816	-0.8058	-0.712	-0.3063	3.072	3.7967	3.7312	3.8565	3.5975	2.7107
-38.3	-0.9905	-0.9581	-0.8094	-0.3986	2.9174	3.7127	3.6707	3.7624	3.4767	2.623
-38.2	-0.923	-0.8876	-0.745	-0.2536	3.0356	3.7639	3.7411	3.8137	3.5627	2.7105
-38.1	-0.8819	-0.8254	-0.7453	-0.2485	3.0215	3.6924	3.6987	3.7942	3.5681	2.765
-38	-0.9261	-0.9214	-0.8192	-0.2691	2.9482	3.6338	3.6385	3.7273	3.5772	2.7397
-37.9	-0.9686	-0.9366	-0.8594	-0.2947	2.896	3.5903	3.646	3.7393	3.6138	2.7103
-37.8	-0.961	-0.9751	-0.8879	-0.321	2.8859	3.6115	3.6687	3.75	3.5765	2.6609
-37.7	-0.9322	-0.9505	-0.8819	-0.2984	2.9712	3.7135	3.7173	3.7636	3.5743	2.6465
-37.6	-0.9234	-0.9495	-0.8217	-0.1917	3.0219	3.7264	3.7008	3.7325	3.544	2.6219
-37.5	-0.9211	-0.8607	-0.6865	-0.0897	3.0728	3.7007	3.7047	3.7096	3.5195	2.6158
-37.4	-0.8283	-0.7894	-0.6116	-0.0464	3.0857	3.6945	3.7372	3.7116	3.5376	2.6231
-37.3	-0.6632	-0.7185	-0.551	-0.0002	3.1131	3.7162	3.774	3.7626	3.5669	2.5585
-37.2	-0.4654	-0.6138	-0.4503	0.082295	3.18459	3.79509	3.8638	3.87549	3.5347	2.65679
-37.1	-0.4255	-0.6373	-0.4796	0.074299	3.1807	3.7782	3.8644	3.7748	3.5309	2.7078
-37	-0.523	-0.7167	-0.5795	-0.0051	3.0876	3.5891	3.7096	3.7002	3.44	2.6338
-36.9	-0.5541	-0.7166	-0.7318	-0.0362	2.9965	3.5589	3.7045	3.756	3.4828	2.6542
-36.8	-0.613	-0.739	-0.8001	-0.1661	2.9746	3.5205	3.7377	3.7348	3.4547	2.7257
-36.7	-0.8661	-0.941	-0.9193	-0.2717	2.9425	3.4665	3.6454	3.6448	3.4231	2.6955
-36.6	-0.9853	-1.0183	-0.9552	-0.3427	2.8668	3.3877	3.5791	3.6493	3.4358	2.6446
-36.5	-1.0435	-0.9843	-0.9827	-0.3283	2.8512	3.4354	3.6038	3.6823	3.4545	2.607
-36.4	-1.0577	-0.9881	-0.8765	-0.3107	2.9323	3.5106	3.6538	3.7074	3.4823	2.6526
-36.3	-1.0544	-0.9833	-0.8195	-0.2465	2.9708	3.5494	3.6577	3.6992	3.4883	2.6481
-36.2	-0.9966	-0.9382	-0.7688	-0.1902	2.9586	3.5363	3.637	3.6556	3.4597	2.6476
-36.1	-0.9308	-0.8933	-0.767	-0.1506	2.9124	3.51	3.6246	3.6508	3.4619	2.6518
-36	-0.8703	-0.8762	-0.7872	-0.1267	2.9103	3.5021	3.5992	3.6599	3.4633	2.6565
-35.9	-0.8617	-0.8969	-0.8127	-0.1468	2.8725	3.4658	3.5549	3.6188	3.4382	2.6417
-35.8	-0.8892	-0.9559	-0.841	-0.1958	2.8411	3.4333	3.5246	3.5831	3.4027	2.6197
-35.7	-0.923	-0.9547	-0.8393	-0.2108	2.8324	3.4206	3.52	3.5829	3.3876	2.6185
-35.6	-0.9215	-0.9479	-0.8152	-0.1995	2.8215	3.4165	3.5146	3.5801	3.401	2.6218
-35.5	-0.9339	-0.9476	-0.8158	-0.2106	2.8272	3.4102	3.4981	3.572	3.3839	2.6021
-35.4	-0.9072	-0.9246	-0.8084	-0.1894	2.8225	3.3985	3.4953	3.5631	3.3811	2.5942
-35.3	-0.8873	-0.9119	-0.7876	-0.1831	2.8295	3.4043	3.4958	3.5585	3.3864	2.5933
-35.2	-0.8767	-0.9044	-0.776	-0.1777	2.8266	3.3983	3.4869	3.5508	3.3752	2.5879
-35.1	-0.8853	-0.9046	-0.7721	-0.1648	2.8097	3.372	3.4691	3.5348	3.3632	2.5821
-35	-0.8718	-0.8918	-0.7626	-0.1632	2.7992	3.3704	3.4577	3.531	3.3636	2.5769
-34.9	-0.8664	-0.873	-0.7509	-0.1643	2.7916	3.365	3.4442	3.5244	3.3471	2.5727
-34.8	-0.8653	-0.8672	-0.741	-0.1622	2.7852	3.3558	3.4328	3.5081	3.3346	2.5641
-34.7	-0.8605	-0.864	-0.74	-0.1558	2.7771	3.3462	3.417	3.5009	3.3321	2.5537
-34.6	-0.8582	-0.8641	-0.7399	-0.1595	2.7635	3.3324	3.3973	3.4838	3.315	2.5471
-34.5	-0.8513	-0.8556	-0.7387	-0.1557	2.7602	3.3195	3.3925	3.4746	3.305	2.5443
-34.4	-0.8552	-0.8618	-0.7442	-0.1683	2.7391	3.3003	3.377	3.4568	3.2892	2.5299
-34.3	-0.8461	-0.8539	-0.7411	-0.1674	2.7291	3.2906	3.3681	3.4486	3.2774	2.5204
-34.2	-0.8405	-0.8508	-0.7312	-0.165	2.7245	3.2778	3.3526	3.4389	3.268	2.5111
-34.1	-0.8302	-0.8396	-0.7287	-0.1601	2.719	3.2737	3.3442	3.4345	3.2607	2.5074
-34	-0.8232	-0.8365	-0.724	-0.1572	2.7096	3.2683	3.335	3.422	3.2511	2.5029
-33.9	-0.814	-0.8295	-0.7201	-0.1569	2.7027	3.2629	3.3254	3.4138	3.2405	2.4987
-33.8	-0.8056	-0.8276	-0.718	-0.1575	2.6928	3.256	3.3112	3.3991	3.2294	2.4934
-33.7	-0.8049	-0.8263	-0.7191	-0.1649	2.6773	3.2449	3.2979	3.3861	3.2168	2.4834
-33.6	-0.803	-0.8225	-0.716	-0.1629	2.6644	3.236	3.2858	3.374	3.2077	2.4764
-33.5	-0.8003	-0.8233	-0.7138	-0.1647	2.654	3.2258	3.2711	3.3585	3.193	2.469
-33.4	-0.7995	-0.8205	-0.7123	-0.1635	2.6449	3.2138	3.2562	3.3422	3.1799	2.4552
-33.3	-0.7918	-0.8127	-0.7043	-0.1557	2.6401	3.2082	3.2469	3.3305	3.1732	2.4495
-33.2	-0.7858	-0.8083	-0.6979	-0.1565	2.6293	3.1964	3.2368	3.3165	3.1619	2.442
-33.1	-0.7872	-0.8079	-0.6933	-0.1591	2.6142	3.1838	3.2174	3.3048	3.1509	2.4344
-33	-0.7834	-0.8073	-0.6913	-0.1557	2.6018	3.1729	3.2074	3.2946	3.1404	2.4264
-32.9	-0.775	-0.8034	-0.6846	-0.1528	2.593	3.163	3.2003	3.2873	3.1313	2.4223
-32.8	-0.768	-0.7983	-0.6858	-0.1516	2.5815	3.1525	3.189	3.2761	3.1184	2.4145
-32.7	-0.7667	-0.794	-0.6844	-0.1489	2.5736	3.1419	3.1785	3.2676	3.1058	2.4082
-32.6	-0.7642	-0.7893	-0.6824	-0.1478	2.567	3.1323	3.168	3.2541	3.1004	2.3998
-32.5	-0.7588	-0.7833	-0.6774	-0.1469	2.5584	3.1235	3.1561	3.2444	3.095	2.3949
-32.4	-0.7589	-0.7803	-0.6821	-0.1529	2.5469	3.1118	3.1393	3.2282	3.0795	2.3818
-32.3	-0.7576	-0.78	-0.684	-0.1528	2.5355	3.1028	3.1266	3.2138	3.0643	2.3751
-32.2	-0.7528	-0.7778	-0.6797	-0.1531	2.5242	3.0896	3.1188	3.203	3.0504	2.3649
-32.1	-0.7479	-0.7729	-0.6773	-0.1523	2.5149	3.0743	3.1062	3.1898	3.0391	2.3551
-32	-0.7413	-0.7691	-0.6738	-0.1556	2.5052	3.0624	3.0923	3.1749	3.0289	2.349
-31.9	-0.7367	-0.7636	-0.6689	-0.157	2.4989	3.0543	3.0854	3.1625	3.019	2.3428
-31.8	-0.7288	-0.7563	-0.6631	-0.1518	2.4894	3.0466	3.0747	3.1522	3.01	2.3345
-31.7	-0.7268	-0.7532	-0.6604	-0.1506	2.4835	3.04	3.064	3.1403	2.9953	2.3267
-31.6	-0.7212	-0.7471	-0.6592	-0.1467	2.4748	3.0293	3.053	3.1324	2.9844	2.3225
-31.5	-0.7141	-0.7416	-0.6562	-0.149	2.4672	3.019	3.0391	3.1216	2.9724	2.3176
-31.4	-0.7063	-0.7334	-0.6516	-0.1467	2.4587	3.0073	3.0299	3.1123	2.9594	2.3119
-31.3	-0.7021	-0.7301	-0.6449	-0.146	2.4522	2.9958	3.0138	3.1019	2.9467	2.3014
-31.2	-0.7013	-0.726	-0.6414	-0.1442	2.442	2.9828	2.9983	3.0907	2.9371	2.2898
-31.1	-0.6943	-0.7218	-0.6403	-0.1421	2.43	2.9706	2.9907	3.079	2.9257	2.2829
-31	-0.6902	-0.7173	-0.6392	-0.14	2.4184	2.9632	2.9792	3.0643	2.9122	2.2751
-30.9	-0.6867	-0.7092	-0.634	-0.1396	2.41	2.9525	2.9685	3.0528	2.9013	2.2679
-30.8	-0.6835	-0.7061	-0.6323	-0.1391	2.3981	2.9443	2.9563	3.0405	2.8871	2.2625
-30.7	-0.6819	-0.7062	-0.6324	-0.1443	2.386	2.9269	2.9411	3.0239	2.8715	2.2531
-30.6	-0.6785	-0.7029	-0.6322	-0.1464	2.3755	2.9094	2.9266	3.0098	2.8606	2.2444
-30.5	-0.6744	-0.6991	-0.6296	-0.1441	2.3665	2.8995	2.9122	2.9955	2.8457	2.2379
-30.4	-0.6759	-0.6993	-0.63	-0.1461	2.3503	2.8872	2.8966	2.9842	2.8327	2.2274
-30.3	-0.6764	-0.7018	-0.635	-0.1507	2.3348	2.8696	2.8786	2.9676	2.8193	2.2099
-30.2	-0.6698	-0.7022	-0.6324	-0.1467	2.3267	2.8562	2.8686	2.9569	2.8072	2.2026
-30.1	-0.6675	-0.7002	-0.6343	-0.149	2.314	2.839	2.8519	2.9386	2.7916	2.1892
-30	-0.6646	-0.7015	-0.6329	-0.1497	2.3029	2.8264	2.8399	2.9272	2.7772	2.1804
-29.9	-0.6598	-0.7004	-0.6331	-0.1531	2.2947	2.8138	2.831	2.9099	2.7617	2.1727
-29.8	-0.6542	-0.6932	-0.628	-0.1534	2.2847	2.8012	2.8216	2.8991	2.7513	2.1667
-29.7	-0.6496	-0.6888	-0.6245	-0.1497	2.2772	2.7948	2.8117	2.8916	2.7427	2.1615
-29.6	-0.6521	-0.6914	-0.6283	-0.1514	2.2666	2.7802	2.7962	2.8783	2.7301	2.1493
-29.5	-0.6481	-0.6885	-0.6244	-0.1536	2.2535	2.7686	2.7837	2.8643	2.7168	2.1416
-29.4	-0.6433	-0.6875	-0.6202	-0.1567	2.2381	2.7563	2.7696	2.8457	2.7015	2.1319
-29.3	-0.6377	-0.6856	-0.6184	-0.1572	2.2229	2.7444	2.7582	2.8336	2.6904	2.1263
-29.2	-0.6329	-0.6807	-0.6098	-0.1508	2.216	2.7366	2.7486	2.8224	2.6829	2.1193
-29.1	-0.63	-0.6785	-0.608	-0.1509	2.2071	2.7277	2.7362	2.8114	2.6727	2.1102
-29	-0.629	-0.6724	-0.6041	-0.1461	2.2003	2.7211	2.7279	2.8011	2.6606	2.1016
-28.9	-0.6301	-0.6726	-0.605	-0.1469	2.187	2.707	2.7123	2.7881	2.6421	2.0892
-28.8	-0.6304	-0.6726	-0.6063	-0.1506	2.1704	2.6908	2.6956	2.7711	2.626	2.081
-28.7	-0.6266	-0.6709	-0.5988	-0.1493	2.1627	2.6799	2.6861	2.7601	2.6161	2.075
-28.6	-0.625	-0.6703	-0.5989	-0.1501	2.1512	2.6672	2.672	2.7427	2.6037	2.0637
-28.5	-0.6218	-0.6654	-0.5989	-0.1444	2.1416	2.6581	2.6643	2.7328	2.5915	2.0568
-28.4	-0.6227	-0.6638	-0.5968	-0.1435	2.1341	2.6439	2.6501	2.7218	2.5796	2.0435
-28.3	-0.6252	-0.6653	-0.5955	-0.1416	2.1234	2.6284	2.6338	2.7036	2.5625	2.031
-28.2	-0.6239	-0.663	-0.5904	-0.1402	2.1171	2.6163	2.6268	2.6969	2.5551	2.0245
-28.1	-0.6266	-0.664	-0.5908	-0.1414	2.1023	2.5979	2.612	2.6822	2.54	2.0127
-28	-0.6244	-0.6627	-0.5902	-0.1431	2.0912	2.5837	2.6005	2.667	2.5253	2.0024
-27.9	-0.6191	-0.6623	-0.5908	-0.1419	2.0791	2.5673	2.5873	2.6515	2.5145	1.9917
-27.8	-0.6165	-0.6581	-0.5885	-0.1362	2.0746	2.5549	2.5779	2.6418	2.502	1.9855
-27.7	-0.6161	-0.6583	-0.5884	-0.1385	2.0673	2.5408	2.569	2.6293	2.4894	1.9773
-27.6	-0.6164	-0.6542	-0.5829	-0.1355	2.0618	2.5299	2.557	2.6191	2.4805	1.9711
-27.5	-0.6153	-0.6521	-0.5819	-0.1349	2.0559	2.5183	2.5455	2.6045	2.4686	1.9579
-27.4	-0.6095	-0.6494	-0.5784	-0.132	2.0502	2.5093	2.5351	2.5968	2.4586	1.9492
-27.3	-0.608	-0.645	-0.5738	-0.1301	2.0428	2.5024	2.5275	2.5881	2.4505	1.9443
-27.2	-0.6025	-0.6392	-0.5684	-0.1247	2.0307	2.4915	2.5171	2.5795	2.4396	1.9387
-27.1	-0.601	-0.6367	-0.5675	-0.1221	2.0253	2.4829	2.5054	2.5698	2.4288	1.9313
-27	-0.593	-0.6302	-0.5625	-0.1165	2.0212	2.4753	2.5008	2.5615	2.422	1.9247
-26.9	-0.5874	-0.6236	-0.5563	-0.1169	2.014	2.4656	2.4898	2.5476	2.4158	1.9169
-26.8	-0.5879	-0.6219	-0.5598	-0.1181	2.0005	2.4503	2.4761	2.5322	2.4021	1.9046
-26.7	-0.5874	-0.6199	-0.5557	-0.1179	1.9948	2.4407	2.4633	2.5198	2.3916	1.8973
-26.6	-0.5846	-0.6162	-0.5527	-0.1207	1.982	2.4321	2.4544	2.5037	2.3772	1.8901
-26.5	-0.5797	-0.6066	-0.5475	-0.1215	1.9714	2.4219	2.4442	2.4959	2.3667	1.8835
-26.4	-0.5814	-0.6037	-0.5467	-0.1212	1.9624	2.4118	2.4337	2.4838	2.3565	1.8719
-26.3	-0.5788	-0.6	-0.5381	-0.1184	1.9531	2.3987	2.4239	2.4741	2.3449	1.8681
-26.2	-0.5752	-0.5929	-0.527	-0.1133	1.9455	2.3871	2.4155	2.4697	2.3383	1.8616
-26.1	-0.5691	-0.5879	-0.5217	-0.11	1.9413	2.3812	2.406	2.4616	2.3318	1.8569
-26	-0.5672	-0.5888	-0.5223	-0.113	1.9281	2.3699	2.3905	2.4501	2.3175	1.8468
-25.9	-0.562	-0.5858	-0.5161	-0.108	1.9205	2.3591	2.381	2.4429	2.307	1.837
-25.8	-0.5565	-0.582	-0.5103	-0.1057	1.9097	2.3466	2.3707	2.4328	2.2971	1.8307
-25.7	-0.556	-0.5833	-0.5111	-0.1095	1.899	2.3309	2.3568	2.4178	2.2802	1.8206
-25.6	-0.5515	-0.5822	-0.5084	-0.1105	1.8878	2.3152	2.3423	2.405	2.2683	1.8135
-25.5	-0.5484	-0.5833	-0.505	-0.1133	1.8792	2.3005	2.3287	2.3893	2.2544	1.8031
-25.4	-0.5447	-0.5796	-0.4995	-0.1109	1.8738	2.2906	2.3223	2.3799	2.2473	1.7953
-25.3	-0.5431	-0.5753	-0.4949	-0.1133	1.8685	2.2842	2.3118	2.3693	2.2372	1.7882
-25.2	-0.5383	-0.571	-0.4939	-0.1111	1.8606	2.2759	2.3065	2.3567	2.2291	1.7812
-25.1	-0.5353	-0.5688	-0.4922	-0.1117	1.8543	2.2629	2.2976	2.3451	2.215	1.7728
-25	-0.5351	-0.5654	-0.4887	-0.1147	1.8451	2.2508	2.2843	2.3332	2.205	1.7649
-24.9	-0.5373	-0.566	-0.4895	-0.1142	1.8358	2.238	2.2731	2.3218	2.1932	1.7548
-24.8	-0.5352	-0.5664	-0.4929	-0.1178	1.8257	2.2227	2.2596	2.3081	2.1775	1.7451
-24.7	-0.5324	-0.564	-0.4906	-0.1166	1.8178	2.2113	2.2498	2.2953	2.1675	1.7353
-24.6	-0.526	-0.5584	-0.4879	-0.111	1.8097	2.2036	2.2394	2.29	2.1592	1.7304
-24.5	-0.5227	-0.5561	-0.4826	-0.1137	1.7984	2.1933	2.228	2.2789	2.1446	1.7222
-24.4	-0.5208	-0.5554	-0.4812	-0.1145	1.7902	2.1795	2.2166	2.2646	2.1339	1.712
-24.3	-0.5149	-0.549	-0.4798	-0.1157	1.7839	2.1677	2.2069	2.2515	2.1222	1.701
-24.2	-0.5044	-0.5385	-0.4705	-0.1093	1.7831	2.1637	2.2019	2.2469	2.1136	1.6969
-24.1	-0.505	-0.5386	-0.4704	-0.1112	1.7763	2.1534	2.1889	2.235	2.1005	1.6851
-24	-0.504	-0.5371	-0.4661	-0.1084	1.769	2.1439	2.1766	2.2265	2.0868	1.6779
-23.9	-0.4991	-0.5319	-0.4653	-0.1046	1.7624	2.1331	2.1647	2.2139	2.0746	1.6694
-23.8	-0.4959	-0.5272	-0.4592	-0.0983	1.752	2.1245	2.153	2.2045	2.0651	1.661
-23.7	-0.4948	-0.526	-0.4578	-0.0987	1.744	2.1112	2.1378	2.1937	2.0553	1.6521
-23.6	-0.4904	-0.5242	-0.4548	-0.0968	1.7332	2.099	2.1256	2.1818	2.0451	1.64
-23.5	-0.4844	-0.5156	-0.4451	-0.0933	1.732	2.087	2.1156	2.1746	2.0365	1.6354
-23.4	-0.4806	-0.5128	-0.4433	-0.0909	1.728	2.0786	2.1064	2.1631	2.026	1.6274
-23.3	-0.4814	-0.5134	-0.4443	-0.0906	1.7186	2.064	2.0911	2.1502	2.0094	1.6146
-23.2	-0.4792	-0.5082	-0.4431	-0.0926	1.7124	2.0542	2.0818	2.141	1.9944	1.6049
-23.1	-0.4816	-0.5076	-0.4471	-0.0971	1.6999	2.0412	2.0656	2.1277	1.9782	1.5923
-23	-0.4751	-0.5075	-0.4457	-0.0961	1.6891	2.0303	2.055	2.1152	1.9659	1.5838
-22.9	-0.4706	-0.5092	-0.4434	-0.0997	1.682	2.0158	2.0422	2.1014	1.955	1.578
-22.8	-0.4653	-0.5048	-0.4352	-0.1007	1.6775	2.0082	2.0341	2.0905	1.9462	1.5706
-22.7	-0.461	-0.5	-0.4331	-0.0983	1.6701	2	2.0235	2.0772	1.9374	1.5642
-22.6	-0.4563	-0.4961	-0.4334	-0.0971	1.6599	1.987	2.0081	2.0633	1.9249	1.5514
-22.5	-0.451	-0.4914	-0.4266	-0.0951	1.6516	1.9798	2.0037	2.0532	1.9135	1.5447
-22.4	-0.4468	-0.4896	-0.4226	-0.0968	1.6446	1.9671	1.9908	2.0405	1.9018	1.5347
-22.3	-0.4409	-0.4863	-0.4174	-0.1004	1.6323	1.9579	1.9818	2.0271	1.8909	1.5283
-22.2	-0.4417	-0.4869	-0.4149	-0.103	1.6223	1.9513	1.9723	2.0128	1.8808	1.5215
-22.1	-0.4288	-0.4854	-0.4134	-0.1026	1.62	1.9397	1.9575	1.9971	1.8667	1.5149
-22	-0.4247	-0.4782	-0.4087	-0.1007	1.6159	1.931	1.9465	1.9865	1.8583	1.5073
-21.9	-0.4183	-0.4737	-0.4017	-0.1021	1.6034	1.9231	1.9347	1.9777	1.8489	1.5013
-21.8	-0.4108	-0.4685	-0.3989	-0.1016	1.5932	1.9138	1.9222	1.9668	1.8395	1.4936
-21.7	-0.4068	-0.4656	-0.4002	-0.1071	1.5829	1.8983	1.9087	1.953	1.8279	1.4857
-21.6	-0.4025	-0.4665	-0.3987	-0.1107	1.5734	1.883	1.896	1.9411	1.8135	1.4776
-21.5	-0.3994	-0.4613	-0.3986	-0.115	1.5638	1.8695	1.8828	1.9264	1.7999	1.4653
-21.4	-0.4019	-0.4622	-0.3967	-0.1181	1.5519	1.8557	1.8699	1.9144	1.7784	1.4552
-21.3	-0.3934	-0.4587	-0.39	-0.1123	1.5494	1.8404	1.8578	1.9057	1.7713	1.4486
-21.2	-0.3857	-0.4652	-0.3896	-0.1105	1.541	1.8222	1.8453	1.8915	1.7525	1.442
-21.1	-0.377	-0.4623	-0.3895	-0.1162	1.5374	1.817	1.8325	1.8818	1.741	1.4274
-21	-0.381	-0.4623	-0.391	-0.1206	1.5272	1.7956	1.8282	1.864	1.7219	1.4119
-20.9	-0.3835	-0.4601	-0.3955	-0.1237	1.5151	1.7863	1.8319	1.8472	1.7036	1.4006
-20.8	-0.3851	-0.4536	-0.3952	-0.1243	1.5072	1.7782	1.8188	1.8338	1.6936	1.3788
-20.7	-0.394	-0.4494	-0.389	-0.1231	1.4943	1.7858	1.8089	1.8257	1.6805	1.352
-20.6	-0.4114	-0.4609	-0.3753	-0.1281	1.4584	1.7799	1.7898	1.809	1.6596	1.3324
-20.5	-0.4196	-0.4776	-0.3719	-0.1258	1.4305	1.7706	1.7811	1.7964	1.6457	1.3233
-20.4	-0.4167	-0.4813	-0.3761	-0.1244	1.4151	1.7617	1.7689	1.7873	1.6272	1.3136
-20.3	-0.4149	-0.4869	-0.3775	-0.1247	1.4045	1.7463	1.7539	1.7702	1.6125	1.3009
-20.2	-0.3951	-0.4707	-0.3663	-0.1122	1.4087	1.7421	1.7497	1.763	1.6149	1.3017
-20.1	-0.3927	-0.467	-0.3669	-0.1152	1.4031	1.7255	1.7322	1.7495	1.6024	1.2902
-20	-0.3951	-0.4688	-0.3662	-0.1146	1.4013	1.708	1.7146	1.7306	1.5861	1.2773
-19.9	-0.3857	-0.4709	-0.3649	-0.1153	1.3879	1.6943	1.6993	1.7187	1.5798	1.2687
-19.8	-0.3731	-0.4691	-0.3626	-0.11	1.3811	1.6815	1.6935	1.7069	1.5714	1.2627
-19.7	-0.3699	-0.465	-0.3551	-0.0983	1.3804	1.6822	1.684	1.7006	1.5654	1.2537
-19.6	-0.3692	-0.4609	-0.3507	-0.1009	1.3695	1.6723	1.6695	1.6885	1.5497	1.2366
-19.5	-0.3749	-0.4576	-0.3419	-0.0999	1.3629	1.668	1.6544	1.6742	1.5396	1.2315
-19.4	-0.3755	-0.4539	-0.3371	-0.0933	1.3496	1.6682	1.639	1.6606	1.538	1.2322
-19.3	-0.373	-0.4603	-0.3376	-0.0935	1.3388	1.6538	1.6162	1.6473	1.5301	1.2193
-19.2	-0.379	-0.4651	-0.3322	-0.1049	1.3252	1.636	1.597	1.6312	1.5135	1.2146
-19.1	-0.3703	-0.4736	-0.3368	-0.114	1.3079	1.6144	1.5826	1.6122	1.4934	1.2223
-19	-0.3496	-0.4728	-0.3544	-0.1229	1.297	1.5855	1.5639	1.594	1.4741	1.218
-18.9	-0.3219	-0.4475	-0.3456	-0.1106	1.3027	1.5843	1.5758	1.5946	1.4788	1.2276
-18.8	-0.3075	-0.4337	-0.3375	-0.1075	1.3034	1.5682	1.5793	1.5865	1.4715	1.2252
-18.7	-0.3129	-0.4296	-0.349	-0.118	1.2921	1.5427	1.5689	1.5693	1.4629	1.2076
-18.6	-0.3142	-0.4282	-0.3563	-0.127	1.2761	1.5302	1.5491	1.5472	1.4507	1.1775
-18.5	-0.3201	-0.4198	-0.3547	-0.1158	1.2702	1.5155	1.5253	1.5254	1.4365	1.1688
-18.4	-0.3422	-0.4401	-0.3511	-0.116	1.2624	1.5164	1.526	1.5065	1.4102	1.1474
-18.3	-0.3586	-0.4541	-0.3348	-0.1019	1.2475	1.5092	1.5133	1.5112	1.4177	1.1413
-18.2	-0.3844	-0.4444	-0.3472	-0.1135	1.2135	1.4894	1.4901	1.4922	1.3907	1.1221
-18.1	-0.333	-0.4319	-0.3113	-0.0694	1.2331	1.5108	1.5123	1.5125	1.4262	1.149
-18	-0.3241	-0.4161	-0.3115	-0.0805	1.2196	1.4939	1.5066	1.5026	1.414	1.1497
-17.9	-0.3143	-0.4004	-0.3222	-0.0931	1.2133	1.4704	1.4914	1.4889	1.4049	1.1392
-17.8	-0.2958	-0.3896	-0.3178	-0.0978	1.2171	1.4759	1.4933	1.4666	1.3978	1.1392
-17.7	-0.2874	-0.3805	-0.3137	-0.11	1.209	1.4671	1.4912	1.4454	1.4048	1.1277
-17.6	-0.2967	-0.385	-0.318	-0.1095	1.1935	1.4623	1.4834	1.4267	1.4126	1.1187
-17.5	-0.2931	-0.3781	-0.3099	-0.0998	1.1933	1.4599	1.473	1.4264	1.3995	1.1138
-17.4	-0.3138	-0.3937	-0.3021	-0.0959	1.1666	1.431	1.4405	1.4133	1.373	1.0976
-17.3	-0.3217	-0.3962	-0.2978	-0.0812	1.1576	1.4192	1.4256	1.4151	1.3605	1.0946
-17.2	-0.3254	-0.3911	-0.2984	-0.0603	1.1582	1.4105	1.4204	1.4161	1.35	1.0956
-17.1	-0.316	-0.3781	-0.2859	-0.0463	1.1477	1.3974	1.4182	1.4282	1.3495	1.0986
-17	-0.305	-0.3604	-0.28	-0.0483	1.1398	1.3869	1.4246	1.4233	1.3395	1.0973
-16.9	-0.2831	-0.347	-0.2685	-0.0625	1.1247	1.3833	1.4236	1.4192	1.3388	1.093
-16.8	-0.2804	-0.3468	-0.2669	-0.0734	1.1201	1.376	1.4173	1.3995	1.3265	1.0867
-16.7	-0.2703	-0.3281	-0.2423	-0.0636	1.1267	1.3891	1.4177	1.3992	1.3338	1.0911
-16.6	-0.2529	-0.3066	-0.2261	-0.0621	1.13	1.3915	1.407	1.3869	1.3363	1.0886
-16.5	-0.2293	-0.2767	-0.2121	-0.0583	1.142	1.4049	1.4137	1.3893	1.3337	1.092
-16.4	-0.2287	-0.2538	-0.2081	-0.0537	1.1278	1.3972	1.3962	1.3769	1.3188	1.092
-16.3	-0.2318	-0.2537	-0.2099	-0.0413	1.1158	1.3741	1.3789	1.3648	1.299	1.0843
-16.2	-0.247	-0.2678	-0.2229	-0.0433	1.0952	1.3295	1.3501	1.3384	1.2751	1.0554
-16.1	-0.2701	-0.3027	-0.2469	-0.05	1.0534	1.2895	1.3104	1.3056	1.2352	1.0224
-16	-0.2849	-0.3164	-0.26	-0.0363	1.0386	1.2576	1.276	1.2803	1.1959	1.0025
-15.9	-0.2926	-0.3345	-0.2771	-0.027	1.0241	1.2276	1.2465	1.2565	1.1635	0.9818
-15.8	-0.2941	-0.3583	-0.2815	-0.0186	1.0166	1.2016	1.2323	1.2407	1.1351	0.9706
-15.7	-0.2974	-0.3576	-0.2742	-0.0162	1.0036	1.1815	1.2094	1.2316	1.1122	0.9567
-15.6	-0.2785	-0.3322	-0.2493	0.0033	1.0227	1.2042	1.2169	1.2354	1.1188	0.9708
-15.5	-0.262	-0.2918	-0.2264	0.0251	1.0432	1.2318	1.2296	1.2473	1.1306	0.9758
-15.4	-0.2424	-0.2544	-0.2017	0.033299	1.0529	1.2442	1.2429	1.2545	1.1424	0.989499
-15.3	-0.2427	-0.2395	-0.1942	0.0106	1.0309	1.2337	1.2398	1.2484	1.1589	0.9887
-15.2	-0.2388	-0.2288	-0.1816	0.0111	1.0195	1.2345	1.2453	1.2431	1.1651	0.9854
-15.1	-0.2399	-0.2249	-0.1838	0.0171	1.0071	1.2146	1.2419	1.2246	1.1482	0.967
-15	-0.2226	-0.2219	-0.1892	0.01	0.9954	1.1955	1.2229	1.2083	1.1302	0.9592
-14.9	-0.2365	-0.2217	-0.2126	-0.0077	0.9817	1.1641	1.1945	1.1993	1.1156	0.9537
-14.8	-0.2403	-0.2223	-0.2369	-0.0358	0.9484	1.1342	1.1767	1.1858	1.0927	0.937
-14.7	-0.2495	-0.2264	-0.25	-0.0559	0.9235	1.1141	1.1463	1.1462	1.0595	0.9101
-14.6	-0.2556	-0.2323	-0.256	-0.07	0.8999	1.0919	1.1162	1.1142	1.0469	0.8866
-14.5	-0.2554	-0.227	-0.2594	-0.0806	0.8945	1.0691	1.1026	1.0983	1.026	0.884
-14.4	-0.2621	-0.2138	-0.2544	-0.0909	0.8845	1.0614	1.0882	1.0956	1.0078	0.8798
-14.3	-0.273	-0.2049	-0.2486	-0.0966	0.8777	1.054	1.0809	1.0887	0.9968	0.8781
-14.2	-0.2632	-0.2043	-0.2489	-0.0982	0.8756	1.0484	1.0698	1.0876	1	0.8721
-14.1	-0.2611	-0.2064	-0.243	-0.0909	0.881	1.0547	1.0495	1.0834	0.9953	0.8673
-14	-0.2596	-0.2151	-0.2358	-0.0775	0.8867	1.0499	1.0334	1.0724	0.9894	0.8504
-13.9	-0.254	-0.2116	-0.2208	-0.0435	0.8897	1.0473	1.0235	1.0571	0.9863	0.836099
-13.8	-0.2636	-0.2175	-0.2171	-0.0427	0.8626	1.0252	0.9962	1.0298	0.9632	0.8186
-13.7	-0.2524	-0.2229	-0.2102	-0.0428	0.8396	1.0034	0.9867	1.0064	0.9486	0.8086
-13.6	-0.2403	-0.2412	-0.2135	-0.0503	0.8152	0.9915	0.97	0.9837	0.9308	0.7874
-13.5	-0.2344	-0.2449	-0.2051	-0.0488	0.7893	0.9795	0.9704	0.9668	0.916	0.7694
-13.4	-0.2304	-0.2302	-0.2003	-0.0437	0.7744	0.9682	0.9626	0.9574	0.9078	0.7635
-13.3	-0.2217	-0.2144	-0.1964	-0.0425	0.759	0.9638	0.9603	0.9496	0.8938	0.7694
-13.2	-0.211	-0.2081	-0.1933	-0.0352	0.75	0.9586	0.9471	0.9466	0.8887	0.7718
-13.1	-0.2105	-0.2039	-0.1941	-0.0354	0.7391	0.9442	0.9324	0.9357	0.8791	0.758
-13	-0.2141	-0.209	-0.2	-0.034	0.7305	0.9261	0.9155	0.922	0.8624	0.7476
-12.9	-0.2161	-0.2121	-0.1947	-0.0343	0.7358	0.9119	0.8904	0.9138	0.8555	0.7316
-12.8	-0.2073	-0.2051	-0.1906	-0.0199	0.7433	0.9075	0.8926	0.9199	0.8479	0.7274
-12.7	-0.2009	-0.1999	-0.1889	-0.018	0.7376	0.8975	0.8839	0.9049	0.8441	0.7291
-12.6	-0.2103	-0.2025	-0.1967	-0.0224	0.7196	0.8809	0.8549	0.883	0.8186	0.7079
-12.5	-0.2044	-0.1983	-0.1981	-0.0261	0.7104	0.8678	0.8379	0.8689	0.8075	0.6928
-12.4	-0.2054	-0.1956	-0.196	-0.0246	0.6974	0.863	0.8143	0.8499	0.7988	0.687
-12.3	-0.2219	-0.2164	-0.1915	-0.0506	0.6763	0.8462	0.7877	0.8325	0.7661	0.6678
-12.2	-0.2069	-0.205	-0.1963	-0.0475	0.6657	0.8392	0.7651	0.8146	0.7614	0.6571
-12.1	-0.1752	-0.1853	-0.1707	-0.0211	0.6869	0.843699	0.7786	0.8204	0.7732	0.666
-12	-0.1838	-0.1805	-0.1705	-0.029	0.6663	0.8111	0.7915	0.8142	0.7702	0.6271
-11.9	-0.1909	-0.1829	-0.1698	-0.031	0.6576	0.801	0.7985	0.8157	0.7708	0.6139
-11.8	-0.1812	-0.1706	-0.1606	-0.0246	0.6517	0.7933	0.8077	0.8188	0.7819	0.6172
-11.7	-0.1716	-0.1638	-0.1575	-0.0208	0.6437	0.7871	0.7963	0.8104	0.7726	0.6044
-11.6	-0.1633	-0.1595	-0.1507	-0.0114	0.638	0.7821	0.7842	0.8059	0.759	0.5972
-11.5	-0.1535	-0.1579	-0.1496	0.0002	0.6404	0.773	0.772	0.7959	0.7439	0.5879
-11.4	-0.1468	-0.1594	-0.1483	0.0052	0.6361	0.7606	0.7542	0.7891	0.7274	0.5731
-11.3	-0.1339	-0.1583	-0.1467	0.0005	0.6357	0.7557	0.7368	0.7753	0.7162	0.5673
-11.2	-0.1282	-0.1508	-0.1468	-0.0023	0.6205	0.7427	0.7206	0.7571	0.6943	0.5591
-11.1	-0.1315	-0.1543	-0.1568	-0.0044	0.5989	0.7205	0.6916	0.7392	0.6666	0.5331
-11	-0.1266	-0.1485	-0.1466	0.0008	0.5966	0.7199	0.6736	0.7367	0.6657	0.5311
-10.9	-0.1302	-0.1482	-0.1394	-0.0067	0.5807	0.7106	0.6566	0.7235	0.6422	0.5156
-10.8	-0.13	-0.1384	-0.1346	-0.0137	0.5675	0.6945	0.6385	0.7133	0.6273	0.5015
-10.7	-0.1278	-0.1427	-0.1343	-0.0153	0.5574	0.68	0.6167	0.6943	0.6125	0.4827
-10.6	-0.1252	-0.1376	-0.1329	-0.0135	0.5469	0.6691	0.6049	0.6838	0.5988	0.4617
-10.5	-0.1177	-0.1323	-0.1215	-0.0041	0.5439	0.6596	0.5932	0.676	0.5903	0.4618
-10.4	-0.1157	-0.1316	-0.127	0.0017	0.5327	0.6498	0.5748	0.6672	0.571	0.46
-10.3	-0.1123	-0.1344	-0.1283	-0.001	0.5227	0.6362	0.5575	0.6509	0.5533	0.4467
-10.2	-0.1185	-0.1386	-0.1321	-0.01	0.5067	0.6158	0.5297	0.6261	0.5296	0.4231
-10.1	-0.1202	-0.1427	-0.141	-0.0101	0.496	0.5989	0.5122	0.6073	0.5104	0.4073
-10	-0.1146	-0.1378	-0.1267	-0.0052	0.4829	0.5838	0.5062	0.6008	0.4972	0.3952
-9.9	-0.1195	-0.1338	-0.1186	-0.0069	0.4776	0.5688	0.4872	0.5847	0.4885	0.3789
-9.8	-0.1202	-0.1321	-0.1169	-0.0136	0.4685	0.55	0.4626	0.5693	0.4744	0.3697
-9.7	-0.1257	-0.1387	-0.1099	-0.0155	0.4621	0.5302	0.442	0.5464	0.4623	0.3597
-9.6	-0.1231	-0.1348	-0.1015	-0.0155	0.4509	0.5148	0.4217	0.5262	0.4514	0.3476
-9.5	-0.1113	-0.1366	-0.1002	-0.0126	0.4439	0.5025	0.4054	0.5156	0.4298	0.3326
-9.4	-0.1157	-0.1407	-0.1021	-0.0171	0.4356	0.4838	0.3918	0.4883	0.4088	0.3259
-9.3	-0.1198	-0.1436	-0.0997	-0.01	0.4328	0.4728	0.3904	0.4684	0.4068	0.3371
-9.2	-0.1111	-0.1381	-0.089	-0.0084	0.4259	0.4675	0.3984	0.4589	0.4229	0.3564
-9.1	-0.1131	-0.13	-0.0771	-0.0073	0.4235	0.4579	0.4042	0.4616	0.4382	0.3468
-9	-0.1156	-0.1159	-0.0675	-0.0122	0.4115	0.4444	0.4032	0.4562	0.4425	0.3348
-8.9	-0.0984	-0.1069	-0.0673	-0.0015	0.4003	0.4401	0.387	0.4526	0.424	0.3133
-8.8	-0.0867	-0.0943	-0.0714	0.0092	0.3835	0.4309	0.3777	0.4503	0.4074	0.3064
-8.7	-0.0865	-0.0863	-0.0709	0.0072	0.3736	0.4235	0.3688	0.4423	0.3989	0.299
-8.6	-0.0813	-0.0812	-0.069	0.0125	0.3627	0.4172	0.3621	0.4291	0.3854	0.292
-8.5	-0.0804	-0.0751	-0.0718	0.0156	0.3483	0.4114	0.3574	0.4146	0.3748	0.2818
-8.4	-0.0769	-0.0754	-0.0706	0.0139	0.3344	0.402	0.3526	0.3968	0.3628	0.2713
-8.3	-0.0727	-0.0747	-0.0727	0.008	0.3249	0.3878	0.3372	0.385	0.3556	0.2677
-8.2	-0.0647	-0.0657	-0.0611	0.0107	0.3218	0.3849	0.3345	0.3736	0.3537	0.271
-8.1	-0.0616	-0.06	-0.0521	0.0169	0.3165	0.3805	0.3298	0.3617	0.345	0.2693
-8	-0.0587	-0.0633	-0.0484	0.0146	0.3075	0.3624	0.3197	0.3492	0.3372	0.252
-7.9	-0.0478	-0.0612	-0.0465	0.0158	0.2942	0.3502	0.3118	0.3396	0.3236	0.2435
-7.8	-0.0525	-0.0679	-0.0569	0.0128	0.2779	0.3285	0.2944	0.3283	0.3071	0.2296
-7.7	-0.054	-0.0623	-0.0515	0.0131	0.2697	0.3131	0.2844	0.3188	0.2961	0.2209
-7.6	-0.0517	-0.0606	-0.0513	0.0161	0.2593	0.3002	0.2717	0.3073	0.2829	0.2126
-7.5	-0.0477	-0.0499	-0.0471	0.0197	0.2509	0.2907	0.2619	0.2998	0.2737	0.2064
-7.4	-0.0427	-0.0439	-0.0439	0.0219	0.243	0.281	0.2558	0.293	0.2622	0.199
-7.3	-0.0374	-0.0383	-0.0385	0.0234	0.2352	0.2758	0.2482	0.2865	0.2573	0.1942
-7.2	-0.0319	-0.0346	-0.0328	0.0262	0.2271	0.2667	0.2421	0.274	0.2482	0.1883
-7.1	-0.0266	-0.0308	-0.0305	0.0224	0.2171	0.2544	0.2335	0.2631	0.2399	0.1791
-7	-0.0229	-0.0311	-0.0278	0.0236	0.209	0.245	0.2234	0.2525	0.2327	0.1707
-6.9	-0.0235	-0.0324	-0.0244	0.0208	0.1933	0.229	0.2116	0.2425	0.2169	0.1611
-6.8	-0.0229	-0.0293	-0.0233	0.0205	0.1843	0.2129	0.2036	0.2289	0.2063	0.1512
-6.7	-0.0226	-0.0271	-0.0221	0.0183	0.1746	0.1982	0.1921	0.2133	0.1918	0.1457
-6.6	-0.0206	-0.0251	-0.0184	0.0189	0.1704	0.1843	0.1805	0.1973	0.1782	0.1352
-6.5	-0.0172	-0.0188	-0.0142	0.0246	0.1653	0.1817	0.1711	0.1862	0.1686	0.1304
-6.4	-0.0179	-0.0197	-0.0129	0.0244	0.1539	0.1696	0.1592	0.1742	0.156	0.1243
-6.3	-0.0192	-0.0213	-0.0111	0.0232	0.1442	0.1559	0.1463	0.1573	0.1424	0.1132
-6.2	-0.0165	-0.0151	-0.0081	0.0255	0.1363	0.1444	0.137	0.1471	0.1336	0.104
-6.1	-0.0133	-0.01	-0.0042	0.0268	0.1271	0.1327	0.1272	0.1351	0.1246	0.0945
-6	-0.0112	-0.0057	0.0016	0.0261	0.1183	0.1252	0.1183	0.1218	0.1138	0.0873
-5.9	-0.0101	-0.0057	0.0038	0.0251	0.1073	0.1103	0.1059	0.1124	0.1059	0.0788
-5.8	-0.0031	-0.001	0.0026	0.0237	0.099	0.1055	0.0998	0.1058	0.1006	0.071
-5.7	-0.0008	0.0046	0.0027	0.0272	0.0894	0.098	0.0951	0.0968	0.0951	0.0682
-5.6	0.0011	0.0005	0.0016	0.0231	0.0727	0.0831	0.0802	0.0777	0.0792	0.0586
-5.5	0.0018	-0.0005	0.0011	0.0199	0.061	0.0701	0.0682	0.0677	0.0674	0.0517
-5.4	0.0018	-0.0027	-0.0024	0.0137	0.0455	0.0563	0.0532	0.051	0.0513	0.0369
-5.3	-0.0019	-0.0067	-0.0084	0.0074	0.028	0.0396	0.0376	0.0325	0.0339	0.0249
-5.2	-0.001	-0.0028	-0.0057	0.0062	0.0182	0.0273	0.0261	0.0249	0.0262	0.0181
-5.1	0.0002	-0.0017	-0.0061	0.0016	0.0084	0.0128	0.0122	0.0132	0.0155	0.008
-5	0	0.0001	-0.0039	0.0001	0.0001	0.0001	0.0001	0.0001	0.0001	0.0001
-4.9	-0.0008	-0.0001	-0.002	-0.0048	-0.0137	-0.0116	-0.013	-0.0131	-0.0157	-0.0088
-4.8	0.0023	0.0034	0.0005	-0.0036	-0.025	-0.0253	-0.0283	-0.0263	-0.0262	-0.0202
-4.7	0.0034	0.0071	0.0034	-0.0055	-0.0387	-0.0374	-0.0421	-0.0377	-0.0411	-0.0282
-4.6	0.0063	0.0062	0.0026	-0.0063	-0.0501	-0.0542	-0.0571	-0.0497	-0.0535	-0.0389
-4.5	0.0086	0.0087	0.004	-0.0107	-0.0578	-0.0704	-0.0713	-0.065	-0.0684	-0.0483
-4.4	0.0082	0.009	0.0047	-0.0125	-0.0654	-0.0849	-0.0839	-0.0814	-0.0851	-0.0563
-4.3	0.0097	0.0122	0.0053	-0.0158	-0.07	-0.0963	-0.0967	-0.0953	-0.0977	-0.0671
-4.2	0.0162	0.0154	0.0095	-0.0138	-0.0755	-0.1079	-0.1058	-0.103	-0.1069	-0.0756
-4.1	0.0151	0.0175	0.0138	-0.02	-0.0868	-0.117	-0.1186	-0.1182	-0.1212	-0.0846
-4	0.0155	0.0167	0.0172	-0.018	-0.0977	-0.1262	-0.1331	-0.1316	-0.1321	-0.0927
-3.9	0.0191	0.0193	0.0224	-0.0134	-0.1044	-0.1365	-0.1415	-0.1416	-0.1428	-0.1012
-3.8	0.0231	0.024	0.0263	-0.0145	-0.1102	-0.1471	-0.1534	-0.1514	-0.151	-0.1092
-3.7	0.023	0.0224	0.0282	-0.0189	-0.1256	-0.1602	-0.1621	-0.1663	-0.1628	-0.1198
-3.6	0.0266	0.0237	0.0339	-0.021	-0.1375	-0.1726	-0.1699	-0.1754	-0.1766	-0.1301
-3.5	0.0309	0.0267	0.0385	-0.0211	-0.1417	-0.1798	-0.1808	-0.1825	-0.1874	-0.1357
-3.4	0.0366	0.0316	0.0466	-0.0175	-0.1485	-0.1858	-0.1865	-0.1908	-0.197	-0.1402
-3.3	0.0354	0.0318	0.049	-0.0137	-0.1624	-0.1991	-0.2028	-0.203	-0.2144	-0.1495
-3.2	0.0332	0.0342	0.0506	-0.0129	-0.1708	-0.2117	-0.2133	-0.2166	-0.2269	-0.165
-3.1	0.0325	0.0327	0.0523	-0.0155	-0.1799	-0.2296	-0.2229	-0.2285	-0.2403	-0.1806
-3	0.0343	0.03	0.0507	-0.0213	-0.1885	-0.2388	-0.2396	-0.234	-0.2531	-0.1894
-2.9	0.0316	0.0314	0.0435	-0.0264	-0.1968	-0.2434	-0.2551	-0.2489	-0.2621	-0.1992
-2.8	0.0299	0.036	0.05	-0.0246	-0.205	-0.246	-0.2641	-0.259	-0.2738	-0.2061
-2.7	0.0326	0.0414	0.0582	-0.0279	-0.2141	-0.2577	-0.2757	-0.2716	-0.2843	-0.2142
-2.6	0.0386	0.0425	0.0587	-0.0281	-0.2188	-0.2656	-0.2872	-0.2839	-0.2935	-0.223
-2.5	0.0389	0.0431	0.0623	-0.0338	-0.2287	-0.2774	-0.2982	-0.2991	-0.3022	-0.2325
-2.4	0.0403	0.04	0.0646	-0.0391	-0.2415	-0.2898	-0.3084	-0.3143	-0.315	-0.2406
-2.3	0.0379	0.0331	0.066	-0.0438	-0.248	-0.3083	-0.3311	-0.3308	-0.3338	-0.2505
-2.2	0.0427	0.0383	0.0737	-0.0411	-0.2517	-0.3207	-0.3343	-0.3416	-0.3438	-0.2577
-2.1	0.0443	0.0451	0.0795	-0.0435	-0.2553	-0.3357	-0.3501	-0.3557	-0.3559	-0.2651
-2	0.0491	0.0502	0.0835	-0.0387	-0.2628	-0.3455	-0.3578	-0.3617	-0.3648	-0.2721
-1.9	0.058	0.0594	0.0945	-0.0391	-0.2718	-0.353	-0.3699	-0.3692	-0.3672	-0.2763
-1.8	0.0643	0.0646	0.105	-0.032	-0.2797	-0.3665	-0.3781	-0.3744	-0.3762	-0.282
-1.7	0.0731	0.0728	0.115	-0.0277	-0.2795	-0.3776	-0.3794	-0.3794	-0.3844	-0.2772
-1.6	0.0749	0.0713	0.114	-0.0328	-0.2834	-0.3905	-0.3924	-0.3914	-0.4013	-0.2822
-1.5	0.0852	0.0756	0.1314	-0.0234	-0.2889	-0.3866	-0.3935	-0.3983	-0.4012	-0.2798
-1.4	0.0745	0.0756	0.1342	-0.0238	-0.2942	-0.3992	-0.4067	-0.4179	-0.4196	-0.2965
-1.3	0.0746	0.0767	0.1369	-0.0237	-0.2963	-0.411	-0.4203	-0.4371	-0.427	-0.308
-1.2	0.0764	0.0768	0.137	-0.0234	-0.2963	-0.4218	-0.4286	-0.4429	-0.4432	-0.3226
-1.1	0.0764	0.0782	0.1387	-0.0219	-0.3086	-0.4229	-0.4438	-0.4518	-0.454	-0.3335
-1	0.079	0.0786	0.1388	-0.0219	-0.3104	-0.4242	-0.455	-0.4699	-0.4663	-0.3541
-0.9	0.0852	0.0786	0.1413	-0.0193	-0.3151	-0.4303	-0.4574	-0.4881	-0.4861	-0.3541
-0.8	0.0873	0.0865	0.1423	-0.011	-0.3301	-0.4545	-0.4574	-0.4881	-0.4805	-0.3473
-0.7
-0.6
-0.5
-0.4
-0.3
-0.2
-0.1
0
0.099998
0.200001
0.299999
0.400002
0.5
0.599998
0.700001
0.799999
0.900002
1
1.1
1.2
1.3
1.4
1.5
1.6
1.7
1.8	-0.88284	3.19871	15.4819	30.894	35.3219	32.7549	33.666	37.465	62.2159	77.7433
1.9	-0.92955	3.30623	16.552	33.7933	39.1602	36.5236	37.7758	42.4077	67.9218	80.8331
2	-1.00381	3.41044	16.8858	36.775	42.872	40.3309	41.5057	47.2744	72.8171	83.3516
2.1	-1.04908	3.42009	17.6174	39.7251	46.6399	44.1389	45.3295	52.2895	77.5411	85.8425
2.2	-1.04915	3.56111	18.2692	42.3771	50.4621	47.7943	49.1818	57.0731	81.4886	87.8774
2.3	-1.04915	3.76024	18.5716	44.9712	54.3393	51.6545	53.105	62.0889	85.1571	89.7613
2.4	-1.04915	3.80135	19.0342	47.6698	58.1863	55.4705	57.2354	67.1092	88.3077	91.6121
2.5	-1.04915	3.86187	19.4245	50.1103	62.0573	59.5121	61.3605	72.2015	91.2012	93.2145
2.6	-1.15722	3.87682	19.858	52.4267	65.925	63.4158	65.5158	77.1695	93.8758	94.7197
2.7	-1.28354	3.81012	20.1031	54.5585	69.6874	67.2534	69.534	81.9803	96.0934	96.0183
2.8	-1.20453	3.90642	20.4403	56.6551	73.6412	71.2086	73.6397	86.8905	98.1643	97.3023
2.9	-1.18566	3.96976	20.7426	58.5821	77.5919	75.1737	77.7859	91.8815	100.211	98.547
3	-1.23099	4.04317	20.9927	60.515	81.4934	79.1441	81.9316	96.7707	101.898	99.6748
3.1	-1.24288	4.05495	21.2295	62.2519	85.2923	83.1471	86.0644	101.54	103.49	100.638
3.2	-1.18664	4.14436	21.5094	64.0109	89.2055	87.2607	90.309	106.299	105.069	101.712
3.3	-1.17578	4.19996	21.7876	65.6456	93.0583	91.3086	94.4788	110.911	106.513	102.625
3.4	-1.16259	4.25449	22.0405	67.1085	96.9629	95.3753	98.6735	115.472	107.808	103.52
3.5	-1.15996	4.31272	22.2747	68.4916	100.805	99.4334	102.861	120.006	109.043	104.377
3.6	-1.14119	4.3587	22.4987	69.7463	104.581	103.48	107.056	124.126	110.282	105.158
3.7	-1.16471	4.39191	22.6773	70.9936	108.312	107.539	111.243	128.151	111.345	105.868
3.8	-1.17562	4.40591	22.846	72.1139	112.037	111.587	115.432	132.009	112.42	106.567
3.9	-1.15395	4.4615	23.0608	73.2004	115.759	115.657	119.649	135.861	113.468	107.352
4	-1.15694	4.50649	23.2756	74.2623	119.401	119.717	123.869	139.28	114.432	108.026
4.1	-1.15231	4.56495	23.489	75.2855	122.991	123.785	128.095	142.584	115.413	108.749
4.2	-1.1485	4.61199	23.6662	76.1857	126.585	127.873	132.317	145.756	116.322	109.384
4.3	-1.13978	4.66282	23.8623	77.1407	130.121	131.945	136.529	148.679	117.296	110.05
4.4	-1.13656	4.69165	24.041	77.982	133.67	135.986	140.721	151.554	118.136	110.678
4.5	-1.12383	4.74092	24.2353	78.8543	137.23	140.061	144.931	154.169	118.995	111.293
4.6	-1.11794	4.78473	24.426	79.6622	140.597	144.111	149.146	156.77	119.866	111.857
4.7	-1.11864	4.81634	24.5903	80.4211	143.894	148.169	153.353	159.036	120.709	112.443
4.8	-1.11015	4.85886	24.7625	81.228	147.181	152.216	157.57	161.247	121.545	113.006
4.9	-1.10121	4.901	24.9487	81.9424	150.385	156.251	161.774	163.401	122.364	113.576
5	-1.09991	4.93911	25.1249	82.6746	153.63	160.29	165.946	165.44	123.168	114.119
5.1	-1.09831	4.98144	25.301	83.3546	156.759	164.323	170.125	167.389	123.95	114.651
5.2	-1.08889	5.01877	25.4658	84.041	159.924	168.355	174.302	169.234	124.739	115.201
5.3	-1.08259	5.06109	25.6328	84.725	163	172.375	178.481	170.988	125.518	115.731
5.4	-1.07066	5.11354	25.7938	85.3898	166.009	176.422	182.667	172.769	126.279	116.217
5.5	-1.06586	5.15747	25.9611	86.0468	168.99	180.44	186.829	174.398	127.024	116.71
5.6	-1.06256	5.19858	26.1117	86.6784	171.925	184.445	190.976	176.04	127.76	117.201
5.7	-1.06046	5.23991	26.2645	87.3087	174.75	188.447	195.094	177.512	128.477	117.686
5.8	-1.05265	5.28604	26.4205	87.9511	177.533	192.453	199.232	178.986	129.201	118.15
5.9	-1.04454	5.32968	26.5771	88.5738	180.263	196.453	203.345	180.486	129.914	118.615
6	-1.04294	5.36661	26.7309	89.1808	183.027	200.453	207.439	181.883	130.607	119.049
6.1	-1.04245	5.40513	26.8975	89.7758	185.685	204.44	211.548	183.274	131.285	119.476
6.2	-1.03032	5.45287	27.0719	90.3819	188.265	208.423	215.651	184.604	131.982	119.905
6.3	-1.02451	5.49571	27.229	90.9737	190.907	212.392	219.747	185.993	132.647	120.3
6.4	-1.01811	5.53823	27.3912	91.5548	193.448	216.35	223.818	187.332	133.3	120.692
6.5	-1.0111	5.57734	27.5359	92.1292	195.899	220.287	227.857	188.601	133.946	121.084
6.6	-1.00209	5.62378	27.6919	92.7089	198.385	224.22	231.898	189.821	134.582	121.474
6.7	-0.99749	5.6655	27.8478	93.2866	200.801	228.159	235.924	191.048	135.21	121.857
6.8	-0.99518	5.70613	28.0056	93.8512	203.152	232.072	239.932	192.266	135.839	122.225
6.9	-0.98777	5.75247	28.1578	94.4071	205.42	235.976	243.949	193.432	136.459	122.606
7	-0.97926	5.7957	28.3138	94.9565	207.7	239.886	247.963	194.622	137.067	122.965
7.1	-0.97917	5.83341	28.4694	95.4969	209.961	243.774	251.918	195.802	137.667	123.323
7.2	-0.97366	5.87573	28.6258	96.055	212.192	247.667	255.821	196.954	138.27	123.668
7.3	-0.96645	5.91415	28.7829	96.6042	214.336	251.57	259.666	198.078	138.859	124.009
7.4	-0.95673	5.96149	28.9364	97.1553	216.488	255.458	263.575	199.212	139.449	124.374
7.5	-0.94551	6.01063	29.0921	97.6994	218.63	259.339	267.447	200.334	140.04	124.73
7.6	-0.9346	6.05297	29.2533	98.2456	220.727	263.219	271.202	201.44	140.62	125.076
7.7	-0.9293	6.09359	29.4023	98.7834	222.782	267.09	274.983	202.543	141.186	125.398
7.8	-0.92409	6.13111	29.5573	99.317	224.796	270.945	278.671	203.622	141.744	125.712
7.9	-0.92039	6.16864	29.6963	99.8468	226.753	274.805	282.403	204.686	142.29	126.019
8	-0.91278	6.20466	29.845	100.366	228.768	278.666	286.041	205.736	142.837	126.326
8.1	-0.90868	6.24158	29.9965	100.897	230.725	282.506	289.62	206.79	143.383	126.638
8.2	-0.90408	6.27889	30.1355	101.43	232.607	286.345	293.234	207.809	143.925	126.931
8.3	-0.90108	6.31931	30.2792	101.945	234.526	290.165	296.767	208.83	144.469	127.233
8.4	-0.89668	6.35984	30.4165	102.468	236.359	293.974	300.25	209.841	145.014	127.532
8.5	-0.88676	6.40017	30.5576	102.983	238.209	297.773	303.698	210.845	145.548	127.816
8.6	-0.88196	6.44129	30.6942	103.491	240.035	301.569	307.091	211.839	146.071	128.092
8.7	-0.87607	6.48	30.8318	103.995	241.811	305.359	310.456	212.811	146.596	128.378
8.8	-0.87527	6.51851	30.969	104.496	243.607	309.143	313.745	213.766	147.108	128.661
8.9	-0.86766	6.55824	31.1061	105.006	245.396	312.92	316.96	214.731	147.626	128.945
9	-0.85976	6.59146	31.2394	105.518	247.159	316.668	320.221	215.682	148.144	129.225
9.1	-0.85356	6.62557	31.373	106.03	248.914	320.404	323.386	216.622	148.642	129.504
9.2	-0.84875	6.66459	31.5105	106.532	250.65	324.154	326.489	217.54	149.144	129.775
9.3	-0.84154	6.70351	31.6544	107.029	252.36	327.886	329.618	218.468	149.645	130.053
9.4	-0.84075	6.74143	31.7988	107.521	254.064	331.61	332.545	219.379	150.123	130.315
9.5	-0.83295	6.78556	31.935	108.011	255.771	335.32	335.477	220.292	150.593	130.588
9.6	-0.82484	6.82578	32.076	108.502	257.451	339.035	338.326	221.199	151.076	130.839
9.7	-0.81595	6.8664	32.2102	109.008	259.122	342.749	341.204	222.105	151.559	131.097
9.8	-0.81074	6.90271	32.3373	109.497	260.772	346.451	343.955	222.997	152.03	131.351
9.9	-0.80224	6.94484	32.4728	109.991	262.403	350.141	346.758	223.888	152.511	131.605
10	-0.79344	6.98256	32.6108	110.486	264.03	353.834	349.481	224.755	152.972	131.833
10.1	-0.78693	7.01316	32.7422	110.962	265.646	357.525	352.134	225.617	153.422	132.081
10.2	-0.78114	7.04958	32.8854	111.439	267.24	361.199	354.755	226.484	153.879	132.307
10.3	-0.77283	7.08979	33.0335	111.932	268.829	364.865	357.346	227.346	154.334	132.528
10.4	-0.76853	7.12481	33.1714	112.423	270.425	368.525	359.859	228.203	154.779	132.749
10.5	-0.76593	7.15871	33.3092	112.915	272.004	372.166	362.321	229.05	155.234	132.967
10.6	-0.75953	7.19713	33.452	113.4	273.564	375.807	364.719	229.896	155.688	133.21
10.7	-0.75172	7.23315	33.5968	113.889	275.13	379.445	367.155	230.716	156.134	133.426
10.8	-0.74371	7.26956	33.7352	114.374	276.679	383.068	369.448	231.529	156.56	133.652
10.9	-0.7353	7.30858	33.8776	114.86	278.242	386.674	371.762	232.345	157.001	133.871
11	-0.73351	7.34539	34.0154	115.328	279.79	390.267	374.082	233.152	157.423	134.055
11.1	-0.72079	7.38892	34.1618	115.803	281.338	393.861	376.31	233.974	157.849	134.292
11.2	-0.7146	7.42072	34.293	116.283	282.864	397.446	378.55	234.779	158.265	134.51
11.3	-0.7115	7.45122	34.4246	116.767	284.392	401.027	380.687	235.576	158.686	134.724
11.4	-0.7055	7.48483	34.5568	117.239	285.923	404.589	382.816	236.368	159.107	134.928
11.5	-0.6966	7.52474	34.6953	117.716	287.444	408.149	384.997	237.156	159.526	135.118
11.6	-0.68699	7.56407	34.8385	118.187	288.969	411.697	387.074	237.929	159.939	135.311
11.7	-0.68179	7.59908	34.9704	118.669	290.472	415.241	389.164	238.703	160.347	135.507
11.8	-0.67047	7.64322	35.1114	119.146	291.975	418.774	391.183	239.49	160.771	135.714
11.9	-0.66166	7.68033	35.2475	119.619	293.472	422.295	393.261	240.28	161.193	135.909
12	-0.65456	7.72035	35.388	120.097	294.96	425.805	395.3	241.051	161.593	136.093
12.1	-0.65458	7.75204	35.5184	120.572	296.452	429.308	397.226	241.811	161.998	136.3
12.2	-0.64949	7.78644	35.6485	121.038	297.93	432.798	399.146	242.577	162.413	136.49
12.3	-0.6473	7.82114	35.7802	121.503	299.387	436.272	401.063	243.34	162.815	136.661
12.4	-0.63899	7.85635	35.9075	121.966	300.842	439.733	402.935	244.081	163.21	136.841
12.5	-0.6364	7.89385	36.0304	122.436	302.275	443.183	404.84	244.832	163.606	137.013
12.6	-0.63019	7.92746	36.1608	122.899	303.723	446.628	406.656	245.578	163.999	137.205
12.7	-0.62279	7.96867	36.2948	123.37	305.171	450.079	408.499	246.335	164.389	137.383
12.8	-0.61559	8.00478	36.4265	123.845	306.622	453.508	410.356	247.079	164.783	137.551
12.9	-0.60829	8.0456	36.5597	124.314	308.07	456.923	412.172	247.813	165.168	137.72
13	-0.60369	8.07939	36.6927	124.768	309.506	460.333	413.958	248.53	165.54	137.888
13.1	-0.6048	8.11129	36.8199	125.231	310.936	463.714	415.707	249.254	165.906	138.072
13.2	-0.59589	8.14951	36.9577	125.699	312.358	467.097	417.414	249.985	166.268	138.231
13.3	-0.59209	8.18822	37.0927	126.17	313.779	470.461	419.14	250.712	166.628	138.394
13.4	-0.58299	8.22632	37.2276	126.64	315.217	473.81	420.853	251.421	167.002	138.56
13.5	-0.5787	8.25812	37.3592	127.103	316.647	477.146	422.549	252.132	167.373	138.731
13.6	-0.57821	8.29151	37.4867	127.563	318.083	480.481	424.239	252.83	167.736	138.912
13.7	-0.57843	8.3214	37.6135	128.011	319.5	483.787	425.914	253.528	168.107	139.073
13.8	-0.57323	8.3584	37.7479	128.472	320.906	487.075	427.562	254.23	168.47	139.229
13.9	-0.56584	8.39521	37.8811	128.927	322.307	490.355	429.197	254.916	168.827	139.393
14	-0.55714	8.43411	38.0176	129.378	323.713	493.611	430.828	255.599	169.182	139.574
14.1	-0.55425	8.47312	38.1428	129.826	325.112	496.845	432.444	256.288	169.531	139.739
14.2	-0.55046	8.51231	38.271	130.28	326.496	500.08	434.045	256.97	169.895	139.907
14.3	-0.54466	8.54852	38.406	130.734	327.893	503.279	435.645	257.647	170.264	140.076
14.4	-0.53325	8.58703	38.5336	131.202	329.289	506.473	437.237	258.315	170.631	140.247
14.5	-0.52786	8.62183	38.6707	131.655	330.676	509.656	438.808	258.998	170.986	140.411
14.6	-0.52616	8.65582	38.8116	132.105	332.065	512.83	440.365	259.664	171.342	140.579
14.7	-0.51956	8.69453	38.9525	132.553	333.456	515.971	441.9	260.337	171.693	140.745
14.8	-0.50735	8.73073	39.0886	133.022	334.841	519.098	443.435	261.002	172.031	140.921
14.9	-0.49945	8.76694	39.2236	133.471	336.219	522.217	444.973	261.652	172.374	141.101
15	-0.49645	8.80033	39.3552	133.927	337.597	525.308	446.501	262.312	172.726	141.271
15.1	-0.49607	8.83815	39.4852	134.384	338.959	528.381	448.008	262.98	173.076	141.436
15.2	-0.49387	8.87425	39.6187	134.849	340.333	531.481	449.493	263.637	173.424	141.582
15.3	-0.47946	8.91576	39.7478	135.295	341.716	534.534	450.978	264.302	173.765	141.742
15.4	-0.47326	8.94916	39.8789	135.737	343.077	537.586	452.458	264.941	174.101	141.886
15.5	-0.46536	8.98296	40.0076	136.172	344.453	540.553	453.926	265.595	174.434	142.047
15.6	-0.45815	9.01886	40.1417	136.618	345.827	543.51	455.389	266.233	174.774	142.199
15.7	-0.45265	9.05486	40.2799	137.065	347.184	546.435	456.846	266.892	175.098	142.36
15.8	-0.44474	9.08976	40.4099	137.509	348.534	549.37	458.303	267.53	175.434	142.514
15.9	-0.43644	9.13117	40.5469	137.963	349.881	552.283	459.755	268.163	175.775	142.669
16	-0.43114	9.16376	40.6788	138.412	351.24	555.166	461.193	268.797	176.108	142.818
16.1	-0.42825	9.19765	40.8211	138.857	352.603	558.034	462.613	269.436	176.442	142.972
16.2	-0.42496	9.23476	40.9612	139.303	353.972	560.894	464.038	270.074	176.782	143.117
16.3	-0.41706	9.27406	41.0979	139.742	355.327	563.725	465.462	270.697	177.12	143.283
16.4	-0.41046	9.31045	41.2295	140.188	356.677	566.568	466.867	271.311	177.445	143.442
16.5	-0.40146	9.34865	41.3579	140.649	358.026	569.398	468.27	271.946	177.785	143.598
16.6	-0.39156	9.38405	41.4748	141.088	359.364	572.134	469.649	272.556	178.107	143.727
16.7	-0.38827	9.41925	41.5919	141.525	360.699	574.863	471.014	273.165	178.429	143.888
16.8	-0.38377	9.45585	41.7103	141.961	362.041	577.592	472.383	273.77	178.75	144.022
16.9	-0.38108	9.48783	41.8386	142.405	363.389	580.322	473.739	274.384	179.065	144.159
17	-0.37578	9.51972	41.9651	142.834	364.738	582.955	475.091	274.996	179.38	144.294
17.1	-0.36486	9.55783	42.0989	143.286	366.087	585.637	476.423	275.607	179.704	144.449
17.2	-0.35656	9.59784	42.2389	143.736	367.428	588.27	477.761	276.217	180.027	144.594
17.3	-0.35076	9.63715	42.3732	144.172	368.761	590.866	479.09	276.822	180.34	144.734
17.4	-0.34285	9.67426	42.505	144.622	370.092	593.425	480.419	277.436	180.654	144.866
17.5	-0.33795	9.70956	42.6334	145.074	371.421	595.942	481.743	278.047	180.973	145.014
17.6	-0.33556	9.74205	42.7611	145.514	372.754	598.488	483.049	278.644	181.269	145.146
17.7	-0.32786	9.77914	42.8909	145.969	374.084	600.951	484.362	279.232	181.585	145.307
17.8	-0.31876	9.81343	43.0174	146.417	375.41	603.419	485.673	279.827	181.902	145.438
17.9	-0.31196	9.84342	43.1415	146.864	376.733	605.88	486.948	280.422	182.219	145.577
18	-0.30397	9.87912	43.2636	147.31	378.064	608.281	488.226	281.016	182.526	145.717
18.1	-0.29818	9.9135	43.3876	147.754	379.382	610.723	489.5	281.61	182.833	145.862
18.2	-0.28967	9.953	43.5195	148.195	380.707	613.088	490.788	282.208	183.148	145.994
18.3	-0.28047	9.98969	43.6517	148.64	382.026	615.432	492.065	282.805	183.459	146.133
18.4	-0.26976	10.0308	43.777	149.103	383.35	617.745	493.333	283.389	183.767	146.278
18.5	-0.26497	10.0694	43.9093	149.556	384.671	620.029	494.6	283.972	184.081	146.442
18.6	-0.25356	10.1069	44.0511	149.998	386.002	622.253	495.858	284.546	184.388	146.601
18.7	-0.24426	10.146	44.1909	150.446	387.324	624.528	497.101	285.136	184.703	146.746
18.8	-0.24106	10.1802	44.3181	150.878	388.643	626.685	498.344	285.739	185.002	146.888
18.9	-0.23306	10.2218	44.4442	151.319	389.963	628.881	499.577	286.329	185.301	147.035
19	-0.22767	10.2598	44.5678	151.763	391.279	631.001	500.812	286.902	185.599	147.188
19.1	-0.22538	10.3031	44.6933	152.204	392.586	633.163	502.051	287.474	185.906	147.331
19.2	-0.21468	10.3397	44.8253	152.646	393.904	635.266	503.268	288.051	186.212	147.476
19.3	-0.20698	10.378	44.9502	153.079	395.208	637.301	504.486	288.622	186.511	147.625
19.4	-0.20109	10.4119	45.0767	153.498	396.515	639.378	505.688	289.183	186.802	147.756
19.5	-0.19759	10.4494	45.2085	153.915	397.826	641.365	506.882	289.754	187.104	147.879
19.6	-0.18849	10.4878	45.3405	154.348	399.142	643.342	508.061	290.327	187.409	148
19.7	-0.18139	10.5229	45.4668	154.782	400.44	645.361	509.255	290.901	187.712	148.123
19.8	-0.17368	10.5598	45.5981	155.22	401.744	647.343	510.437	291.458	188.011	148.265
19.9	-0.16447	10.5967	45.7273	155.665	403.055	649.241	511.611	292.012	188.308	148.395
20	-0.15707	10.6306	45.8614	156.111	404.369	651.179	512.78	292.56	188.599	148.515
20.1	-0.14927	10.6652	45.9956	156.556	405.695	653.099	513.964	293.122	188.9	148.641
20.2	-0.14086	10.7012	46.1236	156.997	407.011	654.941	515.124	293.687	189.185	148.774
20.3	-0.12944	10.7412	46.2521	157.436	408.319	656.711	516.295	294.245	189.471	148.899
20.4	-0.11613	10.7821	46.3862	157.883	409.616	658.489	517.45	294.801	189.763	149.03
20.5	-0.10823	10.8158	46.5158	158.331	410.907	660.275	518.602	295.351	190.054	149.152
20.6	-0.09943	10.8521	46.6491	158.774	412.218	661.991	519.765	295.897	190.33	149.286
20.7	-0.09023	10.8939	46.7806	159.213	413.522	663.699	520.927	296.449	190.612	149.404
20.8	-0.08142	10.9346	46.9154	159.653	414.826	665.404	522.066	296.993	190.891	149.544
20.9	-0.07723	10.9665	47.0402	160.093	416.12	667.089	523.215	297.534	191.166	149.663
21	-0.06762	11.0058	47.1685	160.54	417.42	668.794	524.36	298.073	191.445	149.789
21.1	-0.05681	11.0465	47.2933	160.969	418.71	670.464	525.493	298.619	191.724	149.922
21.2	-0.0437	11.0855	47.4328	161.406	420.005	672.117	526.598	299.162	191.995	150.046
21.3	-0.03509	11.1258	47.5682	161.855	421.304	673.687	527.725	299.704	192.277	150.148
21.4	-0.032	11.161	47.6943	162.292	422.608	675.272	528.838	300.24	192.554	150.28
21.5	-0.02791	11.1977	47.8295	162.722	423.915	676.84	529.951	300.775	192.838	150.408
21.6	-0.0212	11.2329	47.9603	163.163	425.21	678.375	531.058	301.309	193.112	150.527
21.7	-0.01431	11.2685	48.0904	163.6	426.484	679.884	532.15	301.843	193.388	150.651
21.8	-0.0057	11.3063	48.2148	164.031	427.775	681.344	533.235	302.367	193.658	150.774
21.9	-0.0017	11.3411	48.3439	164.469	429.067	682.826	534.317	302.889	193.925	150.903
22	0.007508	11.3788	48.4749	164.891	430.364	684.28	535.401	303.425	194.195	151.021
22.1	0.013203	11.4175	48.6091	165.322	431.642	685.726	536.482	303.963	194.465	151.153
22.2	0.017397	11.4556	48.7309	165.768	432.925	687.147	537.572	304.485	194.726	151.262
22.3	0.0259	11.4891	48.8585	166.196	434.205	688.557	538.649	305.004	194.99	151.374
22.4	0.034502	11.5235	48.9886	166.624	435.485	689.947	539.716	305.523	195.248	151.511
22.5	0.037689	11.5607	49.1232	167.053	436.765	691.307	540.772	306.041	195.501	151.639
22.6	0.04419	11.5956	49.2555	167.504	438.053	692.651	541.824	306.561	195.755	151.762
22.7	0.051683	11.6363	49.3922	167.95	439.346	693.997	542.879	307.08	196.017	151.904
22.8	0.063592	11.6729	49.5207	168.382	440.637	695.318	543.912	307.609	196.283	152.039
22.9	0.071082	11.7077	49.6524	168.827	441.915	696.616	544.96	308.138	196.556	152.154
23	0.085397	11.7529	49.7857	169.273	443.206	697.897	546.015	308.665	196.836	152.264
23.1	0.097497	11.797	49.9222	169.731	444.481	699.172	547.038	309.183	197.105	152.384
23.2	0.103887	11.8315	50.0531	170.177	445.77	700.411	548.061	309.69	197.366	152.501
23.3	0.105964	11.8641	50.1885	170.603	447.045	701.629	549.076	310.205	197.646	152.627
23.4	0.115953	11.903	50.3129	171.048	448.328	702.837	550.108	310.722	197.927	152.749
23.5	0.125059	11.9427	50.4366	171.489	449.602	704.042	551.131	311.234	198.195	152.87
23.6	0.131751	11.9772	50.5599	171.937	450.882	705.22	552.151	311.753	198.46	152.978
23.7	0.144162	12.0159	50.6907	172.372	452.156	706.381	553.168	312.259	198.737	153.099
23.8	0.148953	12.0462	50.8228	172.798	453.423	707.513	554.167	312.762	199.001	153.206
23.9	0.158447	12.0834	50.9546	173.25	454.712	708.65	555.187	313.262	199.262	153.321
24	0.167953	12.1181	51.0885	173.693	456.004	709.76	556.2	313.772	199.516	153.436
24.1	0.174553	12.1531	51.2245	174.137	457.281	710.852	557.199	314.282	199.764	153.552
24.2	0.182468	12.1877	51.3622	174.576	458.56	711.934	558.21	314.789	200.023	153.681
24.3	0.191569	12.2209	51.5015	175.014	459.836	713.011	559.211	315.3	200.285	153.789
24.4	0.19937	12.2542	51.6347	175.455	461.12	714.07	560.197	315.807	200.538	153.915
24.5	0.201251	12.2887	51.767	175.89	462.389	715.1	561.185	316.313	200.789	154.043
24.6	0.206942	12.3256	51.9002	176.336	463.673	716.111	562.161	316.82	201.053	154.151
24.7	0.208637	12.3619	52.0305	176.778	464.943	717.123	563.137	317.318	201.322	154.266
24.8	0.214831	12.4005	52.1594	177.224	466.227	718.126	564.112	317.827	201.578	154.39
24.9	0.228442	12.4406	52.2964	177.674	467.519	719.121	565.087	318.345	201.837	154.506
25	0.236446	12.4794	52.434	178.116	468.792	720.099	566.057	318.855	202.092	154.619
25.1	0.244648	12.5138	52.5624	178.556	470.066	721.07	567.021	319.352	202.351	154.743
25.2	0.258359	12.5533	52.6913	178.992	471.344	722.029	567.973	319.855	202.614	154.872
25.3	0.269765	12.5948	52.8261	179.423	472.62	722.976	568.927	320.354	202.875	155.003
25.4	0.276858	12.6286	52.963	179.859	473.896	723.886	569.88	320.851	203.129	155.117
25.5	0.287262	12.6677	53.099	180.306	475.166	724.805	570.836	321.354	203.39	155.214
25.6	0.296154	12.7066	53.2329	180.753	476.45	725.722	571.78	321.856	203.647	155.316
25.7	0.302349	12.7414	53.3706	181.185	477.716	726.616	572.727	322.357	203.889	155.425
25.8	0.308743	12.7777	53.4974	181.618	478.997	727.496	573.668	322.845	204.131	155.538
25.9	0.320655	12.8162	53.6251	182.055	480.275	728.36	574.602	323.328	204.376	155.641
26	0.32675	12.8483	53.7555	182.493	481.544	729.221	575.532	323.816	204.627	155.751
26.1	0.336154	12.8876	53.882	182.934	482.808	730.066	576.456	324.292	204.876	155.874
26.2	0.345055	12.9222	54.0155	183.376	484.061	730.897	577.379	324.761	205.124	155.973
26.3	0.355755	12.9588	54.1499	183.815	485.328	731.738	578.312	325.254	205.368	156.085
26.4	0.361136	12.9971	54.2822	184.265	486.601	732.559	579.224	325.739	205.614	156.184
26.5	0.363618	13.0345	54.4112	184.71	487.861	733.365	580.13	326.226	205.854	156.296
26.6	0.369216	13.0765	54.5409	185.129	489.135	734.145	581.034	326.698	206.101	156.406
26.7	0.371606	13.1131	54.6705	185.568	490.395	734.93	581.941	327.18	206.337	156.515
26.8	0.378907	13.1499	54.7988	186.014	491.659	735.708	582.848	327.646	206.579	156.625
26.9	0.383692	13.1853	54.9301	186.45	492.912	736.48	583.75	328.115	206.819	156.741
27	0.392496	13.2272	55.0643	186.896	494.167	737.253	584.658	328.597	207.057	156.856
27.1	0.397187	13.2643	55.1962	187.338	495.418	738.003	585.546	329.082	207.285	156.956
27.2	0.402186	13.298	55.327	187.772	496.689	738.739	586.436	329.563	207.528	157.049
27.3	0.410984	13.3342	55.4603	188.214	497.963	739.466	587.327	330.046	207.772	157.156
27.4	0.421987	13.3737	55.6017	188.664	499.217	740.171	588.203	330.508	208.009	157.258
27.5	0.426678	13.4081	55.7324	189.095	500.474	740.858	589.089	330.969	208.239	157.359
27.6	0.433864	13.4489	55.8601	189.542	501.731	741.563	589.976	331.423	208.476	157.462
27.7	0.443161	13.4861	55.9961	190.001	502.975	742.256	590.852	331.904	208.711	157.571
27.8	0.453262	13.5256	56.1339	190.441	504.243	742.944	591.724	332.371	208.96	157.684
27.9	0.462358	13.5632	56.2743	190.891	505.509	743.621	592.59	332.832	209.209	157.801
28	0.469648	13.6038	56.412	191.346	506.779	744.298	593.462	333.311	209.441	157.908
28.1	0.478445	13.6392	56.5513	191.786	508.04	744.951	594.324	333.782	209.685	158.013
28.2	0.485438	13.6744	56.6849	192.219	509.309	745.602	595.181	334.228	209.934	158.11
28.3	0.498544	13.7127	56.8201	192.653	510.558	746.243	596.046	334.694	210.176	158.221
28.4	0.508536	13.7547	56.9617	193.09	511.811	746.884	596.903	335.168	210.422	158.328
28.5	0.520436	13.7984	57.1026	193.544	513.074	747.519	597.769	335.663	210.667	158.447
28.6	0.531038	13.8362	57.2356	193.997	514.332	748.151	598.618	336.139	210.916	158.563
28.7	0.535735	13.872	57.3647	194.433	515.59	748.767	599.467	336.612	211.16	158.672
28.8	0.537127	13.9078	57.4907	194.868	516.854	749.385	600.322	337.087	211.398	158.782
28.9	0.539508	13.9431	57.6215	195.308	518.102	749.979	601.163	337.554	211.624	158.885
29	0.549215	13.9837	57.7632	195.739	519.359	750.576	602.011	338.047	211.864	158.98
29.1	0.554905	14.0173	57.895	196.172	520.606	751.147	602.845	338.508	212.12	159.089
29.2	0.558793	14.0547	58.0292	196.615	521.853	751.728	603.667	338.969	212.358	159.203
29.3	0.566894	14.0958	58.1675	197.07	523.1	752.305	604.507	339.448	212.587	159.33
29.4	0.577806	14.1373	58.2976	197.526	524.367	752.873	605.33	339.916	212.828	159.445
29.5	0.58531	14.1744	58.4299	197.974	525.616	753.431	606.153	340.38	213.055	159.556
29.6	0.591505	14.2118	58.5634	198.412	526.875	753.982	606.976	340.839	213.293	159.661
29.7	0.599905	14.2471	58.6936	198.859	528.119	754.526	607.795	341.308	213.528	159.768
29.8	0.604791	14.2871	58.8376	199.306	529.373	755.058	608.609	341.777	213.758	159.885
29.9	0.613582	14.3297	58.9746	199.763	530.626	755.582	609.411	342.223	213.982	159.987
30	0.619379	14.3683	59.1058	200.213	531.864	756.104	610.214	342.674	214.205	160.105
30.1	0.625569	14.4038	59.2405	200.658	533.108	756.621	611.017	343.116	214.432	160.215
30.2	0.635066	14.4462	59.3758	201.111	534.365	757.14	611.811	343.579	214.66	160.319
30.3	0.64146	14.4871	59.5081	201.56	535.635	757.648	612.622	344.047	214.886	160.415
30.4	0.648051	14.5233	59.6419	202.003	536.893	758.147	613.419	344.499	215.125	160.516
30.5	0.65244	14.5621	59.767	202.447	538.133	758.649	614.221	344.959	215.351	160.603
30.6	0.664852	14.6035	59.9093	202.897	539.382	759.133	615.01	345.421	215.58	160.711
30.7	0.678263	14.647	60.0459	203.35	540.632	759.625	615.796	345.873	215.82	160.824
30.8	0.690063	14.6861	60.1813	203.784	541.892	760.106	616.583	346.329	216.049	160.923
30.9	0.694447	14.7209	60.3202	204.214	543.145	760.579	617.36	346.786	216.274	161.019
31	0.700837	14.7596	60.4539	204.652	544.381	761.062	618.153	347.239	216.51	161.133
31.1	0.710224	14.7969	60.5889	205.094	545.627	761.529	618.941	347.7	216.744	161.241
31.2	0.721221	14.8385	60.7244	205.545	546.866	761.989	619.705	348.164	216.985	161.343
31.3	0.726602	14.8771	60.8555	205.983	548.098	762.439	620.479	348.616	217.229	161.441
31.4	0.7366	14.9148	60.9906	206.431	549.337	762.88	621.244	349.072	217.469	161.545
31.5	0.749409	14.96	61.1314	206.877	550.574	763.33	622.006	349.526	217.707	161.648
31.6	0.758199	15.001	61.2721	207.325	551.82	763.769	622.767	349.968	217.941	161.764
31.7	0.7672	15.0436	61.4129	207.769	553.058	764.209	623.526	350.411	218.191	161.861
31.8	0.774099	15.0787	61.5569	208.219	554.29	764.634	624.291	350.859	218.427	161.955
31.9	0.78409	15.116	61.6876	208.689	555.525	765.057	625.053	351.301	218.656	162.056
32	0.789376	15.1586	61.8148	209.164	556.75	765.479	625.814	351.734	218.885	162.159
32.1	0.793057	15.1951	61.9495	209.612	557.983	765.873	626.562	352.175	219.111	162.244
32.2	0.796941	15.2319	62.0839	210.072	559.22	766.287	627.301	352.62	219.345	162.331
32.3	0.803938	15.2738	62.2152	210.517	560.463	766.684	628.047	353.057	219.566	162.424
32.4	0.807813	15.3118	62.3403	210.967	561.702	767.089	628.787	353.484	219.78	162.522
32.5	0.817615	15.3472	62.4726	211.423	562.936	767.486	629.525	353.916	219.998	162.611
32.6	0.827312	15.3882	62.6095	211.873	564.176	767.864	630.258	354.356	220.22	162.684
32.7	0.835203	15.4249	62.7494	212.321	565.401	768.242	630.984	354.79	220.45	162.786
32.8	0.854113	15.472	62.8921	212.785	566.633	768.632	631.722	355.228	220.67	162.875
32.9	0.865105	15.5153	63.0271	213.242	567.865	769.008	632.439	355.662	220.886	162.979
33	0.876214	15.5642	63.1665	213.687	569.097	769.394	633.163	356.1	221.123	163.084
33.1	0.887907	15.6073	63.301	214.116	570.331	769.773	633.886	356.551	221.357	163.17
33.2	0.901108	15.6515	63.4288	214.568	571.559	770.152	634.598	357.001	221.586	163.275
33.3	0.913596	15.6979	63.5684	215.02	572.782	770.521	635.306	357.445	221.809	163.382
33.4	0.921485	15.7382	63.7086	215.466	574.002	770.891	636.017	357.886	222.038	163.478
33.5	0.933278	15.7807	63.8446	215.912	575.217	771.239	636.722	358.33	222.259	163.571
33.6	0.94447	15.8226	63.9796	216.363	576.436	771.581	637.423	358.782	222.492	163.668
33.7	0.955878	15.8615	64.1113	216.812	577.655	771.927	638.124	359.224	222.712	163.77
33.8	0.963166	15.9002	64.2439	217.261	578.889	772.263	638.813	359.664	222.931	163.876
33.9	0.973875	15.9431	64.3778	217.702	580.114	772.593	639.508	360.107	223.16	163.996
34	0.981561	15.9811	64.5112	218.148	581.339	772.92	640.205	360.541	223.39	164.095
34.1	0.994765	16.0265	64.6557	218.606	582.562	773.253	640.89	360.974	223.609	164.196
34.2	1.00276	16.0657	64.7942	219.062	583.768	773.581	641.57	361.401	223.822	164.305
34.3	1.01426	16.1086	64.9417	219.507	584.986	773.899	642.255	361.826	224.048	164.419
34.4	1.02466	16.1519	65.0837	219.958	586.204	774.21	642.953	362.256	224.275	164.516
34.5	1.02945	16.1925	65.2207	220.411	587.409	774.512	643.63	362.687	224.486	164.607
34.6	1.03265	16.228	65.3528	220.852	588.613	774.817	644.306	363.111	224.698	164.709
34.7	1.04314	16.2702	65.4944	221.301	589.827	775.14	644.984	363.536	224.916	164.821
34.8	1.05404	16.3065	65.6234	221.765	591.047	775.465	645.658	363.963	225.139	164.921
34.9	1.06494	16.344	65.756	222.217	592.263	775.772	646.339	364.401	225.357	165.008
35	1.07785	16.3879	65.8985	222.677	593.475	776.09	647.018	364.818	225.572	165.11
35.1	1.08394	16.4268	66.0365	223.124	594.688	776.409	647.683	365.244	225.778	165.211
35.2	1.09313	16.4688	66.1832	223.573	595.895	776.717	648.349	365.687	226.003	165.303
35.3	1.10183	16.5067	66.3287	224.021	597.106	776.996	649.004	366.112	226.219	165.39
35.4	1.11142	16.5484	66.4656	224.472	598.311	777.294	649.673	366.548	226.435	165.494
35.5	1.11952	16.5904	66.605	224.909	599.519	777.593	650.326	366.986	226.653	165.602
35.6	1.12621	16.6287	66.745	225.358	600.736	777.889	650.971	367.413	226.873	165.7
35.7	1.13681	16.6646	66.8813	225.807	601.944	778.179	651.619	367.83	227.083	165.783
35.8	1.14721	16.7104	67.0241	226.247	603.131	778.463	652.275	368.253	227.304	165.874
35.9	1.1534	16.7489	67.1573	226.686	604.324	778.738	652.915	368.673	227.518	165.963
36	1.16371	16.7891	67.2944	227.129	605.519	779.031	653.554	369.09	227.726	166.064
36.1	1.1716	16.8266	67.4307	227.579	606.712	779.302	654.187	369.523	227.946	166.144
36.2	1.17498	16.8642	67.5657	228.024	607.889	779.556	654.821	369.947	228.163	166.229
36.3	1.18207	16.8996	67.6957	228.462	609.074	779.814	655.459	370.366	228.365	166.327
36.4	1.19166	16.9363	67.8249	228.914	610.266	780.093	656.094	370.788	228.574	166.425
36.5	1.20277	16.9775	67.9607	229.37	611.459	780.352	656.717	371.204	228.78	166.524
36.6	1.21246	17.0207	68.1047	229.844	612.657	780.611	657.332	371.622	228.99	166.616
36.7	1.22036	17.0606	68.2388	230.293	613.831	780.866	657.966	372.034	229.203	166.7
36.8	1.22655	17.0982	68.376	230.741	615.012	781.112	658.584	372.459	229.432	166.79
36.9	1.23524	17.1366	68.5161	231.187	616.213	781.355	659.187	372.873	229.646	166.883
37	1.24574	17.1811	68.6607	231.647	617.375	781.601	659.809	373.284	229.868	166.976
37.1	1.25083	17.2162	68.7969	232.108	618.54	781.832	660.428	373.705	230.087	167.076
37.2	1.25853	17.2582	68.9375	232.551	619.72	782.071	661.034	374.107	230.302	167.179
37.3	1.26512	17.2971	69.0724	233	620.892	782.316	661.639	374.518	230.52	167.277
37.4	1.27402	17.3372	69.2082	233.464	622.055	782.55	662.235	374.932	230.729	167.369
37.5	1.2791	17.3757	69.3398	233.913	623.222	782.788	662.824	375.342	230.936	167.458
37.6	1.28568	17.4137	69.4715	234.372	624.369	783.02	663.426	375.759	231.144	167.542
37.7	1.29458	17.4516	69.6055	234.815	625.521	783.243	664.022	376.165	231.357	167.624
37.8	1.30688	17.4934	69.7448	235.275	626.693	783.471	664.603	376.591	231.575	167.7
37.9	1.32237	17.5375	69.8836	235.74	627.864	783.708	665.206	377.016	231.776	167.784
38	1.33438	17.5835	70.0234	236.21	629.014	783.942	665.802	377.436	231.972	167.868
38.1	1.34377	17.6218	70.1672	236.648	630.169	784.164	666.384	377.859	232.175	167.953
38.2	1.35778	17.6663	70.3087	237.098	631.324	784.387	666.965	378.272	232.381	168.045
38.3	1.37018	17.7094	70.4456	237.583	632.469	784.607	667.551	378.697	232.592	168.129
38.4	1.37967	17.7503	70.5821	238.046	633.611	784.823	668.132	379.108	232.798	168.221
38.5	1.39819	17.7933	70.7261	238.509	634.775	785.049	668.717	379.526	233.004	168.306
38.6	1.40959	17.8368	70.8656	238.965	635.92	785.272	669.304	379.941	233.231	168.381
38.7	1.41628	17.8771	71.0063	239.407	637.079	785.489	669.866	380.34	233.445	168.479
38.8	1.42668	17.9222	71.1463	239.867	638.231	785.718	670.44	380.766	233.659	168.576
38.9	1.43188	17.9598	71.2818	240.322	639.365	785.932	671.015	381.168	233.851	168.65
39	1.44488	17.9981	71.4218	240.78	640.496	786.147	671.576	381.568	234.055	168.739
39.1	1.45597	18.0348	71.5539	241.228	641.614	786.352	672.134	381.975	234.273	168.837
39.2	1.46327	18.0747	71.6912	241.683	642.739	786.547	672.706	382.388	234.471	168.935
39.3	1.47067	18.1134	71.8259	242.129	643.871	786.758	673.274	382.786	234.672	169.024
39.4	1.47437	18.154	71.9573	242.555	644.998	786.947	673.837	383.188	234.876	169.109
39.5	1.48416	18.198	72.0968	243.01	646.124	787.155	674.396	383.603	235.071	169.202
39.6	1.48935	18.2357	72.2293	243.462	647.234	787.357	674.944	384.014	235.277	169.293
39.7	1.49995	18.2772	72.3689	243.913	648.354	787.559	675.487	384.425	235.477	169.386
39.8	1.50815	18.3185	72.5067	244.377	649.472	787.755	676.037	384.846	235.67	169.48
39.9	1.51825	18.3625	72.6517	244.83	650.583	787.944	676.592	385.244	235.873	169.574
40	1.52774	18.4019	72.7925	245.274	651.693	788.131	677.138	385.647	236.085	169.651
40.1	1.53593	18.4425	72.9313	245.72	652.805	788.326	677.681	386.06	236.296	169.734
40.2	1.54162	18.4792	73.0725	246.17	653.915	788.51	678.225	386.459	236.505	169.834
40.3	1.54812	18.5221	73.219	246.631	655.031	788.689	678.756	386.86	236.718	169.915
40.4	1.55692	18.56	73.3529	247.086	656.131	788.875	679.276	387.273	236.918	169.99
40.5	1.56411	18.5999	73.4908	247.541	657.234	789.063	679.802	387.684	237.116	170.077
40.6	1.57552	18.6415	73.6338	247.994	658.34	789.239	680.329	388.09	237.33	170.164
40.7	1.58602	18.6848	73.7764	248.448	659.436	789.423	680.859	388.474	237.541	170.251
40.8	1.59471	18.7276	73.921	248.899	660.538	789.606	681.384	388.872	237.741	170.334
40.9	1.60692	18.7719	74.0638	249.35	661.626	789.774	681.906	389.278	237.961	170.426
41	1.61841	18.8165	74.2005	249.799	662.712	789.939	682.424	389.688	238.171	170.508
41.1	1.62449	18.8571	74.3372	250.254	663.79	790.102	682.945	390.083	238.378	170.585
41.2	1.63769	18.9002	74.4808	250.712	664.861	790.268	683.463	390.478	238.579	170.675
41.3	1.64639	18.9429	74.6194	251.155	665.932	790.433	683.981	390.879	238.778	170.763
41.4	1.66069	18.9898	74.7662	251.611	667.01	790.609	684.51	391.269	238.985	170.869
41.5	1.66949	19.0301	74.8975	252.071	668.088	790.778	685.015	391.653	239.191	170.958
41.6	1.67958	19.0726	75.0385	252.532	669.155	790.937	685.513	392.039	239.391	171.062
41.7	1.69188	19.1125	75.1855	252.988	670.225	791.106	686.013	392.435	239.589	171.165
41.8	1.70628	19.157	75.3321	253.441	671.29	791.284	686.525	392.849	239.796	171.257
41.9	1.71397	19.1963	75.4777	253.901	672.343	791.442	687.035	393.246	239.998	171.351
42	1.72667	19.2414	75.6252	254.359	673.399	791.604	687.552	393.639	240.193	171.45
42.1	1.73907	19.2818	75.7688	254.83	674.448	791.761	688.053	394.025	240.396	171.543
42.2	1.74976	19.3299	75.9065	255.276	675.505	791.915	688.537	394.43	240.582	171.63
42.3	1.76638	19.3768	76.048	255.74	676.574	792.077	689.04	394.827	240.796	171.732
42.4	1.77828	19.4172	76.1916	256.2	677.64	792.236	689.524	395.216	240.996	171.834
42.5	1.78987	19.4604	76.3381	256.654	678.68	792.404	690.002	395.62	241.191	171.917
42.6	1.80208	19.5016	76.4753	257.103	679.711	792.565	690.484	396.025	241.399	172.005
42.7	1.81498	19.5413	76.6123	257.551	680.745	792.719	690.973	396.425	241.605	172.092
42.8	1.82678	19.5855	76.7536	258.016	681.771	792.87	691.446	396.812	241.795	172.175
42.9	1.83648	19.6305	76.8941	258.484	682.801	793.02	691.918	397.207	241.991	172.269
43	1.84487	19.6702	77.0346	258.926	683.812	793.164	692.385	397.592	242.181	172.355
43.1	1.85506	19.7099	77.1696	259.39	684.84	793.299	692.858	397.979	242.377	172.442
43.2	1.86907	19.753	77.3121	259.847	685.866	793.445	693.325	398.375	242.575	172.536
43.3	1.87837	19.7908	77.4515	260.311	686.871	793.58	693.792	398.77	242.785	172.617
43.4	1.88947	19.8357	77.5886	260.774	687.868	793.725	694.247	399.159	242.985	172.7
43.5	1.89887	19.8748	77.7243	261.233	688.861	793.866	694.713	399.554	243.181	172.779
43.6	1.91037	19.9159	77.8694	261.696	689.854	794	695.178	399.944	243.374	172.868
43.7	1.91967	19.9588	78.0084	262.152	690.841	794.131	695.654	400.331	243.567	172.955
43.8	1.93329	20.0053	78.1527	262.613	691.83	794.268	696.119	400.715	243.77	173.044
43.9	1.94028	20.041	78.2856	263.06	692.813	794.399	696.581	401.108	243.972	173.124
44	1.94538	20.0786	78.4206	263.51	693.791	794.523	697.035	401.497	244.165	173.208
44.1	1.95146	20.1152	78.5562	263.98	694.778	794.656	697.487	401.89	244.354	173.303
44.2	1.96175	20.1607	78.6921	264.436	695.743	794.793	697.927	402.277	244.553	173.4
44.3	1.97315	20.2041	78.8318	264.89	696.705	794.928	698.375	402.679	244.761	173.485
44.4	1.98225	20.2489	78.9739	265.355	697.68	795.059	698.826	403.057	244.952	173.572
44.5	1.98964	20.291	79.1149	265.821	698.631	795.184	699.275	403.457	245.147	173.658
44.6	1.99472	20.3317	79.2546	266.282	699.582	795.315	699.72	403.847	245.349	173.752
44.7	2.00282	20.3709	79.3922	266.741	700.534	795.447	700.152	404.244	245.545	173.845
44.8	2.01562	20.4136	79.534	267.218	701.494	795.582	700.588	404.63	245.741	173.938
44.9	2.02231	20.4497	79.6778	267.68	702.439	795.706	701.009	405.014	245.931	174.025
45	2.03041	20.4964	79.8225	268.133	703.38	795.836	701.44	405.406	246.131	174.107
45.1	2.0336	20.5362	79.9571	268.601	704.319	795.968	701.862	405.788	246.326	174.193
45.2	2.03871	20.5815	80.0952	269.059	705.257	796.095	702.288	406.169	246.532	174.28
45.3	2.04609	20.6246	80.2336	269.509	706.194	796.215	702.704	406.545	246.724	174.362
45.4	2.05799	20.6684	80.3781	269.976	707.126	796.347	703.132	406.919	246.915	174.449
45.5	2.06799	20.7153	80.5204	270.437	708.062	796.465	703.549	407.294	247.112	174.526
45.6	2.07529	20.7587	80.6632	270.889	708.991	796.592	703.964	407.657	247.31	174.603
45.7	2.08599	20.8016	80.8079	271.344	709.908	796.717	704.373	408.031	247.506	174.683
45.8	2.0949	20.8408	80.9464	271.797	710.831	796.839	704.781	408.397	247.696	174.779
45.9	2.1089	20.8849	81.0881	272.244	711.751	796.96	705.193	408.784	247.895	174.875
46	2.1247	20.9326	81.2332	272.695	712.662	797.087	705.616	409.167	248.086	174.958
46.1	2.1319	20.973	81.3683	273.159	713.563	797.206	706.015	409.534	248.273	175.024
46.2	2.14471	21.0156	81.5164	273.626	714.447	797.326	706.424	409.907	248.465	175.096
46.3	2.15631	21.058	81.6539	274.09	715.331	797.447	706.837	410.278	248.662	175.168
46.4	2.17091	21.0991	81.7978	274.551	716.213	797.568	707.247	410.661	248.858	175.251
46.5	2.18431	21.1439	81.9444	275.018	717.096	797.69	707.644	411.041	249.049	175.336
46.6	2.1938	21.1825	82.0834	275.478	717.955	797.802	708.042	411.414	249.239	175.408
46.7	2.2052	21.2203	82.2211	275.946	718.822	797.914	708.448	411.803	249.427	175.485
46.8	2.2174	21.2639	82.3692	276.417	719.686	798.031	708.848	412.194	249.622	175.566
46.9	2.2266	21.3025	82.5136	276.883	720.545	798.133	709.237	412.561	249.827	175.654
47	2.23429	21.3431	82.6572	277.352	721.389	798.248	709.626	412.933	250.01	175.733
47.1	2.2486	21.3833	82.798	277.826	722.236	798.357	710.009	413.3	250.202	175.811
47.2	2.2616	21.4247	82.9388	278.286	723.073	798.467	710.403	413.686	250.387	175.904
47.3	2.27059	21.4698	83.0866	278.738	723.928	798.575	710.802	414.064	250.584	175.975
47.4	2.28439	21.5193	83.2343	279.197	724.773	798.684	711.175	414.444	250.771	176.06
47.5	2.29138	21.5591	83.3756	279.656	725.608	798.794	711.555	414.82	250.957	176.144
47.6	2.30037	21.6024	83.5191	280.112	726.433	798.902	711.94	415.195	251.158	176.236
47.7	2.31038	21.6478	83.6665	280.572	727.262	799.004	712.328	415.578	251.356	176.327
47.8	2.32118	21.6913	83.8057	281.025	728.082	799.109	712.708	415.948	251.542	176.423
47.9	2.32768	21.7292	83.9397	281.482	728.904	799.218	713.093	416.305	251.727	176.501
48	2.33617	21.7723	84.0766	281.944	729.708	799.321	713.479	416.683	251.913	176.582
48.1	2.34558	21.813	84.2149	282.402	730.518	799.425	713.854	417.046	252.114	176.674
48.2	2.35298	21.8526	84.3474	282.845	731.33	799.532	714.236	417.418	252.306	176.753
48.3	2.36609	21.8931	84.4867	283.301	732.148	799.633	714.615	417.778	252.5	176.842
48.4	2.37679	21.9356	84.631	283.762	732.945	799.728	714.973	418.156	252.682	176.916
48.5	2.38698	21.9783	84.7666	284.22	733.742	799.827	715.339	418.527	252.861	176.992
48.6	2.39758	22.0198	84.909	284.677	734.526	799.928	715.701	418.885	253.04	177.067
48.7	2.40708	22.0605	85.0503	285.137	735.321	800.029	716.054	419.25	253.212	177.127
48.8	2.41808	22.102	85.192	285.6	736.098	800.129	716.4	419.627	253.395	177.201
48.9	2.43208	22.1458	85.3426	286.073	736.869	800.231	716.756	419.997	253.575	177.271
49	2.44568	22.1851	85.4812	286.528	737.628	800.32	717.097	420.36	253.76	177.34
49.1	2.45798	22.2266	85.6211	286.993	738.395	800.418	717.446	420.724	253.946	177.42
49.2	2.47359	22.269	85.7605	287.454	739.157	800.509	717.798	421.099	254.131	177.509
49.3	2.48859	22.3159	85.9029	287.918	739.902	800.604	718.142	421.471	254.318	177.585
49.4	2.49959	22.3566	86.047	288.393	740.638	800.697	718.481	421.846	254.495	177.661
49.5	2.5098	22.3974	86.1894	288.86	741.387	800.791	718.821	422.202	254.682	177.737
49.6	2.52211	22.4404	86.3321	289.329	742.12	800.893	719.17	422.567	254.878	177.815
49.7	2.53441	22.4812	86.4756	289.801	742.86	800.988	719.512	422.94	255.078	177.896
49.8	2.54431	22.5223	86.619	290.251	743.585	801.085	719.859	423.315	255.277	177.974
49.9	2.5498	22.5609	86.7573	290.697	744.304	801.178	720.201	423.674	255.46	178.062
50	2.56029	22.6066	86.8959	291.165	745.029	801.273	720.543	424.039	255.66	178.152
50.1	2.5744	22.6547	87.0418	291.627	745.749	801.371	720.879	424.404	255.843	178.245
50.2	2.59162	22.7037	87.1866	292.086	746.459	801.461	721.223	424.775	256.036	178.339
50.3	2.60604	22.7477	87.3325	292.56	747.186	801.555	721.556	425.149	256.231	178.428
50.4	2.61613	22.7904	87.4762	293.028	747.891	801.643	721.893	425.517	256.421	178.505
50.5	2.62603	22.8307	87.6252	293.474	748.594	801.732	722.22	425.867	256.621	178.579
50.6	2.63954	22.879	87.7699	293.936	749.289	801.821	722.554	426.23	256.805	178.656
50.7	2.65566	22.9252	87.9124	294.389	749.984	801.916	722.896	426.596	256.991	178.736
50.8	2.67076	22.9717	88.0545	294.844	750.69	802.008	723.233	426.967	257.184	178.81
50.9	2.68236	23.0158	88.1984	295.316	751.377	802.096	723.557	427.317	257.377	178.888
51	2.69826	23.0677	88.3395	295.781	752.057	802.184	723.885	427.68	257.554	178.96
51.1	2.70795	23.1075	88.4742	296.221	752.732	802.267	724.205	428.031	257.734	179.03
51.2	2.72445	23.1549	88.6152	296.674	753.407	802.355	724.53	428.393	257.938	179.109
51.3	2.73985	23.198	88.7616	297.134	754.066	802.442	724.851	428.759	258.122	179.191
51.4	2.75265	23.2422	88.9133	297.584	754.716	802.526	725.169	429.118	258.296	179.26
51.5	2.76364	23.287	89.0594	298.048	755.366	802.61	725.484	429.475	258.475	179.318
51.6	2.78215	23.3314	89.2064	298.524	756.027	802.702	725.799	429.846	258.647	179.393
51.7	2.79776	23.3747	89.3465	298.988	756.683	802.791	726.104	430.208	258.837	179.476
51.8	2.81105	23.4191	89.4911	299.455	757.327	802.877	726.411	430.573	259.013	179.555
51.9	2.82545	23.4672	89.6384	299.936	757.954	802.963	726.723	430.932	259.194	179.643
52	2.83535	23.5139	89.778	300.4	758.59	803.044	727.033	431.287	259.373	179.738
52.1	2.84176	23.5553	89.9196	300.87	759.22	803.127	727.339	431.641	259.54	179.825
52.2	2.85247	23.5972	90.0633	301.348	759.857	803.207	727.64	432.006	259.723	179.901
52.3	2.86447	23.6396	90.2065	301.815	760.483	803.29	727.94	432.357	259.901	179.979
52.4	2.87968	23.6827	90.3526	302.289	761.108	803.374	728.249	432.711	260.063	180.055
52.5	2.88968	23.7264	90.4929	302.759	761.718	803.457	728.56	433.062	260.242	180.132
52.6	2.90068	23.7709	90.6344	303.227	762.332	803.544	728.863	433.427	260.429	180.221
52.7	2.91498	23.8183	90.7794	303.683	762.931	803.631	729.167	433.782	260.621	180.303
52.8	2.92588	23.8633	90.9289	304.142	763.52	803.71	729.475	434.136	260.799	180.371
52.9	2.93627	23.9001	91.0752	304.602	764.118	803.788	729.756	434.485	260.98	180.453
53	2.94958	23.9425	91.2253	305.059	764.702	803.865	730.051	434.842	261.169	180.542
53.1	2.96167	23.9812	91.3679	305.522	765.289	803.938	730.333	435.198	261.362	180.612
53.2	2.97217	24.0273	91.5124	305.995	765.875	804.018	730.624	435.562	261.559	180.691
53.3	2.98478	24.0748	91.6569	306.457	766.436	804.099	730.912	435.91	261.741	180.763
53.4	2.99649	24.1163	91.7977	306.911	766.992	804.165	731.193	436.271	261.927	180.842
53.5	3.00579	24.1548	91.9344	307.372	767.556	804.238	731.47	436.617	262.118	180.919
53.6	3.02241	24.2028	92.0747	307.853	768.112	804.318	731.747	436.969	262.317	180.997
53.7	3.03271	24.2443	92.2167	308.31	768.662	804.389	732.028	437.315	262.494	181.062
53.8	3.04331	24.2852	92.3584	308.781	769.213	804.465	732.298	437.666	262.687	181.137
53.9	3.05361	24.3278	92.4992	309.251	769.768	804.542	732.561	438.02	262.87	181.212
54	3.06721	24.3756	92.6405	309.719	770.32	804.615	732.846	438.37	263.052	181.287
54.1	3.08132	24.4201	92.7767	310.191	770.87	804.685	733.127	438.714	263.219	181.36
54.2	3.09491	24.4679	92.9261	310.656	771.397	804.76	733.41	439.068	263.396	181.431
54.3	3.10751	24.5145	93.068	311.12	771.941	804.836	733.69	439.417	263.576	181.51
54.4	3.1159	24.5569	93.206	311.591	772.478	804.909	733.961	439.769	263.755	181.593
54.5	3.1253	24.6062	93.3496	312.068	773.016	804.986	734.224	440.106	263.935	181.672
54.6	3.1359	24.6534	93.4929	312.531	773.546	805.06	734.489	440.455	264.114	181.749
54.7	3.14531	24.6961	93.6337	312.971	774.079	805.127	734.751	440.798	264.286	181.82
54.8	3.1525	24.7361	93.776	313.426	774.6	805.195	735.014	441.131	264.467	181.891
54.9	3.16319	24.782	93.9156	313.885	775.12	805.266	735.279	441.469	264.654	181.974
55	3.1737	24.8266	94.0566	314.331	775.626	805.34	735.553	441.81	264.819	182.06
55.1	3.1845	24.8694	94.2035	314.787	776.134	805.414	735.807	442.166	264.999	182.138
55.2	3.19931	24.9168	94.3532	315.246	776.635	805.49	736.065	442.53	265.189	182.227
55.3	3.20561	24.9631	94.4967	315.705	777.133	805.558	736.321	442.873	265.37	182.3
55.4	3.21281	25.006	94.6392	316.157	777.626	805.621	736.575	443.219	265.541	182.374
55.5	3.22642	25.0587	94.7844	316.622	778.115	805.691	736.85	443.557	265.728	182.458
55.6	3.23872	25.1064	94.9341	317.078	778.604	805.762	737.113	443.902	265.914	182.533
55.7	3.25133	25.1457	95.0829	317.548	779.095	805.827	737.378	444.239	266.079	182.614
55.8	3.26162	25.1908	95.2235	318.018	779.572	805.896	737.649	444.597	266.253	182.689
55.9	3.27413	25.2352	95.3665	318.483	780.042	805.964	737.897	444.954	266.433	182.768
56	3.28583	25.2798	95.5108	318.95	780.508	806.03	738.151	445.283	266.603	182.848
56.1	3.29713	25.3216	95.6629	319.425	780.984	806.101	738.397	445.632	266.768	182.923
56.2	3.30674	25.3612	95.8059	319.903	781.45	806.168	738.658	445.963	266.937	182.993
56.3	3.31223	25.4	95.943	320.373	781.908	806.233	738.893	446.281	267.115	183.062
56.4	3.31993	25.4408	96.0891	320.84	782.37	806.293	739.135	446.609	267.284	183.141
56.5	3.33294	25.4832	96.2363	321.318	782.821	806.357	739.362	446.935	267.452	183.204
56.6	3.34694	25.5273	96.3866	321.787	783.27	806.426	739.599	447.285	267.63	183.277
56.7	3.35543	25.5665	96.5318	322.258	783.717	806.484	739.838	447.642	267.808	183.346
56.8	3.36083	25.6047	96.673	322.718	784.16	806.541	740.07	447.986	267.966	183.402
56.9	3.36712	25.6443	96.8152	323.18	784.6	806.603	740.295	448.31	268.133	183.459
57	3.37712	25.6865	96.9589	323.654	785.032	806.665	740.542	448.637	268.313	183.527
57.1	3.38663	25.7249	97.1022	324.12	785.456	806.728	740.781	448.991	268.485	183.594
57.2	3.40164	25.7706	97.2495	324.596	785.871	806.791	741.015	449.328	268.668	183.664
57.3	3.40895	25.8155	97.3914	325.055	786.293	806.851	741.245	449.676	268.846	183.734
57.4	3.41755	25.8574	97.5295	325.51	786.716	806.909	741.481	450.022	269.025	183.799
57.5	3.43106	25.8984	97.6709	325.967	787.141	806.972	741.712	450.36	269.212	183.865
57.6	3.44246	25.9415	97.814	326.424	787.551	807.039	741.96	450.698	269.384	183.937
57.7	3.45226	25.9836	97.9603	326.883	787.96	807.103	742.194	451.032	269.566	184.012
57.8	3.46227	26.0249	98.1019	327.341	788.354	807.161	742.433	451.351	269.739	184.086
57.9	3.47178	26.0649	98.2421	327.794	788.749	807.224	742.665	451.692	269.895	184.159
58	3.47898	26.1078	98.3825	328.255	789.151	807.284	742.895	452.032	270.07	184.224
58.1	3.48827	26.1494	98.5165	328.711	789.562	807.346	743.131	452.368	270.241	184.297
58.2	3.50197	26.192	98.666	329.172	789.974	807.404	743.364	452.705	270.419	184.367
58.3	3.51307	26.2368	98.8075	329.625	790.372	807.466	743.603	453.048	270.589	184.445
58.4	3.52256	26.2785	98.9448	330.097	790.767	807.527	743.814	453.366	270.761	184.522
58.5	3.53396	26.3238	99.0929	330.57	791.153	807.585	744.032	453.694	270.937	184.597
58.6	3.54246	26.3736	99.2366	331.045	791.535	807.639	744.249	454.034	271.104	184.673
58.7	3.55046	26.4146	99.3755	331.509	791.926	807.696	744.457	454.374	271.272	184.744
58.8	3.56338	26.4586	99.5187	331.967	792.308	807.75	744.679	454.703	271.45	184.822
58.9	3.57379	26.5009	99.6541	332.432	792.696	807.807	744.903	455.033	271.615	184.889
59	3.58601	26.547	99.7903	332.906	793.071	807.869	745.125	455.361	271.783	184.965
59.1	3.59641	26.5928	99.9339	333.377	793.442	807.928	745.336	455.697	271.949	185.042
59.2	3.61213	26.6408	100.077	333.851	793.807	807.992	745.529	456.035	272.115	185.121
59.3	3.62063	26.6805	100.219	334.317	794.171	808.045	745.745	456.362	272.285	185.194
59.4	3.62913	26.7214	100.355	334.778	794.53	808.101	745.949	456.694	272.45	185.267
59.5	3.64164	26.7651	100.489	335.239	794.887	808.162	746.168	457.04	272.623	185.347
59.6	3.65305	26.8105	100.636	335.699	795.245	808.218	746.377	457.376	272.788	185.419
59.7	3.65624	26.8477	100.773	336.151	795.588	808.272	746.567	457.705	272.954	185.484
59.8	3.67195	26.8936	100.923	336.618	795.946	808.334	746.777	458.033	273.122	185.559
59.9	3.68226	26.9396	101.067	337.092	796.309	808.389	746.972	458.355	273.292	185.63
60	3.69587	26.9857	101.207	337.568	796.659	808.448	747.164	458.697	273.46	185.704
60.1	3.70587	27.0319	101.344	338.044	797.005	808.506	747.361	459.034	273.622	185.775
60.2	3.71808	27.0786	101.49	338.51	797.341	808.563	747.559	459.36	273.797	185.849
60.3	3.7297	27.1205	101.634	338.976	797.677	808.621	747.76	459.683	273.967	185.928
60.4	3.7378	27.1596	101.779	339.439	798.006	808.676	747.959	460.007	274.145	185.999
60.5	3.74791	27.2037	101.919	339.909	798.344	808.726	748.146	460.327	274.321	186.058
60.6	3.75542	27.2423	102.058	340.38	798.683	808.776	748.337	460.64	274.49	186.117
60.7	3.76482	27.2824	102.2	340.846	799.023	808.826	748.533	460.951	274.664	186.185
60.8	3.77863	27.3272	102.351	341.327	799.357	808.88	748.73	461.279	274.832	186.26
60.9	3.78814	27.3693	102.495	341.799	799.673	808.934	748.934	461.603	275.003	186.331
61	3.79584	27.4122	102.639	342.263	799.987	808.988	749.128	461.925	275.169	186.395
61.1	3.80274	27.4562	102.779	342.719	800.301	809.041	749.326	462.246	275.346	186.45
61.2	3.81425	27.5009	102.929	343.184	800.614	809.092	749.529	462.557	275.519	186.516
61.3	3.82405	27.5449	103.076	343.651	800.933	809.142	749.723	462.881	275.678	186.584
61.4	3.83645	27.5834	103.218	344.12	801.246	809.195	749.912	463.196	275.857	186.65
61.5	3.84695	27.6304	103.358	344.594	801.557	809.245	750.103	463.518	276.02	186.718
61.6	3.85615	27.6731	103.503	345.054	801.847	809.295	750.296	463.841	276.19	186.786
61.7	3.86456	27.715	103.645	345.509	802.138	809.342	750.486	464.162	276.353	186.85
61.8	3.87787	27.7634	103.797	345.977	802.433	809.398	750.683	464.481	276.525	186.917
61.9	3.88356	27.8059	103.936	346.438	802.735	809.45	750.866	464.8	276.69	186.987
62	3.89657	27.8515	104.083	346.894	803.035	809.5	751.045	465.122	276.856	187.062
62.1	3.91038	27.8972	104.223	347.359	803.316	809.551	751.232	465.45	277.038	187.118
62.2	3.92698	27.9435	104.369	347.829	803.616	809.603	751.421	465.764	277.21	187.187
62.3	3.93658	27.9869	104.51	348.288	803.898	809.648	751.59	466.094	277.37	187.254
62.4	3.95039	28.0342	104.659	348.759	804.171	809.696	751.763	466.414	277.529	187.32
62.5	3.96108	28.0789	104.805	349.226	804.45	809.74	751.945	466.744	277.696	187.39
62.6	3.96989	28.1227	104.953	349.7	804.717	809.791	752.125	467.066	277.857	187.467
62.7	3.97959	28.1713	105.097	350.174	804.998	809.839	752.298	467.4	278.031	187.535
62.8	3.9929	28.2195	105.244	350.655	805.272	809.887	752.469	467.731	278.198	187.607
62.9	4.00331	28.2646	105.395	351.131	805.549	809.936	752.641	468.055	278.356	187.683
63	4.01762	28.3082	105.544	351.589	805.817	809.984	752.822	468.374	278.517	187.747
63.1	4.03043	28.3536	105.686	352.053	806.08	810.034	752.991	468.693	278.678	187.82
63.2	4.04504	28.3998	105.83	352.528	806.348	810.085	753.165	469.015	278.837	187.884
63.3	4.05594	28.444	105.976	353.002	806.609	810.134	753.338	469.348	279.002	187.957
63.4	4.07145	28.4888	106.118	353.479	806.871	810.185	753.516	469.669	279.168	188.027
63.5	4.08516	28.536	106.267	353.944	807.132	810.236	753.69	469.982	279.323	188.09
63.6	4.09426	28.5847	106.415	354.422	807.396	810.281	753.865	470.303	279.484	188.158
63.7	4.10727	28.6302	106.556	354.894	807.655	810.329	754.026	470.617	279.641	188.232
63.8	4.11767	28.6732	106.701	355.368	807.912	810.377	754.193	470.916	279.803	188.303
63.9	4.12667	28.7211	106.851	355.831	808.169	810.424	754.367	471.225	279.978	188.368
64	4.13857	28.7637	106.997	356.3	808.407	810.47	754.542	471.538	280.137	188.436
64.1	4.15299	28.8041	107.147	356.772	808.659	810.517	754.699	471.844	280.304	188.497
64.2	4.1669	28.8494	107.292	357.248	808.894	810.564	754.868	472.157	280.458	188.561
64.3	4.175	28.8926	107.427	357.716	809.144	810.607	755.028	472.469	280.625	188.625
64.4	4.18432	28.9288	107.569	358.178	809.388	810.647	755.19	472.765	280.794	188.686
64.5	4.19503	28.9722	107.712	358.645	809.636	810.688	755.362	473.058	280.957	188.746
64.6	4.20233	29.0143	107.853	359.113	809.881	810.733	755.531	473.389	281.12	188.81
64.7	4.21424	29.0584	107.999	359.581	810.123	810.783	755.685	473.697	281.278	188.877
64.8	4.22794	29.1057	108.144	360.04	810.364	810.834	755.845	474.008	281.442	188.941
64.9	4.23454	29.1533	108.29	360.512	810.615	810.884	756.002	474.324	281.616	189.001
65	4.24985	29.2001	108.442	360.992	810.851	810.936	756.163	474.626	281.787	189.067
65.1	4.25954	29.2398	108.587	361.467	811.079	810.978	756.315	474.945	281.958	189.133
65.2	4.27185	29.2859	108.73	361.949	811.304	811.024	756.466	475.248	282.119	189.204
65.3	4.27674	29.3264	108.871	362.419	811.532	811.063	756.621	475.547	282.286	189.271
65.4	4.29155	29.3693	109.016	362.884	811.759	811.11	756.775	475.845	282.452	189.338
65.5	4.30416	29.4169	109.159	363.358	811.978	811.153	756.935	476.154	282.621	189.407
65.6	4.31716	29.4616	109.308	363.83	812.194	811.196	757.089	476.47	282.783	189.468
65.7	4.32926	29.5057	109.454	364.298	812.405	811.244	757.247	476.763	282.937	189.532
65.8	4.34527	29.5532	109.597	364.766	812.612	811.284	757.395	477.076	283.094	189.594
65.9	4.35236	29.5996	109.741	365.236	812.819	811.322	757.553	477.384	283.25	189.651
66	4.36366	29.6394	109.891	365.699	813.012	811.361	757.705	477.69	283.409	189.706
66.1	4.37476	29.6779	110.038	366.159	813.22	811.4	757.86	478.006	283.566	189.768
66.2	4.38856	29.7229	110.189	366.627	813.432	811.445	758.019	478.309	283.718	189.834
66.3	4.40156	29.7706	110.335	367.098	813.654	811.486	758.172	478.625	283.878	189.9
66.4	4.41266	29.8151	110.475	367.576	813.869	811.528	758.322	478.937	284.025	189.969
66.5	4.42496	29.8615	110.619	368.054	814.074	811.577	758.471	479.252	284.183	190.034
66.6	4.43616	29.9106	110.77	368.519	814.294	811.625	758.626	479.568	284.342	190.1
66.7	4.45077	29.961	110.92	368.985	814.503	811.67	758.785	479.873	284.508	190.168
66.8	4.46669	30.011	111.066	369.467	814.712	811.716	758.935	480.184	284.668	190.242
66.9	4.47749	30.0569	111.213	369.937	814.912	811.757	759.073	480.488	284.825	190.306
67	4.4906	30.0994	111.363	370.407	815.114	811.803	759.221	480.789	284.983	190.368
67.1	4.5045	30.1441	111.514	370.875	815.318	811.846	759.363	481.092	285.148	190.426
67.2	4.51672	30.1873	111.664	371.346	815.517	811.887	759.509	481.393	285.315	190.492
67.3	4.52752	30.2326	111.813	371.81	815.706	811.932	759.654	481.703	285.479	190.557
67.4	4.53842	30.2814	111.951	372.28	815.899	811.975	759.8	482.005	285.651	190.622
67.5	4.55344	30.3276	112.099	372.739	816.083	812.019	759.949	482.31	285.819	190.683
67.6	4.56494	30.3717	112.25	373.2	816.27	812.062	760.091	482.608	285.989	190.743
67.7	4.57686	30.4166	112.397	373.677	816.458	812.103	760.227	482.904	286.159	190.809
67.8	4.59126	30.4629	112.542	374.156	816.642	812.145	760.372	483.202	286.325	190.881
67.9	4.59976	30.5045	112.682	374.619	816.822	812.183	760.51	483.497	286.494	190.937
68	4.61558	30.5547	112.831	375.082	817.007	812.222	760.645	483.795	286.652	190.996
68.1	4.62639	30.6031	112.978	375.555	817.192	812.263	760.783	484.089	286.806	191.063
68.2	4.63909	30.649	113.122	376.024	817.382	812.305	760.916	484.389	286.955	191.134
68.3	4.65011	30.6929	113.266	376.484	817.571	812.348	761.054	484.692	287.113	191.203
68.4	4.66293	30.7368	113.407	376.949	817.744	812.391	761.188	484.986	287.269	191.26
68.5	4.67484	30.7799	113.553	377.414	817.918	812.431	761.321	485.28	287.421	191.326
68.6	4.68504	30.8266	113.703	377.889	818.092	812.468	761.451	485.568	287.576	191.384
68.7	4.69616	30.8714	113.856	378.362	818.255	812.508	761.591	485.88	287.726	191.452
68.8	4.71258	30.9187	114.003	378.827	818.422	812.551	761.72	486.179	287.877	191.527
68.9	4.72539	30.9628	114.15	379.306	818.595	812.591	761.852	486.49	288.022	191.588
69	4.73749	31.0064	114.294	379.789	818.766	812.632	761.987	486.792	288.178	191.648
69.1	4.74921	31.0526	114.441	380.261	818.932	812.675	762.122	487.089	288.327	191.722
69.2	4.76212	31.0967	114.586	380.737	819.093	812.715	762.25	487.397	288.481	191.783
69.3	4.77093	31.1393	114.728	381.22	819.261	812.752	762.379	487.695	288.628	191.846
69.4	4.78374	31.1847	114.874	381.702	819.428	812.791	762.508	487.987	288.777	191.917
69.5	4.79375	31.2299	115.018	382.187	819.585	812.83	762.636	488.284	288.938	191.982
69.6	4.80165	31.2738	115.167	382.654	819.752	812.869	762.763	488.586	289.097	192.046
69.7	4.81606	31.3201	115.31	383.121	819.908	812.907	762.887	488.877	289.259	192.104
69.8	4.82997	31.3689	115.462	383.593	820.071	812.946	763.013	489.166	289.427	192.168
69.9	4.84077	31.4168	115.608	384.075	820.231	812.989	763.144	489.449	289.601	192.228
70	4.85609	31.4594	115.754	384.538	820.387	813.03	763.267	489.73	289.767	192.293
70.1	4.8693	31.5069	115.904	385	820.547	813.068	763.387	490.015	289.934	192.363
70.2	4.8782	31.5524	116.051	385.477	820.705	813.109	763.504	490.317	290.09	192.431
70.3	4.8883	31.5986	116.198	385.947	820.865	813.146	763.628	490.611	290.24	192.497
70.4	4.90221	31.6469	116.349	386.425	821.019	813.184	763.754	490.908	290.388	192.563
70.5	4.91942	31.6996	116.506	386.909	821.182	813.226	763.885	491.204	290.548	192.623
70.6	4.93243	31.7402	116.656	387.374	821.331	813.264	764.007	491.49	290.712	192.685
70.7	4.94483	31.7854	116.799	387.844	821.485	813.297	764.124	491.775	290.872	192.746
70.8	4.95944	31.8321	116.946	388.32	821.642	813.333	764.245	492.073	291.034	192.802
70.9	4.97196	31.8752	117.085	388.798	821.793	813.367	764.368	492.378	291.189	192.86
71	4.98737	31.9206	117.234	389.261	821.944	813.4	764.49	492.685	291.344	192.914
71.1	4.99538	31.9663	117.376	389.731	822.095	813.437	764.61	492.975	291.499	192.97
71.2	5.01099	32.0149	117.523	390.204	822.242	813.475	764.733	493.267	291.652	193.031
71.3	5.0221	32.0585	117.671	390.684	822.388	813.512	764.853	493.546	291.793	193.092
71.4	5.03562	32.1055	117.814	391.166	822.538	813.551	764.978	493.843	291.942	193.157
71.5	5.04151	32.1475	117.949	391.622	822.667	813.581	765.091	494.125	292.09	193.218
71.6	5.05683	32.1915	118.089	392.084	822.811	813.612	765.21	494.414	292.249	193.276
71.7	5.06874	32.2384	118.233	392.548	822.945	813.646	765.328	494.713	292.407	193.337
71.8	5.07614	32.2823	118.38	393.017	823.087	813.678	765.44	494.999	292.566	193.4
71.9	5.08744	32.3293	118.529	393.487	823.23	813.712	765.559	495.282	292.728	193.46
72	5.10196	32.3731	118.671	393.952	823.36	813.746	765.673	495.546	292.872	193.522
72.1	5.11408	32.4207	118.814	394.421	823.497	813.783	765.791	495.823	293.027	193.588
72.2	5.12539	32.4638	118.961	394.893	823.64	813.814	765.899	496.117	293.174	193.639
72.3	5.1377	32.5045	119.097	395.356	823.777	813.846	766.012	496.403	293.323	193.7
72.4	5.14801	32.5513	119.243	395.83	823.912	813.882	766.13	496.692	293.477	193.766
72.5	5.16472	32.5973	119.383	396.298	824.05	813.922	766.246	496.953	293.626	193.828
72.6	5.18155	32.6408	119.532	396.779	824.186	813.953	766.356	497.238	293.774	193.889
72.7	5.19375	32.687	119.67	397.259	824.314	813.986	766.466	497.52	293.915	193.95
72.8	5.20446	32.7283	119.806	397.74	824.44	814.019	766.578	497.81	294.063	194.002
72.9	5.21526	32.7742	119.948	398.235	824.567	814.055	766.687	498.092	294.217	194.06
73	5.22356	32.8209	120.089	398.71	824.691	814.089	766.796	498.387	294.366	194.12
73.1	5.23957	32.8676	120.24	399.187	824.815	814.126	766.91	498.688	294.524	194.184
73.2	5.25689	32.914	120.384	399.671	824.941	814.164	767.019	498.976	294.677	194.251
73.3	5.2709	32.9571	120.523	400.146	825.065	814.199	767.129	499.251	294.826	194.315
73.4	5.28531	33.0033	120.666	400.632	825.184	814.234	767.235	499.532	294.974	194.377
73.5	5.29912	33.048	120.808	401.101	825.306	814.263	767.337	499.813	295.119	194.442
73.6	5.30913	33.0889	120.959	401.582	825.419	814.294	767.437	500.105	295.264	194.503
73.7	5.32334	33.1325	121.118	402.056	825.541	814.328	767.544	500.388	295.417	194.565
73.8	5.33564	33.1768	121.269	402.528	825.664	814.363	767.645	500.675	295.568	194.615
73.9	5.34745	33.2224	121.415	402.998	825.79	814.396	767.749	500.938	295.712	194.669
74	5.35805	33.2658	121.559	403.457	825.9	814.428	767.853	501.221	295.854	194.721
74.1	5.37346	33.3107	121.701	403.931	826.024	814.462	767.955	501.502	296.001	194.781
74.2	5.38517	33.3533	121.846	404.412	826.142	814.49	768.059	501.764	296.152	194.837
74.3	5.39788	33.3987	121.989	404.88	826.256	814.526	768.163	502.044	296.301	194.898
74.4	5.40879	33.4457	122.141	405.356	826.37	814.557	768.265	502.323	296.45	194.955
74.5	5.42039	33.4904	122.297	405.83	826.489	814.587	768.372	502.599	296.598	195.016
74.6	5.42929	33.5351	122.449	406.311	826.6	814.618	768.476	502.876	296.74	195.082
74.7	5.44741	33.5844	122.611	406.788	826.72	814.654	768.582	503.161	296.889	195.145
74.8	5.46051	33.632	122.763	407.264	826.828	814.689	768.683	503.432	297.033	195.197
74.9	5.47081	33.6713	122.917	407.725	826.934	814.72	768.784	503.695	297.187	195.249
75	5.4847	33.7175	123.07	408.202	827.044	814.756	768.883	503.977	297.343	195.31
75.1	5.50012	33.7639	123.224	408.68	827.153	814.788	768.983	504.235	297.495	195.366
75.2	5.50942	33.8062	123.37	409.136	827.256	814.816	769.084	504.5	297.644	195.424
75.3	5.51892	33.8492	123.513	409.6	827.366	814.845	769.182	504.774	297.787	195.484
75.4	5.53343	33.8992	123.669	410.079	827.473	814.877	769.29	505.06	297.941	195.545
75.5	5.54584	33.9432	123.82	410.542	827.58	814.908	769.394	505.332	298.084	195.597
75.6	5.56255	33.9914	123.973	411.006	827.692	814.941	769.5	505.614	298.238	195.652
75.7	5.57576	34.0354	124.119	411.478	827.797	814.973	769.598	505.888	298.388	195.707
75.8	5.58736	34.0812	124.265	411.947	827.903	815.008	769.692	506.157	298.535	195.763
75.9	5.59686	34.1285	124.404	412.416	828.009	815.043	769.787	506.42	298.678	195.823
76	5.61036	34.1727	124.552	412.897	828.114	815.072	769.88	506.687	298.827	195.871
76.1	5.62156	34.2204	124.702	413.375	828.215	815.104	769.977	506.959	298.977	195.923
76.2	5.63396	34.2647	124.855	413.853	828.32	815.135	770.07	507.228	299.119	195.979
76.3	5.64678	34.3088	124.996	414.349	828.423	815.161	770.162	507.495	299.258	196.038
76.4	5.65508	34.3508	125.138	414.831	828.521	815.188	770.258	507.767	299.397	196.089
76.5	5.67039	34.3973	125.285	415.308	828.623	815.223	770.349	508.037	299.541	196.141
76.6	5.68099	34.4377	125.424	415.778	828.723	815.253	770.437	508.32	299.683	196.196
76.7	5.6934	34.4863	125.568	416.258	828.824	815.284	770.532	508.591	299.82	196.25
76.8	5.7064	34.5325	125.713	416.744	828.925	815.318	770.631	508.866	299.962	196.299
76.9	5.71851	34.5753	125.857	417.221	829.021	815.346	770.723	509.13	300.107	196.354
77	5.73291	34.6181	126.007	417.699	829.122	815.376	770.818	509.41	300.259	196.405
77.1	5.74983	34.6641	126.156	418.168	829.216	815.407	770.911	509.692	300.402	196.459
77.2	5.76423	34.7117	126.309	418.64	829.315	815.441	771	509.959	300.55	196.51
77.3	5.77503	34.7568	126.452	419.108	829.415	815.47	771.087	510.235	300.692	196.562
77.4	5.78744	34.8009	126.598	419.577	829.512	815.501	771.172	510.501	300.836	196.619
77.5	5.80174	34.8488	126.751	420.041	829.605	815.533	771.262	510.774	300.981	196.671
77.6	5.81837	34.8989	126.904	420.508	829.704	815.571	771.352	511.037	301.131	196.733
77.7	5.82496	34.9461	127.05	420.987	829.795	815.6	771.437	511.291	301.274	196.789
77.8	5.83215	34.9858	127.195	421.453	829.885	815.627	771.521	511.547	301.415	196.834
77.9	5.84416	35.0354	127.345	421.916	829.98	815.657	771.609	511.817	301.563	196.888
78	5.85977	35.0807	127.493	422.393	830.077	815.688	771.696	512.086	301.712	196.941
78.1	5.87337	35.1285	127.644	422.865	830.179	815.718	771.786	512.347	301.866	196.996
78.2	5.89269	35.179	127.802	423.356	830.273	815.752	771.877	512.609	302.017	197.055
78.3	5.90809	35.2289	127.944	423.835	830.361	815.788	771.967	512.879	302.167	197.112
78.4	5.91989	35.2764	128.099	424.316	830.452	815.821	772.053	513.159	302.315	197.173
78.5	5.93291	35.316	128.237	424.779	830.535	815.85	772.128	513.416	302.458	197.225
78.6	5.9426	35.3601	128.387	425.253	830.619	815.878	772.208	513.66	302.597	197.277
78.7	5.9542	35.4078	128.54	425.735	830.707	815.911	772.293	513.906	302.738	197.335
78.8	5.96801	35.4532	128.685	426.207	830.791	815.942	772.378	514.17	302.882	197.387
78.9	5.98161	35.4994	128.832	426.674	830.875	815.969	772.462	514.438	303.029	197.445
79	5.99001	35.5407	128.982	427.139	830.958	815.997	772.543	514.693	303.169	197.5
79.1	6.00812	35.5882	129.129	427.617	831.045	816.026	772.628	514.951	303.307	197.561
79.2	6.02022	35.6349	129.273	428.096	831.13	816.057	772.709	515.205	303.446	197.616
79.3	6.03031	35.6838	129.421	428.565	831.211	816.085	772.791	515.466	303.588	197.674
79.4	6.04571	35.7339	129.564	429.048	831.298	816.114	772.877	515.727	303.73	197.732
79.5	6.05822	35.7809	129.704	429.526	831.382	816.143	772.964	515.985	303.873	197.788
79.6	6.07052	35.8268	129.853	430.003	831.463	816.169	773.047	516.257	304.011	197.841
79.7	6.08113	35.8707	129.999	430.488	831.542	816.193	773.128	516.53	304.151	197.894
79.8	6.09453	35.9145	130.15	430.964	831.627	816.224	773.211	516.804	304.294	197.949
79.9	6.10414	35.9574	130.293	431.44	831.703	816.252	773.29	517.059	304.43	198.01
80	6.11654	36.006	130.443	431.922	831.78	816.284	773.371	517.32	304.564	198.067
80.1	6.13076	36.0549	130.584	432.413	831.864	816.315	773.449	517.59	304.703	198.127
80.2	6.13956	36.099	130.724	432.888	831.94	816.342	773.525	517.864	304.847	198.176
80.3	6.15397	36.1474	130.869	433.364	832.018	816.37	773.608	518.122	304.993	198.233
80.4	6.16557	36.1942	131.01	433.844	832.098	816.397	773.683	518.371	305.138	198.291
80.5	6.17697	36.2377	131.152	434.304	832.167	816.425	773.758	518.629	305.281	198.346
80.6	6.18898	36.2844	131.298	434.77	832.244	816.454	773.837	518.885	305.42	198.4
80.7	6.205	36.3339	131.448	435.249	832.323	816.484	773.921	519.142	305.558	198.459
80.8	6.2178	36.3783	131.593	435.721	832.4	816.509	773.998	519.4	305.712	198.524
80.9	6.23281	36.4257	131.74	436.188	832.475	816.534	774.078	519.655	305.859	198.579
81	6.24602	36.4753	131.897	436.668	832.546	816.558	774.158	519.911	305.993	198.633
81.1	6.25863	36.5225	132.045	437.149	832.615	816.586	774.24	520.168	306.13	198.684
81.2	6.27384	36.5689	132.198	437.62	832.692	816.613	774.323	520.408	306.269	198.739
81.3	6.28865	36.6153	132.34	438.091	832.769	816.639	774.394	520.65	306.413	198.795
81.4	6.30786	36.6655	132.495	438.578	832.846	816.671	774.477	520.927	306.566	198.86
81.5	6.31876	36.707	132.649	439.045	832.916	816.694	774.545	521.181	306.698	198.909
81.6	6.33036	36.7547	132.802	439.527	832.989	816.72	774.62	521.438	306.834	198.965
81.7	6.33756	36.796	132.949	440.003	833.054	816.741	774.688	521.676	306.967	199.01
81.8	6.35527	36.8462	133.092	440.485	833.128	816.765	774.766	521.928	307.113	199.066
81.9	6.36768	36.8913	133.232	440.958	833.201	816.79	774.845	522.179	307.253	199.114
82	6.38019	36.9366	133.38	441.444	833.275	816.816	774.925	522.435	307.382	199.167
82.1	6.39411	36.9838	133.531	441.939	833.349	816.844	775.004	522.684	307.526	199.219
82.2	6.41052	37.0292	133.691	442.42	833.423	816.871	775.079	522.942	307.66	199.277
82.3	6.42312	37.0726	133.845	442.897	833.494	816.896	775.155	523.189	307.795	199.33
82.4	6.43713	37.1175	133.996	443.38	833.562	816.922	775.23	523.437	307.944	199.381
82.5	6.45715	37.1682	134.154	443.863	833.634	816.952	775.303	523.666	308.083	199.438
82.6	6.47196	37.2168	134.308	444.364	833.711	816.978	775.384	523.926	308.222	199.498
82.7	6.48627	37.2699	134.464	444.854	833.782	817.006	775.464	524.173	308.363	199.547
82.8	6.50189	37.3174	134.612	445.349	833.851	817.032	775.538	524.428	308.509	199.606
82.9	6.5152	37.365	134.762	445.83	833.92	817.059	775.616	524.681	308.657	199.668
83	6.52601	37.4103	134.908	446.312	833.987	817.085	775.692	524.92	308.79	199.726
83.1	6.53361	37.4582	135.049	446.793	834.046	817.112	775.762	525.166	308.923	199.776
83.2	6.543	37.5045	135.191	447.265	834.111	817.137	775.832	525.416	309.063	199.832
83.3	6.55721	37.5513	135.339	447.739	834.176	817.159	775.9	525.666	309.202	199.878
83.4	6.57292	37.6018	135.495	448.223	834.245	817.19	775.977	525.933	309.355	199.939
83.5	6.58593	37.648	135.642	448.704	834.307	817.217	776.049	526.19	309.505	199.99
83.6	6.59924	37.6932	135.787	449.181	834.371	817.241	776.12	526.436	309.642	200.041
83.7	6.61484	37.7386	135.934	449.647	834.436	817.265	776.193	526.678	309.786	200.101
83.8	6.63276	37.7875	136.09	450.127	834.506	817.295	776.271	526.921	309.917	200.16
83.9	6.64918	37.8359	136.24	450.607	834.57	817.319	776.348	527.171	310.059	200.215
84	6.66669	37.8809	136.385	451.087	834.635	817.346	776.417	527.412	310.195	200.262
84.1	6.6797	37.9303	136.534	451.564	834.701	817.373	776.491	527.673	310.341	200.318
84.2	6.69341	37.9761	136.682	452.038	834.762	817.397	776.562	527.92	310.476	200.376
84.3	6.70201	38.0188	136.821	452.507	834.822	817.418	776.634	528.17	310.611	200.429
84.4	6.71603	38.0647	136.968	452.972	834.886	817.439	776.703	528.401	310.753	200.482
84.5	6.73024	38.1135	137.118	453.452	834.951	817.463	776.772	528.639	310.892	200.54
84.6	6.74104	38.1571	137.267	453.913	835.017	817.488	776.843	528.884	311.029	200.594
84.7	6.75295	38.205	137.416	454.376	835.075	817.512	776.91	529.14	311.165	200.65
84.8	6.76656	38.2526	137.562	454.849	835.143	817.534	776.976	529.392	311.307	200.7
84.9	6.78429	38.3034	137.717	455.342	835.214	817.562	777.05	529.652	311.449	200.75
85	6.79951	38.3492	137.867	455.815	835.278	817.584	777.122	529.9	311.577	200.799
85.1	6.81563	38.398	138.02	456.299	835.343	817.61	777.195	530.142	311.705	200.856
85.2	6.82393	38.4371	138.161	456.78	835.399	817.631	777.259	530.379	311.835	200.904
85.3	6.83584	38.4836	138.316	457.257	835.461	817.652	777.329	530.623	311.971	200.956
85.4	6.85157	38.5293	138.47	457.736	835.521	817.676	777.396	530.855	312.101	201.008
85.5	6.86188	38.574	138.614	458.214	835.578	817.698	777.458	531.098	312.235	201.053
85.6	6.87319	38.6208	138.754	458.689	835.637	817.718	777.52	531.343	312.368	201.102
85.7	6.8857	38.6671	138.895	459.17	835.692	817.739	777.581	531.566	312.501	201.147
85.8	6.9029	38.7157	139.05	459.655	835.755	817.769	777.652	531.807	312.635	201.199
85.9	6.91842	38.7646	139.194	460.147	835.808	817.793	777.716	532.047	312.769	201.252
86	6.93474	38.8157	139.349	460.619	835.869	817.82	777.782	532.294	312.902	201.303
86.1	6.95035	38.8626	139.495	461.091	835.926	817.843	777.842	532.522	313.039	201.351
86.2	6.96576	38.9108	139.637	461.565	835.985	817.867	777.904	532.77	313.174	201.395
86.3	6.98628	38.9613	139.79	462.035	836.042	817.895	777.97	533.01	313.312	201.44
86.4	7.00038	39.0076	139.939	462.514	836.1	817.921	778.033	533.243	313.446	201.487
86.5	7.01159	39.0521	140.082	462.982	836.154	817.939	778.093	533.485	313.574	201.535
86.6	7.02229	39.0964	140.23	463.453	836.209	817.957	778.153	533.711	313.696	201.582
86.7	7.0405	39.1437	140.377	463.941	836.263	817.982	778.218	533.941	313.831	201.636
86.8	7.05521	39.1917	140.523	464.424	836.316	818.003	778.278	534.174	313.961	201.686
86.9	7.06912	39.2354	140.668	464.907	836.373	818.025	778.34	534.408	314.092	201.734
87	7.08083	39.281	140.815	465.381	836.429	818.05	778.402	534.647	314.226	201.78
87.1	7.09253	39.3292	140.963	465.864	836.483	818.076	778.465	534.87	314.365	201.825
87.2	7.10865	39.3751	141.115	466.345	836.543	818.101	778.528	535.101	314.504	201.879
87.3	7.11504	39.4201	141.251	466.815	836.594	818.122	778.584	535.331	314.629	201.925
87.4	7.12405	39.4653	141.397	467.303	836.645	818.141	778.639	535.56	314.756	201.977
87.5	7.13206	39.5081	141.534	467.774	836.695	818.16	778.696	535.784	314.885	202.021
87.6	7.14257	39.5546	141.672	468.263	836.744	818.183	778.759	536.012	315.014	202.073
87.7	7.15628	39.5986	141.816	468.746	836.794	818.209	778.821	536.256	315.15	202.127
87.8	7.17439	39.6495	141.971	469.222	836.85	818.236	778.884	536.492	315.293	202.184
87.9	7.18771	39.6966	142.129	469.702	836.901	818.256	778.947	536.736	315.424	202.227
88	7.20152	39.7447	142.281	470.186	836.95	818.279	779.01	536.976	315.555	202.272
88.1	7.21312	39.7907	142.43	470.665	837	818.297	779.064	537.2	315.687	202.319
88.2	7.22663	39.8398	142.585	471.149	837.053	818.32	779.123	537.423	315.811	202.365
88.3	7.23774	39.8876	142.733	471.637	837.099	818.342	779.181	537.657	315.942	202.413
88.4	7.25005	39.9379	142.891	472.121	837.147	818.366	779.244	537.888	316.074	202.469
88.5	7.26666	39.9901	143.046	472.604	837.202	818.394	779.307	538.125	316.216	202.518
88.6	7.28017	40.0383	143.195	473.099	837.251	818.415	779.374	538.347	316.347	202.567
88.7	7.28807	40.0809	143.35	473.569	837.297	818.436	779.433	538.576	316.467	202.615
88.8	7.29878	40.1244	143.504	474.048	837.347	818.455	779.488	538.796	316.596	202.667
88.9	7.30907	40.1703	143.654	474.532	837.394	818.477	779.549	539.021	316.721	202.716
89	7.32598	40.2165	143.802	475.005	837.443	818.5	779.608	539.226	316.857	202.768
89.1	7.34269	40.2657	143.956	475.481	837.494	818.522	779.666	539.451	316.994	202.816
89.2	7.3595	40.3154	144.111	475.96	837.549	818.543	779.725	539.687	317.126	202.869
89.3	7.37481	40.3633	144.256	476.441	837.595	818.565	779.784	539.918	317.257	202.92
89.4	7.38211	40.408	144.409	476.918	837.638	818.582	779.84	540.153	317.394	202.965
89.5	7.39692	40.4564	144.564	477.397	837.689	818.603	779.898	540.376	317.527	203.012
89.6	7.41253	40.5053	144.713	477.868	837.737	818.628	779.961	540.606	317.658	203.059
89.7	7.42464	40.5563	144.862	478.335	837.784	818.652	780.023	540.847	317.785	203.103
89.8	7.43874	40.6067	145.012	478.832	837.835	818.672	780.077	541.074	317.911	203.155
89.9	7.45365	40.6566	145.164	479.314	837.882	818.69	780.13	541.288	318.039	203.203
90	7.46976	40.7073	145.31	479.798	837.93	818.713	780.184	541.516	318.169	203.252
90.1	7.48238	40.7568	145.453	480.279	837.981	818.734	780.24	541.768	318.299	203.297
90.2	7.49227	40.8052	145.595	480.758	838.028	818.754	780.292	541.998	318.431	203.344
90.3	7.50608	40.8548	145.739	481.232	838.077	818.777	780.345	542.226	318.55	203.388
90.4	7.52009	40.904	145.886	481.702	838.121	818.798	780.399	542.455	318.677	203.437
90.5	7.53348	40.9451	146.037	482.171	838.169	818.818	780.457	542.678	318.808	203.486
90.6	7.5476	40.9924	146.19	482.651	838.214	818.841	780.513	542.909	318.932	203.533
90.7	7.56422	41.0395	146.343	483.14	838.259	818.861	780.572	543.133	319.066	203.584
90.8	7.57632	41.086	146.487	483.621	838.303	818.882	780.625	543.348	319.201	203.632
90.9	7.58651	41.1357	146.636	484.077	838.346	818.901	780.676	543.573	319.329	203.679
91	7.5984	41.1818	146.789	484.541	838.39	818.922	780.732	543.804	319.455	203.73
91.1	7.61441	41.2306	146.942	485.008	838.436	818.946	780.786	544.027	319.578	203.781
91.2	7.63102	41.2771	147.089	485.475	838.477	818.962	780.838	544.235	319.703	203.827
91.3	7.64873	41.3272	147.235	485.966	838.522	818.988	780.892	544.453	319.836	203.873
91.4	7.66274	41.3723	147.374	486.467	838.565	819.006	780.938	544.67	319.958	203.911
91.5	7.67413	41.4203	147.518	486.945	838.606	819.027	780.986	544.893	320.081	203.96
91.6	7.69155	41.4658	147.673	487.433	838.651	819.051	781.042	545.112	320.202	204.01
91.7	7.70886	41.5164	147.828	487.92	838.698	819.074	781.097	545.333	320.331	204.057
91.8	7.71886	41.5658	147.976	488.407	838.742	819.096	781.15	545.567	320.461	204.104
91.9	7.73127	41.6162	148.116	488.885	838.781	819.113	781.199	545.794	320.588	204.147
92	7.74147	41.6635	148.261	489.366	838.823	819.133	781.249	546.019	320.706	204.194
92.1	7.75397	41.7081	148.405	489.849	838.858	819.148	781.294	546.25	320.833	204.241
92.2	7.76557	41.7528	148.554	490.344	838.899	819.169	781.346	546.481	320.956	204.285
92.3	7.77417	41.7967	148.71	490.838	838.938	819.187	781.395	546.705	321.08	204.332
92.4	7.78146	41.8376	148.862	491.303	838.974	819.202	781.436	546.924	321.201	204.375
92.5	7.79288	41.8832	149.016	491.754	839.012	819.22	781.485	547.142	321.326	204.415
92.6	7.80479	41.9278	149.16	492.236	839.051	819.239	781.534	547.352	321.453	204.459
92.7	7.82091	41.9778	149.308	492.722	839.094	819.259	781.585	547.563	321.585	204.515
92.8	7.83251	42.0218	149.459	493.189	839.135	819.278	781.631	547.771	321.717	204.562
92.9	7.84491	42.0667	149.612	493.661	839.173	819.298	781.681	547.984	321.832	204.602
93	7.85712	42.1146	149.759	494.14	839.212	819.317	781.733	548.188	321.947	204.647
93.1	7.86952	42.1607	149.902	494.624	839.249	819.335	781.776	548.389	322.069	204.692
93.2	7.88374	42.2067	150.051	495.103	839.29	819.355	781.823	548.6	322.193	204.735
93.3	7.89223	42.2495	150.193	495.576	839.33	819.369	781.868	548.798	322.313	204.779
93.4	7.91035	42.3016	150.353	496.054	839.373	819.393	781.922	549.019	322.437	204.83
93.5	7.92826	42.3479	150.507	496.538	839.414	819.418	781.972	549.236	322.563	204.876
93.6	7.94527	42.397	150.66	497.039	839.455	819.441	782.022	549.445	322.688	204.924
93.7	7.96228	42.4457	150.81	497.525	839.499	819.463	782.073	549.668	322.822	204.972
93.8	7.97839	42.4955	150.951	498.006	839.539	819.482	782.118	549.901	322.951	205.02
93.9	7.98909	42.5425	151.108	498.486	839.577	819.501	782.166	550.123	323.072	205.067
94	7.99789	42.5896	151.267	498.963	839.613	819.52	782.212	550.341	323.188	205.107
94.1	8.00919	42.6313	151.415	499.445	839.649	819.537	782.256	550.559	323.307	205.142
94.2	8.02059	42.6785	151.566	499.926	839.684	819.557	782.306	550.768	323.429	205.189
94.3	8.03069	42.7271	151.709	500.408	839.722	819.577	782.353	550.97	323.556	205.234
94.4	8.04189	42.7759	151.861	500.892	839.758	819.596	782.396	551.188	323.68	205.283
94.5	8.054	42.8218	152.012	501.375	839.795	819.614	782.44	551.398	323.801	205.328
94.6	8.0669	42.869	152.164	501.867	839.83	819.63	782.486	551.616	323.926	205.375
94.7	8.074	42.9097	152.31	502.344	839.864	819.646	782.527	551.827	324.05	205.425
94.8	8.0862	42.9573	152.455	502.825	839.898	819.664	782.571	552.04	324.172	205.471
94.9	8.0999	43.0043	152.603	503.3	839.937	819.686	782.616	552.246	324.292	205.513
95	8.11101	43.0519	152.746	503.777	839.971	819.705	782.661	552.457	324.421	205.557
95.1	8.12433	43.0964	152.893	504.26	840.004	819.723	782.707	552.649	324.547	205.603
95.2	8.13663	43.1408	153.039	504.73	840.038	819.741	782.748	552.853	324.668	205.647
95.3	8.14923	43.1828	153.184	505.205	840.074	819.762	782.793	553.066	324.794	205.696
95.4	8.16014	43.2246	153.339	505.692	840.111	819.782	782.837	553.274	324.918	205.747
95.5	8.18287	43.2766	153.493	506.157	840.149	819.808	782.882	553.478	325.043	205.798
95.6	8.19487	43.322	153.634	506.63	840.179	819.824	782.926	553.674	325.16	205.838
95.7	8.21088	43.3717	153.788	507.103	840.213	819.84	782.971	553.867	325.281	205.889
95.8	8.22378	43.4182	153.939	507.578	840.245	819.856	783.013	554.08	325.406	205.935
95.9	8.23458	43.4628	154.093	508.068	840.279	819.875	783.055	554.278	325.526	205.978
96	8.24098	43.5061	154.245	508.563	840.311	819.894	783.099	554.476	325.645	206.017
96.1	8.25079	43.5522	154.394	509.052	840.347	819.912	783.145	554.687	325.774	206.063
96.2	8.26219	43.6007	154.535	509.533	840.384	819.933	783.192	554.903	325.901	206.112
96.3	8.2764	43.6516	154.686	510.024	840.42	819.951	783.245	555.11	326.022	206.16
96.4	8.29171	43.7032	154.836	510.512	840.459	819.968	783.296	555.321	326.147	206.212
96.5	8.30452	43.7528	154.989	510.986	840.494	819.988	783.344	555.524	326.27	206.256
96.6	8.31623	43.7986	155.14	511.483	840.529	820.006	783.391	555.733	326.385	206.301
96.7	8.32383	43.839	155.287	511.962	840.558	820.02	783.428	555.938	326.493	206.343
96.8	8.33292	43.8847	155.432	512.44	840.589	820.036	783.467	556.143	326.608	206.38
96.9	8.34664	43.9287	155.573	512.923	840.621	820.05	783.508	556.34	326.717	206.425
97	8.36175	43.9775	155.714	513.405	840.651	820.069	783.551	556.548	326.831	206.471
97.1	8.37467	44.0197	155.86	513.877	840.68	820.08	783.589	556.753	326.941	206.518
97.2	8.38317	44.0635	156.014	514.356	840.709	820.095	783.629	556.935	327.059	206.564
97.3	8.39307	44.1082	156.163	514.844	840.746	820.114	783.674	557.131	327.182	206.611
97.4	8.40498	44.1508	156.311	515.32	840.778	820.129	783.715	557.328	327.295	206.652
97.5	8.41687	44.1984	156.465	515.81	840.811	820.151	783.756	557.527	327.413	206.69
97.6	8.42808	44.2437	156.613	516.293	840.841	820.17	783.799	557.732	327.53	206.734
97.7	8.43709	44.2948	156.758	516.779	840.876	820.187	783.837	557.945	327.647	206.776
97.8	8.44639	44.3439	156.911	517.261	840.906	820.204	783.88	558.153	327.767	206.815
97.9	8.4615	44.3933	157.063	517.75	840.94	820.225	783.926	558.358	327.893	206.857
98	8.4737	44.4422	157.216	518.234	840.977	820.248	783.968	558.566	328.011	206.899
98.1	8.48471	44.4849	157.362	518.71	841.01	820.264	784.009	558.763	328.128	206.93
98.2	8.49621	44.5319	157.51	519.186	841.045	820.28	784.053	558.959	328.245	206.97
98.3	8.51362	44.5814	157.661	519.659	841.079	820.301	784.1	559.159	328.358	207.012
98.4	8.53234	44.6318	157.82	520.15	841.112	820.323	784.146	559.366	328.48	207.05
98.5	8.54966	44.6827	157.97	520.631	841.144	820.343	784.194	559.565	328.6	207.092
98.6	8.56186	44.7294	158.122	521.106	841.175	820.357	784.231	559.771	328.716	207.131
98.7	8.57276	44.7807	158.275	521.589	841.208	820.378	784.272	559.966	328.83	207.174
98.8	8.58668	44.8273	158.423	522.061	841.24	820.402	784.315	560.145	328.95	207.212
98.9	8.60089	44.8793	158.573	522.531	841.271	820.423	784.36	560.335	329.069	207.253
99	8.61239	44.9291	158.72	523.003	841.302	820.439	784.402	560.527	329.188	207.296
99.1	8.62169	44.9764	158.871	523.473	841.33	820.46	784.44	560.724	329.307	207.342
99.2	8.63329	45.0272	159.027	523.95	841.36	820.48	784.482	560.918	329.43	207.392
99.3	8.6468	45.0745	159.177	524.436	841.388	820.498	784.525	561.113	329.54	207.434
99.4	8.66151	45.1205	159.325	524.922	841.418	820.518	784.566	561.304	329.659	207.479
99.5	8.67212	45.162	159.479	525.4	841.445	820.533	784.605	561.502	329.775	207.522
99.6	8.68372	45.2143	159.634	525.886	841.478	820.553	784.645	561.699	329.887	207.565
99.7	8.69523	45.2638	159.787	526.371	841.507	820.569	784.687	561.904	330.017	207.606
99.8	8.70935	45.3107	159.937	526.853	841.536	820.585	784.726	562.097	330.136	207.652
99.9	8.71645	45.3543	160.084	527.336	841.559	820.595	784.762	562.288	330.249	207.694
100	8.72625	45.3981	160.228	527.819	841.583	820.609	784.798	562.482	330.369	207.731
100.1	8.74097	45.4469	160.381	528.313	841.614	820.629	784.839	562.679	330.489	207.774
100.2	8.75217	45.4972	160.535	528.807	841.643	820.644	784.875	562.875	330.604	207.812
100.3	8.76639	45.5454	160.682	529.281	841.668	820.66	784.91	563.066	330.716	207.853
100.4	8.778	45.5939	160.834	529.768	841.697	820.676	784.948	563.271	330.829	207.892
100.5	8.7909	45.6386	160.983	530.252	841.725	820.692	784.988	563.452	330.948	207.929
100.6	8.80662	45.6866	161.137	530.721	841.753	820.712	785.031	563.639	331.065	207.971
100.7	8.81862	45.729	161.282	531.205	841.776	820.728	785.068	563.836	331.176	208.009
100.8	8.83293	45.7809	161.431	531.679	841.805	820.748	785.106	564.03	331.295	208.051
100.9	8.84724	45.8278	161.584	532.156	841.832	820.764	785.143	564.224	331.41	208.091
101	8.85925	45.8754	161.727	532.646	841.86	820.781	785.178	564.412	331.532	208.133
101.1	8.87726	45.924	161.879	533.143	841.889	820.798	785.213	564.602	331.651	208.173
101.2	8.88636	45.9705	162.028	533.619	841.913	820.81	785.245	564.791	331.762	208.209
101.3	8.89747	46.0142	162.183	534.088	841.94	820.825	785.273	564.986	331.872	208.244
101.4	8.90939	46.0599	162.329	534.569	841.964	820.838	785.302	565.178	331.986	208.285
101.5	8.91999	46.1078	162.481	535.043	841.986	820.853	785.337	565.373	332.102	208.32
101.6	8.92608	46.1547	162.626	535.516	842.008	820.865	785.368	565.557	332.211	208.355
101.7	8.93428	46.1966	162.777	536.015	842.034	820.88	785.397	565.734	332.327	208.388
101.8	8.94048	46.2385	162.921	536.489	842.057	820.894	785.427	565.914	332.44	208.416
101.9	8.95149	46.2872	163.065	536.976	842.08	820.906	785.463	566.095	332.555	208.45
102	8.9606	46.3386	163.213	537.465	842.108	820.925	785.502	566.286	332.665	208.489
102.1	8.97821	46.3899	163.365	537.942	842.137	820.945	785.543	566.477	332.781	208.523
102.2	8.99341	46.4385	163.519	538.422	842.163	820.965	785.582	566.669	332.893	208.564
102.3	9.00371	46.4865	163.665	538.89	842.182	820.977	785.617	566.86	333	208.597
102.4	9.01582	46.531	163.809	539.368	842.204	820.994	785.651	567.041	333.109	208.634
102.5	9.02432	46.5744	163.956	539.857	842.227	821.009	785.683	567.216	333.221	208.673
102.6	9.03553	46.6221	164.107	540.341	842.249	821.025	785.719	567.399	333.332	208.71
102.7	9.04554	46.6672	164.253	540.826	842.27	821.04	785.75	567.58	333.442	208.74
102.8	9.05654	46.7168	164.397	541.296	842.298	821.059	785.789	567.749	333.556	208.784
102.9	9.07035	46.7666	164.552	541.779	842.324	821.075	785.827	567.919	333.679	208.826
103	9.08457	46.8107	164.707	542.261	842.351	821.093	785.863	568.104	333.798	208.868
103.1	9.09417	46.8551	164.86	542.743	842.374	821.105	785.898	568.296	333.908	208.907
103.2	9.10528	46.9035	165.008	543.233	842.397	821.121	785.932	568.487	334.022	208.95
103.3	9.1207	46.9532	165.154	543.709	842.425	821.139	785.975	568.666	334.139	208.99
103.4	9.13311	47.0037	165.294	544.192	842.446	821.156	786.009	568.852	334.251	209.034
103.5	9.14413	47.0499	165.439	544.681	842.466	821.17	786.042	569.033	334.361	209.077
103.6	9.15884	47.0954	165.581	545.157	842.49	821.182	786.075	569.217	334.477	209.118
103.7	9.16945	47.1406	165.728	545.647	842.518	821.195	786.112	569.403	334.586	209.158
103.8	9.18536	47.1898	165.879	546.148	842.543	821.211	786.149	569.586	334.698	209.202
103.9	9.19747	47.2336	166.026	546.642	842.565	821.227	786.184	569.759	334.811	209.244
104	9.20978	47.2766	166.181	547.124	842.583	821.239	786.217	569.936	334.914	209.289
104.1	9.22108	47.3199	166.337	547.6	842.605	821.251	786.251	570.124	335.021	209.328
104.2	9.236	47.3681	166.488	548.082	842.628	821.264	786.29	570.32	335.136	209.374
104.3	9.25091	47.4126	166.637	548.561	842.651	821.284	786.327	570.511	335.247	209.411
104.4	9.26102	47.4609	166.792	549.045	842.671	821.299	786.362	570.686	335.353	209.451
104.5	9.27173	47.5037	166.932	549.526	842.694	821.308	786.395	570.859	335.464	209.486
104.6	9.28064	47.5473	167.083	549.999	842.713	821.32	786.425	571.034	335.574	209.524
104.7	9.29294	47.5954	167.234	550.49	842.74	821.336	786.461	571.216	335.693	209.568
104.8	9.31206	47.647	167.393	550.973	842.76	821.352	786.497	571.401	335.805	209.613
104.9	9.32586	47.6971	167.531	551.446	842.783	821.364	786.53	571.577	335.923	209.648
105	9.33697	47.7416	167.67	551.916	842.805	821.375	786.559	571.742	336.037	209.686
105.1	9.35219	47.7907	167.821	552.383	842.827	821.394	786.591	571.922	336.154	209.727
105.2	9.37152	47.8446	167.969	552.873	842.853	821.409	786.626	572.109	336.259	209.768
105.3	9.38844	47.8963	168.126	553.352	842.878	821.424	786.66	572.29	336.362	209.809
105.4	9.40306	47.9414	168.276	553.83	842.897	821.438	786.694	572.48	336.471	209.849
105.5	9.41528	47.9882	168.43	554.322	842.92	821.453	786.729	572.665	336.584	209.89
105.6	9.42868	48.0332	168.579	554.807	842.943	821.467	786.763	572.838	336.693	209.932
105.7	9.4415	48.0789	168.721	555.293	842.961	821.481	786.796	573.022	336.803	209.973
105.8	9.4554	48.1219	168.877	555.757	842.981	821.496	786.822	573.204	336.909	210.014
105.9	9.46671	48.1671	169.019	556.231	842.998	821.51	786.855	573.378	337.02	210.054
106	9.48302	48.2208	169.172	556.719	843.028	821.534	786.893	573.556	337.13	210.1
106.1	9.49823	48.2668	169.328	557.197	843.048	821.546	786.923	573.739	337.238	210.135
106.2	9.51325	48.3155	169.487	557.697	843.068	821.56	786.956	573.918	337.348	210.171
106.3	9.52947	48.3637	169.636	558.177	843.091	821.579	786.99	574.1	337.464	210.212
106.4	9.54608	48.4169	169.803	558.665	843.118	821.598	787.025	574.297	337.58	210.262
106.5	9.5609	48.4673	169.949	559.144	843.138	821.613	787.059	574.474	337.683	210.295
106.6	9.57211	48.5107	170.097	559.624	843.156	821.626	787.091	574.643	337.794	210.334
106.7	9.58673	48.5579	170.246	560.109	843.178	821.641	787.126	574.809	337.908	210.376
106.8	9.60036	48.6101	170.403	560.588	843.207	821.659	787.159	574.977	338.024	210.425
106.9	9.61608	48.6573	170.565	561.081	843.229	821.673	787.192	575.143	338.136	210.466
107	9.62559	48.7015	170.714	561.551	843.25	821.686	787.221	575.316	338.242	210.504
107.1	9.6372	48.7419	170.873	562.012	843.268	821.697	787.251	575.478	338.347	210.544
107.2	9.64542	48.7823	171.021	562.496	843.286	821.706	787.279	575.646	338.449	210.576
107.3	9.65653	48.8292	171.179	562.973	843.306	821.723	787.309	575.815	338.557	210.621
107.4	9.66994	48.8763	171.334	563.46	843.327	821.737	787.343	575.989	338.666	210.66
107.5	9.68295	48.9268	171.492	563.945	843.345	821.754	787.374	576.154	338.782	210.7
107.6	9.70007	48.9769	171.65	564.435	843.371	821.773	787.407	576.328	338.902	210.74
107.7	9.71288	49.0262	171.796	564.92	843.392	821.786	787.438	576.505	339.017	210.778
107.8	9.73122	49.0752	171.947	565.404	843.414	821.803	787.469	576.666	339.132	210.815
107.9	9.74973	49.1267	172.096	565.888	843.436	821.821	787.505	576.834	339.24	210.855
108	9.76706	49.1768	172.25	566.381	843.457	821.839	787.542	577.01	339.351	210.899
108.1	9.78017	49.2213	172.396	566.878	843.469	821.85	787.566	577.179	339.458	210.934
108.2	9.79218	49.2642	172.543	567.359	843.483	821.859	787.591	577.351	339.563	210.969
108.3	9.8023	49.3055	172.687	567.837	843.497	821.868	787.618	577.523	339.663	211.003
108.4	9.82132	49.3561	172.84	568.318	843.524	821.887	787.656	577.707	339.777	211.047
108.5	9.83404	49.4063	172.988	568.802	843.54	821.895	787.684	577.879	339.883	211.083
108.6	9.84545	49.4527	173.136	569.28	843.555	821.911	787.713	578.05	339.993	211.12
108.7	9.85947	49.4999	173.279	569.768	843.575	821.923	787.741	578.221	340.103	211.163
108.8	9.86798	49.5433	173.425	570.253	843.593	821.939	787.769	578.393	340.211	211.198
108.9	9.88281	49.5897	173.576	570.738	843.611	821.953	787.795	578.566	340.315	211.235
109	9.89343	49.634	173.725	571.208	843.629	821.967	787.821	578.743	340.416	211.274
109.1	9.90514	49.6792	173.871	571.686	843.649	821.982	787.847	578.912	340.526	211.312
109.2	9.91956	49.722	174.018	572.16	843.669	822.002	787.874	579.081	340.63	211.351
109.3	9.92967	49.7727	174.168	572.648	843.688	822.019	787.904	579.255	340.733	211.387
109.4	9.93988	49.8141	174.306	573.121	843.704	822.032	787.928	579.426	340.836	211.421
109.5	9.95589	49.861	174.457	573.596	843.718	822.046	787.955	579.59	340.946	211.461
109.6	9.97321	49.9137	174.618	574.083	843.742	822.063	787.988	579.77	341.053	211.51
109.7	9.98583	49.9645	174.771	574.56	843.761	822.079	788.016	579.942	341.158	211.55
109.8	10.004	50.0134	174.926	575.03	843.778	822.095	788.047	580.101	341.267	211.587
109.9	10.0141	50.0599	175.085	575.496	843.794	822.106	788.071	580.254	341.367	211.617
110	10.0246	50.107	175.233	575.957	843.808	822.12	788.095	580.422	341.474	211.653
110.1	10.0362	50.1534	175.381	576.442	843.825	822.133	788.122	580.597	341.581	211.692
110.2	10.0525	50.2015	175.536	576.92	843.843	822.149	788.149	580.764	341.687	211.725
110.3	10.0621	50.2465	175.679	577.397	843.857	822.161	788.17	580.928	341.782	211.752
110.4	10.0762	50.298	175.829	577.873	843.874	822.175	788.201	581.093	341.882	211.786
110.5	10.0876	50.3408	175.977	578.344	843.89	822.184	788.229	581.255	341.985	211.823
110.6	10.0996	50.3871	176.133	578.834	843.909	822.199	788.255	581.431	342.087	211.86
110.7	10.1157	50.4382	176.29	579.316	843.929	822.215	788.285	581.593	342.195	211.898
110.8	10.1289	50.4818	176.45	579.806	843.942	822.225	788.31	581.756	342.298	211.934
110.9	10.1379	50.5328	176.606	580.295	843.959	822.234	788.333	581.92	342.397	211.965
111	10.1529	50.5787	176.765	580.781	843.977	822.249	788.36	582.075	342.503	212.003
111.1	10.1669	50.6263	176.921	581.277	843.998	822.264	788.386	582.232	342.609	212.039
111.2	10.1814	50.6758	177.072	581.762	844.016	822.279	788.413	582.385	342.712	212.072
111.3	10.1911	50.7178	177.226	582.249	844.028	822.288	788.436	582.553	342.813	212.108
111.4	10.2013	50.7629	177.375	582.733	844.04	822.298	788.462	582.717	342.918	212.148
111.5	10.2158	50.8134	177.53	583.223	844.062	822.311	788.492	582.886	343.024	212.192
111.6	10.2297	50.8607	177.678	583.711	844.078	822.325	788.515	583.045	343.118	212.231
111.7	10.2463	50.9098	177.829	584.196	844.098	822.338	788.541	583.202	343.223	212.271
111.8	10.2619	50.9507	177.974	584.679	844.119	822.35	788.566	583.36	343.326	212.309
111.9	10.2758	50.9995	178.122	585.148	844.137	822.365	788.596	583.517	343.433	212.345
112	10.2926	51.0525	178.277	585.626	844.162	822.383	788.626	583.678	343.535	212.386
112.1	10.3087	51.1024	178.429	586.103	844.178	822.397	788.653	583.842	343.646	212.425
112.2	10.3228	51.1536	178.581	586.59	844.198	822.414	788.685	584	343.752	212.463
112.3	10.3353	51.1974	178.732	587.082	844.213	822.427	788.711	584.163	343.856	212.494
112.4	10.3464	51.2428	178.877	587.574	844.227	822.441	788.735	584.326	343.957	212.527
112.5	10.358	51.2859	179.029	588.045	844.244	822.448	788.756	584.472	344.051	212.561
112.6	10.3727	51.3348	179.178	588.528	844.264	822.461	788.784	584.634	344.156	212.596
112.7	10.3907	51.3869	179.326	589.016	844.286	822.475	788.814	584.795	344.261	212.634
112.8	10.4002	51.4344	179.467	589.487	844.298	822.485	788.833	584.951	344.363	212.667
112.9	10.4133	51.4842	179.612	589.969	844.308	822.494	788.856	585.1	344.461	212.698
113	10.4234	51.5287	179.756	590.46	844.321	822.506	788.884	585.258	344.564	212.734
113.1	10.4403	51.5791	179.901	590.949	844.332	822.519	788.905	585.408	344.668	212.766
113.2	10.4578	51.6322	180.057	591.43	844.352	822.534	788.929	585.564	344.78	212.804
113.3	10.4762	51.6851	180.215	591.918	844.369	822.554	788.96	585.725	344.89	212.849
113.4	10.4907	51.7354	180.366	592.389	844.389	822.566	788.987	585.878	344.996	212.883
113.5	10.506	51.7875	180.521	592.863	844.403	822.582	789.012	586.028	345.096	212.915
113.6	10.5233	51.8333	180.672	593.334	844.422	822.595	789.037	586.18	345.201	212.947
113.7	10.5344	51.8803	180.816	593.804	844.432	822.601	789.058	586.333	345.3	212.981
113.8	10.5505	51.9318	180.979	594.278	844.451	822.619	789.087	586.484	345.409	213.017
113.9	10.5622	51.9792	181.129	594.748	844.467	822.63	789.113	586.637	345.516	213.045
114	10.5697	52.0271	181.278	595.209	844.479	822.637	789.134	586.783	345.617	213.073
114.1	10.5827	52.0751	181.431	595.678	844.495	822.649	789.158	586.932	345.724	213.109
114.2	10.6008	52.1271	181.581	596.159	844.515	822.663	789.19	587.091	345.835	213.148
114.3	10.6157	52.1793	181.734	596.651	844.531	822.679	789.22	587.251	345.941	213.185
114.4	10.6297	52.2334	181.889	597.126	844.549	822.694	789.245	587.407	346.041	213.218
114.5	10.6418	52.2817	182.029	597.595	844.558	822.711	789.268	587.554	346.144	213.247
114.6	10.6547	52.3275	182.179	598.059	844.575	822.726	789.29	587.711	346.243	213.287
114.7	10.6734	52.3762	182.333	598.544	844.592	822.74	789.315	587.862	346.341	213.32
114.8	10.6869	52.4238	182.484	599.023	844.607	822.754	789.339	588.013	346.435	213.356
114.9	10.7048	52.4712	182.629	599.512	844.62	822.764	789.361	588.162	346.531	213.394
115	10.721	52.5188	182.775	599.998	844.636	822.774	789.385	588.308	346.63	213.43
115.1	10.7393	52.569	182.927	600.487	844.652	822.791	789.413	588.469	346.736	213.47
115.2	10.7536	52.6171	183.076	600.962	844.663	822.801	789.437	588.623	346.842	213.506
115.3	10.7693	52.6692	183.228	601.426	844.683	822.813	789.464	588.775	346.944	213.547
115.4	10.7891	52.7188	183.38	601.89	844.699	822.83	789.491	588.933	347.046	213.584
115.5	10.8075	52.7685	183.534	602.372	844.717	822.842	789.516	589.081	347.149	213.617
115.6	10.8223	52.8138	183.685	602.858	844.738	822.855	789.544	589.234	347.246	213.654
115.7	10.8356	52.8566	183.829	603.345	844.749	822.864	789.567	589.375	347.342	213.681
115.8	10.8467	52.9012	183.972	603.814	844.759	822.875	789.591	589.524	347.438	213.715
115.9	10.8563	52.9493	184.122	604.285	844.771	822.885	789.61	589.668	347.53	213.751
116	10.8714	52.9954	184.275	604.751	844.782	822.901	789.637	589.824	347.63	213.787
116.1	10.8904	53.0448	184.426	605.218	844.796	822.912	789.666	589.974	347.729	213.824
116.2	10.9081	53.0936	184.579	605.682	844.816	822.93	789.692	590.136	347.836	213.863
116.3	10.9216	53.1459	184.732	606.155	844.83	822.941	789.716	590.291	347.933	213.895
116.4	10.9387	53.1958	184.888	606.639	844.844	822.953	789.744	590.438	348.034	213.93
116.5	10.9541	53.243	185.043	607.121	844.858	822.967	789.768	590.585	348.131	213.97
116.6	10.9716	53.2979	185.206	607.599	844.877	822.982	789.794	590.738	348.236	214.004
116.7	10.9892	53.3489	185.356	608.071	844.889	822.992	789.82	590.883	348.339	214.039
116.8	11.001	53.3995	185.509	608.542	844.903	823.006	789.847	591.037	348.443	214.075
116.9	11.0178	53.4554	185.67	609.038	844.921	823.024	789.873	591.198	348.546	214.11
117	11.0384	53.5006	185.833	609.513	844.939	823.042	789.903	591.345	348.656	214.145
117.1	11.0459	53.5505	185.997	609.99	844.952	823.054	789.925	591.496	348.752	214.174
117.2	11.0594	53.5981	186.149	610.482	844.962	823.065	789.948	591.644	348.849	214.208
117.3	11.0716	53.6423	186.296	610.971	844.976	823.074	789.973	591.787	348.946	214.239
117.4	11.084	53.6889	186.44	611.459	844.993	823.086	789.997	591.937	349.049	214.272
117.5	11.0994	53.7374	186.591	611.943	845.01	823.101	790.024	592.082	349.147	214.31
117.6	11.1079	53.7808	186.738	612.419	845.019	823.112	790.041	592.224	349.247	214.339
117.7	11.1263	53.8311	186.897	612.915	845.035	823.126	790.072	592.372	349.35	214.373
117.8	11.1365	53.8775	187.048	613.402	845.046	823.138	790.094	592.511	349.446	214.407
117.9	11.1489	53.9277	187.204	613.88	845.058	823.149	790.118	592.652	349.545	214.441
118	11.1573	53.9746	187.354	614.345	845.071	823.153	790.139	592.801	349.635	214.474
118.1	11.171	54.0248	187.505	614.832	845.081	823.165	790.155	592.942	349.736	214.513
118.2	11.1818	54.0737	187.661	615.309	845.092	823.176	790.18	593.082	349.834	214.547
118.3	11.1918	54.1195	187.813	615.785	845.107	823.188	790.203	593.221	349.93	214.581
118.4	11.2064	54.1713	187.959	616.269	845.125	823.199	790.23	593.365	350.032	214.618
118.5	11.2195	54.2183	188.112	616.73	845.139	823.209	790.255	593.495	350.123	214.649
118.6	11.2332	54.267	188.255	617.19	845.146	823.219	790.277	593.632	350.221	214.681
118.7	11.2474	54.314	188.416	617.666	845.155	823.23	790.299	593.768	350.317	214.706
118.8	11.2603	54.3596	188.573	618.127	845.167	823.244	790.322	593.898	350.411	214.737
118.9	11.2755	54.4083	188.724	618.588	845.181	823.254	790.345	594.047	350.51	214.773
119	11.2886	54.4533	188.874	619.065	845.193	823.264	790.371	594.184	350.607	214.807
119.1	11.3096	54.506	189.024	619.546	845.209	823.279	790.397	594.329	350.703	214.845
119.2	11.324	54.5551	189.179	620.015	845.225	823.291	790.422	594.481	350.796	214.88
119.3	11.3356	54.6015	189.338	620.484	845.234	823.3	790.445	594.622	350.889	214.91
119.4	11.3461	54.6465	189.491	620.948	845.247	823.307	790.464	594.758	350.98	214.938
119.5	11.3585	54.6926	189.647	621.415	845.257	823.319	790.485	594.899	351.076	214.972
119.6	11.3724	54.741	189.798	621.894	845.269	823.327	790.505	595.037	351.166	215.005
119.7	11.3774	54.7851	189.948	622.364	845.276	823.337	790.521	595.177	351.253	215.039
119.8	11.3891	54.834	190.105	622.832	845.288	823.351	790.547	595.319	351.349	215.074
119.9	11.4034	54.8817	190.244	623.297	845.298	823.357	790.565	595.452	351.439	215.105
120	11.4138	54.9304	190.39	623.769	845.308	823.366	790.579	595.591	351.537	215.133
120.1	11.4334	54.9801	190.542	624.249	845.321	823.379	790.601	595.735	351.633	215.166
120.2	11.4434	55.0215	190.688	624.713	845.329	823.389	790.621	595.873	351.724	215.193
120.3	11.4549	55.065	190.84	625.182	845.341	823.398	790.637	596.01	351.816	215.222
120.4	11.4689	55.1119	190.991	625.657	845.353	823.404	790.654	596.148	351.906	215.254
120.5	11.4834	55.155	191.139	626.134	845.366	823.416	790.674	596.291	352.001	215.285
120.6	11.4995	55.2017	191.291	626.596	845.38	823.42	790.696	596.434	352.094	215.318
120.7	11.5144	55.2522	191.436	627.068	845.391	823.429	790.718	596.572	352.185	215.346
120.8	11.5258	55.2996	191.589	627.555	845.4	823.435	790.737	596.705	352.277	215.376
120.9	11.5407	55.3484	191.745	628.027	845.41	823.444	790.757	596.839	352.372	215.406
121	11.5515	55.3997	191.894	628.501	845.421	823.453	790.78	596.981	352.464	215.437
121.1	11.5616	55.4481	192.046	628.981	845.43	823.462	790.801	597.115	352.551	215.468
121.2	11.5742	55.4976	192.199	629.449	845.444	823.469	790.82	597.253	352.639	215.5
121.3	11.5884	55.5434	192.352	629.933	845.453	823.478	790.841	597.383	352.733	215.533
121.4	11.5991	55.5907	192.502	630.409	845.46	823.484	790.859	597.513	352.819	215.566
121.5	11.6106	55.6407	192.652	630.873	845.473	823.493	790.879	597.651	352.914	215.595
121.6	11.6206	55.6887	192.805	631.336	845.483	823.501	790.898	597.787	353.013	215.624
121.7	11.6357	55.7374	192.958	631.818	845.494	823.512	790.92	597.928	353.106	215.659
121.8	11.6447	55.7838	193.101	632.289	845.507	823.524	790.936	598.064	353.198	215.689
121.9	11.659	55.8345	193.261	632.756	845.522	823.533	790.955	598.199	353.295	215.72
122	11.6759	55.8865	193.423	633.238	845.535	823.543	790.98	598.34	353.392	215.755
122.1	11.6869	55.9365	193.577	633.722	845.547	823.55	790.997	598.474	353.489	215.79
122.2	11.693	55.9839	193.724	634.195	845.557	823.556	791.012	598.604	353.576	215.819
122.3	11.7011	56.0304	193.874	634.671	845.564	823.563	791.03	598.726	353.665	215.847
122.4	11.7139	56.0774	194.023	635.134	845.574	823.572	791.047	598.855	353.753	215.876
122.5	11.7245	56.1279	194.179	635.595	845.591	823.583	791.068	598.995	353.847	215.913
122.6	11.735	56.1728	194.337	636.067	845.599	823.588	791.084	599.124	353.938	215.942
122.7	11.7436	56.2165	194.488	636.533	845.607	823.595	791.102	599.257	354.028	215.971
122.8	11.7534	56.2584	194.638	636.991	845.61	823.602	791.118	599.394	354.116	215.999
122.9	11.7664	56.3043	194.787	637.446	845.619	823.609	791.133	599.522	354.202	216.031
123	11.7794	56.3542	194.934	637.912	845.628	823.617	791.149	599.652	354.292	216.065
123.1	11.7871	56.3996	195.085	638.367	845.634	823.626	791.163	599.777	354.382	216.096
123.2	11.8045	56.4472	195.238	638.829	845.642	823.634	791.179	599.901	354.475	216.129
123.3	11.8181	56.4937	195.385	639.293	845.653	823.646	791.198	600.033	354.568	216.162
123.4	11.8298	56.5393	195.533	639.75	845.663	823.654	791.212	600.154	354.656	216.192
123.5	11.8457	56.5861	195.683	640.204	845.672	823.663	791.23	600.29	354.745	216.223
123.6	11.8598	56.6352	195.831	640.673	845.68	823.668	791.246	600.423	354.833	216.251
123.7	11.8732	56.6794	195.98	641.133	845.691	823.675	791.265	600.546	354.927	216.276
123.8	11.8808	56.7207	196.123	641.593	845.696	823.679	791.278	600.67	355.012	216.294
123.9	11.8922	56.7647	196.27	642.068	845.705	823.687	791.29	600.791	355.097	216.315
124	11.9057	56.8051	196.417	642.535	845.713	823.695	791.304	600.914	355.187	216.338
124.1	11.9222	56.8546	196.561	643.007	845.722	823.705	791.323	601.044	355.281	216.366
124.2	11.9332	56.8998	196.707	643.481	845.73	823.712	791.344	601.173	355.372	216.395
124.3	11.946	56.9461	196.858	643.947	845.739	823.717	791.361	601.302	355.463	216.418
124.4	11.9625	56.9973	197.016	644.408	845.749	823.724	791.38	601.429	355.554	216.448
124.5	11.9751	57.0444	197.169	644.88	845.757	823.733	791.398	601.557	355.638	216.483
124.6	11.9926	57.097	197.333	645.354	845.766	823.745	791.418	601.691	355.727	216.518
124.7	12.0059	57.1484	197.481	645.827	845.778	823.757	791.431	601.824	355.822	216.551
124.8	12.018	57.1958	197.632	646.294	845.787	823.762	791.445	601.942	355.915	216.586
124.9	12.0266	57.2426	197.782	646.755	845.791	823.764	791.458	602.06	356.005	216.615
125	12.0401	57.2901	197.93	647.214	845.8	823.774	791.475	602.18	356.099	216.645
125.1	12.053	57.3383	198.091	647.684	845.811	823.783	791.491	602.302	356.186	216.674
125.2	12.0639	57.3846	198.243	648.135	845.818	823.79	791.505	602.428	356.273	216.701
125.3	12.0774	57.432	198.388	648.603	845.826	823.798	791.524	602.551	356.356	216.733
125.4	12.0915	57.4812	198.543	649.061	845.836	823.809	791.54	602.677	356.45	216.764
125.5	12.1077	57.5286	198.697	649.525	845.843	823.823	791.56	602.812	356.546	216.791
125.6	12.1245	57.5748	198.848	649.985	845.854	823.831	791.577	602.937	356.634	216.819
125.7	12.1406	57.6258	199.003	650.453	845.869	823.844	791.598	603.073	356.726	216.861
125.8	12.1608	57.6772	199.158	650.931	845.881	823.852	791.624	603.198	356.822	216.896
125.9	12.1766	57.7239	199.316	651.391	845.893	823.858	791.638	603.317	356.917	216.928
126	12.1891	57.7702	199.468	651.85	845.904	823.869	791.655	603.443	357.015	216.959
126.1	12.2067	57.8223	199.625	652.314	845.913	823.879	791.676	603.564	357.104	216.993
126.2	12.2178	57.8706	199.778	652.755	845.92	823.89	791.692	603.686	357.192	217.018
126.3	12.2363	57.9248	199.933	653.224	845.935	823.901	791.712	603.809	357.282	217.05
126.4	12.2526	57.9788	200.087	653.686	845.944	823.913	791.732	603.93	357.372	217.081
126.5	12.2651	58.0286	200.237	654.151	845.954	823.926	791.754	604.053	357.467	217.111
126.6	12.2807	58.074	200.389	654.617	845.967	823.937	791.774	604.179	357.561	217.139
126.7	12.2934	58.1242	200.542	655.07	845.98	823.951	791.789	604.306	357.649	217.171
126.8	12.3067	58.1694	200.699	655.545	845.993	823.965	791.811	604.432	357.741	217.203
126.9	12.3186	58.2167	200.848	655.997	846.005	823.977	791.83	604.557	357.825	217.232
127	12.332	58.2612	200.995	656.46	846.014	823.987	791.845	604.683	357.913	217.258
127.1	12.3478	58.3102	201.149	656.916	846.027	824	791.862	604.81	357.997	217.291
127.2	12.3613	58.361	201.297	657.382	846.035	824.012	791.882	604.936	358.09	217.32
127.3	12.3752	58.4076	201.445	657.841	846.039	824.017	791.897	605.053	358.172	217.35
127.4	12.3881	58.4569	201.599	658.305	846.053	824.028	791.914	605.174	358.263	217.38
127.5	12.4046	58.5054	201.747	658.756	846.062	824.042	791.93	605.294	358.352	217.403
127.6	12.4157	58.5488	201.894	659.208	846.065	824.048	791.942	605.409	358.438	217.427
127.7	12.4306	58.5928	202.046	659.663	846.072	824.057	791.957	605.53	358.528	217.462
127.8	12.4417	58.642	202.198	660.127	846.082	824.064	791.968	605.645	358.617	217.495
127.9	12.4568	58.69	202.347	660.591	846.087	824.073	791.984	605.769	358.705	217.525
128	12.4694	58.7372	202.493	661.062	846.093	824.077	791.999	605.887	358.789	217.551
128.1	12.4812	58.7862	202.643	661.522	846.104	824.088	792.013	606.003	358.878	217.58
128.2	12.497	58.8385	202.794	661.985	846.113	824.1	792.031	606.125	358.964	217.609
128.3	12.5162	58.8877	202.951	662.432	846.12	824.108	792.047	606.253	359.052	217.643
128.4	12.5354	58.9318	203.105	662.897	846.135	824.116	792.062	606.38	359.14	217.677
128.5	12.5459	58.9789	203.248	663.355	846.142	824.124	792.079	606.493	359.23	217.703
128.6	12.5625	59.0289	203.405	663.824	846.147	824.136	792.092	606.612	359.318	217.727
128.7	12.5773	59.0785	203.56	664.294	846.154	824.147	792.112	606.735	359.403	217.756
128.8	12.5915	59.1283	203.706	664.748	846.161	824.154	792.128	606.855	359.49	217.779
128.9	12.6072	59.1835	203.861	665.217	846.178	824.168	792.148	606.98	359.578	217.809
129	12.6234	59.2334	204.014	665.674	846.188	824.176	792.164	607.096	359.66	217.842
129.1	12.6387	59.2804	204.165	666.115	846.193	824.185	792.18	607.206	359.74	217.864
129.2	12.6542	59.3313	204.317	666.575	846.208	824.191	792.197	607.324	359.824	217.893
129.3	12.6687	59.3807	204.469	667.034	846.216	824.199	792.213	607.44	359.909	217.922
129.4	12.6838	59.4314	204.622	667.485	846.224	824.206	792.231	607.551	359.998	217.951
129.5	12.6966	59.4823	204.777	667.945	846.235	824.215	792.248	607.667	360.082	217.978
129.6	12.7083	59.5296	204.932	668.391	846.243	824.222	792.267	607.782	360.17	218.005
129.7	12.7213	59.5822	205.09	668.842	846.255	824.233	792.285	607.902	360.256	218.034
129.8	12.7383	59.6317	205.244	669.287	846.264	824.241	792.299	608.016	360.338	218.062
129.9	12.7546	59.6864	205.401	669.739	846.276	824.25	792.316	608.13	360.424	218.091
130	12.7708	59.7384	205.555	670.188	846.284	824.261	792.334	608.248	360.517	218.119
130.1	12.7859	59.7879	205.702	670.625	846.288	824.269	792.35	608.368	360.604	218.145
130.2	12.8011	59.8347	205.864	671.081	846.298	824.279	792.364	608.482	360.694	218.178
130.3	12.8153	59.8812	206.012	671.526	846.305	824.286	792.377	608.591	360.783	218.206
130.4	12.8311	59.9278	206.159	671.972	846.311	824.295	792.39	608.704	360.869	218.23
130.5	12.846	59.9766	206.32	672.429	846.319	824.306	792.407	608.817	360.96	218.26
130.6	12.8567	60.0178	206.48	672.88	846.326	824.313	792.421	608.924	361.046	218.29
130.7	12.8657	60.0633	206.627	673.347	846.33	824.317	792.431	609.03	361.131	218.315
130.8	12.8776	60.1105	206.778	673.795	846.343	824.325	792.449	609.144	361.21	218.346
130.9	12.893	60.1579	206.93	674.25	846.352	824.337	792.465	609.255	361.293	218.377
131	12.9115	60.2092	207.084	674.709	846.365	824.352	792.481	609.371	361.383	218.409
131.1	12.9223	60.2505	207.236	675.151	846.376	824.359	792.494	609.481	361.464	218.437
131.2	12.9364	60.296	207.387	675.613	846.386	824.367	792.507	609.593	361.54	218.464
131.3	12.9506	60.3426	207.544	676.063	846.397	824.376	792.521	609.706	361.623	218.493
131.4	12.9681	60.3939	207.696	676.523	846.407	824.39	792.537	609.822	361.711	218.522
131.5	12.9805	60.4427	207.843	676.988	846.419	824.397	792.555	609.931	361.796	218.549
131.6	12.99	60.4851	207.994	677.442	846.43	824.4	792.564	610.043	361.876	218.571
131.7	13.0015	60.5341	208.145	677.892	846.441	824.411	792.584	610.161	361.96	218.604
131.8	13.0099	60.5748	208.288	678.328	846.443	824.415	792.594	610.269	362.032	218.627
131.9	13.02	60.6179	208.434	678.775	846.448	824.421	792.604	610.379	362.113	218.655
132	13.0318	60.6637	208.588	679.228	846.453	824.429	792.619	610.488	362.194	218.679
132.1	13.0429	60.7087	208.739	679.673	846.456	824.433	792.632	610.601	362.277	218.705
132.2	13.0549	60.7524	208.89	680.126	846.463	824.442	792.644	610.715	362.36	218.729
132.3	13.0656	60.7988	209.037	680.566	846.471	824.447	792.659	610.823	362.439	218.756
132.4	13.0798	60.849	209.194	681.009	846.476	824.457	792.674	610.938	362.526	218.786
132.5	13.0917	60.8941	209.335	681.458	846.485	824.463	792.688	611.051	362.611	218.813
132.6	13.107	60.9423	209.486	681.905	846.494	824.467	792.699	611.164	362.691	218.835
132.7	13.1182	60.99	209.636	682.35	846.499	824.474	792.711	611.274	362.776	218.863
132.8	13.1322	61.0318	209.787	682.795	846.504	824.48	792.724	611.384	362.861	218.89
132.9	13.1445	61.0762	209.935	683.229	846.504	824.483	792.732	611.492	362.94	218.91
133	13.1574	61.1182	210.079	683.665	846.512	824.486	792.742	611.598	363.021	218.934
133.1	13.1728	61.1667	210.234	684.102	846.521	824.495	792.758	611.705	363.102	218.964
133.2	13.1888	61.21	210.384	684.553	846.526	824.499	792.771	611.812	363.184	218.993
133.3	13.205	61.2571	210.532	684.998	846.536	824.508	792.788	611.925	363.271	219.02
133.4	13.2197	61.3069	210.687	685.445	846.548	824.521	792.807	612.041	363.355	219.05
133.5	13.2355	61.3589	210.839	685.883	846.557	824.528	792.823	612.157	363.436	219.079
133.6	13.2481	61.409	210.996	686.317	846.563	824.533	792.836	612.266	363.512	219.107
133.7	13.2625	61.4596	211.149	686.765	846.573	824.539	792.849	612.387	363.589	219.135
133.8	13.2739	61.5096	211.314	687.201	846.582	824.548	792.862	612.499	363.675	219.165
133.9	13.2855	61.5526	211.469	687.65	846.586	824.555	792.877	612.605	363.751	219.188
134	13.2991	61.6004	211.626	688.087	846.593	824.561	792.89	612.713	363.833	219.212
134.1	13.3172	61.6526	211.782	688.53	846.601	824.576	792.908	612.823	363.915	219.247
134.2	13.3275	61.6999	211.929	688.982	846.602	824.578	792.918	612.931	363.993	219.273
134.3	13.3382	61.7474	212.086	689.427	846.609	824.583	792.927	613.037	364.072	219.3
134.4	13.347	61.7975	212.234	689.865	846.616	824.594	792.942	613.145	364.157	219.328
134.5	13.3581	61.8461	212.377	690.303	846.618	824.601	792.954	613.247	364.236	219.356
134.6	13.372	61.8918	212.53	690.755	846.625	824.607	792.967	613.355	364.322	219.387
134.7	13.3821	61.9356	212.679	691.193	846.631	824.609	792.977	613.46	364.403	219.412
134.8	13.3892	61.9778	212.827	691.625	846.635	824.608	792.984	613.558	364.481	219.435
134.9	13.4026	62.0237	212.981	692.078	846.644	824.617	792.997	613.667	364.564	219.457
135	13.4155	62.0658	213.135	692.504	846.648	824.62	793.008	613.764	364.645	219.48
135.1	13.4262	62.111	213.294	692.959	846.657	824.629	793.02	613.865	364.725	219.505
135.2	13.4373	62.1598	213.444	693.407	846.665	824.638	793.037	613.973	364.807	219.531
135.3	13.4503	62.2082	213.594	693.845	846.668	824.65	793.05	614.081	364.887	219.556
135.4	13.4635	62.2557	213.749	694.279	846.674	824.662	793.062	614.181	364.961	219.584
135.5	13.477	62.3035	213.905	694.719	846.684	824.669	793.073	614.28	365.039	219.611
135.6	13.493	62.3565	214.062	695.164	846.692	824.678	793.083	614.387	365.122	219.641
135.7	13.5089	62.4085	214.221	695.612	846.703	824.691	793.097	614.497	365.202	219.668
135.8	13.5175	62.4498	214.366	696.047	846.706	824.695	793.102	614.605	365.276	219.688
135.9	13.5273	62.4973	214.517	696.476	846.71	824.706	793.113	614.713	365.355	219.716
136	13.5388	62.5444	214.669	696.913	846.714	824.714	793.124	614.817	365.434	219.743
136.1	13.5465	62.5864	214.818	697.361	846.717	824.718	793.135	614.915	365.512	219.77
136.2	13.5583	62.6333	214.979	697.801	846.729	824.729	793.15	615.01	365.593	219.802
136.3	13.5682	62.6812	215.131	698.234	846.733	824.732	793.157	615.106	365.668	219.821
136.4	13.578	62.731	215.289	698.67	846.74	824.74	793.167	615.207	365.747	219.849
136.5	13.5881	62.7827	215.454	699.1	846.748	824.748	793.18	615.311	365.824	219.879
136.6	13.6005	62.8274	215.608	699.532	846.751	824.753	793.188	615.403	365.898	219.902
136.7	13.6183	62.876	215.758	699.966	846.759	824.762	793.2	615.503	365.975	219.924
136.8	13.6354	62.9241	215.919	700.404	846.767	824.769	793.216	615.606	366.056	219.956
136.9	13.6485	62.9722	216.073	700.846	846.77	824.774	793.224	615.703	366.137	219.985
137	13.6611	63.0211	216.226	701.289	846.777	824.782	793.239	615.809	366.216	220.013
137.1	13.6709	63.0664	216.367	701.713	846.782	824.786	793.251	615.907	366.292	220.037
137.2	13.6874	63.1163	216.515	702.132	846.787	824.793	793.266	616.007	366.365	220.063
137.3	13.6965	63.165	216.667	702.554	846.788	824.801	793.277	616.104	366.445	220.086
137.4	13.7059	63.2143	216.82	702.984	846.79	824.802	793.287	616.201	366.518	220.109
137.5	13.7132	63.2583	216.971	703.406	846.794	824.802	793.292	616.299	366.597	220.129
137.6	13.7259	63.3065	217.122	703.841	846.797	824.809	793.299	616.394	366.671	220.15
137.7	13.7431	63.3602	217.278	704.286	846.804	824.817	793.315	616.494	366.748	220.177
137.8	13.7586	63.4071	217.431	704.717	846.807	824.822	793.322	616.589	366.822	220.194
137.9	13.7736	63.4588	217.58	705.145	846.815	824.832	793.336	616.695	366.905	220.223
138	13.7901	63.5126	217.734	705.58	846.824	824.842	793.347	616.798	366.984	220.247
138.1	13.8041	63.5601	217.881	706.009	846.835	824.853	793.357	616.899	367.062	220.272
138.2	13.8208	63.6131	218.039	706.443	846.848	824.866	793.372	616.999	367.142	220.301
138.3	13.8322	63.6595	218.189	706.884	846.854	824.874	793.385	617.1	367.217	220.33
138.4	13.8463	63.7094	218.344	707.316	846.862	824.884	793.398	617.203	367.298	220.353
138.5	13.8569	63.7561	218.493	707.746	846.869	824.89	793.403	617.303	367.372	220.376
138.6	13.8696	63.8069	218.651	708.177	846.874	824.898	793.414	617.4	367.447	220.405
138.7	13.8846	63.8509	218.797	708.596	846.88	824.908	793.427	617.497	367.525	220.434
138.8	13.9009	63.8958	218.945	709.019	846.89	824.914	793.438	617.598	367.602	220.456
138.9	13.9138	63.9434	219.101	709.444	846.898	824.921	793.45	617.697	367.683	220.481
139	13.931	63.9928	219.26	709.869	846.912	824.931	793.465	617.805	367.765	220.512
139.1	13.9488	64.0448	219.424	710.296	846.921	824.94	793.48	617.914	367.847	220.543
139.2	13.9562	64.0916	219.583	710.702	846.923	824.944	793.489	618.011	367.922	220.563
139.3	13.9677	64.1418	219.737	711.124	846.929	824.952	793.499	618.113	368.002	220.589
139.4	13.9797	64.1901	219.885	711.539	846.931	824.956	793.507	618.213	368.075	220.613
139.5	13.9917	64.24	220.037	711.963	846.939	824.963	793.516	618.317	368.151	220.642
139.6	14.0013	64.2867	220.194	712.376	846.944	824.97	793.53	618.418	368.233	220.667
139.7	14.0132	64.3336	220.343	712.808	846.951	824.978	793.543	618.518	368.315	220.695
139.8	14.0279	64.3829	220.492	713.241	846.958	824.988	793.557	618.617	368.399	220.723
139.9	14.0409	64.4274	220.637	713.663	846.962	824.995	793.566	618.714	368.477	220.745
140	14.0568	64.4797	220.79	714.091	846.969	825.003	793.58	618.813	368.551	220.773
140.1	14.0698	64.5315	220.946	714.52	846.978	825.013	793.595	618.912	368.632	220.798
140.2	14.0824	64.5795	221.098	714.935	846.982	825.016	793.604	619.003	368.711	220.821
140.3	14.0988	64.63	221.25	715.373	846.988	825.023	793.615	619.104	368.785	220.848
140.4	14.1162	64.6813	221.403	715.803	846.995	825.034	793.628	619.209	368.869	220.882
140.5	14.1341	64.727	221.554	716.232	847.001	825.041	793.639	619.305	368.948	220.907
140.6	14.1498	64.7737	221.708	716.664	847.01	825.049	793.652	619.399	369.026	220.932
140.7	14.1653	64.8197	221.863	717.097	847.02	825.061	793.666	619.497	369.107	220.957
140.8	14.1812	64.8654	222.019	717.502	847.03	825.072	793.681	619.595	369.188	220.984
140.9	14.2005	64.9181	222.171	717.922	847.041	825.086	793.695	619.69	369.268	221.014
141	14.2127	64.9652	222.321	718.341	847.051	825.095	793.702	619.783	369.341	221.043
141.1	14.2263	65.0145	222.466	718.756	847.06	825.105	793.712	619.876	369.421	221.066
141.2	14.2408	65.063	222.617	719.17	847.063	825.111	793.72	619.969	369.503	221.091
141.3	14.2529	65.1125	222.773	719.587	847.071	825.119	793.728	620.063	369.581	221.12
141.4	14.2695	65.1649	222.932	719.992	847.079	825.123	793.738	620.156	369.652	221.144
141.5	14.2811	65.2159	223.079	720.403	847.088	825.13	793.749	620.249	369.728	221.17
141.6	14.2917	65.2641	223.23	720.817	847.09	825.137	793.756	620.338	369.804	221.193
141.7	14.3033	65.3101	223.38	721.223	847.093	825.141	793.767	620.431	369.879	221.217
141.8	14.3169	65.357	223.534	721.626	847.099	825.145	793.773	620.522	369.953	221.242
141.9	14.3357	65.4087	223.704	722.053	847.106	825.156	793.788	620.617	370.035	221.274
142	14.3502	65.4579	223.86	722.463	847.115	825.161	793.799	620.709	370.109	221.3
142.1	14.364	65.5084	224.01	722.874	847.122	825.168	793.81	620.799	370.183	221.32
142.2	14.3821	65.5628	224.16	723.303	847.13	825.183	793.825	620.889	370.264	221.351
142.3	14.3965	65.6114	224.311	723.716	847.133	825.186	793.834	620.982	370.335	221.372
142.4	14.4135	65.6611	224.468	724.137	847.142	825.197	793.853	621.078	370.413	221.404
142.5	14.4272	65.708	224.627	724.551	847.149	825.203	793.865	621.168	370.488	221.428
142.6	14.4423	65.7536	224.782	724.963	847.156	825.209	793.874	621.255	370.565	221.457
142.7	14.4547	65.803	224.939	725.373	847.164	825.217	793.884	621.348	370.641	221.482
142.8	14.4653	65.8525	225.099	725.788	847.17	825.224	793.894	621.437	370.717	221.511
142.9	14.4799	65.9001	225.259	726.211	847.175	825.235	793.905	621.526	370.794	221.535
143	14.4937	65.9438	225.41	726.615	847.183	825.243	793.918	621.623	370.871	221.556
143.1	14.5075	65.9918	225.562	727.031	847.191	825.249	793.927	621.708	370.948	221.579
143.2	14.5222	66.0426	225.715	727.448	847.196	825.256	793.937	621.795	371.026	221.605
143.3	14.5378	66.0965	225.87	727.844	847.207	825.267	793.95	621.892	371.104	221.632
143.4	14.5531	66.1481	226.032	728.246	847.219	825.278	793.963	621.984	371.18	221.66
143.5	14.5675	66.1986	226.19	728.665	847.227	825.29	793.975	622.074	371.26	221.688
143.6	14.5855	66.2519	226.353	729.071	847.234	825.299	793.989	622.17	371.334	221.717
143.7	14.6052	66.3051	226.508	729.472	847.244	825.311	794.005	622.263	371.411	221.748
143.8	14.6172	66.352	226.659	729.876	847.247	825.316	794.012	622.351	371.487	221.774
143.9	14.6329	66.4019	226.815	730.284	847.253	825.328	794.027	622.446	371.56	221.807
144	14.647	66.4505	226.969	730.691	847.259	825.335	794.033	622.534	371.633	221.832
144.1	14.6588	66.501	227.127	731.106	847.265	825.342	794.05	622.623	371.708	221.859
144.2	14.6739	66.5497	227.278	731.512	847.273	825.35	794.064	622.712	371.778	221.884
144.3	14.6872	66.5964	227.434	731.909	847.279	825.357	794.076	622.799	371.855	221.911
144.4	14.7081	66.6513	227.588	732.323	847.289	825.37	794.093	622.897	371.936	221.939
144.5	14.7253	66.6958	227.745	732.74	847.296	825.376	794.103	622.991	372.01	221.965
144.6	14.743	66.7462	227.906	733.132	847.302	825.384	794.12	623.083	372.089	221.993
144.7	14.7589	66.7977	228.061	733.543	847.312	825.395	794.131	623.177	372.166	222.019
144.8	14.7691	66.8467	228.22	733.962	847.318	825.397	794.139	623.273	372.241	222.039
144.9	14.7828	66.8968	228.376	734.366	847.321	825.403	794.152	623.362	372.315	222.064
145	14.796	66.9437	228.535	734.766	847.324	825.408	794.162	623.452	372.388	222.087
145.1	14.8076	66.9898	228.689	735.173	847.329	825.413	794.172	623.539	372.465	222.107
145.2	14.8133	67.0313	228.833	735.577	847.327	825.415	794.179	623.613	372.538	222.127
145.3	14.8302	67.0832	228.99	735.99	847.339	825.426	794.194	623.704	372.616	222.157
145.4	14.8447	67.1332	229.141	736.4	847.346	825.438	794.204	623.794	372.687	222.181
145.5	14.8661	67.1862	229.293	736.811	847.356	825.447	794.216	623.883	372.764	222.212
145.6	14.8814	67.2337	229.444	737.201	847.361	825.452	794.226	623.962	372.836	222.233
145.7	14.8985	67.282	229.594	737.603	847.368	825.46	794.235	624.051	372.912	222.255
145.8	14.9167	67.3312	229.741	737.999	847.378	825.467	794.247	624.141	372.989	222.285
145.9	14.9315	67.3767	229.892	738.387	847.385	825.471	794.254	624.223	373.058	222.304
146	14.9441	67.4227	230.051	738.794	847.386	825.476	794.266	624.302	373.134	222.328
146.1	14.9562	67.4692	230.213	739.196	847.391	825.477	794.274	624.387	373.211	222.349
146.2	14.9716	67.5159	230.364	739.588	847.4	825.483	794.285	624.472	373.285	222.372
146.3	14.9859	67.5659	230.518	739.98	847.41	825.491	794.295	624.558	373.354	222.392
146.4	15.0005	67.6205	230.672	740.376	847.421	825.501	794.307	624.644	373.432	222.417
146.5	15.0134	67.669	230.828	740.764	847.428	825.503	794.318	624.726	373.504	222.443
146.6	15.0288	67.7175	230.989	741.162	847.437	825.507	794.327	624.806	373.579	222.464
146.7	15.0427	67.7684	231.144	741.558	847.444	825.514	794.339	624.888	373.651	222.483
146.8	15.0561	67.8135	231.285	741.954	847.449	825.52	794.347	624.964	373.716	222.505
146.9	15.064	67.8561	231.43	742.349	847.452	825.518	794.35	625.043	373.781	222.526
147	15.0793	67.9047	231.581	742.76	847.459	825.525	794.37	625.127	373.854	222.555
147.1	15.0971	67.9533	231.739	743.156	847.464	825.53	794.383	625.214	373.923	222.573
147.2	15.1076	68.0005	231.898	743.553	847.468	825.535	794.393	625.302	374.001	222.592
147.3	15.1208	68.0483	232.054	743.95	847.473	825.539	794.41	625.381	374.077	222.614
147.4	15.1384	68.0955	232.212	744.349	847.479	825.547	794.425	625.459	374.155	222.637
147.5	15.1494	68.1413	232.366	744.739	847.485	825.55	794.436	625.534	374.223	222.66
147.6	15.1637	68.1884	232.526	745.146	847.497	825.56	794.448	625.621	374.298	222.686
147.7	15.182	68.237	232.69	745.544	847.507	825.563	794.456	625.703	374.372	222.713
147.8	15.2004	68.2973	232.847	745.942	847.516	825.577	794.47	625.79	374.449	222.738
147.9	15.2153	68.3501	233.01	746.336	847.527	825.587	794.488	625.861	374.521	222.763
148	15.2324	68.4018	233.164	746.725	847.539	825.59	794.501	625.942	374.593	222.793
148.1	15.2524	68.449	233.309	747.114	847.544	825.599	794.512	626.016	374.665	222.821
148.2	15.2638	68.4936	233.445	747.487	847.542	825.596	794.52	626.11	374.726	222.846
148.3	15.2828	68.5447	233.587	747.875	847.553	825.602	794.536	626.199	374.798	222.875
148.4	15.2893	68.5826	233.74	748.266	847.559	825.605	794.547	626.279	374.859	222.89
148.5	15.2958	68.6266	233.901	748.646	847.568	825.603	794.558	626.36	374.93	222.905
148.6	15.3149	68.6698	234.049	749.04	847.572	825.601	794.558	626.441	374.999	222.914
148.7	15.32	68.7109	234.176	749.407	847.572	825.59	794.558	626.514	375.063	222.935
148.8	15.3245	68.7492	234.311	749.783	847.574	825.581	794.563	626.592	375.128	222.952
148.9	15.3247	68.7907	234.453	750.159	847.575	825.574	794.563	626.661	375.18	222.956
[truncated: 15,111 more rows]

## Sheet: Fig.2F
	log[Compound, (M)]	RU (DBr-1 + 0.2uM BRD9)
[truncated: 10 more rows]

## Sheet: Fig.2G
											Cell line:	HEK293 BRD9-HiBit/FF/CAS9
[truncated: 2 more rows]

[truncated: 54 more sheets: Fig.2H, Fig.2I, Fig.3B, Fig3C, Fig.4A, Fig.4B, Fig.4D, Fig.4E, Fig.5B, Fig.5C, Fig.5D, Fig.5E, Fig.6C, Fig.6D, Fig.6E, Fig.6F, Fig.7B, Fig.7C, Fig.7D, Suppl. Fig.1A …]
